# Supplementary material for: Development of a bioinformatics platform for analysis of quantitative transcriptomics and proteomics data: the OMnalysis
Source: PeerJ. 2021 Nov 9;9:e12415. doi: 10.7717/peerj.12415 (PMC8588854; doi:10.7717/peerj.12415)
Supplement: Supplemental Information 1 [file peerj-09-12415-s001.txt]

ENSEMBLGENE	logFC	unshrunk.logFC	logCPM	Pvalue
ENSG00000000003	-0.743751473707841	-0.744969885504439	4.55784562765263	0.267132672008227
ENSG00000000419	0.108452931648143	0.108574194936491	4.75884160081467	0.890174053764798
ENSG00000000460	-0.456510610992438	-0.461729443779062	1.78283949599537	0.559013222909058
ENSG00000000971	-0.450115407254128	-0.450250024597276	6.93339904926035	0.553369284625237
ENSG00000001036	-0.0661252716006469	-0.0661734059458592	5.46240751873903	0.93461940153666
ENSG00000001084	-0.186681414697114	-0.187107323291567	4.10063406695083	0.813381166133501
ENSG00000001167	0.414895393506395	0.415986366444145	3.65316649620843	0.584106098727526
ENSG00000001461	-0.731067410086563	-0.731573314725781	5.25994172829663	0.275607192908504
ENSG00000001497	0.0188682568287078	0.0188869492578646	4.67498897792323	0.98077196968054
ENSG00000001617	0.268128055099358	0.268200968693874	6.48740707043052	0.730415329826239
ENSG00000001629	0.472729957685325	0.472874392631621	7.12430656326991	0.527393234643514
ENSG00000001631	0.137278302916805	0.137420907525941	4.98918278753789	0.861844053976306
ENSG00000002016	0.243119653723822	0.244596461711761	2.61476163141498	0.756031162517192
ENSG00000002079	1.23541715659369	1.39041689425894	1.05490461080546	0.284573796596347
ENSG00000002330	-1.01726174096763	-1.01971112530561	3.74084337928392	0.0872981058502325
ENSG00000002549	1.77305659271061	1.77316584118386	9.73005739619712	7.36132804744944e-07
ENSG00000002586	0.0605872664054226	0.0606044904122192	6.96131386610763	0.938569606110934
ENSG00000002822	-0.239737895320147	-0.240091772854434	4.2649598114425	0.760658487067272
ENSG00000002834	0.505482686094079	0.506124119487602	4.45423063770875	0.493525546164876
ENSG00000002919	-0.099383162239457	-0.0995413726673427	4.37792809496501	0.9011108134864
ENSG00000003056	0.432038969859108	0.432505210388744	4.84920626132048	0.567076273596591
ENSG00000003147	-0.153845769709	-0.154476375623081	3.23690852034033	0.846033305523877
ENSG00000003249	-0.707586719429938	-0.709058892336738	3.89935800565336	0.306212695538034
ENSG00000003393	0.129639143051484	0.129807285294177	4.64452839968702	0.869541850677341
ENSG00000003400	0.829332508174131	0.830365553352294	4.91978088808185	0.189245874520956
ENSG00000003402	1.11871389770136	1.11883085246061	9.10057166263252	0.02335583347238
ENSG00000003436	1.0471597882592	1.04727038720369	8.50402554471541	0.0421701485414416
ENSG00000003509	-0.20342048919382	-0.2039804905609	3.65606505179028	0.796528468999915
ENSG00000003756	-0.0828501503429404	-0.0828729227552988	6.66322866093273	0.91857518047657
ENSG00000003987	0.289969429636744	0.292628380672061	2.04996605783904	0.713882703783162
ENSG00000003989	1.62206992499663	1.62218439104736	9.14237332115268	0.0001159712442615
ENSG00000004142	-0.00409954492600942	-0.00409955459798949	5.19696722425213	0.996673663160574
ENSG00000004399	-0.341744508325722	-0.342023268179814	5.10649881637877	0.658993510939022
ENSG00000004455	0.00199222265008545	0.0019927111531607	7.12468963734791	0.997020768722308
ENSG00000004468	4.07253658661116	144269483.12203	1.69862374280089	0.00119209035777101
ENSG00000004478	0.191603848859759	0.192074804933575	3.44112409320952	0.807290859700888
ENSG00000004487	0.168717697091087	0.168849951160567	5.20587758982021	0.830250808678116
ENSG00000004534	0.107703583215852	0.107760177996093	5.91295125750941	0.892461049778913
ENSG00000004700	0.276032320471908	0.276274396931508	5.20124041034869	0.722797949549054
ENSG00000004766	0.0771421076789656	0.0772413290492912	4.63915103683014	0.921801940032309
ENSG00000004779	-0.265414407474098	-0.265469486806501	7.13548685825175	0.735132170521059
ENSG00000004799	-1.57967694361233	-1.58244346942241	4.18073166927652	0.00149903046764316
ENSG00000004864	-0.152787658818524	-0.152919747272748	5.21916861782654	0.847679987404531
ENSG00000004866	-0.525432731920112	-0.526371179793771	4.44221837537231	0.475139277234354
ENSG00000004897	0.0267500489111986	0.0267550863371327	7.40084287070737	0.973298914863366
ENSG00000004961	-0.0105161626913745	-0.0105205404026037	6.07127474864369	0.990450785944425
ENSG00000004975	-0.262940820560258	-0.263067654149649	5.96625131728729	0.737606000003704
ENSG00000005007	0.0791069763038555	0.079119645430814	7.39110771908618	0.920242310723172
ENSG00000005020	-0.44834903888293	-0.448720239061486	5.38095023014202	0.554214151707495
ENSG00000005022	0.00695795894493485	0.00695882036635724	8.08748479984918	0.991689326255203
ENSG00000005059	0.0556204113955054	0.0556522754935026	5.97361900550584	0.944559311113062
ENSG00000005075	-0.718312637723331	-0.718837992984096	5.46821003962032	0.286311797381189
ENSG00000005100	-0.225565082627022	-0.225714425301306	5.39539240619742	0.77490936458459
ENSG00000005156	0.0668014898099211	0.0668939646733138	4.41531096030055	0.932239752631712
ENSG00000005175	-0.0399774469617088	-0.0399900083132191	6.72274671367251	0.961157323927161
ENSG00000005189	0.467333233420192	0.472437961851184	2.37591528750986	0.543730119226175
ENSG00000005194	-0.0536055233354026	-0.0536798008875153	4.54857626693588	0.947022174961096
ENSG00000005206	-0.317632985027219	-0.318006486936306	4.38513587678728	0.683391436814742
ENSG00000005238	0.598876479095182	0.601086760414178	3.62931408509336	0.407279946926778
ENSG00000005243	-0.545553875047788	-0.551952349166622	1.8513066045858	0.473910909202296
ENSG00000005249	-0.182448656761416	-0.182669111626923	4.87754835097163	0.817910472486637
ENSG00000005302	0.327330256955066	0.327487931783275	6.15912026510102	0.671878892004452
ENSG00000005339	0.182518400065525	0.182558133077388	7.16765552439693	0.816313335915866
ENSG00000005436	-0.265409326087637	-0.265883125745554	4.19746409824688	0.734786412174258
ENSG00000005448	-0.621124330521637	-0.621604629897549	5.15041657802122	0.382057506471066
ENSG00000005469	-0.92782063913718	-0.929618799663781	4.03011454410289	0.130535610728886
ENSG00000005483	0.471063716157162	0.471131878682507	7.7974381961159	0.533143060978757
ENSG00000005486	-0.500696461498209	-0.501818627866402	3.78617590486577	0.501138674249178
ENSG00000005700	0.220721379508743	0.220807140071449	6.3396873613331	0.7780637322973
ENSG00000005801	0.118361290516017	0.118712866472488	3.25938822387021	0.880699820215808
ENSG00000005810	0.653704996865691	0.653972400984413	6.57039189837982	0.346023158384952
ENSG00000005812	-0.142914478877191	-0.143099306256528	4.85128670159136	0.857505438500184
ENSG00000005882	-0.765823278344064	-0.771109988705609	2.40856012235838	0.279890367512559
ENSG00000005884	0.336282869489584	0.336394148683134	6.29308685200411	0.663011562127138
ENSG00000005889	-0.0134574883428166	-0.013464421733249	6.04002120925732	0.98734699766371
ENSG00000005893	-0.103526241033834	-0.103540498604132	8.00200500747263	0.899038462073864
ENSG00000006007	-0.590989520294062	-0.591157366774015	6.50490373501043	0.411817307152189
ENSG00000006015	-0.68825209636227	-0.689274990701169	4.2796364305428	0.31804558467756
ENSG00000006016	-0.98745524101043	-0.987589946166785	7.91156188013367	0.10423186645984
ENSG00000006025	-0.27375364384047	-0.275425320314592	2.10878326156647	0.72679459918366
ENSG00000006042	-0.767101882744147	-0.771689411573756	2.40169203651207	0.278307408184479
ENSG00000006062	0.453716033820434	0.457161411914676	2.11466166388789	0.555643201838043
ENSG00000006118	1.15347850044685	1.1623625002918	3.86916071183126	0.0725735083262598
ENSG00000006125	0.00785256299905549	0.00785354653520384	8.06253096960709	0.991702631242852
ENSG00000006194	-0.577728168479671	-0.578367117529989	5.01569620747068	0.427906057142227
ENSG00000006210	6.59132904898746	6.84916521325277	3.79304215708317	2.50344926614805e-15
ENSG00000006282	-0.0238142489182557	-0.0238781140720553	3.00953342051672	0.976825005289347
ENSG00000006327	-0.204438385124274	-0.204536844358963	5.9155870521488	0.797833821894579
ENSG00000006451	1.37505250847423	1.37524363273988	7.80729420339096	0.000417226063376122
ENSG00000006453	-0.737228601501274	-0.739845176026084	3.22911211902693	0.29184455430953
ENSG00000006530	-0.169237277195691	-0.169999100501336	2.83714875745248	0.830540998076032
ENSG00000006534	-1.16994973762211	-1.1714838027498	4.45166321425787	0.0268023922162294
ENSG00000006576	-0.617374123176491	-0.617597992328819	6.32507132518414	0.383257891338071
ENSG00000006607	-0.305032340203712	-0.305540297703377	4.1446150296471	0.69523669338956
ENSG00000006625	-0.415055014731699	-0.415209128938283	6.281541798706	0.586692819712515
ENSG00000006634	-0.00968677231927996	-0.00969160594360432	6.34791020037413	0.991149510047035
ENSG00000006638	0.920365392573465	0.92793391768118	2.36860999131316	0.171983314202753
ENSG00000006652	0.170163661814637	0.170391318005869	4.93589886787329	0.828846263324829
ENSG00000006695	0.426444477766798	0.427597346123442	3.55504581942778	0.572426316283491
ENSG00000006704	-0.326864153132618	-0.327650247011394	3.90725437992747	0.673035449866011
ENSG00000006712	-0.153836694533581	-0.153942485396746	5.61202686179998	0.846633808598367
ENSG00000006715	-0.0957266501075306	-0.0957888997616557	5.62056103284079	0.90500254356689
ENSG00000006744	-0.116080008024348	-0.116146698797053	5.76256471739673	0.884580288400313
ENSG00000006756	-0.0970708539996464	-0.0973974450013311	3.34404738694992	0.903034158655126
ENSG00000006757	0.349867857906077	0.351531462178421	2.78872168999729	0.649185961175682
ENSG00000006831	-0.293559720517478	-0.293593369633425	8.07718209684282	0.707271693358026
ENSG00000007047	-0.376250417256008	-0.376804749373335	4.40880553925424	0.624850885198285
ENSG00000007080	-0.355404160826175	-0.35583683921104	4.40990503297801	0.645286142907006
ENSG00000007168	0.0738919580630578	0.0739104050826896	7.00443732510031	0.927265813982454
ENSG00000007202	-0.538701682196359	-0.538918830507343	6.12596158707315	0.461689082816094
ENSG00000007255	-0.983193493598701	-0.984030985386097	5.25605453002878	0.110997558703988
ENSG00000007341	0.17434246703101	0.175002178573661	3.58898549325284	0.824717305805573
ENSG00000007376	-0.566359109692829	-0.567500245826488	3.75668296501868	0.439898634851653
ENSG00000007384	0.483596301248453	0.483941837514569	5.36641392273897	0.515607162019006
ENSG00000007392	-0.065316087843216	-0.0653557625750631	5.57287314620212	0.935687175855599
ENSG00000007541	-0.623950730248353	-0.627458602646308	2.68952901939188	0.394287015362778
ENSG00000007545	-0.00139731069529201	-0.00140148449161778	4.51019197420817	0.999322300607608
ENSG00000007908	7.94617080149407	8.52369449948187	4.2086523355665	1.45626011974339e-17
ENSG00000007923	0.406846373553544	0.408588287714865	2.9395720681713	0.593939265723878
ENSG00000007944	-1.58416631862658	-1.58937288194747	4.37319139419359	0.00172601447070934
ENSG00000007952	0.0265134916859947	0.0266923031226188	2.95834726638767	0.972550817613669
ENSG00000007968	-1.73887357677541	-1.74316121471072	4.10027824902913	0.000142351092985755
ENSG00000008018	-0.0469290326387721	-0.0469320171853119	8.64685777939897	0.956089050847025
ENSG00000008083	-0.467555975219571	-0.468007035223041	4.74412344836081	0.533904869696079
ENSG00000008086	0.147804588459084	0.150143022829307	1.63938740789127	0.857701761485804
ENSG00000008130	0.164561810791454	0.164908924578595	4.12590883916696	0.834494465710781
ENSG00000008256	-0.786898395100698	-0.786965856589076	8.18688604541533	0.230199532053441
ENSG00000008282	0.254541298904906	0.254682688804572	5.93622182390179	0.744343255933079
ENSG00000008283	-0.573362824214111	-0.576474670645545	2.69829528661896	0.442838663846168
ENSG00000008294	0.705341570986305	0.705410630786941	8.46506341434494	0.295869481128471
ENSG00000008300	-0.674213563596346	-0.684954224128525	2.08660999186066	0.373982658714602
ENSG00000008311	-0.0430506639921406	-0.0432108908567486	3.57582801892638	0.957292234406447
ENSG00000008324	-0.561031287605135	-0.56176922858085	4.60728633599429	0.442844918349152
ENSG00000008382	-0.540333344132481	-0.541913346343808	3.36929603565979	0.462040716576022
ENSG00000008394	0.205012924178275	0.205527292576689	3.97856305933116	0.793843206038762
ENSG00000008405	-0.459686741283457	-0.460270916060549	4.80854424051143	0.540626385640753
ENSG00000008441	-0.108000863686109	-0.108040813598927	6.29222451336411	0.892812121239153
ENSG00000008513	-0.111338198677904	-0.111366824988151	6.43355345602465	0.88957142092323
ENSG00000008517	2.48742216084761	2.48977254902351	5.80498503980085	1.44939274182551e-10
ENSG00000008710	-0.456279488263063	-0.459518786330875	2.02873646147499	0.556503538801964
ENSG00000008735	0.817327542894828	0.82740520970595	1.60421594860186	0.267025267804762
ENSG00000008838	0.771225857089163	0.771287902365988	8.45953494031622	0.263303056578152
ENSG00000008853	0.787367843883399	0.788672504024717	3.95738337856965	0.229512068091128
ENSG00000008869	-0.29791957264128	-0.29860631486977	3.79349866238155	0.702047996281558
ENSG00000008952	0.328078188747277	0.328106334820598	8.59249201516369	0.671154749669595
ENSG00000008988	-0.216854832286992	-0.216859906176213	10.3975411478433	0.783785121846628
ENSG00000009307	0.273509142821941	0.273516864851951	10.0599574636925	0.725277666087457
ENSG00000009335	-0.194355159257007	-0.194428017255694	6.22923142067129	0.806068529081427
ENSG00000009413	0.337902368888849	0.338008546488846	6.73294474201594	0.661120671505668
ENSG00000009780	-0.0729695181404594	-0.073066950355433	4.75208928400639	0.927589161390539
ENSG00000009830	0.199006947642337	0.19911076910967	5.57704009010043	0.799453219292457
ENSG00000009844	-0.211705178545765	-0.21180665238015	5.94409270807545	0.788726747440106
ENSG00000009954	0.01321160295332	0.0132125098562769	8.86926931468701	0.98647726580844
ENSG00000010017	0.189185108886319	0.189482488337416	4.3588242300142	0.809541339824196
ENSG00000010030	1.89380460836948	1.89795553517208	4.95310008097989	0.000147627449186347
ENSG00000010072	-0.188977811497096	-0.189316910282424	4.26882157531368	0.811266655816855
ENSG00000010165	0.00429640627390157	0.00429608531587296	4.94511186273637	0.994968549992366
ENSG00000010219	0.0115873645625531	0.011621203247632	3.20231231057582	0.988103218648288
ENSG00000010244	0.161254374707426	0.161294064364089	7.08423174627678	0.839359398981926
ENSG00000010256	-0.490854508232205	-0.491308860783749	5.1224110627392	0.50958379517499
ENSG00000010270	0.31393528852726	0.314446145119908	4.3324134280505	0.685493237831225
ENSG00000010278	0.230695867626846	0.23070770553309	9.28008022389947	0.775487210163289
ENSG00000010292	-0.0994081506136168	-0.0994329538691319	7.01744219565704	0.901597958353839
ENSG00000010295	-0.622811594127682	-0.623101402894291	5.77876634055082	0.38020671102966
ENSG00000010318	-0.525888359696745	-0.527694994035556	3.52098601126874	0.475948449874962
ENSG00000010322	-0.372271064879906	-0.372711316714373	4.42157123822852	0.628315040758405
ENSG00000010404	0.0477766467791489	0.0478470221076959	4.716287496054	0.951384037931299
ENSG00000010539	0.074286739239543	0.0744569436240745	3.82310406217862	0.924967012979464
ENSG00000010626	-0.00854864774317373	-0.00857347805136681	4.10357003423587	0.992605099305767
ENSG00000010704	-0.445651738427121	-0.448738749967178	2.51918541516602	0.557969550466529
ENSG00000010803	-0.620177590865864	-0.620922357419441	4.54410652144991	0.383106903849838
ENSG00000010810	0.264389025836541	0.264533645469672	5.88765227770357	0.734519134597011
ENSG00000010818	1.33247832912611	1.33385562379441	6.17128787680285	0.00196968209067839
ENSG00000011007	0.383279180533231	0.383464297342407	5.98023734751976	0.618071337611674
ENSG00000011009	0.0831440820222639	0.083165459544065	6.75750147914223	0.915367641218462
ENSG00000011021	0.697031551223566	0.699134958433385	3.46314560262837	0.313824891251181
ENSG00000011028	-0.939896770209189	-0.940887769505134	5.1550420491941	0.123844158572998
ENSG00000011105	-0.455561045439556	-0.455858831781077	5.54184270951873	0.545464399882277
ENSG00000011114	-0.386361853988322	-0.386453580713295	6.73188562341255	0.615326995282743
ENSG00000011132	0.107575892583754	0.108056408051192	2.88555062532024	0.891759029393889
ENSG00000011143	-0.182281821149872	-0.1832043650415	2.34637125839087	0.817480236443678
ENSG00000011198	0.550544688501613	0.551769358100948	4.16105964453091	0.449389355828171
ENSG00000011243	0.0484373880707503	0.0485004224044742	4.65150795711726	0.950529957336787
ENSG00000011258	0.423899597277916	0.425506957359855	3.47109954004379	0.575272016241722
ENSG00000011260	0.277296215151601	0.277400526045402	6.51128686413923	0.721622234725308
ENSG00000011275	0.0759105115787876	0.0759470652748895	5.88835122903519	0.924744735301153
ENSG00000011295	-0.0952235673617919	-0.0952390699332293	7.30158224334621	0.906170595264879
ENSG00000011304	-0.263513156882794	-0.263542564437075	8.02181598651704	0.737069898737043
ENSG00000011376	0.359321777819149	0.359819269322443	4.51423485588385	0.640264629483524
ENSG00000011405	-0.125064203025764	-0.125070569716281	9.05402788754231	0.875879154512187
ENSG00000011422	1.69710754064152	1.69804663174947	6.60940976407447	0.000105971094496687
ENSG00000011426	-0.00645711959962168	-0.00645798624899768	7.90336113174428	0.994607847852157
ENSG00000011451	0.0867858581352247	0.0868625125328751	4.97266185517816	0.912570898297186
ENSG00000011454	-0.0428968863760679	-0.0429065555599706	7.09128197052399	0.958260634283539
ENSG00000011478	-0.395043671793533	-0.400831050616726	1.56221221760629	0.643758483317368
ENSG00000011485	-0.0973436335162449	-0.0976331095220614	3.51400267205883	0.903044957028306
ENSG00000011523	-0.546549075785287	-0.54765342473457	3.83897625559102	0.454974958116329
ENSG00000011566	0.327722897974195	0.328294649728041	4.38415302827027	0.671134728533813
ENSG00000011638	-0.76901352112977	-0.774282544858853	2.6592989346296	0.274078955971046
ENSG00000012048	-0.0136276944710577	-0.0136315765827788	6.88974724325208	0.987254476785293
ENSG00000012061	-0.338287999198374	-0.339243790712297	3.8312444422499	0.661306799036135
ENSG00000012171	-0.688168274558466	-0.697080310598352	1.65703346102677	0.371218598059228
ENSG00000012174	0.0604833221395751	0.0606050734456146	3.65063013610947	0.938730747270983
ENSG00000012232	0.380123140590917	0.381653604942015	3.00023375825336	0.618977547663986
ENSG00000012660	0.436078124193753	0.436221197430991	6.64351497979893	0.570579828843466
ENSG00000012779	0.607448831079207	0.616051091653615	1.95527687749694	0.462556613592788
ENSG00000012822	0.212142612608112	0.212568041959788	3.99477446288469	0.786732126378383
ENSG00000012963	-0.808530138218986	-0.809203684136737	5.37601674584733	0.205567587086759
ENSG00000012983	0.0873641255559623	0.0873981978378694	6.43191212898099	0.913803223108611
ENSG00000013275	-0.0146986998658328	-0.0147047837219718	6.18647157744831	0.986361324235283
ENSG00000013288	0.0269709279530729	0.0269977290854517	5.36608356823648	0.972337727376502
ENSG00000013297	-0.0683265478162669	-0.0683367901694999	7.45517677274747	0.932754996525935
ENSG00000013306	-0.292397624765586	-0.292560470914028	5.64968252711921	0.708533141779188
ENSG00000013364	0.487541344235982	0.487761117355167	6.09584083210482	0.511617068425426
ENSG00000013374	1.13620547986139	1.13631359351712	8.95444752200851	0.0172536256603013
ENSG00000013375	0.431163793847518	0.431434821066621	5.70574522574243	0.570340643675651
ENSG00000013392	0.440668056596886	0.443275060149742	2.84428418523415	0.563244901058227
ENSG00000013441	-0.248862887893665	-0.248985426886217	6.37280490685448	0.75157497844103
ENSG00000013503	-0.200365882097294	-0.200767317000508	3.90480108600907	0.799868686355479
ENSG00000013561	-0.512653627302138	-0.512880055588146	5.98456644680708	0.490259161565918
ENSG00000013573	-0.0195354964437112	-0.0195478490401097	5.41324204561213	0.981241235706714
ENSG00000013583	-0.314303447967477	-0.314473720626832	5.84370194958409	0.68646838286581
ENSG00000013588	-0.0671184659253684	-0.0671238977699272	8.25046681263195	0.933993228763338
ENSG00000013810	-0.441289669777588	-0.441419417978995	6.59423109752457	0.560452062086227
ENSG00000014123	0.269581717778107	0.269843525106114	5.01276484066876	0.729342927860405
ENSG00000014138	-0.0858531373064911	-0.0859720270070752	4.49503473137061	0.914712922256111
ENSG00000014164	-0.317147541337284	-0.320158282339111	2.09293687463312	0.684915386490412
ENSG00000014216	-0.570839341095281	-0.571247091245448	5.25556447561852	0.431097254106773
ENSG00000014641	-0.185965674537928	-0.186015685414877	6.89077435734553	0.814499113848933
ENSG00000014824	-0.218621075714555	-0.218710955939687	6.24869740155596	0.781787836893651
ENSG00000014914	1.01284686555836	1.01809198584083	3.27869839433128	0.101368872850296
ENSG00000014919	-0.0748400739597873	-0.0749091625074376	5.0301968680975	0.926081704686084
ENSG00000015133	-0.0656342179435786	-0.0656746661920596	5.33682825627048	0.935203156645165
ENSG00000015153	0.00137387660397981	0.00137145575229553	5.17004909723767	0.998138530609751
ENSG00000015171	-0.151076244940635	-0.151126015539315	6.47359661703569	0.85000847969275
ENSG00000015475	0.604452246098718	0.605041653383296	5.12671272061381	0.395093042903983
ENSG00000015532	-0.594857749789713	-0.595360747412109	4.88527515674255	0.408044814894113
ENSG00000015676	-0.683814996739216	-0.684045698196682	6.18888675287262	0.319922177839825
ENSG00000016864	-0.715925577273199	-0.7172930220822	4.24311795492067	0.300573747863314
ENSG00000017260	0.0513959261284641	0.0514462251583835	5.05221485050631	0.948278241454825
ENSG00000017483	0.662107559214913	0.66267268528858	5.85468776685065	0.343530731442951
ENSG00000017797	-0.17185902107002	-0.171887336270996	7.56109705515501	0.828887073787267
ENSG00000018189	0.311854951761184	0.312158736270678	5.05922577487666	0.687218505861309
ENSG00000018408	-0.0306020590810532	-0.0306120294708156	6.61611134825772	0.970330659614753
ENSG00000018510	-0.126354166442571	-0.126440214639061	5.46140003574815	0.874280744534589
ENSG00000018610	0.0288329758694441	0.0288902444011285	3.7653721670991	0.97066817354426
ENSG00000018699	0.577453554623544	0.578799995904343	3.78088125326262	0.42464421064117
ENSG00000019144	0.327089029391629	0.327675268035845	3.76557072465645	0.67174227702092
ENSG00000019485	-1.02312538482141	-1.02589079445045	3.91327256210626	0.097899737038601
ENSG00000019582	2.97376328164334	3.12158909530342	1.83443809427725	0.000537974813252381
ENSG00000019995	-0.568179552635438	-0.568998564498814	4.65738434701442	0.432844767149563
ENSG00000020129	0.228367610349174	0.228762075378327	4.05276036998501	0.770368781638916
ENSG00000020256	-0.735291106552751	-0.738188286793782	3.01013936613042	0.289918999081817
ENSG00000020426	0.272228144641343	0.272427530147985	5.53720960468872	0.726729968715628
ENSG00000020577	0.578103519703592	0.578549825020469	5.53297126620488	0.420922061816557
ENSG00000020633	0.894410509779376	0.899200707993609	3.7324129704805	0.166520293089002
ENSG00000020922	-0.275227484744632	-0.275300804047287	6.64927463448896	0.725382604187755
ENSG00000021355	0.169077454624794	0.169204614161207	5.63599226266859	0.829908617532991
ENSG00000021574	-0.523422238790453	-0.524145698343754	4.57859009098097	0.477116534747598
ENSG00000021762	-0.535012443751355	-0.535522395831799	4.99296085357174	0.465875097628835
ENSG00000021776	-0.019343185152327	-0.0193557320045523	5.76219493261183	0.981449827959294
ENSG00000022267	-0.66488230999543	-0.665182980218079	6.0507974830877	0.336827502653835
ENSG00000022277	-0.168519616877587	-0.168568095600715	6.70088460066899	0.83195284893754
ENSG00000022840	-0.019595323737643	-0.019598563928225	7.4126320253476	0.981585574635774
ENSG00000023041	0.226712787572444	0.226826914541793	6.14332710101182	0.772116708671558
ENSG00000023171	0.560861503393221	0.561418698280653	4.9915858476806	0.438276816588732
ENSG00000023191	0.0160776067458679	0.0160846884864819	6.12443224737587	0.983629617645168
ENSG00000023228	-0.320168538019323	-0.320281264625966	6.45256244626168	0.680743235894485
ENSG00000023287	0.232938952906862	0.232984664567725	7.5144382393089	0.765761613698674
ENSG00000023318	0.275608519722931	0.275748718883787	6.11296462536155	0.723332873124961
ENSG00000023330	0.53144673837579	0.532365662625853	4.26399471170318	0.473523259491926
ENSG00000023445	2.36516490750139	2.36628474980589	7.60146987111618	1.28015666761857e-13
ENSG00000023516	0.0974869291761392	0.0975493325067139	5.5686176922205	0.901806856703921
ENSG00000023572	-0.189159757643161	-0.18936039156518	5.02325232709517	0.811351460192192
ENSG00000023608	-0.0652008608903908	-0.0652056651221917	8.86112905839907	0.936540944211528
ENSG00000023697	-0.306658866867347	-0.30712944516667	4.51437658749807	0.694274179603687
ENSG00000023734	-0.35368031874496	-0.353774897133425	6.8418253741123	0.648048776831479
ENSG00000023839	0.852029257108275	0.896821357123003	1.04863439514646	0.343387471166465
ENSG00000023902	0.0493682301934126	0.0493806354266856	7.08775164345318	0.949658124980183
ENSG00000023909	-0.567205546986839	-0.567305080932121	7.52295887218553	0.433709874232359
ENSG00000024048	0.055235813277582	0.055261447805207	6.09620215287539	0.94522943417874
ENSG00000024422	0.0782038043699078	0.0782262699482886	6.36240907728548	0.920650177068987
ENSG00000024526	-0.566092023569422	-0.566382738010873	5.87487647651381	0.43430611444367
ENSG00000024862	-0.185520907596844	-0.185655207997366	5.55741601688135	0.814896140184109
ENSG00000025156	-0.429951096504075	-0.430181557630805	6.03341953819538	0.571590575948981
ENSG00000025293	-0.194514563196817	-0.19458791573301	6.15105169536835	0.805918596374724
ENSG00000025434	-0.54907014658795	-0.55431378193609	2.1028520296145	0.465579451820869
ENSG00000025708	1.72486755708721	1.72542370953113	7.32507793131547	5.20285130073965e-06
ENSG00000025770	-0.753624048137499	-0.753948429258096	5.84339200277731	0.27162412310159
ENSG00000025772	-0.160930366299975	-0.161017467618105	5.78579513795327	0.839559218282043
ENSG00000025796	0.161326591084377	0.161357816529681	7.3247622836182	0.839492157769849
ENSG00000025800	-0.0270986069667047	-0.0271021441304307	7.71147771766421	0.973902471672364
ENSG00000026025	0.427377138855213	0.427398951833391	9.43550118534763	0.573716242895209
ENSG00000026103	0.882155714567469	0.88813495765676	3.37995140748617	0.183634395095035
ENSG00000026297	0.273485127237035	0.274815792653534	2.52965023722747	0.725354864290136
ENSG00000026508	2.28520154815112	2.28565519034741	7.68974972400881	1.16803151352043e-14
ENSG00000026652	-0.180446408448258	-0.181073352305091	3.03454257918742	0.819575926654414
ENSG00000026950	0.99792237448292	0.999106368791379	5.10096191706922	0.0752905781023269
ENSG00000027001	-0.0415194186294979	-0.0416444278156507	3.32223522469829	0.958838539285965
ENSG00000027075	0.12994500843565	0.130019995059074	5.91844834156502	0.869995298020307
ENSG00000027697	0.0256346898072119	0.025663447123251	4.8965720864438	0.972955864802432
ENSG00000027847	-0.0146034941277081	-0.0146140779543844	5.18401908746391	0.986141802035241
ENSG00000027869	0.845919992864061	0.85192308064388	1.77416386804882	0.236399190736813
ENSG00000028116	0.213440889037883	0.213612197448675	5.38584279009264	0.785358037273532
ENSG00000028137	0.796825695229741	0.796998930327327	7.02187039004389	0.219411329430024
ENSG00000028203	0.26668686864786	0.266808784362638	6.17848502401862	0.732209641850353
ENSG00000028277	4.39076020943738	4.39917358801653	5.24798720541922	8.84378365721641e-23
ENSG00000028310	-0.143137180972231	-0.143180214241557	6.35834281423847	0.857568169765842
ENSG00000028528	0.0693375697144435	0.0693520176127343	7.06525743389159	0.929088655821015
ENSG00000028839	-0.179317285170216	-0.180114162217329	3.00372186671731	0.820160402006685
ENSG00000029153	0.265099871760021	0.265548998626818	4.62654745872637	0.733815187379758
ENSG00000029363	0.185422630710432	0.185450063015982	7.76645236181628	0.813919325557126
ENSG00000029364	-0.14783301012037	-0.147944110634071	5.30700053789462	0.852661763784895
ENSG00000029639	0.339327058347854	0.340589923022194	3.23658933504388	0.659430977256592
ENSG00000029725	0.182384377194081	0.182432410702434	6.76924067505857	0.816486119321688
ENSG00000029993	-0.48574012894786	-0.48611998375208	5.20426443492424	0.514790046143076
ENSG00000030066	0.049440565819509	0.0495169113506795	4.44468907855057	0.949673989931487
ENSG00000030110	0.0723510342132441	0.0724561322538865	4.26547434564494	0.926274279909346
ENSG00000030419	-0.384944655060338	-0.386364065576813	3.51515758317641	0.615251799883478
ENSG00000030582	-0.0805093679539534	-0.0805213527713875	7.87974910633023	0.921112692872122
ENSG00000031003	-0.222886357371302	-0.223327589052439	4.02157941913279	0.777432812865135
ENSG00000031081	0.284541995675167	0.284737667503489	5.4812834956104	0.714006485358452
ENSG00000031691	-0.360954833040487	-0.361149856419532	6.25895804702225	0.640096019571342
ENSG00000031698	0.192399396519007	0.192440420263431	7.18479720648569	0.80636136876171
ENSG00000031823	-0.041456176304518	-0.0415422091116394	4.05310269375598	0.959138391521307
ENSG00000032219	-0.230389993186196	-0.230450218207602	6.89054058854085	0.769999269829302
ENSG00000032389	-0.477826994529764	-0.47896474997893	3.80542236584889	0.522609849383607
ENSG00000032444	-0.479475544057968	-0.481540635704017	2.93072644953838	0.522432676650678
ENSG00000032742	-0.115059380558852	-0.115327454181582	3.94294061239244	0.885135144189683
ENSG00000033011	-0.34864596446115	-0.350816800976871	2.20168127898773	0.652087657420629
ENSG00000033030	0.104748784300163	0.104831758340051	5.49712744111177	0.894992807281055
ENSG00000033050	0.205772050164978	0.205943542957137	5.15292054968003	0.793114098150616
ENSG00000033100	-0.214184775469113	-0.215670046456571	2.46703815794428	0.784808933086775
ENSG00000033170	0.651070855907391	0.651839047405954	4.82551767760263	0.350087697439155
ENSG00000033178	0.603871509686774	0.604070395339519	6.78843387654995	0.394899952726448
ENSG00000033327	-0.679162766228708	-0.679946193142692	4.66794777284941	0.328465711805689
ENSG00000033627	0.0371166914104867	0.0371453995792617	5.4213498418846	0.962314344804549
ENSG00000033800	0.0429169100699962	0.0429418707213314	5.67570405049315	0.957046486925011
ENSG00000033867	0.570389710616278	0.570723571006412	5.788136090141	0.428487075261671
ENSG00000034053	-0.66965279356093	-0.674134127015058	2.07857899775804	0.356711363096599
ENSG00000034152	0.942374233503677	0.942887870939283	5.94986698455555	0.139969713608727
ENSG00000034510	0.091479279388201	0.0914867090332165	8.60919829815392	0.908671522329034
ENSG00000034533	0.200856803782057	0.202625751175176	2.1831845660704	0.799593021272629
ENSG00000034677	-0.197713643487847	-0.197860581036041	5.74350741673866	0.802662252013407
ENSG00000034693	-0.165709792611699	-0.1662318620134	3.5283618678224	0.834290819984526
ENSG00000034713	0.118320022150852	0.118356851718576	6.87118964820083	0.880612875264513
ENSG00000035115	-0.419290433501912	-0.421800064238952	2.60736371815286	0.582108464689826
ENSG00000035141	-0.461411552781246	-0.461847480478015	5.02070149145691	0.539246663245341
ENSG00000035403	-0.179355450973041	-0.179393968465223	7.23657669285484	0.821093493639619
ENSG00000035499	-0.778371282609278	-0.78043546394098	3.45639997269566	0.246156529993697
ENSG00000035664	-0.937582379429773	-0.949430176725249	1.71561641207966	0.206759071614668
ENSG00000035681	0.597818613198952	0.598573927260235	4.71865061687117	0.402034710781464
ENSG00000035687	0.567406825369409	0.567593025958997	6.57861603647356	0.431261533912273
ENSG00000035862	-0.331687625088345	-0.331702045101904	9.31944387489267	0.669598484057251
ENSG00000035928	-0.00482279246442801	-0.00482349647441809	7.80370099562213	0.996104457702093
ENSG00000036054	0.154426846017121	0.154569568251219	5.20360509923028	0.844607800191358
ENSG00000036257	0.501300225008711	0.501711933058091	5.25994242363603	0.497785681351145
ENSG00000036448	0.775610975178173	0.793884300747271	1.7593932835385	0.325350870519062
ENSG00000036549	0.100885279975974	0.100936925966794	6.0043503657551	0.90043380687436
ENSG00000037042	-0.178526353708452	-0.179085695987655	3.44460303715674	0.821337582059632
ENSG00000037241	0.159918343349696	0.160032285471411	5.62998539641085	0.839052085145373
ENSG00000037474	0.168025894780546	0.168129884846867	5.69252169725733	0.830822044197938
ENSG00000037637	-0.349681621772112	-0.350462052540705	3.65173954458147	0.650383822620694
ENSG00000037749	0.358465903334074	0.35962849893884	3.36570073799186	0.640294842306654
ENSG00000037897	0.749998704624858	0.750586150905021	4.97545897777346	0.270616477224509
ENSG00000038002	-0.0263566649240905	-0.0263883776267134	4.2567549676404	0.97428012560034
ENSG00000038210	0.452416062697918	0.453806360370261	3.82962531745799	0.547477500288221
ENSG00000038219	0.299831152608784	0.29987171646075	7.87520958645649	0.699167761253478
ENSG00000038274	-0.0241045399573213	-0.0241223233526994	5.73161255927337	0.9767480172904
ENSG00000038358	0.594869304284135	0.602640946958635	1.54044072221788	0.443904245208512
ENSG00000038382	0.567114643770103	0.56727124993678	6.76450488723896	0.431518163382285
ENSG00000038532	-0.29047438545865	-0.291066363946948	3.8313362010502	0.709665815341424
ENSG00000039123	0.101323328680482	0.101339546374048	7.31962798705527	0.898161804086582
ENSG00000039139	1.2899445211861	1.30224442183005	2.31943558839389	0.0378333407076173
ENSG00000039319	-0.072832504262835	-0.0728714914918437	5.97729313324287	0.92807785542696
ENSG00000039523	0.736555007355653	0.736943505839663	5.99388949540618	0.266966934484365
ENSG00000039560	0.303408170970945	0.303443186636902	8.13423484002555	0.695614727295142
ENSG00000039650	0.11722574896509	0.117315645446148	4.97859365763315	0.881477715497422
ENSG00000040199	0.210431700600194	0.21111858170177	3.3401032746734	0.788471453554144
ENSG00000040275	-0.624053583789577	-0.624128755252581	7.83835641298887	0.376584096958126
ENSG00000040341	-0.693967215066666	-0.694673013424304	4.84672743809783	0.310581926247524
ENSG00000040487	0.0571006108397983	0.0571844210076246	4.39900536394645	0.942274291756873
ENSG00000040531	0.214500116749295	0.214784669943287	4.39134115186345	0.78414220823651
ENSG00000040608	-1.19260798142098	-1.20138756759646	2.29537407587736	0.0625090160749571
ENSG00000040633	0.215474284400333	0.21557210325761	5.90776120372153	0.783333732815104
ENSG00000040933	-0.753204659189317	-0.755176604571514	3.51374429033912	0.270269430076714
ENSG00000041353	1.23376346499971	1.24743269519416	1.68620883039205	0.110206224826142
ENSG00000041357	0.769673681977753	0.769763010635045	8.31177836245281	0.23529301126848
ENSG00000041802	0.153242812213863	0.153281317758302	6.88529964442988	0.845948051293344
ENSG00000041880	0.0237447712388045	0.0237727375831231	4.93896373445506	0.975087620833644
ENSG00000041988	-0.0250127864234354	-0.0250350077400711	4.64810300529729	0.976290129465962
ENSG00000042062	2.32618096913878	2.3330961656555	3.99205456290441	6.1646161554668e-05
ENSG00000042088	0.00881768982082979	0.00882971517902554	4.84457492537213	0.990648346049731
ENSG00000042286	0.339996793322329	0.340181069135083	5.85623079216375	0.659485083787957
ENSG00000042317	-0.372942749914179	-0.375707353905791	2.2657305529735	0.629054609397167
ENSG00000042429	0.0815928913859119	0.0817207365571966	4.54359901520929	0.917830081958603
ENSG00000042445	-0.662755743116297	-0.663002561585166	6.20063373713479	0.33915770376825
ENSG00000042493	-0.777119695971351	-0.77736636750888	6.64194840776417	0.256773222289048
ENSG00000042753	-0.371026868963474	-0.371075679188476	7.67643123271369	0.631316288524992
ENSG00000043093	0.0315364717730216	0.0315716233862126	4.60297469279036	0.967675715366681
ENSG00000043143	0.316092695187218	0.316245272743873	6.17522675591004	0.683052478987183
ENSG00000043514	-0.18371385884358	-0.184213421226258	3.70092234789751	0.816289955807374
ENSG00000043591	-0.041666501037405	-0.0416952329907992	5.27628567267161	0.959130086755466
ENSG00000044090	-0.0781943130102631	-0.0788901001863866	2.25663162248607	0.920811676064096
ENSG00000044115	0.332973942613963	0.33303676291699	7.45779827870829	0.666383055102113
ENSG00000044446	-0.770548430795111	-0.773846643057629	3.05403254973639	0.260863330842852
ENSG00000044459	-0.169855418801921	-0.169900317829106	7.00668894244135	0.830609824082131
ENSG00000044574	0.938581520822854	0.938598109651209	10.6717076017121	0.110329102177163
ENSG00000046647	-0.488221702934867	-0.49016040676136	3.06319465093298	0.515621295168513
ENSG00000046651	0.535004816146647	0.535346677951669	5.94764263885161	0.463882069199381
ENSG00000047056	0.125835929822122	0.126364284941828	2.82252633010199	0.873659107472491
ENSG00000047188	-0.195069346421346	-0.195214970360895	5.28687286751844	0.805383096724971
ENSG00000047230	-0.66152512343705	-0.663328211465197	3.63577868545814	0.346819804223701
ENSG00000047249	-0.135995491165485	-0.1361278189726	5.15640570024625	0.864876067780166
ENSG00000047315	0.554171223095462	0.554460847251387	6.03943346290285	0.444641859801969
ENSG00000047346	0.170898679463654	0.171146243563283	4.5996859459074	0.827888650411638
ENSG00000047410	0.36057425927411	0.360594512989274	9.18234965332252	0.640189068661557
ENSG00000047457	-3.1675886894838	-144269482.13701	0.275091448804902	0.0896984561809796
ENSG00000047578	0.450450927176192	0.452118157528699	3.07358619400986	0.549689033965001
ENSG00000047579	0.214293500658257	0.214425036263449	5.7095924602811	0.784561497477744
ENSG00000047621	0.0181397889649597	0.0181467927052188	6.20931480919815	0.98174202282432
ENSG00000047634	0.332712684826797	0.334534806885789	3.06378971410046	0.670578945748839
ENSG00000047644	-0.359988629242014	-0.360163661914113	6.09895658247403	0.641479000963234
ENSG00000047648	-0.208561923381046	-0.209665451721389	2.90602214661262	0.790560059730561
ENSG00000047849	-0.0175327809514353	-0.0175342621703658	8.48089106327769	0.983448659431955
ENSG00000047932	-0.0254247798867327	-0.025437800139684	6.00866921200865	0.975403921682315
ENSG00000048028	0.517838494321485	0.51837054658591	5.19224249537559	0.481130559346759
ENSG00000048052	2.33049684024068	2.34102852752492	4.68996935078636	1.57939298470135e-07
ENSG00000048140	-0.633219987839495	-0.634121243326615	4.35706788613723	0.372238514437647
ENSG00000048162	0.449759456263524	0.450151090548945	5.12865123530268	0.550076988097504
ENSG00000048392	0.167794082203883	0.168044089349696	4.50922215957916	0.831038858595955
ENSG00000048405	0.0623751161241169	0.0624597330498342	4.49088475622755	0.936813545916564
ENSG00000048471	-0.101908959275379	-0.102341354967502	2.71044694262365	0.898186965475943
ENSG00000048544	-0.204952445707667	-0.205025270896289	6.21743593712143	0.795467691761616
ENSG00000048649	0.269958063806956	0.269991637613816	7.95959838182516	0.728825271234895
ENSG00000048707	-0.208076592067234	-0.208274631280852	4.971005566324	0.792364776955093
ENSG00000048828	-0.26196917293454	-0.261979998482902	9.41504811513627	0.738737925844583
ENSG00000048991	-0.151753608830291	-0.151886760837993	5.14145314207781	0.848725325388275
ENSG00000049130	1.75353552591326	1.75672655325605	3.91212292836429	0.000253397640639844
ENSG00000049167	-0.19162076646226	-0.194094743165114	1.84490955666843	0.809234062361029
ENSG00000049192	1.75065230623439	1.75274530984146	5.05909429398315	0.000509225860511947
ENSG00000049239	-0.561244117866125	-0.562576099330116	3.8800507384886	0.441236347059269
ENSG00000049245	0.17649200335461	0.176562682550139	6.21752720263363	0.822711069565562
ENSG00000049246	-0.113450089850379	-0.113823038591432	3.45589125919014	0.886526463667269
ENSG00000049249	2.57261583865938	2.73299026016202	1.17482068065871	0.00454735987345514
ENSG00000049323	0.374832790947249	0.375438060590234	4.34185255737335	0.624498517942597
ENSG00000049449	0.609677459678403	0.610179285062435	5.57468938328631	0.389976637563997
ENSG00000049541	-0.42333892111944	-0.42368517504771	5.31954727535369	0.580186036921086
ENSG00000049618	-0.002393726873735	-0.00239457872312166	5.92570926651088	0.99842460406222
ENSG00000049656	-0.166790112303782	-0.166830615046182	6.96212319370834	0.833774919798644
ENSG00000049759	1.09079728878918	1.09095853443442	7.76228999871521	0.0274547208221362
ENSG00000049769	-0.500528641254253	-0.516934084232207	0.889974490106588	0.540204409357221
ENSG00000049860	0.388325178991058	0.388668775057526	5.35020130543032	0.611243309712179
ENSG00000049883	-0.044562784680087	-0.0446912381587002	3.32261940763907	0.955990732456868
ENSG00000050165	-0.0566709823801376	-0.0567264300143215	5.46488640237512	0.943971011580621
ENSG00000050327	-0.805653171448703	-0.807267904529505	4.2144495779919	0.244680019263073
ENSG00000050344	0.570636712085596	0.570942481265862	6.61799741657239	0.428127870817579
ENSG00000050393	0.0241649712581943	0.0241872556548417	5.20164980676413	0.975645995646161
ENSG00000050405	0.54134500655202	0.541380981868811	9.31800737297799	0.457416229567813
ENSG00000050426	0.0808844862272664	0.0810051205440291	4.5465025195474	0.918501021926099
ENSG00000050748	-0.724484498752212	-0.726210757580501	3.74032533442462	0.293353694157706
ENSG00000050820	-0.0523161695029869	-0.0523496716605539	5.56397554845295	0.948504613867586
ENSG00000051009	0.200501353017457	0.200827873185895	4.14685544646158	0.798325497875028
ENSG00000051108	0.218283515083491	0.218439974479591	5.76122461987603	0.780504606376067
ENSG00000051128	-0.784669997575005	-0.784842814024382	7.13602479032791	0.237668373731857
ENSG00000051180	-0.240155953458306	-0.240286619886566	5.72604032204765	0.760330677945289
ENSG00000051341	0.284366454763939	0.284552450057429	5.35835448730332	0.714600945239225
ENSG00000051382	-0.245402210667698	-0.245861985077604	3.95890071049002	0.754839499397593
ENSG00000051596	-0.84411234301249	-0.853991182258344	1.64323329447359	0.268019453617291
ENSG00000051620	0.425100267116934	0.425182619030393	7.15654754323532	0.581182274128245
ENSG00000051825	0.0713560750974651	0.0714070519480635	5.33119095508451	0.927816543048222
ENSG00000052126	-0.635138138362779	-0.636278302323728	4.41829897965932	0.368201199844555
ENSG00000052723	-0.236613205032868	-0.236925459881024	4.61649588537038	0.76435515333424
ENSG00000052749	0.696171054305289	0.697113935418935	4.29239709949475	0.308503777841522
ENSG00000052795	0.23090087842307	0.231051987985636	5.62565856035083	0.767969932634777
ENSG00000052802	1.0035310013115	1.00373433787686	7.50167397293512	0.061143906243361
ENSG00000052841	0.00904607894767355	0.00904924654573809	6.2060207241936	0.990694929661725
ENSG00000053254	-0.843536380428043	-0.843708880141143	7.09483365771638	0.171010338458054
ENSG00000053371	-0.925817590912325	-0.92605549091785	6.7255610907545	0.116057848330384
ENSG00000053372	0.196490255534378	0.196539431930965	6.60490281901271	0.802273268334572
ENSG00000053501	0.195042805711117	0.19570472898494	2.91022690627204	0.80400038015005
ENSG00000053524	2.27502679894046	2.38398714861258	2.03849929092275	0.00748235577627862
ENSG00000053747	-0.809804486237878	-0.815666847821862	3.28588061513267	0.246485194794829
ENSG00000053770	-0.0206670913664045	-0.020694964358677	4.62254551730375	0.979987460495182
ENSG00000053900	-0.0537697404843152	-0.0538277348642145	4.71970288409691	0.946893728462642
ENSG00000054116	-0.0408950503480374	-0.0409085012253663	6.59560184306804	0.960221192941562
ENSG00000054118	0.335249570222942	0.335288181287859	7.93490136992992	0.664142486373685
ENSG00000054148	0.13441758639658	0.134927551076101	3.12564395777622	0.864729959227908
ENSG00000054219	-0.0261290563432004	-0.0263334764759766	2.51238227005807	0.973074490240969
ENSG00000054267	0.466589453133253	0.466647660430794	8.04206375421918	0.534521771510756
ENSG00000054282	0.285099684673166	0.285433324777789	4.65593276272147	0.713790046822457
ENSG00000054523	-0.304723386868836	-0.304829214488639	6.50459891171072	0.696075804086853
ENSG00000054598	1.92716671097257	1.951405242854	2.81582330308552	0.000571537623612009
ENSG00000054611	-0.137734181445766	-0.137835122251941	5.18720321061454	0.862817740036188
ENSG00000054654	0.479053043056587	0.479071916883219	9.69455048348087	0.520083489032243
ENSG00000054793	-0.688283793012984	-0.691087284494879	2.89296430532707	0.329684375343403
ENSG00000054965	-0.433729204594021	-0.43451998566714	3.86783410872114	0.566666583431072
ENSG00000054967	0.174220754968129	0.174821959692464	3.14018851510341	0.824809777686232
ENSG00000054983	-0.521795959696111	-0.523449949973014	3.41052678178523	0.481240717214016
ENSG00000055044	0.478943971286215	0.479005326891145	7.9870098440711	0.521092869883226
ENSG00000055070	0.120139821313275	0.120182513953924	6.33398722541616	0.879249649835474
ENSG00000055130	0.223687589355038	0.223861822403207	5.44125021111013	0.775207875465867
ENSG00000055147	-0.18119587075527	-0.181511990672888	4.18608885409028	0.819121597056744
ENSG00000055208	-0.203401460995221	-0.203494831096634	6.4295716409611	0.796970768075724
ENSG00000055211	-0.0780425193050166	-0.0780577903083224	7.40541389221587	0.92387961461603
ENSG00000055332	0.478493969524599	0.478535362724522	8.58307181969715	0.521055015149146
ENSG00000055483	0.511823138905828	0.512032061530581	6.12600803444191	0.487168715454854
ENSG00000055609	-0.055579368506359	-0.0555957404118515	6.65552196388871	0.945525452285554
ENSG00000055917	-0.0850698876100153	-0.0851050688903877	6.16739559184935	0.916635257676035
ENSG00000055950	-0.375201243155064	-0.375327625213089	6.43422320026852	0.628194497873705
ENSG00000056050	-0.618164398899746	-0.618577374039992	5.52267587624765	0.382812297424436
ENSG00000056097	0.162430433688046	0.162471621935663	7.07920185630147	0.836909919940876
ENSG00000056277	0.677441344175274	0.682009835312662	2.44236792030328	0.358509471840767
ENSG00000056558	4.0927560219547	4.10522176557085	5.33322504355655	6.00092288291866e-18
ENSG00000056586	-0.0171523452155984	-0.0171576210648431	6.76337098579576	0.983721901517488
ENSG00000056972	1.17498380217852	1.17608771531549	5.36381175953307	0.0155590581009994
ENSG00000057019	0.45208126373684	0.452155449384222	7.45602061993511	0.558127905681921
ENSG00000057252	0.256458165244526	0.256623125595343	5.63050220040204	0.742445974433835
ENSG00000057294	-0.426678462886691	-0.427066500084606	5.03726308250199	0.574078449427707
ENSG00000057608	0.262069447479005	0.262143094517667	6.75656126662362	0.736742077036568
ENSG00000057663	-0.133002482148821	-0.133222001609046	4.6304747790299	0.86741169736873
ENSG00000057704	-0.635443218195299	-0.64151796055991	2.02164271139067	0.393841322220771
ENSG00000057757	-0.228287580264911	-0.228401668320422	5.7791801681221	0.772181026202413
ENSG00000057935	-0.536010243003537	-0.536821185764663	4.36350091755753	0.466800845972399
ENSG00000058056	-0.220846037637223	-0.221030986830756	5.0649237820987	0.779628441522465
ENSG00000058063	-0.378848928621093	-0.379342978142087	4.71577697852041	0.621903762051594
ENSG00000058085	4.35312191417823	4.37992650444556	4.21073582569599	1.37825909162104e-20
ENSG00000058091	-0.388040319747817	-0.388403252336976	5.10742976264994	0.612860492471749
ENSG00000058262	0.103267639265952	0.103280843644203	7.77714170758373	0.896078366669542
ENSG00000058272	0.206273229185036	0.206302641703667	7.82946368624662	0.792422979473347
ENSG00000058453	-0.664287680785057	-0.666022407789199	3.45345888634993	0.357069149932751
ENSG00000058600	0.366049302527211	0.366747002813961	3.88282571231413	0.63307306911085
ENSG00000058668	0.091817969617286	0.0918461261935561	6.39040313910375	0.908441612066333
ENSG00000058673	0.209981002347842	0.210064573443623	6.38208959038906	0.788724421057008
ENSG00000058729	-0.0235446107035881	-0.0235733131248727	4.62212990591189	0.977059223078302
ENSG00000058799	0.214750059383743	0.215021567903901	4.68928349498174	0.784132149257833
ENSG00000058804	-0.565430260635871	-0.565756773509699	5.77305522652797	0.434984353777951
ENSG00000059122	-0.918550287257225	-0.921775369227358	3.25449449424487	0.151558305603995
ENSG00000059145	-0.620579740074174	-0.622151739804835	3.68193615210112	0.384253617755961
ENSG00000059377	-1.14818872554639	-1.16311344550517	1.81153874040157	0.113538591355925
ENSG00000059378	0.582858343484663	0.583102279468327	6.77498588483156	0.415859535244756
ENSG00000059573	-0.273112939231756	-0.27386116590422	3.35308862819207	0.727587021255859
ENSG00000059588	-0.504906581939197	-0.507145130685049	2.88348560962305	0.498306676923336
ENSG00000059691	0.111539963370067	0.111677818834314	4.554397475785	0.887574070053137
ENSG00000059728	0.708854944718492	0.70960053889543	5.69365697734502	0.29405214270842
ENSG00000059758	0.579975238208709	0.580544800442695	5.37889264320257	0.419416924140267
ENSG00000059769	0.388881268292313	0.389402160906277	4.63606131317139	0.610871985097337
ENSG00000059804	0.460994836734512	0.461479571339878	5.17795491390905	0.538155296417403
ENSG00000059915	2.27698382974597	2.33859295294789	2.16324918738859	0.00446960424145806
ENSG00000060069	0.216330121674525	0.216952395680494	3.59354186914504	0.782468705001289
ENSG00000060138	0.260314507802453	0.260327760287823	9.18567087781417	0.738408938013289
ENSG00000060237	-0.0155270371897944	-0.0155293714951096	7.79899266723436	0.985411684980281
ENSG00000060339	0.369649185695555	0.369688075457709	8.35357848303861	0.631076561200701
ENSG00000060491	0.701180219527019	0.701419481803959	6.76907344737214	0.310707234653327
ENSG00000060642	1.09959128566215	1.11056199524241	2.5041628499134	0.0902968362021623
ENSG00000060656	-1.36128603316943	-1.36839347492748	3.06535522689363	0.0398355467348825
ENSG00000060688	-0.00162137972954496	-0.00164890003076125	3.54791218910722	0.998886018134103
ENSG00000060749	-0.313137147866448	-0.313294232615893	6.0231246642695	0.687646298288845
ENSG00000060762	-0.10252415796536	-0.102849013713187	3.82117919658177	0.898192063389049
ENSG00000060982	0.518097225246683	0.518266111976301	6.26339654913523	0.480857408872961
ENSG00000061273	0.691302926358194	0.691323043268845	9.74795397302422	0.330647752547343
ENSG00000061676	0.0590075565201569	0.0590400911714092	5.89807968915118	0.940001814462438
ENSG00000061794	0.162109617607313	0.162221228725169	5.51248539003256	0.836856903671504
ENSG00000061936	0.164003083402967	0.164044823485258	6.79423637701828	0.835611475093534
ENSG00000061938	0.126915300358475	0.127192329303415	4.30094242807833	0.872245812048379
ENSG00000061987	-0.163574546746101	-0.163764379357536	4.5890357946195	0.836908177169727
ENSG00000062194	0.425530609802032	0.425608484210523	7.92033751895533	0.582108752502224
ENSG00000062282	-0.161541970988882	-0.16416209675038	1.98277918205456	0.844613887635631
ENSG00000062370	-0.784319556523875	-0.794091810057626	1.76309175897485	0.28791267596345
ENSG00000062485	0.218815273176002	0.218922803338111	5.93373885539616	0.780007495562066
ENSG00000062582	0.250849637931001	0.253386194009325	2.26178574363633	0.753202258733581
ENSG00000062598	0.142205729951872	0.142362797419992	4.89680897312925	0.85678136504841
ENSG00000062650	0.32810247664276	0.328179247756553	7.26746636689492	0.671160723517914
ENSG00000062716	1.01865807326804	1.01884600643643	7.54330788897728	0.0538985410403637
ENSG00000062725	-0.192258356863396	-0.192404533096567	5.60021950823029	0.808136579004567
ENSG00000062822	-0.648745020474945	-0.657208420558727	1.7118776188325	0.406804634266021
ENSG00000063046	0.148975211289677	0.149061150545635	5.7474737319841	0.850248676461492
ENSG00000063169	0.0819572805272803	0.0825015407926967	2.40835806588637	0.917814244824174
ENSG00000063177	-0.191728883914288	-0.191736095418438	9.73288163969617	0.808868234583668
ENSG00000063180	-0.573017917758293	-0.579504719667931	1.79371628541496	0.474415463676925
ENSG00000063241	-0.141415127301772	-0.14173848359791	3.78982714417049	0.860525322990928
ENSG00000063244	0.205865666508953	0.206065225131787	4.96924877634036	0.793039648962893
ENSG00000063245	-0.258267750395703	-0.258444327117249	5.32874342065422	0.742275266238105
ENSG00000063322	-0.244500108228608	-0.24465546039855	5.6339617440058	0.755977892593357
ENSG00000063438	1.06208066401282	1.06483605915583	3.44012079950272	0.0661991734867133
ENSG00000063601	-0.142409470993903	-0.142794941598524	3.61145771661925	0.857747866096951
ENSG00000063660	-0.0372921406653988	-0.0374252561891891	2.56698121545413	0.963277770525605
ENSG00000063854	-0.580104898917601	-0.580437105663573	5.74095329495061	0.420381766409136
ENSG00000063978	0.441144326337681	0.441953776806136	4.13621292048706	0.558541793773109
ENSG00000064012	0.788814713371913	0.789380761757844	5.75132786904633	0.219978403885448
ENSG00000064042	-0.35169222908653	-0.352227982877621	4.82793803503736	0.648611637468417
ENSG00000064102	-0.0571538835303915	-0.0572115098079571	5.10982957572026	0.943483027938622
ENSG00000064115	-0.960637678581557	-0.961028590554151	6.27691581514071	0.0941144349655203
ENSG00000064199	0.392891063698392	0.394622079090626	2.87508135212431	0.606448402622147
ENSG00000064205	-1.42271372693018	-1.42831666835757	2.95833801671278	0.0482726148196022
ENSG00000064225	0.433052217544575	0.433422071759075	5.248126865956	0.568229282304385
ENSG00000064313	0.228581791287326	0.228697763734472	6.01648716220591	0.77024701769765
ENSG00000064393	-0.00977666315439557	-0.00977908250649696	6.63878222917096	0.991100670486902
ENSG00000064419	-0.00834284309315805	-0.00834454727699421	6.64685118735636	0.992533120202095
ENSG00000064545	-0.568560003371189	-0.568883089212172	5.60431657188585	0.442290387945107
ENSG00000064607	-0.447716052116604	-0.447915046202692	5.96293315249897	0.553665358971208
ENSG00000064651	2.74131267604808	2.74215107655426	7.05036914583737	1.56370818098622e-14
ENSG00000064652	-1.0250305606586	-1.02744972611745	3.99891047514773	0.0815942993564849
ENSG00000064666	-0.915326027067988	-0.918948302812687	3.05094812834117	0.206211739997878
ENSG00000064687	-0.723276321194113	-0.725993487842977	3.08344886516988	0.308470815826054
ENSG00000064703	0.054947839337741	0.055011244632211	5.08815031345246	0.944528305835614
ENSG00000064726	0.0320151531853468	0.0320574823750579	3.77153523709965	0.96712571671221
ENSG00000064763	-0.276612734026002	-0.277419682604963	3.5680917045911	0.724043924071281
ENSG00000064932	0.842012841601738	0.842499736870923	6.1374397548462	0.173378000036365
ENSG00000064933	0.0183553025810991	0.0183664693626229	5.50239728585643	0.980913657285101
ENSG00000064961	-0.220875236659341	-0.220967025938847	6.14539748275705	0.779549316546616
ENSG00000064989	1.47759507952921	1.48030014999926	4.48448344766445	0.00456592248881438
ENSG00000064995	-0.246530668216622	-0.24662693765468	6.00702083225005	0.75397765712556
ENSG00000064999	-0.0770024270373938	-0.0771798849087696	4.01100729116648	0.9234415511367
ENSG00000065000	0.246282039176416	0.246324753797797	7.40109557511414	0.752427161338939
ENSG00000065029	-0.319883082564197	-0.320904798032304	3.12264719498199	0.682094918503444
ENSG00000065054	0.561932980930055	0.562258539240823	5.57030364517936	0.440184889785069
ENSG00000065057	-1.59943527190042	-1.60131474043551	4.72622194458373	0.00524039508138101
ENSG00000065060	0.616832385520804	0.617701434789247	4.9280744378367	0.383572860502222
ENSG00000065135	0.165603866476707	0.165655782045898	6.70167032806666	0.835615217813718
ENSG00000065150	0.0608659142927184	0.0608840476580905	6.70698753766865	0.939649999856761
ENSG00000065154	-0.518502515269645	-0.519256066419434	4.60235616185393	0.492206470735489
ENSG00000065183	0.316951368217942	0.317203070083055	5.15235768198442	0.68208424114263
ENSG00000065243	-0.0146581366135151	-0.0146618037782598	7.13029731412162	0.986227534150235
ENSG00000065268	-0.707114394711255	-0.707430272165117	5.91095073468533	0.305027772616487
ENSG00000065308	0.121932687550592	0.121951202118236	7.38817649721982	0.877486031644069
ENSG00000065328	-0.17650271958497	-0.176601836888072	5.61738799040991	0.823973236791277
ENSG00000065357	-0.00546841187754507	-0.00547018145964853	5.2092938409523	0.995641268046198
ENSG00000065413	-0.795997224642437	-0.800535751049865	2.75911454077229	0.256086081499004
ENSG00000065427	0.31022843016384	0.310277350903348	7.65248350902104	0.688866590906832
ENSG00000065457	0.231883953773724	0.232056722485352	5.25961925708197	0.766987465091209
ENSG00000065485	0.463239109021172	0.463838532137973	4.89411362270847	0.53648499366234
ENSG00000065491	-0.0960840749084333	-0.0963218205407785	3.70300336299286	0.904220457252394
ENSG00000065518	-0.164238317820564	-0.164291624078231	6.67282789587065	0.836239928888253
ENSG00000065526	0.00685243296401725	0.00685352088185516	7.21161859565253	0.99238577097189
ENSG00000065534	1.34936328786819	1.34954833170675	7.84046655954437	0.00140734160927979
ENSG00000065548	0.241977320091716	0.241994351479053	8.66845955360923	0.756689109668787
ENSG00000065559	-0.0575832494634405	-0.0576827148319948	4.10249273262972	0.942997537247368
ENSG00000065600	-0.199345383402974	-0.200258512922138	3.09483820372324	0.800401932073398
ENSG00000065613	0.580829822612827	0.580880323250018	8.41470948641252	0.417742549785027
ENSG00000065615	0.209883943688567	0.21031083975216	3.93010584462227	0.789020899789871
ENSG00000065618	2.24072173696815	2.28334928645211	2.165149382867	0.000710624340404941
ENSG00000065621	-0.475561411846824	-0.483057921482975	2.36228982360182	0.538864552112616
ENSG00000065717	-1.36703507583652	-1.37300679684617	3.25772323427233	0.019385906135978
ENSG00000065802	-0.646264314099341	-0.646904112056078	5.17398817969419	0.363315393525553
ENSG00000065809	0.455907711751683	0.456008916952734	7.14002665899889	0.554586012419963
ENSG00000065833	0.0477466698859212	0.0478803361779876	3.80513432790685	0.951675082714505
ENSG00000065882	-0.237685844599952	-0.237801289541921	6.20993292853219	0.762743241147157
ENSG00000065883	0.185893515341887	0.186061632397493	5.28286515065349	0.813027058434746
ENSG00000065911	-0.47381586373189	-0.474056271313051	6.31676147902929	0.527046676703964
ENSG00000065923	-0.509224417047882	-0.510518433211108	3.49496550523773	0.492059416650735
ENSG00000065970	-0.568996057151231	-0.569550217224433	5.06612095339851	0.43213079772117
ENSG00000065978	0.371133555062878	0.371151708035805	9.28896899545552	0.629623862531243
ENSG00000065989	-1.30571596876664	-1.30880991062856	3.81902413131611	0.0124332368298541
ENSG00000066027	-0.422794960355225	-0.423289990456552	4.76840203466962	0.57839672143586
ENSG00000066044	-0.258949152105537	-0.259058053133856	6.18184475625338	0.741573433556427
ENSG00000066056	0.277815368793253	0.27801045538967	5.59068686259934	0.721047701784667
ENSG00000066084	0.663469042209547	0.664277964417404	4.87560659932117	0.338162064772722
ENSG00000066117	0.0763626915556773	0.0764334509445885	4.9382330557724	0.923244257271454
ENSG00000066135	0.0351548338307115	0.0351920089563353	4.73293998242434	0.964333273451218
ENSG00000066136	0.219422518464942	0.220128109017594	3.41852449791893	0.779429358241921
ENSG00000066279	-0.0422314434141849	-0.0422356889569237	8.29512953946153	0.958843687971368
ENSG00000066322	-0.0132054364494025	-0.0132086766341491	7.10540940590441	0.988242032189529
ENSG00000066379	-0.0500988369126475	-0.0501731194275521	4.09459782420294	0.950532836340903
ENSG00000066422	0.176934510680067	0.177048709904249	5.51338893019804	0.821965890762112
ENSG00000066427	0.12038569655239	0.120442115673776	6.0656320506103	0.8799437731977
ENSG00000066455	-0.00757565960420903	-0.00758775529329796	5.14548569003089	0.993127464623751
ENSG00000066557	-0.453762055998574	-0.454282192348138	4.71863137824156	0.546725699323353
ENSG00000066583	-0.24367580286208	-0.244737944833912	3.00417554227634	0.756521495326441
ENSG00000066629	0.741026288653398	0.742896971900827	3.34993951453088	0.274334520727984
ENSG00000066651	0.251141862829799	0.251701410763099	3.85181728579934	0.747683732677282
ENSG00000066654	0.128611444587232	0.128681489568276	5.70308631853426	0.872113084018747
ENSG00000066697	0.273487877490395	0.273705795362684	5.65141975699002	0.725485306812507
ENSG00000066739	-0.469836271040818	-0.470645244158079	4.14972770595097	0.530523651910428
ENSG00000066777	0.132736187657963	0.132803804617127	5.96871106605949	0.866759232903507
ENSG00000066827	0.0626590451765591	0.062872194169896	2.92122534320236	0.936642853039345
ENSG00000066855	0.0574112048847822	0.0575304031483256	3.75340193791359	0.941680823967127
ENSG00000066926	-0.883336042578443	-0.886235185296821	3.32868392743351	0.172374217418305
ENSG00000066933	-0.227559370066967	-0.227689821364596	5.52442294654445	0.77292516504795
ENSG00000067057	-0.608370112370029	-0.608512441538557	7.03976006219773	0.392815931735879
ENSG00000067064	1.18136724774504	1.18204924223998	6.06002769630158	0.0461460594272013
ENSG00000067066	0.964781282211558	0.964866942925196	8.81231090562297	0.0839617927794443
ENSG00000067082	0.238856119156236	0.238873093015214	9.06776508860794	0.759812852876155
ENSG00000067167	-0.374232803616315	-0.374307190117024	7.51728158798799	0.627246147033022
ENSG00000067177	-0.902142694918254	-0.910808694480249	2.28534881094166	0.198882653984017
ENSG00000067182	-0.350382970446265	-0.350438789407047	7.51837142608266	0.651086834532058
ENSG00000067191	0.636325068391914	0.6416702302592	2.07288751397133	0.388043112171732
ENSG00000067208	-0.0949747337279252	-0.0950397068246277	5.52081313147028	0.90574453222946
ENSG00000067221	0.531824544900238	0.532720925946267	4.98143496209979	0.467323660244487
ENSG00000067225	0.458769001099753	0.458785278950627	9.81937679662073	0.540222344983237
ENSG00000067248	-0.0044770136999653	-0.00447989381091849	5.99736637082261	0.996332499033884
ENSG00000067334	0.51160183635873	0.511708955412236	7.37903683526852	0.487414429866499
ENSG00000067365	-0.138974247692012	-0.13965261258584	2.7020818848131	0.860827218787486
ENSG00000067369	0.454089445936925	0.454338103535125	5.93591546699521	0.546507791728069
ENSG00000067533	0.45504179272584	0.455158067445434	6.91136844467968	0.545379369310081
ENSG00000067560	-0.0797601750998929	-0.079763855958822	9.40216251033378	0.921376464014255
ENSG00000067596	0.310639283642906	0.310891939431682	5.29596058316171	0.688400602226026
ENSG00000067704	-0.160679934103975	-0.160802627200075	5.49735262241353	0.839762253994236
ENSG00000067715	0.180332846210811	0.187191929967501	1.6615604102279	0.833238380359831
ENSG00000067798	3.43020319799055	3.45282529052731	3.75488617771289	4.51590084157363e-11
ENSG00000067829	0.109408712377338	0.109715524843597	3.55692631604039	0.889707167988038
ENSG00000067836	-1.21198723712955	-1.21628172287244	3.16978790028499	0.0382751727873438
ENSG00000067900	0.167915970073505	0.167930590868637	8.50388308211572	0.831413685691184
ENSG00000067955	0.0936108612832664	0.0936527963128989	6.03601840969737	0.907713547560675
ENSG00000068001	-0.152056703474263	-0.152178183630033	5.58686607224606	0.848934085655043
ENSG00000068024	-0.479477086419935	-0.481389869090994	3.03865778448607	0.522371327393001
ENSG00000068028	-0.410552945861556	-0.410674247360055	6.63572814776566	0.595637191232865
ENSG00000068079	1.70418038822735	1.70477553339295	7.08303509184173	0.000532712442378113
ENSG00000068097	-0.110179514328778	-0.110315749520427	4.46654685261365	0.890472018796948
ENSG00000068120	-0.162450042760452	-0.162674276143898	4.67864820123118	0.837909999042083
ENSG00000068137	-0.632084369935879	-0.632782776553042	4.8797407171155	0.369890010063744
ENSG00000068305	0.214552315801034	0.214627690818935	6.50872825060656	0.784218720057061
ENSG00000068308	-0.275649349136811	-0.275730242805158	6.65037479434702	0.725359083429404
ENSG00000068323	0.0229145673843217	0.0229231527237868	6.30520907056915	0.975716207365369
ENSG00000068354	-0.515399618994117	-0.51642029521281	3.92039080139389	0.48546933391931
ENSG00000068366	0.708403315710715	0.708593586850967	7.05638678659118	0.292965376488266
ENSG00000068394	0.079342139837965	0.0794237697704372	4.92683884256188	0.920156567346878
ENSG00000068400	0.326977165148596	0.327036186124475	7.35546896037716	0.671377603024841
ENSG00000068438	0.291618997273467	0.292175395442949	4.09847870652157	0.70723977884649
ENSG00000068489	0.0517867730143899	0.0517932021980301	7.56302923016061	0.948395119671779
ENSG00000068650	0.0562406248949856	0.056279915790962	5.26103544849188	0.943369413868095
ENSG00000068654	0.0958620511620792	0.0959572232113972	4.76308508548796	0.903433861122726
ENSG00000068697	-0.153122046413853	-0.153125598214929	10.5439026488879	0.847639109549419
ENSG00000068724	-1.09247655550812	-1.0946742840713	3.95611408941938	0.0528773457847647
ENSG00000068745	0.0556051495807134	0.0556399490413313	5.8542150168906	0.944912274696649
ENSG00000068784	0.254839375360245	0.255047223874424	5.17165187655341	0.744072897003768
ENSG00000068796	-0.155701443325848	-0.155775199246145	6.06408020326786	0.84479742570911
ENSG00000068878	0.14829421962275	0.14835000242004	6.27948849584546	0.850853024885951
ENSG00000068885	-0.220261407195999	-0.220782629528382	3.79292713705337	0.779980406404048
ENSG00000068903	-0.548131029993216	-0.54875690526119	4.84812477278285	0.452459194648556
ENSG00000068912	0.175770082357846	0.175845579219623	6.35929068680978	0.823102094293884
ENSG00000068976	0.0552035881234979	0.0654425016546829	1.00205220765682	0.974599426175025
ENSG00000069020	1.05946684412677	1.06015284571436	5.71779593381135	0.0425796134134394
ENSG00000069122	1.04174723094051	1.04302134977748	4.8683965843402	0.0566494849585783
ENSG00000069248	-0.150976123303683	-0.151089424909881	5.40398279004047	0.849498091725439
ENSG00000069275	-0.356466990910891	-0.356472231771007	10.7461535157858	0.645158512487337
ENSG00000069329	-0.107293919123665	-0.10731631508174	7.26319810441487	0.894325543478607
ENSG00000069345	0.425849959820221	0.426021563097217	6.39676523950181	0.578036926710222
ENSG00000069399	1.28736269196722	1.28785178625599	7.07554650872104	0.00236166716940619
ENSG00000069424	-0.169898524143689	-0.171198365239466	1.97392922801968	0.830697139516755
ENSG00000069493	0.0848008015336653	0.0854180270856687	3.55946204433904	0.915525691701507
ENSG00000069509	0.0536465618718228	0.0536731602186675	6.22444816698565	0.946418756374049
ENSG00000069667	0.251022334762869	0.252091196899498	3.08007589158784	0.748728761169694
ENSG00000069702	-0.268773449456205	-0.268845111962728	6.81471221502588	0.731784770286838
ENSG00000069712	0.114499433918814	0.115305946194368	2.21551171394659	0.888463768710839
ENSG00000069849	0.183137156520574	0.183150433254385	8.77208701586103	0.815410489973736
ENSG00000069869	0.626164597417564	0.626370937067237	6.85994917826793	0.372858403684943
ENSG00000069956	0.664718480444377	0.66518019692737	5.71832535484353	0.335735621920035
ENSG00000069966	-0.426682123703621	-0.427148512902405	4.80119161212595	0.574516466262518
ENSG00000069974	-0.513095002185332	-0.513327083673915	6.17377540731287	0.487397013236224
ENSG00000069998	-0.470817511068622	-0.471994277110103	3.62015593293627	0.534114135082573
ENSG00000070010	-0.0891095371939461	-0.0891306883979138	7.02167514781808	0.912508125238873
ENSG00000070018	-0.201443466151915	-0.201745533335203	4.27636665942417	0.798957546157729
ENSG00000070047	-0.171686515628419	-0.171761614435245	5.98399360806158	0.828791916946379
ENSG00000070061	-0.468435282062267	-0.469357597158098	3.99912263239562	0.531904325333656
ENSG00000070081	0.334581895519799	0.334628783865843	8.08722985515565	0.66479355612916
ENSG00000070087	-0.23308715857718	-0.235215308921003	1.78595234840471	0.766212281895333
ENSG00000070214	-1.04118745381242	-1.04139009131369	7.57279521572442	0.0458868114108889
ENSG00000070269	-0.0388686500731479	-0.0389790569059071	3.86790664086287	0.961583997285352
ENSG00000070366	0.514506992658017	0.515874154209601	3.37235634812898	0.486250494615369
ENSG00000070367	0.0496903222943635	0.0497145833951602	6.07626952947408	0.949207781648932
ENSG00000070371	-0.260016481456154	-0.262754055143213	1.94503495766034	0.739281253333491
ENSG00000070404	-0.730831824501693	-0.733422501459578	3.20414692790195	0.289773563265709
ENSG00000070413	-0.394806997410457	-0.395121728438709	5.08925903203324	0.606158668918298
ENSG00000070423	-0.390904115641662	-0.391103008697731	5.73025888569736	0.611096961792333
ENSG00000070444	0.22043219033707	0.220885044236109	4.03903597140465	0.778456644774104
ENSG00000070476	-0.34335026824331	-0.343920100163373	4.21083437515026	0.657003043300815
ENSG00000070495	0.0472620034052438	0.0473064277034115	5.34825653171403	0.952327379071733
ENSG00000070501	0.00586564687684093	0.00587894987338749	4.64275632240889	0.993630320369058
ENSG00000070526	0.0450852628967255	0.045369005415708	1.99166700438336	0.954385103515039
ENSG00000070540	0.61303140992992	0.615278975576646	3.28291589229296	0.392302568935258
ENSG00000070610	0.524948457936163	0.526607633699818	3.20525585399004	0.475973853876511
ENSG00000070614	-0.63048930099819	-0.630629254215205	6.72800048857333	0.378287620869721
ENSG00000070669	-0.0983750424798221	-0.0985172556350619	4.91997643021746	0.90246934883424
ENSG00000070718	-0.337956907026374	-0.338249758722117	5.05739528094777	0.662734206579305
ENSG00000070731	-0.917864717852849	-0.922613240871748	2.86393207999814	0.20381599392328
ENSG00000070756	-0.0796551351528301	-0.0796566970089457	10.8275747864728	0.921507557807458
ENSG00000070759	0.35270722171599	0.355747612736285	2.3479507628986	0.652738254769095
ENSG00000070761	-0.467520387974081	-0.468479542918711	4.18788976432696	0.533609129078863
ENSG00000070770	-0.0416333503820411	-0.0416428784959743	7.08247027659524	0.959548331491926
ENSG00000070778	-0.330783985908141	-0.331465122340125	4.07195498541604	0.66922194464052
ENSG00000070785	-0.0987260895130564	-0.0988201094130648	4.80956692803547	0.901903837394094
ENSG00000070814	0.213418111636162	0.21345446001659	7.35537566947442	0.785275079418117
ENSG00000070831	0.15312360558321	0.153156554826167	7.04614723067437	0.845585505747256
ENSG00000070882	0.124131667484278	0.12427445511113	4.81644128796005	0.876240037269774
ENSG00000070950	0.436181444164808	0.436491339954499	5.38538139128665	0.563815443759853
ENSG00000070961	0.406179068287251	0.406500659520723	5.72557338714125	0.595221293585996
ENSG00000071051	-0.518094845479856	-0.521363672845419	2.58915251491063	0.506818307319904
ENSG00000071054	0.238006052320904	0.238028346118249	8.41489695721078	0.760660442131085
ENSG00000071073	-0.447072346306239	-0.448056684568032	4.30415781899199	0.552859598541058
ENSG00000071082	0.0983493992676284	0.0983530099851369	9.87759353664216	0.901136835662546
ENSG00000071127	-0.143488688794696	-0.143516837795957	7.38426891570052	0.85746113648001
ENSG00000071189	0.176325868311595	0.176541727945412	4.58323198159711	0.822581306314772
ENSG00000071205	-0.506842306059527	-0.50704777828388	6.28086741266871	0.493707887861635
ENSG00000071242	-1.23376068401492	-1.23412273587156	6.69246000594785	0.0082332700666572
ENSG00000071243	0.0216893789392817	0.0217059804893301	5.52782493067163	0.978262496118725
ENSG00000071462	0.117785439760234	0.117828219533269	6.28776270859355	0.881910573869291
ENSG00000071537	0.262744721291163	0.262827019325759	6.64439081638594	0.736084382651327
ENSG00000071539	-0.297018484002213	-0.297246672478186	5.27114007186772	0.70362187998862
ENSG00000071553	-0.199511384189929	-0.199558399051507	7.18307349405434	0.801116543646543
ENSG00000071564	-0.893086444341522	-0.893405662639848	6.39470843552163	0.136209160927033
ENSG00000071575	-0.823376985450143	-0.825054893385176	4.18991319532647	0.203744409594808
ENSG00000071626	0.0812853654490148	0.0812963815298055	7.61620440967014	0.918748652949787
ENSG00000071655	-0.803343969285256	-0.803665247400296	5.91903238534839	0.242820006090476
ENSG00000071794	-0.537186701154592	-0.537479102272956	5.83402887500012	0.463214184135871
ENSG00000071859	-0.195056250668058	-0.195105735724075	6.7740486064266	0.80534211666815
ENSG00000071889	-0.545456082160278	-0.547188112751564	3.29610141159978	0.457377103742083
ENSG00000071894	0.00174763695848292	0.00178043979151198	3.15695875345894	0.997800503030169
ENSG00000071967	-0.124548896924734	-0.124634740185998	5.65320823192594	0.876574989794774
ENSG00000071994	-0.181195183006109	-0.181300201171851	5.72078846495522	0.819253192447615
ENSG00000072041	-0.677877994649202	-0.682734079633995	2.63308601958655	0.359349920428843
ENSG00000072042	0.269725350936953	0.26979291985186	7.02937352345532	0.729107348861298
ENSG00000072062	-0.659873174228151	-0.659990899585244	7.16965090370349	0.343741375698244
ENSG00000072071	-0.383846889362779	-0.384483908974481	4.24315169708203	0.616982138180828
ENSG00000072110	-0.223997325163347	-0.224005473011966	9.73552483341573	0.776599522315497
ENSG00000072121	1.09730106824124	1.09853732431361	5.18240016933254	0.0403224194707816
ENSG00000072134	-0.748915594704329	-0.749257696196383	6.03474036889867	0.257001364683017
ENSG00000072135	-0.673368188696264	-0.674125453431798	4.70291487772946	0.33049161467757
ENSG00000072163	-1.57746116811096	-1.57791629867742	6.55705648360651	0.000899771415063601
ENSG00000072201	0.321670621565764	0.325015004196227	1.79825597341232	0.69229044833855
ENSG00000072210	-0.5858672334716	-0.586140715211653	6.25091401300089	0.415498258964798
ENSG00000072274	0.101654507278195	0.101664302329838	7.84201442133963	0.897956781682313
ENSG00000072310	0.13391165328909	0.134142125468426	4.83798107360041	0.865230401221343
ENSG00000072364	0.269230201424881	0.269306838545102	6.83090976822481	0.729614611811033
ENSG00000072401	0.16058585989149	0.160922141241396	4.18481599457124	0.83843732448136
ENSG00000072415	-0.779060737243734	-0.779331683261365	6.5800853319615	0.228437864532557
ENSG00000072422	-0.206786964779714	-0.207457596850776	3.24342724089627	0.793446552378557
ENSG00000072501	-0.048403776644409	-0.0484058312358913	9.44014796740033	0.952969966637636
ENSG00000072506	-0.277827045380536	-0.277953357178232	6.11611647212157	0.722782273392205
ENSG00000072518	-0.169207227746683	-0.169311701969997	5.5210568875151	0.831273029797029
ENSG00000072571	-0.0437295213316083	-0.043738428251602	7.19781843934616	0.95731485771139
ENSG00000072609	0.255650835091232	0.256201231528038	3.75212544368243	0.74317037875692
ENSG00000072682	-0.20517036176475	-0.205672830216695	3.62947755087769	0.794944407686606
ENSG00000072736	-0.0998018812964762	-0.100471969633287	2.43432576520322	0.899724644034116
ENSG00000072756	0.449708529611541	0.450453726623154	4.29083328843644	0.549427821711861
ENSG00000072778	0.0979344095559665	0.0979644095635796	6.35766275025474	0.901507312573398
ENSG00000072786	1.10349950564956	1.10422195373678	5.85123772016854	0.0283877571435947
ENSG00000072803	-0.268762087605441	-0.269005317860925	5.19390519342334	0.731715585856135
ENSG00000072818	-0.372065157336428	-0.375151173349381	2.61854417889528	0.638155639738229
ENSG00000072840	0.811788922139105	0.815185666813962	2.62005378621957	0.230943911125235
ENSG00000072849	0.318196801746375	0.318345829529863	6.16562810689171	0.680961650826574
ENSG00000072864	-0.458420997968444	-0.458858665075339	4.70776528532155	0.542195038434945
ENSG00000072954	-1.43236188452159	-1.4349854774609	4.10516747227625	0.00820105773826811
ENSG00000072958	-0.350454308608374	-0.350617298029512	5.94884289542396	0.650630051072158
ENSG00000073008	0.0358543629230989	0.0358587953584195	7.73256593180605	0.96379472400766
ENSG00000073050	0.557671714110006	0.560917514681564	2.55414712256511	0.449266180913321
ENSG00000073060	-0.307640666306976	-0.307889917347734	5.25697701415024	0.692966148718963
ENSG00000073111	-0.307968505487307	-0.308083590396856	6.54465213097531	0.692835284094728
ENSG00000073146	0.180054536626553	0.181563456407508	2.62607998346867	0.820031391741009
ENSG00000073150	-1.17461575461096	-1.18623063956671	2.29013245340099	0.108381159563014
ENSG00000073169	-0.226063601248854	-0.227051337623113	2.99875294619065	0.773901144362287
ENSG00000073331	-0.103487381583666	-0.103644466864475	4.81712092923679	0.896840794888843
ENSG00000073350	-0.85692468274549	-0.861438968926417	2.58605121172554	0.20655278101943
ENSG00000073417	0.214023507682592	0.214431131898682	4.17109433070859	0.784741794658626
ENSG00000073464	0.161213156605529	0.161843916278062	3.09137077125246	0.837908391460492
ENSG00000073536	-0.190085285506247	-0.190566721386174	3.26901259199924	0.810412240329173
ENSG00000073578	0.140961095251953	0.141075316872671	5.20877981352942	0.858194516021856
ENSG00000073584	0.0798105009958547	0.0798915932889715	4.81419115010331	0.919874817261564
ENSG00000073605	0.0626933990945396	0.0634214948095573	1.91391888978658	0.937458930321229
ENSG00000073614	0.106969055077144	0.106986046605866	7.57222342717947	0.894405877682965
ENSG00000073711	0.216651729491374	0.217438566997206	3.26619323183384	0.782520038944177
ENSG00000073712	0.299251525160787	0.299287724879788	7.86429818526781	0.699598045164241
ENSG00000073756	7.20112898939008	144269486.329047	1.19546548900328	2.24143950289285e-09
ENSG00000073792	-0.333103804680491	-0.33317365728928	7.16172448546159	0.66802341782309
ENSG00000073803	-0.472632659051866	-0.472809028053942	6.47704764184756	0.52905946404134
ENSG00000073849	-0.613163046902749	-0.63110968800556	1.30135275913658	0.451769970359618
ENSG00000073910	-1.71249635872916	-1.7154248642627	4.80393201594606	0.000661453141495164
ENSG00000073921	0.644327434236515	0.644450042964799	7.24442428016595	0.354915741320572
ENSG00000073969	-0.0284068539523706	-0.0284327060210376	4.95424883316534	0.972517734774231
ENSG00000074054	0.061200810065033	0.0612479343093496	5.41841528294766	0.938166213141901
ENSG00000074071	-0.880958231624562	-0.881486917119568	5.67749377370259	0.14700551455029
ENSG00000074201	-0.153241128068226	-0.153301964645536	6.22918634642	0.847286165005183
ENSG00000074266	0.131713328447063	0.131807174931079	5.53806499816026	0.867775521852673
ENSG00000074319	0.25670084530166	0.256927864212931	5.33721939594293	0.742229536131585
ENSG00000074356	-0.119267118942607	-0.11930622765488	6.48349944746027	0.883558593845079
ENSG00000074410	1.18643928818254	1.186975542193	6.3387436065953	0.0104266573720295
ENSG00000074416	0.317044129619276	0.317115907897817	6.69659974574816	0.682121702593164
ENSG00000074527	1.57737380420083	1.57793850386288	6.63954077123161	0.000651227585324393
ENSG00000074582	-0.0474869364554101	-0.0476188869657526	3.72372828838635	0.953173133213176
ENSG00000074590	0.874138705702378	0.874267614976057	7.62773054679664	0.154944572373503
ENSG00000074603	-0.0666917559635372	-0.0667364926102045	5.50113494206692	0.934348699887923
ENSG00000074621	0.420861038422762	0.421805246521938	3.94023223179506	0.578062071400288
ENSG00000074657	0.432199884583878	0.432654792826088	4.9395882140675	0.56885967792295
ENSG00000074660	1.06217836507039	1.0658825935321	3.58997721980825	0.0699287267906001
ENSG00000074695	0.173309344590595	0.173339174857238	7.60496679072117	0.827637893991896
ENSG00000074696	-0.76416100405567	-0.764400809841768	6.73013371953166	0.241984375481924
ENSG00000074706	1.64197648198236	2.38360578444505	0.422059465576818	0.254836447935881
ENSG00000074755	-0.00536059303013786	-0.00536735567544661	4.85301480495472	0.995447605813539
ENSG00000074800	0.0645495429115353	0.0645525327720561	9.52049132225473	0.935717500454295
ENSG00000074842	0.352776967875211	0.352870606091162	6.92033241511352	0.647551030832165
ENSG00000074935	0.249149110144505	0.251178284542355	2.08194429684537	0.751753626854714
ENSG00000075089	-0.025379923812676	-0.0254086565989534	4.95103485533284	0.975325031001511
ENSG00000075131	0.297934720079159	0.298360597033034	4.5495149108122	0.701037308400213
ENSG00000075142	-0.541197483994188	-0.541643295668965	5.1734102857403	0.460213540001699
ENSG00000075151	-0.0208841010545395	-0.0208885793517002	7.15830921335247	0.980024583448001
ENSG00000075188	-0.0173109199765661	-0.0173216088367037	4.65076582318756	0.983459567791673
ENSG00000075213	3.5651068844087	3.56623515668034	7.66215888258386	4.01949499297435e-19
ENSG00000075218	-0.0782716891336671	-0.078287845690043	7.01412678210777	0.923655714623963
ENSG00000075223	1.64761219175766	1.64827964858393	6.34597979881578	8.1426933239363e-06
ENSG00000075234	0.105103255877043	0.105374006254636	3.85248469798159	0.894082263224892
ENSG00000075239	-0.299581940231911	-0.299802282439879	5.42711853406034	0.701035243525409
ENSG00000075275	0.348024423153752	0.357525211620485	1.09165543784328	0.673450627420334
ENSG00000075292	0.359105372627601	0.359168946582868	7.5529810694974	0.641992583402229
ENSG00000075303	-0.353147596302099	-0.35425947625616	3.40438898666751	0.64657210526774
ENSG00000075336	-0.0957456144962857	-0.0958625958470996	4.64658939215497	0.904836914787869
ENSG00000075391	0.59962627676268	0.600281779707143	4.80913890187897	0.400176457839951
ENSG00000075407	-0.323603944535403	-0.323730065300528	6.22197760110665	0.677314400119635
ENSG00000075413	0.0416577928974885	0.0416921218090809	5.3487916679858	0.958455659804744
ENSG00000075415	0.221092181754937	0.221123488926355	7.71795209972526	0.777499159192808
ENSG00000075420	0.759045711207383	0.759194106253802	7.58720125665	0.245141551975389
ENSG00000075426	0.617093161576701	0.617144610627994	8.28096068749485	0.381750358764578
ENSG00000075539	0.452090173302182	0.452284556057196	6.12432414760521	0.54896180833199
ENSG00000075568	-0.0829169947002693	-0.0830100447957324	5.03147091008507	0.917632074480509
ENSG00000075618	-0.840714673641718	-0.841061544517529	6.16997112422226	0.175140560664974
ENSG00000075624	-0.475757704894027	-0.475808619325149	7.93751845573296	0.525831389228782
ENSG00000075643	0.0252004276459125	0.0252331328429737	4.63402509730234	0.974145359536965
ENSG00000075651	1.29592600911225	1.29730284373549	5.20673085187831	0.0040490572841264
ENSG00000075702	-0.156166221003157	-0.156445574280761	4.13126020398721	0.844182596313382
ENSG00000075711	0.316538880987125	0.316620547123799	6.83668336121412	0.682627185087074
ENSG00000075785	-0.0664458842507882	-0.0664502234408457	8.84108099301416	0.935305046407366
ENSG00000075790	0.602495103329203	0.602637063548572	7.38811202322555	0.39620462384285
ENSG00000075826	-0.489873177326277	-0.492866965832028	2.2351883529706	0.51581512714482
ENSG00000075856	0.19228633699537	0.19236279526238	6.16128464252887	0.806535036108232
ENSG00000075914	-0.199135409235147	-0.199401595289567	4.3698778566724	0.801306660475977
ENSG00000075945	0.421122777167202	0.42176842605787	4.60556818215292	0.578042204062568
ENSG00000075975	-0.405630082521209	-0.4071848643783	2.97858780321983	0.594703028931956
ENSG00000076003	-0.973831793909892	-0.974603222027722	5.4986835873513	0.0863551393323197
ENSG00000076043	-0.156862306117181	-0.15695528274494	5.89845668394778	0.844335281953784
ENSG00000076053	-0.237885750873994	-0.238789354050545	3.4225898679103	0.761491996342793
ENSG00000076067	0.0192862081206351	0.0192974023978861	5.87179503603383	0.980039590664466
ENSG00000076108	0.555783105353955	0.555868802066322	7.66227544460275	0.442843612521565
ENSG00000076201	-0.272213612395256	-0.272381806155544	5.60523674523137	0.72852997781164
ENSG00000076242	0.151300898791359	0.151413129250328	5.40903143957617	0.848152613788354
ENSG00000076248	-0.88352529715569	-0.883777057733224	6.85038867854547	0.149987846026276
ENSG00000076321	0.176651657975312	0.176907519535123	4.38978926405098	0.822237447601612
ENSG00000076351	-0.440829918681164	-0.444010126576062	2.11539267052557	0.567759176782587
ENSG00000076356	-0.289725878223455	-0.289831142600012	6.10858248861642	0.710993895196203
ENSG00000076382	0.0479230976962531	0.0479700601616573	4.86665808113433	0.95151545862572
ENSG00000076513	-0.471177765135784	-0.471360772369235	6.30413919552204	0.53040062338976
ENSG00000076555	-1.38188876045603	-1.39704339574007	1.90435154611936	0.0387969832518696
ENSG00000076641	1.17228914555403	1.17506597116169	3.44549636373542	0.0848387026764169
ENSG00000076650	0.154676202069318	0.154829371787683	4.91910089818338	0.844275761959584
ENSG00000076685	1.19552580699351	1.19758464095014	4.78462510159752	0.0321628767272732
ENSG00000076706	0.121157515894	0.121162939155923	9.2473017555855	0.878740354009362
ENSG00000076928	0.0614676681655638	0.0616687066452868	3.33119918614579	0.937639981669632
ENSG00000076984	0.0667308862153396	0.0667593923706704	6.07350344751333	0.933056668273146
ENSG00000077044	0.601731357892288	0.602182916089891	5.21387284289565	0.397602291636743
ENSG00000077097	-0.0765519776940437	-0.0765740439617408	6.64882492632382	0.925282371199673
ENSG00000077147	0.189628588189963	0.189637451152232	9.18760260712838	0.809007067839114
ENSG00000077150	2.5933798899066	2.59896292680108	4.99627719116499	5.71623813707155e-09
ENSG00000077152	-0.303024103236437	-0.303279914392705	5.35719589437414	0.698373013976969
ENSG00000077157	-0.898432522373382	-0.899487631553157	5.16249788098266	0.170715180565448
ENSG00000077232	0.179403954602236	0.179455476489143	6.81784503578524	0.819997441619474
ENSG00000077235	0.193606539591957	0.193661780047592	6.66269292272532	0.805175858960765
ENSG00000077238	0.225718464549464	0.225777350863072	7.05729038698236	0.772912462935045
ENSG00000077254	-0.111439005446208	-0.111460753703656	7.50050449111107	0.891477219474081
ENSG00000077312	-0.455001967514038	-0.455173898542997	6.35804885241675	0.547519197221953
ENSG00000077348	-0.261913170804651	-0.262305860476765	4.2022981043329	0.738457310824141
ENSG00000077380	0.131785771753073	0.131803345644886	7.81323530912389	0.867891920174534
ENSG00000077458	0.106226116276725	0.106334523799843	5.26171994485696	0.892971793176753
ENSG00000077463	0.0351213603404672	0.035149067829593	5.31938392985032	0.963561419534211
ENSG00000077514	0.0674887786419946	0.0675216992233076	6.06399599457158	0.933128509700951
ENSG00000077549	-0.435792311678364	-0.435858482505649	7.62455056746827	0.565712961697994
ENSG00000077585	-0.498611102197952	-0.500887809391109	3.28147791027612	0.507611544648684
ENSG00000077684	-1.0418076124568	-1.04227312775666	6.03899047369804	0.0491451014457307
ENSG00000077713	0.00961047029493145	0.00995775940263171	1.59963287224283	0.994418841857297
ENSG00000077721	0.0689696808666283	0.0689964659508654	6.48428442425506	0.929814346007442
ENSG00000077782	0.265038210656401	0.265206009661711	5.6893132868902	0.73388420778805
ENSG00000077935	0.031000295972836	0.0316281240758999	1.14154935800011	0.976850872631261
ENSG00000077942	-0.772325970807597	-0.774179518516588	3.7242180125279	0.254882920901809
ENSG00000078018	-0.247993784007015	-0.248058378118383	7.51464204481242	0.752469664089751
ENSG00000078043	-0.116956176589781	-0.11714151547573	4.08042863477241	0.883566288204287
ENSG00000078061	-0.0373500440617143	-0.037413968544577	3.86960121446225	0.963292008836527
ENSG00000078070	0.155473193375923	0.155690695108964	4.49442780259133	0.843799881032755
ENSG00000078081	2.22164095448409	2.2238131499502	6.25825730073562	2.15450624333809e-07
ENSG00000078098	1.50257904768641	1.71601789725399	2.28556183471749	0.191385573603492
ENSG00000078114	-1.58368613730617	-1.58523082546182	5.31680506010207	6.69293513859774e-05
ENSG00000078124	-0.50609932605543	-0.506859963790357	4.5553865037366	0.494297112997786
ENSG00000078140	0.0974532570887897	0.0974702152765799	7.44369135407006	0.903527311127403
ENSG00000078142	0.0259556703238737	0.0259703687149559	5.86032632945739	0.97393408778925
ENSG00000078177	0.0976515676267637	0.0978608670878498	3.98765131056931	0.901568580257634
ENSG00000078237	0.0935144190463063	0.0936332486736944	4.61946942589584	0.905581539521672
ENSG00000078246	0.195367218746817	0.195470400612335	5.86909785262905	0.803479639823795
ENSG00000078269	0.78309010498461	0.783297465698576	6.87990359317918	0.223093844698284
ENSG00000078304	-0.288151388024292	-0.28834671029672	5.45415137653294	0.712461370879047
ENSG00000078369	0.0665876852655572	0.0665923343775955	8.7083919652862	0.934301363712844
ENSG00000078401	0.395883656633446	0.395936353319466	7.99296356983188	0.603098636144678
ENSG00000078403	-0.20258498413143	-0.202819275352549	4.6758685108541	0.797848246280439
ENSG00000078487	0.245282429916859	0.246105465685059	3.54522402322045	0.753667865005354
ENSG00000078596	-0.522965240764234	-0.523088392709667	7.06835982962706	0.47749967027067
ENSG00000078618	0.232750557389327	0.232782442986375	7.89611238842508	0.765922707702466
ENSG00000078668	-0.471637032901775	-0.47181792823057	6.41110975652641	0.529485257186085
ENSG00000078674	0.124659203080656	0.124676136616734	7.72879132870302	0.876485788335297
ENSG00000078687	-0.317663721442445	-0.31827636173267	4.02904228096391	0.682447120832977
ENSG00000078699	0.177938001649739	0.178371378151663	3.71308005053357	0.821019695142403
ENSG00000078747	0.121342025447605	0.121461067861394	5.05493178970726	0.877996818611722
ENSG00000078804	0.218342794509694	0.218705958156286	4.67536053815965	0.780441141782987
ENSG00000078808	-0.0397665141835925	-0.0397720434757614	7.75559457980103	0.961276944967722
ENSG00000078902	0.0201685575823091	0.0201755711503835	6.0890424297367	0.978053317929588
ENSG00000078967	-0.0947091265829119	-0.0949974937748472	3.48268612196809	0.905536306583594
ENSG00000079134	0.105205485381146	0.105320881079363	5.15817616478868	0.893906380639579
ENSG00000079150	-0.428524127851451	-0.432384388769397	2.13571998877176	0.575931994501231
ENSG00000079156	-0.797223271565105	-0.799243038041738	3.93650517938254	0.227799566443439
ENSG00000079246	0.183552027010381	0.183567394148466	8.52382542044351	0.816344376909209
ENSG00000079257	-0.369333609256078	-0.373167167688023	2.0234029565618	0.639176539524183
ENSG00000079277	0.111364211382585	0.111537393978591	4.46908242934631	0.887834564422187
ENSG00000079308	-0.353360314448287	-0.355081987503869	3.06623335717602	0.646273119890125
ENSG00000079332	0.208983679609878	0.209031820960441	7.19404630408793	0.789743051779835
ENSG00000079335	0.987813085724367	1.00522198495015	2.04928115534803	0.170717315551078
ENSG00000079337	-0.395355563462587	-0.397363985253416	2.84807980267584	0.608026330538829
ENSG00000079385	2.00558913116257	2.02040432992305	3.42935518170993	3.36248785401704e-05
ENSG00000079387	-0.0876833773141705	-0.0877226348524003	6.17767250859714	0.913847588900135
ENSG00000079432	0.188359516062618	0.188590774500511	4.58470313836195	0.810411859166122
ENSG00000079459	0.765291426042211	0.765427545599915	7.50196745968544	0.239302621490896
ENSG00000079462	-0.887376417154395	-0.88835666416085	4.88065434578288	0.162504809633873
ENSG00000079482	-0.409431402655695	-0.411469961845023	2.69431723432061	0.591349733200187
ENSG00000079616	-0.325043463383641	-0.325257419467211	5.54214379348313	0.675734382588977
ENSG00000079691	-0.690906782062439	-0.69223173938702	4.25922800802039	0.316420485622618
ENSG00000079739	-0.383283559378976	-0.384192139679689	3.96602925558547	0.617232300450764
ENSG00000079785	-0.122012448159404	-0.122029566490324	7.68043602806478	0.880005472548946
ENSG00000079805	-0.242008541079999	-0.242085041709456	6.54615513423306	0.758427579093373
ENSG00000079819	0.167670435684872	0.167710658253009	7.05157285130307	0.832403019288848
ENSG00000079950	-0.128758051944879	-0.128864633712995	5.11737187920497	0.871781097263957
ENSG00000079974	0.273241331916728	0.273455546483142	5.19294598896391	0.725355982754058
ENSG00000079999	-0.400517226753104	-0.400718444002367	5.94587125840723	0.600985241794808
ENSG00000080031	1.03619043464557	1.0477598414259	2.07052992617154	0.123767479549572
ENSG00000080189	0.119749688512349	0.119922277301636	4.41795259672287	0.879538866132057
ENSG00000080200	0.345748549389318	0.346308273556237	4.15572515422966	0.653102482975591
ENSG00000080298	0.153271451364163	0.153838168912021	3.35373542490183	0.845801921069185
ENSG00000080345	0.181962480876558	0.18198440810143	8.02148330547283	0.817364496929137
ENSG00000080371	0.0392437041410831	0.0392654272220137	5.71367284795953	0.960201108408537
ENSG00000080503	-0.670408875907315	-0.670545743103679	7.39649879569669	0.331188645336185
ENSG00000080546	0.117065355625959	0.117419601817019	3.46089172004015	0.882205715968736
ENSG00000080561	0.382340403062325	0.387292499805464	1.78719265599867	0.627368615507662
ENSG00000080573	0	0	0.0848674494603483	1
ENSG00000080608	0.58534411436683	0.585421906130848	7.74182165814439	0.413215509020313
ENSG00000080802	-0.273897439307263	-0.274168845266044	5.20076706869574	0.726536822446127
ENSG00000080815	0.460883848477206	0.461089452734375	6.33201511895339	0.544064192501367
ENSG00000080819	-0.750619707274531	-0.752139922259798	4.09633908908231	0.26667386134663
ENSG00000080822	-0.078691320458993	-0.0789491535735276	3.94294169466179	0.922823498459942
ENSG00000080823	0.0271184516491621	0.027233660946675	2.98217594369486	0.97204120090977
ENSG00000080824	0.355513788520143	0.355519193807518	10.800401910722	0.644441059922805
ENSG00000080839	-0.31998078674136	-0.320149607160969	5.80884740295305	0.680833265805643
ENSG00000080845	0.669666533569769	0.669991971432564	5.87260443754339	0.33067978331936
ENSG00000080986	-0.226657884676742	-0.226711209604691	7.0971304429061	0.773727925121083
ENSG00000081014	-0.158889746738379	-0.159065142713727	4.80639791373605	0.841563122332996
ENSG00000081019	0.276711842592976	0.277087296660483	4.50265188994931	0.722130125317268
ENSG00000081026	-0.344361085931519	-0.344683231731447	5.03091036663776	0.656294888592673
ENSG00000081041	3.91632846987735	3.92637183234535	6.59890449173876	3.63370995718298e-14
ENSG00000081059	-0.392106562149091	-0.39410856799852	2.78276883960827	0.608196230742425
ENSG00000081087	0.194460661330847	0.19460646485568	5.21157784654345	0.804416257672722
ENSG00000081154	0.00238264311097473	0.00238297686386296	6.59055679111666	0.997009809407993
ENSG00000081177	-0.182851425436539	-0.184415444471863	2.31538702761929	0.815996544989084
ENSG00000081189	0.802486363495382	0.803183017980575	5.50352155322002	0.208836382871986
ENSG00000081237	1.79433686866154	1.83280032200237	1.33416770068266	0.0100675179626072
ENSG00000081307	-0.206381251470859	-0.206651177652909	4.62951370427289	0.793988552790939
ENSG00000081320	-0.0753087236700354	-0.0753999991680029	4.66781264754669	0.925274392243994
ENSG00000081386	-0.274549225337576	-0.275932796218319	2.80741565345105	0.726171918066301
ENSG00000081665	0.0639324982320104	0.0642602843516049	2.51304870689865	0.935712903573734
ENSG00000081692	-0.324787531599319	-0.32522868437727	4.17366076189979	0.676827296633602
ENSG00000081721	-0.00370679723169694	-0.00372409203522128	3.56204648519336	0.996875829505034
ENSG00000081760	-0.210630448584186	-0.210835285163799	4.91138372112919	0.789823522456565
ENSG00000081791	-0.0702106537634314	-0.0702557822128655	5.49425202415571	0.930659006280366
ENSG00000081803	-0.537519905316425	-0.537796093084498	6.11702137538055	0.462838095217182
ENSG00000081870	-0.219132815236365	-0.219276523304303	5.54223337735583	0.781793189673152
ENSG00000081913	-0.814504386216822	-0.815112671690246	5.35198901759321	0.204076924291567
ENSG00000081923	1.25646340466656	1.25685974501776	6.5799025064816	0.00768760550920366
ENSG00000082068	0.107707715316399	0.107782308076451	5.48821140949752	0.892730711066732
ENSG00000082074	0.565533076800275	0.654443522291112	0.835752729060061	0.623044345097087
ENSG00000082126	2.11252771799098	2.26159760749304	3.56958158621495	0.0416683276429992
ENSG00000082146	-0.680692578170522	-0.683041949336161	3.14657054789642	0.332953352942514
ENSG00000082153	0.370644507604998	0.370788485920726	6.36840862637749	0.628606140573961
ENSG00000082212	0.300916949399321	0.301204683071833	5.03929634867649	0.697965729564821
ENSG00000082213	-0.133081991970987	-0.13325434990948	4.50163206719668	0.867415668220699
ENSG00000082258	0.140322934534106	0.14050339699772	4.84405336403543	0.858710343600152
ENSG00000082269	0.171093057451906	0.171382286280529	4.23252973918073	0.827901966892602
ENSG00000082397	0.798802470891183	0.799026037791146	6.98393233236956	0.21084408933011
ENSG00000082438	0.529986616335209	0.530375782710062	5.45403228450929	0.468942038540186
ENSG00000082458	0.200014334968109	0.202472408140825	1.5771909538168	0.808146662544889
ENSG00000082497	-0.347992415481251	-0.349027530852981	3.44281211689435	0.651832713250462
ENSG00000082512	-0.488319485424821	-0.489303816241843	3.93086358032676	0.512225924035754
ENSG00000082515	-0.0279395174469467	-0.0279571675369921	5.73136387220084	0.972831581580915
ENSG00000082516	0.271801281273776	0.272224773571168	4.24930209139824	0.727056337839945
ENSG00000082641	0.740854346874283	0.741046538165123	7.26260317471204	0.263792070935178
ENSG00000082701	-0.222085507776954	-0.222167661379341	6.56736693496971	0.77829862478506
ENSG00000082781	-0.192878097921764	-0.192943749892455	6.53020023250525	0.808136302083929
ENSG00000082805	0.767663765189579	0.767751389974579	7.9273874078963	0.237033748804752
ENSG00000082898	0.255650869809546	0.25570176269465	7.3188776623827	0.742974806150893
ENSG00000082996	0.134663449042287	0.134786810284525	5.32666777348328	0.864404147271773
ENSG00000083067	0.579663805509586	0.593833386641754	2.07614280524592	0.462333835140218
ENSG00000083093	0.255806632673534	0.256136503374014	5.05303962184844	0.743039587608875
ENSG00000083097	0.32343734210916	0.32415136052461	3.8342758266476	0.675378371899716
ENSG00000083099	0.3912466130174	0.391336871896277	6.92295885279485	0.60934798745247
ENSG00000083123	-1.09804525579094	-1.11164757712376	1.99208746908275	0.169493546021391
ENSG00000083168	-0.0864893485783977	-0.0865057162210367	7.12110687122817	0.914751803121827
ENSG00000083223	0.410299068166788	0.410539862618451	5.94541140356781	0.594022314355698
ENSG00000083290	-0.87251863696832	-0.874124022198113	4.22230111124298	0.165719216101109
ENSG00000083312	0.112753799538815	0.112759074344153	9.5329905163991	0.887353504038439
ENSG00000083444	-0.276846338117049	-0.276946274988066	6.37778183446071	0.723763580514224
ENSG00000083454	-0.176366390435694	-0.177862666794779	2.04574935550071	0.822966005543992
ENSG00000083457	-0.695506146396704	-0.697003702352808	3.91467307758867	0.313715255923028
ENSG00000083520	-0.0666853590792725	-0.0667091621461981	6.40162155214306	0.934385376348495
ENSG00000083535	0.22139571276488	0.221703893716961	4.83123594486526	0.777429810719305
ENSG00000083544	0.0510089835766136	0.0511181485285656	4.0262612902634	0.948254399117976
ENSG00000083635	0.414046762579915	0.414785606825083	4.42320780023771	0.585037806607865
ENSG00000083642	-0.0287690697824093	-0.0287758256853459	7.13676736062735	0.97213575177447
ENSG00000083720	-0.140056416937903	-0.140260150736533	4.45512398219099	0.860382004572728
ENSG00000083750	0.613366898824066	0.616042688800816	2.96357074304666	0.39414507216152
ENSG00000083799	1.35621882551096	1.35692862739241	6.90742656569929	0.000838175525505336
ENSG00000083812	-0.0966561523673889	-0.0973830227914968	2.56365513743974	0.903294737349357
ENSG00000083844	-0.632256531944872	-0.633328920807577	4.19701949209956	0.371247871626963
ENSG00000083845	-0.156326448435321	-0.156337679881626	8.86514785942176	0.844637107808995
ENSG00000083896	0.10539486269863	0.105413086701937	7.52567793909799	0.894645289456004
ENSG00000083937	-0.21738178301797	-0.217546705317597	5.68464088010896	0.783002096730419
ENSG00000084070	0.37260528825422	0.373274907922047	4.1182521147616	0.626661051287234
ENSG00000084072	-0.258972468914244	-0.259143185901226	5.47505367249052	0.741685664238426
ENSG00000084073	-0.016449306389073	-0.0164570199622571	6.38215280057816	0.984376557379618
ENSG00000084090	-0.618411020123745	-0.618563159089823	6.89193629948171	0.382467630009339
ENSG00000084092	-0.106126699254571	-0.106319335920637	4.69013373163484	0.894179268375682
ENSG00000084093	0.256622995988469	0.256674490238892	7.36163467723365	0.742131573199784
ENSG00000084112	0.76314264777996	0.763300325146133	7.33534578642707	0.241326474167406
ENSG00000084207	-0.2718476719892	-0.271855467191486	9.86515891825222	0.73026799662394
ENSG00000084234	0.0913862639126396	0.0913909667764462	9.24816046036763	0.907649613985671
ENSG00000084444	-0.429100655867298	-0.432685318529389	2.10656773916356	0.575007271585096
ENSG00000084463	0.355713121937917	0.355759373528091	7.86115734470446	0.644822483856797
ENSG00000084623	0.401632015862694	0.40170464670637	7.4903047044767	0.599644837941078
ENSG00000084636	3.79060896799202	3.87617087265357	1.68121932523146	2.40354087969648e-08
ENSG00000084652	0.0659313639089141	0.0659503600478313	6.64079210118898	0.933920596319143
ENSG00000084676	-0.253101788000069	-0.253442826601521	4.67062137377485	0.747228615003132
ENSG00000084693	-0.40670864242953	-0.407330901722879	4.4578966760286	0.594768067387979
ENSG00000084710	1.02529864564003	1.02658703129581	4.26768881534616	0.0918647886206044
ENSG00000084731	-0.279398345000251	-0.280251969060855	3.52046083264438	0.720276660485871
ENSG00000084733	0.341248951279323	0.341305874525499	7.61232975427481	0.658470647474597
ENSG00000084754	-0.0230476686985295	-0.0230505519450197	7.93486387762508	0.977914167654155
ENSG00000084774	-0.828071274724834	-0.828501012526465	5.740651688219	0.195901493989343
ENSG00000085063	0.11543527144521	0.115437259171723	10.8673121152445	0.884354512009045
ENSG00000085117	0.531759932444198	0.531861224058657	7.68611688582274	0.467673002323015
ENSG00000085185	-0.321509504221516	-0.321993565550265	4.26787824469241	0.678819212065892
ENSG00000085224	-0.104218117053074	-0.104230945682994	7.95570427326672	0.897566243587113
ENSG00000085231	-0.240282247100559	-0.240380819618848	6.17458944162325	0.760740491616912
ENSG00000085274	0.120235733537859	0.120546031901313	3.57521604414498	0.878824207448931
ENSG00000085276	0.186161922353511	0.186305307218549	5.54230309272256	0.812746816492146
ENSG00000085365	-0.0673442545663941	-0.0673668998132558	6.76638749345356	0.933966203994378
ENSG00000085377	-0.160632504056761	-0.16091971412586	4.24337496397058	0.839690515770383
ENSG00000085382	0.227467296118552	0.22828576563645	3.42229904459021	0.771603637804954
ENSG00000085415	0.109320705082782	0.1094295995046	5.07919758407839	0.889608701359485
ENSG00000085433	-0.489410112189655	-0.490401465317037	4.24905740422021	0.510875025307638
ENSG00000085449	0.58731416601293	0.587610786751337	6.16542380540803	0.411532149877094
ENSG00000085491	-0.411783804829401	-0.411941457920807	6.40289240273016	0.591844047568879
ENSG00000085511	-0.424095431207791	-0.424792313178143	4.1730148601191	0.576169728525702
ENSG00000085514	0.340892409327337	0.349307627286387	1.17927550584085	0.690112628865949
ENSG00000085563	-0.146134653083739	-0.146154063179632	8.03813446486704	0.855091233108302
ENSG00000085644	-0.0387005140726822	-0.0391082177931768	2.12719996176458	0.960368620273458
ENSG00000085662	-0.673476619323633	-0.673540731679733	8.93226635890752	0.338336678150065
ENSG00000085719	-0.253761842732044	-0.253887569148861	6.01349273267883	0.746739174146452
ENSG00000085721	0.138602072303047	0.138659954995691	6.30171012156105	0.860152911437948
ENSG00000085733	0.305241501916018	0.305299556360725	7.27617720972513	0.693817983105953
ENSG00000085760	0.209999848060452	0.210067151690335	6.5402830631351	0.788764320453843
ENSG00000085788	-0.413629484871887	-0.414414219095491	4.03061850555562	0.586599832449601
ENSG00000085831	2.37059919576109	2.40976847692256	2.71055182903784	0.000152356387083476
ENSG00000085832	0.252106424321637	0.252190391064394	6.69964484570651	0.746693635519671
ENSG00000085840	-0.119690987680396	-0.119966587782442	3.93149922300796	0.880587130144796
ENSG00000085871	-0.647315470038425	-0.64784631591004	5.40671139389779	0.355432520260949
ENSG00000085872	-0.311788028858546	-0.312025656594776	5.32329916448042	0.68890208826558
ENSG00000085978	-0.0849333243910978	-0.0851331742081819	3.84976396838002	0.915456576247625
ENSG00000085982	0.731960784098749	0.732282277045332	6.12195414211352	0.271049975934182
ENSG00000085998	0.595369107366122	0.596849576315135	3.77848209266694	0.406391719367292
ENSG00000086015	-0.832898461257236	-0.833616458825734	5.04662819743425	0.198998522778549
ENSG00000086061	1.01931282101803	1.0194094985516	8.66340202719467	0.0538173308776193
ENSG00000086062	1.37661068912653	1.37669050096881	9.46796238050177	0.000789749426319192
ENSG00000086065	0.0776523195216774	0.0776672647967938	7.61107197919552	0.921165897432793
ENSG00000086102	0.398125343174464	0.398249997121932	6.81023094358168	0.604443730507802
ENSG00000086189	-0.567033761628154	-0.567363485178934	5.6738426934765	0.433410841768236
ENSG00000086200	0.119349041721205	0.119529696195402	4.22367830868752	0.8798781512413
ENSG00000086232	-0.260175161025	-0.260229963122494	7.12821008128192	0.740338222357795
ENSG00000086300	1.13727449370438	1.37663980010123	0.228113986948762	0.329322437274333
ENSG00000086475	-0.603092012508671	-0.603933611020962	4.42041475079028	0.398859442889653
ENSG00000086504	-0.377369256215892	-0.377827207523295	4.55645651181722	0.624213634473355
ENSG00000086544	-0.216837564468109	-0.217705605023768	3.63554266895835	0.782422829536503
ENSG00000086589	-0.0300489932241903	-0.0300608591051075	6.391613972206	0.970896034688848
ENSG00000086598	0.0566747149238727	0.0567114144340086	5.56735077691737	0.94270438236944
ENSG00000086619	-0.15196656078053	-0.152297056208541	4.27553715552151	0.848131754267286
ENSG00000086666	-0.280890352435956	-0.281019435521847	6.23158059363735	0.719718853852161
ENSG00000086712	0.46327337508921	0.463535966916857	6.16910730402674	0.536569261005041
ENSG00000086730	-0.160486820088582	-0.163629189481045	1.7518080936333	0.844778057221691
ENSG00000086758	0.0222615243256405	0.0222645969633236	7.72553682014134	0.977091570313508
ENSG00000086827	-0.146780698148471	-0.146843347919589	6.06018525541063	0.853765353658925
ENSG00000086848	-0.397927099814279	-0.400705297439749	2.26841058692569	0.604155721172423
ENSG00000087008	-0.481912196478258	-0.483415918974718	3.16732098666298	0.519373176686482
ENSG00000087053	0.300784392642125	0.300955182869275	5.77669615910223	0.698261400412878
ENSG00000087074	1.15575060425977	1.15612211205531	7.42639946398095	0.0140868539548192
ENSG00000087076	-0.400474061769698	-0.403732007028268	2.53755746353354	0.604181452885987
ENSG00000087077	0.309134306088946	0.309346831885784	5.60041647580849	0.689937244679752
ENSG00000087086	0.222860561799704	0.222865502845147	10.5012300375553	0.775791616260054
ENSG00000087087	0.201333677338105	0.20136843351927	7.63470291459202	0.797386162365948
ENSG00000087088	0.100366429928805	0.100619203675946	3.46312144703255	0.898604937873041
ENSG00000087095	0.44238741909573	0.442688220326539	5.42324896721268	0.55796665790413
ENSG00000087111	-0.259223851307472	-0.25931841175802	6.16866324641942	0.741317931001471
ENSG00000087152	0.119122452813721	0.119205348417224	5.40930485583042	0.879950884915056
ENSG00000087157	0.0909718710383697	0.0913583592087115	3.17619065925249	0.908443839206845
ENSG00000087191	-0.0394028520900454	-0.0394117121249836	6.96911016818722	0.961675724203008
ENSG00000087206	0.335661151210162	0.335858929990005	5.97312957427827	0.663885130480202
ENSG00000087237	0.611799074248922	0.617524531471929	2.66038463120496	0.430195605175182
ENSG00000087253	-0.895918856138692	-0.899286652034961	3.7990041849667	0.163176117854502
ENSG00000087263	-0.103847182008204	-0.103861676931097	7.77586239741829	0.897454170972761
ENSG00000087266	0.128207144074056	0.128318397302496	4.99863729097966	0.871501502540783
ENSG00000087269	0.609149122954127	0.60937866307276	6.23932195411088	0.389768363822575
ENSG00000087274	-0.30915257638057	-0.309247152107155	6.57862008411592	0.691703580175429
ENSG00000087299	-0.432788454604542	-0.433409081562664	4.34435808086926	0.567573253370475
ENSG00000087301	-0.473236295738718	-0.473682104169632	5.38380181995609	0.527326909492252
ENSG00000087302	-0.010179867307326	-0.010181884969013	7.17361615069835	0.990719267280622
ENSG00000087338	-0.584117990277591	-0.584485862788513	5.60652808250495	0.41642695602411
ENSG00000087365	0.215446948858441	0.215463725781869	8.68493103512136	0.783213519238065
ENSG00000087448	-0.431563361801111	-0.431963463283536	5.10364208804823	0.569844357429283
ENSG00000087460	0.304777698883874	0.304802411253724	8.95283914294317	0.693432730770014
ENSG00000087470	-0.00853277239696671	-0.00853423363740625	7.59280285489731	0.992390477143585
ENSG00000087502	-0.000779198073906107	-0.000779802419024062	5.8468362944348	1.00017047582394
ENSG00000087586	-0.20057935946749	-0.200629786570245	6.87495436217258	0.799804997160815
ENSG00000087842	-0.405158887607706	-0.405770525454404	4.57376097028392	0.595401320058103
ENSG00000087884	-0.696385120795432	-0.696782403405979	5.58461221677532	0.316820142679903
ENSG00000087903	-0.52688879906022	-0.527927823205992	4.25018119770962	0.473827404930124
ENSG00000087995	0.131800968524697	0.13190349174618	5.10471320195035	0.867985889585003
ENSG00000088035	-0.136735321658379	-0.137115377566214	3.57437384062376	0.863408399624855
ENSG00000088038	0.310258064293643	0.310720320927026	4.30894179825036	0.688503101137009
ENSG00000088179	-0.583710736971646	-0.584750378639981	4.06321399647741	0.418347020944359
ENSG00000088205	0.290887575143596	0.290928092177109	7.65662822771078	0.708039902227326
ENSG00000088247	-0.399751183900331	-0.399769441851107	9.25380625170385	0.6019492634162
ENSG00000088256	-0.439347643989582	-0.439549077582165	6.10347405161269	0.561811752573193
ENSG00000088280	-0.445347227514565	-0.447647355826185	2.60257204913872	0.556677778482588
ENSG00000088298	-0.69021045065796	-0.693344448147034	2.92354586402693	0.328891223377653
ENSG00000088305	-0.192720384247466	-0.193741813123878	2.39169540418772	0.80778466542891
ENSG00000088325	-0.408430787750362	-0.408465271302117	8.30773982517749	0.595774475342054
ENSG00000088356	-0.0329199239436784	-0.0329435707080724	5.93709031783905	0.967931406903362
ENSG00000088367	-0.503419364506985	-0.503505832074905	7.29202970466585	0.497282154780822
ENSG00000088387	-0.409096213352967	-0.409472765301867	5.16153495925284	0.592138639226414
ENSG00000088448	-0.219772212729356	-0.22009619490659	4.73821561845528	0.780466802730755
ENSG00000088538	0.0810747925964372	0.0816719475660124	2.09607432221885	0.920227848261436
ENSG00000088682	-0.0554614159374482	-0.0556181287513677	3.39970189781133	0.944936785847522
ENSG00000088726	1.36247633241194	1.37331963866521	2.06955656238797	0.0253102442213997
ENSG00000088727	-0.28123226951302	-0.282822508946677	2.54289317294416	0.718247142605183
ENSG00000088766	-0.173585256459376	-0.173933750980776	3.96635143022759	0.827383120938155
ENSG00000088808	-0.568438130447528	-0.570679152751147	3.06698147169367	0.436713798718221
ENSG00000088812	-0.245917844855534	-0.246241900804538	4.35232499669913	0.754522306388742
ENSG00000088826	1.69638258009044	1.70399982895828	3.67797896459065	0.00022940181022857
ENSG00000088832	0.175249409942063	0.175261960905572	8.6827499349329	0.823384048721622
ENSG00000088833	0.697501191953725	0.697676583365651	7.0485383005771	0.304990006165193
ENSG00000088836	-0.501338004212915	-0.504212410808319	2.51389597355766	0.511540576895131
ENSG00000088854	-0.0418856710902778	-0.0420722873054032	3.13113845329903	0.958318932587391
ENSG00000088876	-0.315615569423472	-0.316862022791763	3.03503036917143	0.683966290821458
ENSG00000088888	-0.138249488485203	-0.138291242430881	6.38068495699387	0.862692751147714
ENSG00000088899	-0.424202804327154	-0.425544078774349	3.45788809580925	0.576227991150226
ENSG00000088930	0.386514280038269	0.386558613687591	8.16269655524172	0.61450079370955
ENSG00000088970	-0.21215993857491	-0.21347097519195	2.64541538709891	0.786822139487289
ENSG00000088986	0.183115868230394	0.183144142360597	7.57359003910657	0.81586416974009
ENSG00000089006	-0.151842869063554	-0.151881974195242	6.81948727695855	0.849573119020129
ENSG00000089009	0.0654709951633702	0.0654845287749086	7.2613859597683	0.934005409862887
ENSG00000089022	0.101525917290572	0.101702112326451	4.13052758711898	0.89756429165499
ENSG00000089041	1.54983319897997	1.55362747800503	4.38908313357227	0.000674848987384465
ENSG00000089048	0.389658168393052	0.38972430758513	7.63615536358368	0.611190819683439
ENSG00000089050	0.232498280469575	0.233345108668895	3.29358529158147	0.766281407068831
ENSG00000089053	-0.462440580448381	-0.462583579519944	6.54118102807095	0.539014635258252
ENSG00000089057	-0.0123031195504621	-0.0123005357844123	2.59559903747327	0.988009581013881
ENSG00000089060	0.134747082707115	0.13484629156502	5.58695174637525	0.865262653775501
ENSG00000089063	-0.258257581489856	-0.258510373090708	5.06892673399806	0.742843821981295
ENSG00000089091	0.218227882707624	0.220187813711726	2.23717615072169	0.78231394233288
ENSG00000089094	-0.533189433226125	-0.533678943534053	4.96470924612846	0.467330114591298
ENSG00000089123	-0.300414805020112	-0.302422762124412	2.17406461600633	0.701269868062957
ENSG00000089127	1.40056200236408	1.40083951262234	8.16149321211166	0.00291888723223467
ENSG00000089154	-0.133244749095414	-0.133277973128435	6.80642495358951	0.867631505439468
ENSG00000089157	-0.415003880785034	-0.415014591496921	10.155656583785	0.588043281836776
ENSG00000089159	0.0622105574014962	0.0624606044865107	2.91976526838581	0.937069054533383
ENSG00000089177	0.100711992930704	0.101077998890575	3.24295974600053	0.898504825411258
ENSG00000089195	0.351595365169116	0.351834048791632	5.70944576648923	0.648458229974964
ENSG00000089220	-0.357565627753615	-0.357579546966133	9.61942298831747	0.644057469479657
ENSG00000089234	0.312527056144242	0.312857577087005	5.10943172012064	0.686574782753291
ENSG00000089248	-0.354729837980974	-0.354769633802171	8.13524111109055	0.646742985179394
ENSG00000089280	0.251042402094	0.251065305122886	8.60961738428013	0.747656291021518
ENSG00000089289	-0.0798194423245163	-0.0798720795945633	5.82056394228834	0.921944757228084
ENSG00000089327	0.161411830462419	0.161640769307415	4.57346938756817	0.837548507538688
ENSG00000089335	0.185439514877774	0.185779829999709	4.33865562007409	0.81337386642229
ENSG00000089351	0.195126259540858	0.195241530309819	5.92368974057834	0.80337016001767
ENSG00000089486	0.0858277180961124	0.0862896057320125	2.18187064417917	0.91431493333199
ENSG00000089597	-0.679649295923016	-0.679697346631386	8.48483951375906	0.347595593099679
ENSG00000089639	-0.43192906982142	-0.433263524817926	3.26348373899321	0.568416422480069
ENSG00000089682	-0.237628572625268	-0.237881623930892	4.7932475334688	0.762823027802974
ENSG00000089685	-0.573202916256319	-0.573355688335336	6.70937247793847	0.42705110936166
ENSG00000089693	0.264250163321411	0.264331105161581	6.68780461772246	0.734362040897819
ENSG00000089737	0.189199650148519	0.189221836290748	8.21638709357282	0.810771994321209
ENSG00000089775	-0.0879107840816459	-0.0882290812220798	3.11801682304428	0.912053210637435
ENSG00000089818	0.248827348717317	0.249355912100893	4.02563699045132	0.751463970580299
ENSG00000089820	-0.797048237378728	-0.797601432721497	5.25230084429922	0.263683848983544
ENSG00000089876	0.311075168500949	0.312329428163426	3.04513815679957	0.688238114190075
ENSG00000089902	0.439773492806205	0.440128760862085	5.0200481429541	0.559588158622409
ENSG00000089916	0.173724010577862	0.173837331327954	5.59965446791224	0.825242657846445
ENSG00000090006	-0.754569153632692	-0.757955844271483	3.22295610507458	0.287657979634374
ENSG00000090013	-0.218724393135301	-0.21888787342177	5.30524559283324	0.781731160626074
ENSG00000090020	0.693907454677381	0.694853395220843	4.80248137894274	0.309636834037401
ENSG00000090054	0.636423663366556	0.637646834356397	4.12705457873622	0.366902062038987
ENSG00000090060	0.0633392750117805	0.0633470339249256	7.98813426213621	0.937094506861528
ENSG00000090061	0.515404049811256	0.516686056137197	3.86565253333376	0.486160329634799
ENSG00000090238	-0.69959046113827	-0.700256380638236	5.15376643186829	0.312174435787756
ENSG00000090263	0.0834500403893871	0.083485771699287	6.15479501259198	0.917419024124524
ENSG00000090266	-0.209099091313621	-0.209152375157741	6.88949293926886	0.791275190912241
ENSG00000090273	0.241343481107529	0.241391629466594	7.20776010686613	0.75736655324662
ENSG00000090316	-0.266103775535343	-0.266270734965567	5.62651345820813	0.734439981049521
ENSG00000090339	3.02394643317242	3.03203033848605	5.03196024799359	1.48304577430265e-13
ENSG00000090372	0.0744148443488991	0.0745355818740823	4.09492352140707	0.924890225490979
ENSG00000090376	-0.321872313553071	-0.322163240681689	5.60871946019368	0.678666372017052
ENSG00000090432	-0.330531351803353	-0.33070986369164	5.73623769758867	0.670369885368152
ENSG00000090447	-0.861561595509414	-0.864324791994742	3.26556760050963	0.19259771513871
ENSG00000090470	-0.00513147023776	-0.00513506735514811	5.80674582413501	0.995687428718456
ENSG00000090487	0.163014366342628	0.163128673764326	5.58754648783199	0.835912760409361
ENSG00000090520	0.460262706982783	0.460354000355481	7.33789177548855	0.54269215073924
ENSG00000090530	-0.270648899087026	-0.270777138644508	6.1929128679455	0.729907220344056
ENSG00000090565	-0.707741957147588	-0.708904560877395	4.20432521262188	0.300550330060531
ENSG00000090581	0.158192409614628	0.158352648893424	4.93697903530181	0.84077609113334
ENSG00000090612	0.288335156145495	0.288791702370249	4.11223737566769	0.710519720433814
ENSG00000090615	0.0282332338907343	0.0282421453787835	6.47367182099912	0.97142505816225
ENSG00000090621	-0.14703248308487	-0.147051837012054	7.95472346267248	0.853651849622257
ENSG00000090674	0.14059070442765	0.141838628320418	2.01050065056942	0.859333130789578
ENSG00000090686	-0.17220513789395	-0.172217148273935	8.56956689997439	0.828674015577363
ENSG00000090776	1.33429789216694	1.33783021671094	4.13768857300613	0.00653771979230408
ENSG00000090857	-0.453656330087188	-0.453763276220297	6.78271043292908	0.547680259305492
ENSG00000090861	-0.177139701330909	-0.177190416310665	6.79471088087562	0.82329915945259
ENSG00000090863	-0.0979903550040411	-0.0980093130583944	7.29329803500484	0.904247323434746
ENSG00000090889	-0.231341217763119	-0.231385898001884	7.28147324746573	0.769063805707504
ENSG00000090905	-0.248329777230721	-0.248387756175128	6.88165027326986	0.752118740891996
ENSG00000090924	-0.0657246569410059	-0.0659116640530819	3.68168046540726	0.934590529244748
ENSG00000090971	-0.903587432051792	-0.904685082085488	4.65794260714291	0.169069472996708
ENSG00000090975	-0.665217210183515	-0.669248796049565	2.44568297310751	0.375698740777563
ENSG00000090989	0.0976993844293843	0.0977362832944973	6.37550608384132	0.902541424221403
ENSG00000091009	0.341056539957778	0.34154484644074	4.36466485334922	0.658124360128665
ENSG00000091039	-0.023444236538447	-0.0234510970545937	6.786100237785	0.977750643490153
ENSG00000091073	-0.185007598011323	-0.185205347597995	4.91795249844034	0.815681059429533
ENSG00000091127	0.461300858947302	0.4621413624641	4.0895570116366	0.537714508763838
ENSG00000091129	0.156229412510916	0.156659574864181	4.55013207456715	0.843209619377104
ENSG00000091136	0.526400093624767	0.526474414121598	7.92378121213943	0.472462311454637
ENSG00000091137	0.147545824606131	0.154189476903469	2.41782177652391	0.887817311193404
ENSG00000091140	0.0283806465719216	0.0283940314984536	5.7558775544652	0.971671160357036
ENSG00000091157	-0.310719064693582	-0.311451016386352	3.74645869504973	0.68923389372514
ENSG00000091164	0.210980020775173	0.211145119851605	5.41319403652388	0.787908921420156
ENSG00000091317	-0.291723696573292	-0.291820310696695	6.60070630457903	0.710803869427389
ENSG00000091409	-0.451927909423111	-0.452247264756707	5.55211042380062	0.548927741829174
ENSG00000091428	0.31347224615882	0.313543947627863	6.7862650254958	0.685664438553708
ENSG00000091436	-0.748491226471917	-0.748594862263763	7.78498916523415	0.256347194145077
ENSG00000091483	-0.075305419189031	-0.0753554125871495	5.46808274760588	0.92565193730863
ENSG00000091490	-0.23495080641691	-0.235049465458019	6.33838900631337	0.765638735107528
ENSG00000091527	0.328178211607295	0.328192462552513	9.56562376296032	0.671063119562726
ENSG00000091542	-0.550288170864944	-0.550605773288121	5.77954784670909	0.450102114896157
ENSG00000091592	-0.268347247908297	-0.268689822549933	4.49026058559218	0.732085293637239
ENSG00000091640	0.267312365596235	0.267360421325132	7.34831163817688	0.731054649861459
ENSG00000091651	-0.0344402474614429	-0.0344648502416838	5.57848364008714	0.966317386021898
ENSG00000091656	0.267113941881882	0.269124052226466	1.80888637418691	0.732998640790778
ENSG00000091732	0.0310206043384456	0.031060290804995	4.64879038220595	0.968212290465562
ENSG00000091844	0.182970033344023	0.185850884668238	1.68183949764555	0.826215745526722
ENSG00000091879	2.56501485576521	2.57528448579351	3.9623405439902	2.157445523991e-09
ENSG00000091947	-0.16932980043435	-0.169436067227921	5.54056454159002	0.83114386304018
ENSG00000091972	-0.127052076878974	-0.127378057091338	3.84551703091214	0.873249625606429
ENSG00000091986	-0.456069029735677	-0.45616187758015	7.2373101334649	0.547849933494157
ENSG00000092010	0.480308014830986	0.48036303121025	8.34421091213945	0.521399011625998
ENSG00000092020	0.158636289975609	0.158947992248695	4.35058280230632	0.840311384505141
ENSG00000092094	-0.194768977093535	-0.195351725084874	3.35296055511936	0.805141281206796
ENSG00000092108	0.0625526528829867	0.0625746098242748	6.43548284262915	0.937214333813072
ENSG00000092140	-0.261459470566654	-0.261566688587236	6.06262521682551	0.73909341806361
ENSG00000092148	0.164267245833242	0.164299952516062	7.16024549806717	0.835698259406877
ENSG00000092199	0.455186771063831	0.455221242805104	8.95589863095832	0.553679726500937
ENSG00000092200	1.44618712761059	1.56997791221725	0.84862037738831	0.164983365573662
ENSG00000092201	-0.0373095905660386	-0.0373121103115252	8.71995330987021	0.963822748517012
ENSG00000092203	0.424130311783396	0.424245762683	6.85978386539702	0.57501589807003
ENSG00000092208	-0.403256402717313	-0.404883143416893	3.20502123208944	0.600448206732208
ENSG00000092330	0.277260989683628	0.277491887575781	5.39671663952188	0.721706501609671
ENSG00000092439	0.146845864924281	0.146939431395131	5.72701944969003	0.852437908249793
ENSG00000092445	-0.73916260058715	-0.740519442404104	4.19739834986214	0.273234710471995
ENSG00000092470	-0.608343147535591	-0.608633081377955	6.00069707468155	0.392294909309502
ENSG00000092531	0.415500189477075	0.415697018076666	6.01078458219059	0.584431027313768
ENSG00000092758	-0.615380548271477	-0.633884218190858	1.63767201423151	0.448854431339562
ENSG00000092820	-0.059442465579544	-0.0594481017947474	8.46645094244826	0.94216418610269
ENSG00000092841	-0.332863991938601	-0.332878387540861	9.30708925323769	0.668432629731945
ENSG00000092847	-0.563550322662512	-0.56405590732906	4.96831387070979	0.437547525466949
ENSG00000092853	0.00593351577654411	0.00593394536837403	8.50384853581603	0.993066545005011
ENSG00000092931	-0.168615764766598	-0.168969042093475	4.0687460172657	0.831561951755665
ENSG00000092964	-0.113450767526199	-0.113460595287124	8.40730578854414	0.887535249403909
ENSG00000092969	1.08958105609185	1.09000158531688	6.43355486902369	0.0356623171411148
ENSG00000092978	-0.0495290839067587	-0.049585492517334	4.94903951663374	0.951113377751479
ENSG00000093000	0.210579158456899	0.21065032518812	6.55972895826907	0.788190259112969
ENSG00000093009	-0.674028037158991	-0.674562846400065	5.43180235672362	0.328543807401021
ENSG00000093010	0.0770716011422437	0.0771018049722965	6.57940426753596	0.920578845819208
ENSG00000093144	0.457645596647346	0.457860903943147	6.13785989228558	0.544561969147246
ENSG00000093167	0.464673569534942	0.464841134501377	6.63983795678471	0.537958912110831
ENSG00000093183	-0.265587250201693	-0.265742066144549	5.71913246805697	0.734962086416728
ENSG00000094631	0.436431058053188	0.436576459825099	6.28049830065442	0.562875259305529
ENSG00000094804	-0.0593242538265612	-0.0593383889314376	7.02293176154516	0.942200507651223
ENSG00000094841	-0.282206746762209	-0.2833688484383	2.96474354760007	0.717511673355063
ENSG00000094880	-0.154576382850298	-0.154862345970853	4.1556234558721	0.845742088670013
ENSG00000094914	-0.124511868199697	-0.125123296034094	2.79544362414575	0.875499378222357
ENSG00000094916	-0.00459566531246852	-0.00459632500958791	7.68541243767055	0.996329675733146
ENSG00000094975	0.218580503871752	0.21865100402904	6.82012891423579	0.780173558008591
ENSG00000095002	-0.130423435376515	-0.130490293074785	5.9554213098213	0.870398499045342
ENSG00000095015	-0.44890104991717	-0.449350693927951	5.00703926366759	0.551741302859855
ENSG00000095066	-0.4697357067594	-0.470784172272088	4.08193298763279	0.530623607519506
ENSG00000095139	0.189282754680296	0.189360884353425	6.23717238697072	0.809549517704107
ENSG00000095209	-0.0347238889402582	-0.0348793906764434	3.65715624054707	0.965557960626517
ENSG00000095261	-0.27361332671963	-0.273894057435296	4.89779055523112	0.726859649991408
ENSG00000095303	-0.678646544104137	-0.687954714345507	1.91333634842729	0.439040728616415
ENSG00000095319	0.202584545522153	0.203088576977274	3.41458309095325	0.79621686228196
ENSG00000095321	-0.710891951694232	-0.711911046925722	4.45821093727961	0.296614597654193
ENSG00000095370	1.04730678144275	1.04824262267298	5.32298665921996	0.0500593343605932
ENSG00000095380	-0.26639221270051	-0.266453556822066	7.12848285444162	0.734156636909192
ENSG00000095383	0.296464321294786	0.296688369529716	5.2206995848297	0.70252678283401
ENSG00000095485	0.341746635291138	0.342208021703459	4.71151358785131	0.657303899134281
ENSG00000095564	0.138749433920883	0.138841345602863	5.61696925362534	0.860803226087151
ENSG00000095574	-0.0791893502041301	-0.0793583128169734	3.90156160042923	0.921280615671964
ENSG00000095637	-0.563119033237816	-0.563540517728863	5.27700674296784	0.437420335363856
ENSG00000095739	0.55848695501216	0.561887398115646	2.69093241336454	0.448169969956603
ENSG00000095752	2.25354269407221	2.27180138608778	2.33122669928462	0.000449558737163367
ENSG00000095787	0.0367867694988319	0.0367901902893807	8.62286782654652	0.963391540419134
ENSG00000095794	0.497599910968526	0.498230135482335	5.2852667909467	0.501442466040026
ENSG00000095906	-0.663794202951458	-0.66507141874747	4.03973842553989	0.349568931315768
ENSG00000095951	0.0150513836601011	0.0150624900760149	5.81097686725975	0.984268485626428
ENSG00000096060	-0.835822379145124	-0.835950412102113	7.77561745146102	0.177473710959273
ENSG00000096063	-0.309025068163637	-0.309118259353308	6.77069109665117	0.691826735339016
ENSG00000096070	0.138557645111116	0.138836835924736	4.24555889299394	0.860464891422019
ENSG00000096092	-1.03012776936072	-1.03194798804979	4.30669291224419	0.0888376779270156
ENSG00000096093	0.870942134320783	0.873984442269134	3.35407085263987	0.176344657419543
ENSG00000096384	0.439677514669181	0.439682791382657	11.2120943197544	0.560007201576846
ENSG00000096401	0.147170184217029	0.147203117754569	7.26408674906653	0.852436963607466
ENSG00000096433	0.23724899478341	0.237401653387126	5.45574366682738	0.761501523578583
ENSG00000096654	-0.908907654794815	-0.916904444689408	2.56738745863079	0.223150995378209
ENSG00000096696	2.90073022446565	2.90715953113831	5.77880269754224	1.0622708654295e-08
ENSG00000096717	0.140334084910916	0.140532957018677	4.54292787390279	0.858780329726768
ENSG00000096746	0.167431162425573	0.167452204049374	7.96127476533802	0.83201709822853
ENSG00000096872	0.273846302384495	0.274222806482399	4.66542509534928	0.725062741258285
ENSG00000096968	0.61793647568463	0.618669240391207	5.30835091418372	0.381915296796174
ENSG00000097007	-0.124888166011275	-0.124981392541637	5.26868533491339	0.875940520167265
ENSG00000097021	-0.512937913225636	-0.513352950957617	5.28440988746577	0.487499919766033
ENSG00000097033	0.551880424828134	0.551982490628452	7.62733395537724	0.446781246740248
ENSG00000097046	0.0599319628372711	0.0600490708057189	4.23171596016526	0.939249057928155
ENSG00000097096	-0.439879618669285	-0.44238808102399	2.67300174724548	0.562974825470493
ENSG00000099194	0.42408978361163	0.424143364510745	8.51576899693541	0.57631507191342
ENSG00000099204	-0.117431549054072	-0.117461570186804	6.89611554255506	0.883549691494416
ENSG00000099219	-0.985869638523511	-0.986751148409468	5.28132691959611	0.0816102612780042
ENSG00000099246	-0.186832928901261	-0.186895841507069	6.54658998037272	0.813579661800432
ENSG00000099250	1.30793408535952	1.30837577285436	6.79390676098678	0.00164860794156127
ENSG00000099251	0.666023001878822	0.675326672235342	1.93973254223512	0.408203960835863
ENSG00000099256	-1.05557659438702	-1.06184059203013	2.6587386281555	0.10172371423342
ENSG00000099260	-0.201733425810207	-0.201794730537366	6.37436315920892	0.801685716630056
ENSG00000099282	-1.375796720679	-1.38043840765489	3.54028266204451	0.016391431158972
ENSG00000099290	1.08823852350546	1.08892182135819	6.02371274377047	0.0443149880605194
ENSG00000099326	-0.189008853516203	-0.189568457238427	3.37324669414707	0.811827148931103
ENSG00000099330	-0.924040258509549	-0.926984947836986	3.56351150708277	0.144256701242936
ENSG00000099331	0.323109885271473	0.323294945549601	5.64688060776656	0.676120233199614
ENSG00000099337	0.412853865842572	0.413083989041036	5.43630239535713	0.589031696171797
ENSG00000099341	-0.0345643128164927	-0.0345674501688459	8.22743379092805	0.966515743541245
ENSG00000099364	-0.0567439988034447	-0.0572661730361814	1.99040005680597	0.943180528481148
ENSG00000099377	-0.333104717986546	-0.334417532886395	3.10944619004325	0.671854430943798
ENSG00000099381	-0.0918633816421529	-0.0920372365134554	4.09936122558692	0.908673853391533
ENSG00000099385	-0.558254081617412	-0.56058582223555	3.03484693028605	0.447945033829334
ENSG00000099622	-0.238841701344108	-0.238928442150836	6.24039581716066	0.761769020376908
ENSG00000099624	-0.0291288515597968	-0.0292743956215778	2.24112021289641	0.970909301276147
ENSG00000099783	0.296008044624529	0.296034157373224	8.36437895473915	0.702944275799086
ENSG00000099785	-0.683368375535553	-0.686918130059733	2.92033863879809	0.336294298922334
ENSG00000099795	-0.608393987477563	-0.608761157963481	5.58388253019054	0.420134617489508
ENSG00000099800	-0.721442874907158	-0.721499909888283	8.2832379887286	0.313778631383035
ENSG00000099804	-0.382579636673181	-0.38288032575284	5.11590605890198	0.61846884831086
ENSG00000099810	-0.339033256263947	-0.339298432709389	5.36342407296956	0.661661390456521
ENSG00000099814	-0.244802307137363	-0.245335961045938	3.66487324803267	0.755334876741878
ENSG00000099817	-0.295307736786398	-0.295315622850353	9.84462585578869	0.707455410285476
ENSG00000099821	-0.691976672806426	-0.695984906149609	2.48146445075639	0.337165450889861
ENSG00000099840	0.0815660561824603	0.0821019083963213	1.9487214734334	0.919391361278746
ENSG00000099849	-0.829183164342692	-0.830653340991987	4.07180356947852	0.198483667112862
ENSG00000099860	-1.23250994663199	-1.23296565405555	7.03444689026518	0.00625071143470206
ENSG00000099864	-0.874465154744917	-0.874760127732287	6.35922568164346	0.168948143033723
ENSG00000099875	-0.616852760235786	-0.617001088054379	6.87445984452911	0.383661673102027
ENSG00000099889	-0.286897432657813	-0.287775196747341	3.34398431357879	0.712856614214459
ENSG00000099899	-0.287387333373079	-0.287985533613693	3.64462970797243	0.712796977291944
ENSG00000099901	-0.0877731998434377	-0.0877967005981708	6.71749478392013	0.914176876092392
ENSG00000099904	-0.285536858388482	-0.285839966571703	4.57658984511429	0.715845751472483
ENSG00000099910	-0.613961732664916	-0.614844532473063	4.2556263720247	0.391303101749758
ENSG00000099917	0.777892666279919	0.779748475786708	3.73498115471626	0.242240141891373
ENSG00000099937	1.00159237424419	1.11623309134028	0.767852984833237	0.410351366503603
ENSG00000099940	-0.111999544207496	-0.112064044202898	5.69674992242136	0.88921763854006
ENSG00000099942	-0.418725079024174	-0.419205288431034	4.80722126225932	0.581968992606739
ENSG00000099949	-0.354001551160333	-0.354671679904261	3.97988261623311	0.646145412316661
ENSG00000099954	-0.750604658838267	-0.953718090189845	0.748980226002474	0.633034317940771
ENSG00000099956	-0.152996904409622	-0.153131859143244	4.89616238623702	0.847636715788438
ENSG00000099968	0.22526892678735	0.225392186217555	6.24910308267186	0.7735690621466
ENSG00000099991	-0.55080897642105	-0.55119521451953	5.42414924833177	0.449765089453429
ENSG00000099992	-0.191720569093151	-0.192125432568666	3.9867999095369	0.808735606343471
ENSG00000099995	0.0709083908490687	0.0709266072028306	6.83163070183424	0.930153771325972
ENSG00000099998	-0.300943033891329	-0.301445240707896	4.42387846266113	0.69935389859781
ENSG00000100003	-1.2960018111419	-1.29873115140374	3.99722884155557	0.0258430297121971
ENSG00000100014	-0.342000891144511	-0.34230950928509	5.07206898965224	0.658668885261714
ENSG00000100027	-0.794288179600071	-0.798359622737602	2.50369315098508	0.254183425151665
ENSG00000100028	-0.128551672362318	-0.128592210036493	6.59138942150752	0.872164597226301
ENSG00000100029	0.417510490612401	0.417837431834357	4.92489751870457	0.581663242564364
ENSG00000100030	-0.353803410260414	-0.353917371118786	6.58160712497502	0.647619336451667
ENSG00000100034	-0.0909054881557585	-0.0910373945529908	4.09685685803827	0.909770548976059
ENSG00000100036	0.762781732579131	0.763582404334636	4.71588898072285	0.246032569664422
ENSG00000100056	0.0137915515512537	0.0138363701795687	3.12575123511944	0.985740825376169
ENSG00000100058	0.269104256163655	0.269610493802062	4.16994023360814	0.72969148406353
ENSG00000100060	-0.567464901142431	-0.567660445577942	6.32801572206253	0.435651062876665
ENSG00000100065	-0.54187803063471	-0.542603868871788	4.33619936136266	0.459234480430762
ENSG00000100075	-0.249839101142541	-0.250067973821477	5.08818454033172	0.750626499987725
ENSG00000100083	-0.192820753722408	-0.192943801488875	5.32679121732255	0.807664515880952
ENSG00000100084	0.358826460420861	0.36075730154167	2.75490560423573	0.641680848071904
ENSG00000100092	-1.16472525438448	-1.17594422631441	2.13538903872371	0.0981329633200755
ENSG00000100097	0.299228539681814	0.29925790203255	8.15680406327473	0.699753800140569
ENSG00000100099	0.199673457542672	0.199838341615252	5.10699644278604	0.799202128840668
ENSG00000100100	-0.927153768896373	-0.928753521160321	4.92093888522855	0.124413998061218
ENSG00000100105	-0.125887884641226	-0.125992703811418	4.98366128701285	0.874681585521026
ENSG00000100106	-0.316037283505188	-0.316153706224479	6.324758330921	0.68508928995123
ENSG00000100109	1.00900851153387	1.01443721509285	2.79539876228366	0.10908142966012
ENSG00000100116	-0.81622720029248	-0.819749779553327	2.74814667073842	0.229202822456821
ENSG00000100124	-0.420393607413135	-0.421565633006342	3.6827918353928	0.579533626628937
ENSG00000100138	-0.143377226684191	-0.143391368900407	8.26851449962651	0.857895399283021
ENSG00000100139	0.301865306927682	0.302058513082775	5.6214634949072	0.697180677427932
ENSG00000100150	-0.0285213921070314	-0.0287289432040402	2.27769195755601	0.971122094302511
ENSG00000100154	0.4144530255805	0.414947002487944	4.70606782595864	0.585334280763557
ENSG00000100162	-0.626302102366973	-0.626825802159287	5.19467609566295	0.375084665901552
ENSG00000100196	-0.834808906736287	-0.837947550485621	3.13010570252602	0.210059847414143
ENSG00000100201	-0.218650504353858	-0.218667083297931	8.53823083703208	0.781818650208654
ENSG00000100207	0.350466015555465	0.350616720991165	6.23643007585658	0.649720939820448
ENSG00000100209	1.05997746243143	1.06135425825094	5.16118199897506	0.0485777697443492
ENSG00000100211	-0.47462240330758	-0.47496308249952	5.34618504018934	0.526076523755482
ENSG00000100216	-0.0180130297164805	-0.018016296903847	7.09642440057427	0.982904294321274
ENSG00000100219	0.744975347165832	0.745237297539889	6.93792582278586	0.258462824433174
ENSG00000100220	-0.437059296987936	-0.437212403994978	6.30678297586627	0.564206004042187
ENSG00000100221	-0.352835215418694	-0.353015220706393	6.18309829387815	0.648973612622397
ENSG00000100225	-0.144504989577189	-0.144546895443967	7.07411341241846	0.856401769657484
ENSG00000100226	0.443485563031228	0.443927300482513	5.15208405071171	0.556869284955931
ENSG00000100227	-0.104267969622266	-0.104300312504307	6.30300923273479	0.89660487204949
ENSG00000100234	0.366519093674575	0.366590013151409	7.38178061973394	0.633109147261942
ENSG00000100239	-0.0832460507472672	-0.0833804185647025	4.45485889539132	0.917271221862616
ENSG00000100241	-0.398108269089583	-0.398301787357509	5.68665240489969	0.605828485570991
ENSG00000100242	0.557135194921922	0.561503581756825	2.30912277223287	0.453696646958879
ENSG00000100243	0.285496851826091	0.285521986863289	8.54485558010875	0.713375964001135
ENSG00000100246	-0.166721598047148	-0.166989468356788	4.20418941256392	0.833661983297545
ENSG00000100258	-0.462896805957414	-0.463099137857271	5.96200406889167	0.539614550019656
ENSG00000100263	-0.552518586972197	-0.554396845463444	3.29385010458882	0.45245395194833
ENSG00000100266	-0.166461439635567	-0.166611268184832	5.2003693736835	0.83397163848529
ENSG00000100280	-0.0762208961315513	-0.0762380447162207	6.9098798617705	0.924797049395049
ENSG00000100281	0.0940780570708927	0.0941111890881216	6.33031299084635	0.907130235365884
ENSG00000100284	0.560998996033569	0.561905383218421	4.04064883378898	0.438869956742566
ENSG00000100288	-0.170459553271609	-0.170892107414804	3.48989686034417	0.829927535096945
ENSG00000100292	0.278696340094667	0.278725936104787	8.23356396666881	0.719250966450567
ENSG00000100294	-0.182842697319571	-0.183601709761129	2.8213584713532	0.817098991045676
ENSG00000100296	0.0999947042102979	0.100070153579042	5.24130246857746	0.899535918625878
ENSG00000100297	-0.611982937929568	-0.612180219604218	6.58900772752664	0.391851655364398
ENSG00000100299	0.0121318221299756	0.0121398841550628	4.33395496362726	0.986676414436571
ENSG00000100300	-0.460978569113961	-0.461085906539293	7.06925973881919	0.541094685855586
ENSG00000100304	-0.700369478602808	-0.700973245008698	5.0731270866634	0.30950401582355
ENSG00000100307	-1.17091409787662	-1.17256750268889	4.27234611570958	0.0381892530923205
ENSG00000100311	0.235554690053764	0.236067722282638	3.60835155769672	0.763072991169807
ENSG00000100316	0.119868708584601	0.119905847941662	6.73646336869244	0.88072016567378
ENSG00000100320	0.234203529090803	0.234251148485494	7.14318306059458	0.764498148268304
ENSG00000100324	-0.533365707248889	-0.533999926082571	4.69768989225451	0.467218113839146
ENSG00000100325	0.234586346221392	0.234898714098721	4.52441160455057	0.764252127015604
ENSG00000100330	-0.128541969823075	-0.129039626756001	2.6983762317197	0.871556200405448
ENSG00000100335	-0.176330125635793	-0.176390828091228	6.34430426865234	0.824123252442576
ENSG00000100336	-2.33472897167827	-144269481.153867	0.357877861701472	0.160897268023601
ENSG00000100342	1.19630356844152	1.19653524810221	8.04371698192957	0.0117225337081419
ENSG00000100345	0.161601474884262	0.161606749115397	9.77888832223128	0.837454572415808
ENSG00000100347	-0.316915466459841	-0.31721792202295	4.99439090512257	0.68364976837524
ENSG00000100348	-0.0145226722186624	-0.0145284277210323	6.36693124482282	0.986328613208393
ENSG00000100350	-0.401696433950643	-0.401990353654948	5.17951850608081	0.600084686930529
ENSG00000100351	-3.99025822958209	-4.15146365482958	1.61887601932239	0.000435488086813937
ENSG00000100353	0.0646864032688232	0.0646905616798001	8.79804959221616	0.934771748558824
ENSG00000100354	-0.148773940655754	-0.148805412548298	7.01111480574053	0.852204529935621
ENSG00000100359	-0.518906573242943	-0.519220330920434	5.44333901162254	0.485885707143743
ENSG00000100360	-0.264635892084703	-0.265171371762216	3.93520249014115	0.735493228691972
ENSG00000100364	-0.354251342033779	-0.354417385301323	5.85384004520785	0.64686880277732
ENSG00000100365	2.64773283779974	144269481.535378	0.470758507093866	0.0608260169274598
ENSG00000100372	-0.0207013490787496	-0.0207272886882727	4.49859070294596	0.979984161211539
ENSG00000100376	0.10900608727423	0.109202933127986	4.01586662931016	0.889889701726704
ENSG00000100379	-0.510143304717655	-0.51082561426934	4.44000747177434	0.49323408525623
ENSG00000100380	0.00463531382573045	0.00463575977754025	8.15073592407253	0.994966008670211
ENSG00000100387	-0.0898814494522608	-0.0899065148521932	6.82799093066899	0.91127746755994
ENSG00000100393	0.45387206185809	0.453993302281711	6.89574812000715	0.547104414096524
ENSG00000100395	-0.176622961174788	-0.176820837849589	4.65548804808512	0.82385434506893
ENSG00000100401	-0.081473588614487	-0.0814892007312557	7.10102233285983	0.919757296639084
ENSG00000100403	0.715183626763298	0.715382089795739	6.78097992301022	0.287819637808397
ENSG00000100410	0.423616258394473	0.42384050074961	5.57275190252695	0.57675542714272
ENSG00000100412	0.322449499169672	0.323888054205387	2.52154120297167	0.677433874060519
ENSG00000100413	-0.106469322148303	-0.106929102931603	2.74825378158526	0.893596572441223
ENSG00000100416	-0.175273091251128	-0.175569900558288	4.11760092476429	0.825301660587548
ENSG00000100417	-0.520875844054978	-0.521284971657406	5.11321207830307	0.479625293448738
ENSG00000100418	0.212575378219508	0.212809542759532	4.91399590995305	0.786331438229989
ENSG00000100422	-1.26833363676102	-1.27186589806239	3.51806373144308	0.0210096288478587
ENSG00000100425	0.0941343683521321	0.0942682805383456	4.33489070281013	0.905059246853519
ENSG00000100426	-0.128539743104819	-0.128684862399503	4.63526875599268	0.871993466185192
ENSG00000100429	-0.734221585607553	-0.736542117915892	3.03727669001625	0.298305102861588
ENSG00000100439	0.207831970298375	0.208426542387874	3.83820294394796	0.791104730706505
ENSG00000100441	0.246549540733253	0.246979133115911	4.25130501019061	0.752286345404055
ENSG00000100442	0.141490353690361	0.14154772289216	6.24928174362136	0.858654710054003
ENSG00000100461	0.130284354373208	0.130357226561906	6.05002376729293	0.868957924973509
ENSG00000100478	0.0617563263258176	0.0619634681615646	3.13648685810645	0.937728038867962
ENSG00000100479	-0.380485001437079	-0.381329388222851	3.88150592393015	0.61950321414522
ENSG00000100483	0.178718393526507	0.179257537504738	3.37826056830106	0.820256195170896
ENSG00000100485	-0.210312900242688	-0.210455808453421	5.54625587335567	0.790115027902046
ENSG00000100503	0.270816909823811	0.270886321931489	6.8639154622453	0.728024560595624
ENSG00000100504	-0.376615217911509	-0.376758994974199	6.22862479886579	0.624684087036604
ENSG00000100519	0.385124660233618	0.385357265992466	5.58426259636563	0.616165584327362
ENSG00000100522	0.116169846803827	0.116265853155048	5.13989780007439	0.883473039299401
ENSG00000100523	-0.218195790898311	-0.21863640193527	3.79851092149567	0.782044383797571
ENSG00000100526	-0.156758662289724	-0.156842437857684	5.85564374703162	0.843736686971911
ENSG00000100528	-0.252575295831924	-0.252675822079774	6.33426320388243	0.747906486783003
ENSG00000100532	-0.0224543409999281	-0.0225250216296824	3.6188800680609	0.97791695876415
ENSG00000100554	0.123663947148391	0.123706047602548	6.51832774244697	0.876004991982998
ENSG00000100558	0.996224393864549	0.997827701865003	4.40374780220654	0.0832174805093511
ENSG00000100567	0.714664748836006	0.714895378351324	6.82628948672951	0.290289159335901
ENSG00000100568	-0.256749466092274	-0.257150863305187	4.16669335125901	0.743609043071162
ENSG00000100575	0.0975989465185801	0.0977488930107617	4.34336842623982	0.901718309666571
ENSG00000100577	-0.00389184012251814	-0.00389736094094488	5.43131066238468	0.99838766052148
ENSG00000100578	-0.033931110022394	-0.0339685504702343	4.87057349198204	0.967071296622502
ENSG00000100580	-0.588252040850872	-0.588593995120123	5.68912352932311	0.413144179652245
ENSG00000100591	0.22020977396813	0.220232095187491	8.1665686534508	0.778360877998261
ENSG00000100592	-0.0944897661581287	-0.0945072301853412	7.43710290566103	0.907976192935843
ENSG00000100596	-0.127044178616055	-0.127068942143062	7.28635965797079	0.87392597073036
ENSG00000100600	0.950917518326826	0.951798337438557	5.9716239386056	0.118695647051967
ENSG00000100601	0.730557860998598	0.736437810940828	2.09362606939887	0.322247004431318
ENSG00000100603	0.23318661536061	0.23323218698191	7.41023974379747	0.765512442268618
ENSG00000100605	-0.655386073968088	-0.655745509785646	5.6750572505944	0.346275415995187
ENSG00000100612	0.407792466035924	0.408026297992669	5.82351961603065	0.5916524774215
ENSG00000100614	-0.358968128639622	-0.359197240715174	5.87974127229312	0.64279080745022
ENSG00000100625	0.362732313134334	0.363375866272924	4.28444561257385	0.63618538797143
ENSG00000100629	-0.129039459242668	-0.129164258806703	5.05051740169963	0.871465721975731
ENSG00000100632	0.0795343382676015	0.0795372688127391	9.60683658222898	0.919364262750559
ENSG00000100644	0.852504322583318	0.852682541716022	7.66529157907233	0.162801041650445
ENSG00000100647	0.793421154980913	0.793755604872183	6.63638918343829	0.219116865581505
ENSG00000100650	0.0983484501973957	0.0983557890155161	8.55329827618888	0.900995931828886
ENSG00000100664	0.122681929589419	0.122737319274045	6.35049491453441	0.877386230786626
ENSG00000100697	0.243294553004643	0.243406185201558	6.18026124532024	0.755537246711134
ENSG00000100711	-0.422088715015461	-0.422325031218148	5.56423751183587	0.578995324082565
ENSG00000100714	-0.114353295915716	-0.114415576924316	5.85167082432675	0.886918350512351
ENSG00000100722	-0.197104735196149	-0.197301000149249	5.08997466567844	0.803294087295946
ENSG00000100731	-0.0322256926732788	-0.0322504293756837	5.45842659673756	0.968571165572359
ENSG00000100744	-0.302246564689812	-0.302906196930745	4.15882137316397	0.697673601771101
ENSG00000100749	-0.0228422700622931	-0.0228531835487755	6.12530318515944	0.977970736660496
ENSG00000100764	0.129747966182821	0.129760923491276	8.14270589524812	0.868640391868146
ENSG00000100767	-0.185815286888175	-0.186078359069832	4.10119684531136	0.814893757070987
ENSG00000100784	-0.0881453982599008	-0.0882565796334884	4.86011373743562	0.912371013818035
ENSG00000100796	0.202235444473669	0.202298024169538	6.74572859117645	0.796536925150631
ENSG00000100802	-0.0271336164040597	-0.0272271889618969	2.0043315790992	0.972227420919208
ENSG00000100804	-0.122374192414126	-0.122401599371293	7.03122112972171	0.879262904358411
ENSG00000100811	-0.181408074965511	-0.181451730754472	7.05377302956177	0.819163297862488
ENSG00000100813	0.248960362109653	0.248996650472893	7.62397303468849	0.749743074685517
ENSG00000100814	0.391796021138455	0.392468787537701	4.35806181048311	0.607171955027297
ENSG00000100815	0.300175098126517	0.300232266077152	7.36331107979227	0.69884196596249
ENSG00000100823	0.386291941709784	0.386423713716655	6.49376704914978	0.612870483054738
ENSG00000100836	-0.321463242868459	-0.321665009178116	5.4818782306701	0.67997407127219
ENSG00000100852	0.11287250872199	0.112927098693724	6.1043155549839	0.886485346537665
ENSG00000100865	0.0889061221976798	0.0890994774436378	3.72268116946793	0.910416229134044
ENSG00000100867	-1.16378162427623	-1.16923922028126	2.45491675168667	0.0711444431837292
ENSG00000100883	0.411930274061127	0.412054666098822	6.90852626984467	0.588936880477637
ENSG00000100888	0.202710534449307	0.202743347223214	7.66442892876334	0.796001381052625
ENSG00000100889	-0.330164606760447	-0.331405988959629	3.40999498683669	0.669194741955231
ENSG00000100890	0.648102753296162	0.650778827132417	2.88901863072864	0.362319127886781
ENSG00000100897	-0.299466620994743	-0.299618227112697	5.83628251204227	0.701256961624474
ENSG00000100902	0.941282050743618	0.944733203653727	3.35948941369816	0.151603608316812
ENSG00000100906	1.36778762823208	1.36787027555507	10.0480840904447	0.000604988209392578
ENSG00000100908	-0.155326993479704	-0.155897449835185	3.13804237040903	0.84454087213281
ENSG00000100911	0.926334187126107	0.926595432481575	7.05788331168166	0.106824088629591
ENSG00000100916	-0.159169754848566	-0.159579454318357	3.73331698940077	0.840933073156161
ENSG00000100918	0.136742443646424	0.138070580831821	1.95682593797237	0.864011063007429
ENSG00000100926	0.0130309242125217	0.013038086096442	4.81794575092658	0.986125363192756
ENSG00000100934	-0.244234028452637	-0.244392672862037	5.55544817666497	0.75624805843001
ENSG00000100938	-0.342662862706744	-0.342955426381236	5.23314624879407	0.658105379535634
ENSG00000100941	0.17179233757247	0.171806656105044	8.48608986607707	0.827535438637929
ENSG00000100949	0.337741892406554	0.339153976829836	3.00144921393192	0.661198176887107
ENSG00000100968	0.0880076544162181	0.0923303824434841	1.18570017768931	0.926355704200144
ENSG00000100983	0.0426510828347515	0.0426641968665837	6.30824976023817	0.955503085151054
ENSG00000100991	-0.223566075361858	-0.224015400314804	3.94690369321363	0.776621765599232
ENSG00000100994	-0.641462392934595	-0.64172910431893	6.0359465309573	0.361005983019099
ENSG00000100997	-0.243929294281256	-0.244159363651	5.08810447541074	0.756510101808555
ENSG00000101000	0.128418790077285	0.128578577463283	4.9737309842825	0.869943692288202
ENSG00000101003	-0.276128935687205	-0.276317614467301	5.57039868081681	0.724426588139194
ENSG00000101017	1.09891904491256	1.10445660898368	3.64537358326796	0.0623396284842918
ENSG00000101019	0.107486595994072	0.10763547893528	4.47183837694688	0.892085934880777
ENSG00000101040	-0.0237651473168316	-0.0237733851702883	6.84282639755019	0.977094048351786
ENSG00000101052	-0.088091952418626	-0.088286804423425	3.72468821534446	0.912345930517083
ENSG00000101057	-1.47644342737237	-1.47667758021125	7.48831845316228	0.00696110919079899
ENSG00000101079	-1.44166114382144	-1.44251866286123	5.66266390283931	0.00100496064146086
ENSG00000101104	-0.2199460858846	-0.220560027078804	3.42831435766651	0.781363693828012
ENSG00000101109	-0.115491434060164	-0.115512262238119	7.27447874856304	0.885516566972239
ENSG00000101126	0.0582789877094051	0.0583089484411384	5.950519150988	0.941189272793135
ENSG00000101132	-0.040500530584904	-0.0405198434834314	5.97021328028512	0.960419047814945
ENSG00000101138	-0.0194122278278989	-0.0194379418123872	3.90755279502122	0.981310730160638
ENSG00000101146	-0.124910469209153	-0.124960303492526	6.39766678977275	0.875782556206066
ENSG00000101150	-0.00813654072237137	-0.008137603455744	7.48968555104511	0.993004842409849
ENSG00000101152	-0.269674430673582	-0.269736600631325	6.75286407983765	0.731877950526161
ENSG00000101158	0.304417503544354	0.30460022966319	5.64110129377642	0.694637300763842
ENSG00000101160	-0.547577603327843	-0.547738202929212	6.62102525396919	0.464979970688014
ENSG00000101161	-0.251035766725963	-0.251064068883032	7.86422827892206	0.750200554689755
ENSG00000101166	-0.091322282168063	-0.0914204688285501	4.92143187736208	0.909226751699502
ENSG00000101181	0.389900933693388	0.390291618661647	4.8659316672993	0.610175129916437
ENSG00000101182	0.0556083151554361	0.0556105483386879	9.51560799326285	0.944987935781265
ENSG00000101187	0.397136555698582	0.397345324057786	5.89165050283118	0.602744928445388
ENSG00000101189	-0.0847572523106746	-0.0848179825043488	5.57264446259179	0.917051702315231
ENSG00000101190	-0.563844335944139	-0.565129088065509	3.67361688239824	0.438457183454311
ENSG00000101191	-0.0983735562930882	-0.0984428237787382	5.41498414007397	0.902324603414692
ENSG00000101193	-0.323473496846712	-0.323628480647505	6.03449763804225	0.677477431974764
ENSG00000101194	-0.156418363802903	-0.156827613404309	3.42480444636741	0.843970629960838
ENSG00000101199	-0.43278432620648	-0.433046232719854	5.32555394780671	0.570444790780509
ENSG00000101210	-2.77809588030602	-2.83524100433358	1.80998502352577	0.00116328061680139
ENSG00000101216	-0.137851009097609	-0.137976770662409	4.78158462243434	0.862763784015209
ENSG00000101220	-1.022997191157	-1.02633449797828	3.3539552641798	0.0934330316208288
ENSG00000101224	0.819017791311541	0.819055467166233	9.0905321782385	0.195458212626907
ENSG00000101236	0.389995698757799	0.390599940780489	5.07317446657584	0.610088197230098
ENSG00000101246	-0.0991226795048936	-0.0992099609320833	4.91999262958002	0.901652266359298
ENSG00000101247	-0.239270388170615	-0.240282764731333	2.94012098695952	0.760235731595252
ENSG00000101255	-0.390124009184278	-0.391041526338043	4.52540413929264	0.609532506075841
ENSG00000101266	-0.0368559041120961	-0.0368667370730624	6.56359368796433	0.964098326344303
ENSG00000101290	-0.171343327586749	-0.171516083422242	4.9725658681857	0.829090683656804
ENSG00000101294	-0.39637955765415	-0.396453936570988	7.12675635238548	0.605215759876527
ENSG00000101298	-0.694914927519708	-0.697074542057354	3.27865767241988	0.32285194773536
ENSG00000101307	3.07007981637707	3.10029579139593	2.70702565091723	7.41892245795948e-08
ENSG00000101310	0.44795370764545	0.448239702927461	5.74566836910999	0.552426661999487
ENSG00000101311	0.94205771085746	0.950165222154269	1.78748200052061	0.16898744521766
ENSG00000101335	-1.78393804361678	-1.7849599948579	5.74127394215574	0.00265660514515676
ENSG00000101337	0.180140531913078	0.180323998943308	4.9427142361201	0.818777023255179
ENSG00000101342	0.810568228869531	0.812214029188566	4.13221962512228	0.2214453023689
ENSG00000101343	0.162569370313923	0.162675888806723	5.55139691154979	0.836485623211551
ENSG00000101346	-0.267951254694418	-0.268239521505743	4.73614286343031	0.732531777438984
ENSG00000101347	0.883565897815749	0.88362652271945	9.1108340634497	0.137937894837789
ENSG00000101350	0.147224064870295	0.147279505589796	6.19165710053038	0.85214030548827
ENSG00000101353	0.422932785347052	0.444814129644057	0.9109847933902	0.648246054877339
ENSG00000101361	0.0281588521043743	0.0281616307845703	8.27091151457707	0.971805286912466
ENSG00000101363	-0.524130735059497	-0.524918609836365	4.38039384824276	0.476537888420689
ENSG00000101365	0.0719414849464812	0.0719871520952999	5.50340090749177	0.927108839685268
ENSG00000101367	0.256903674974073	0.257054070023634	5.55081261651597	0.741985109260619
ENSG00000101384	1.66172149954155	1.66256229965312	6.08251290856824	9.68579927994634e-07
ENSG00000101391	-0.0972328280587044	-0.097333617785317	4.75204187886251	0.903376044880926
ENSG00000101400	-1.62371035626412	-1.62615495194532	4.32092897836771	0.00102295779490512
ENSG00000101407	0.0556098985517631	0.0557284286736986	3.97300186620397	0.943628079327449
ENSG00000101412	-1.02306023269947	-1.02329685108255	7.08372847342594	0.094136704720039
ENSG00000101413	0.166494057435219	0.166628970499686	5.27849782903954	0.83248519010397
ENSG00000101417	-0.848572255331941	-0.849918229817828	4.12850674670632	0.182268941965813
ENSG00000101421	0.524086318598949	0.524133598692647	8.72292383358574	0.474805331339991
ENSG00000101439	-0.0632149600186865	-0.0632234245941414	8.38190586463189	0.937883684441116
ENSG00000101442	0.074092270536642	0.0744239471554533	2.87315889830162	0.925058909781496
ENSG00000101444	-0.252553051322129	-0.252822357736694	4.69782227240909	0.747930185415524
ENSG00000101447	-0.535155439619215	-0.535793796431232	4.48133860649267	0.467753101232901
ENSG00000101452	0.248496532176711	0.249676478390049	2.48393551947671	0.750580342993591
ENSG00000101457	0.0889166385685715	0.0889753617210323	5.58967552632209	0.91166431200485
ENSG00000101460	-0.794007602440645	-0.795863586519587	3.83091040862206	0.248718399541623
ENSG00000101464	-0.334380125367001	-0.335076763616701	3.62445957435926	0.666353533065403
ENSG00000101474	0.03937570024161	0.0393892732199131	6.58672562695902	0.960243402375639
ENSG00000101544	-0.325959612025203	-0.326254545759009	5.09968138946007	0.674655454295495
ENSG00000101546	-0.541806147513799	-0.543333460671636	3.26485394209802	0.464232685926603
ENSG00000101557	-0.15621139692262	-0.156240379446913	7.27720610910698	0.845826907948279
ENSG00000101558	-0.117221928079624	-0.117245112302611	7.44024358751868	0.884626099911213
ENSG00000101574	-0.203932456150637	-0.204294687953567	4.26041103523172	0.79630392812743
ENSG00000101577	-0.118655441694714	-0.118720130903714	5.90127587763311	0.882613190950129
ENSG00000101596	0.437332661232202	0.437399640729307	8.01693721611879	0.563912636016761
ENSG00000101605	-1.08059190117753	-1.10088693014459	1.71847413936342	0.22959465215615
ENSG00000101608	0.196957385714336	0.1969738420772	8.65155846939083	0.801741608658445
ENSG00000101624	0.092806715830121	0.093049051542895	3.68164577170324	0.906421624236351
ENSG00000101639	-0.226153027629158	-0.226306706814052	5.39780229574676	0.774313971902567
ENSG00000101654	0.237316917653942	0.237398306067425	6.7187862804628	0.761454496895125
ENSG00000101665	-0.162901958138087	-0.164174418698467	2.48759804447895	0.838177499970401
ENSG00000101670	3.76180399001135	3.78754313331593	3.90993967290452	1.33269559129934e-12
ENSG00000101745	0.693246931517121	0.693320916129037	8.26932197310218	0.311280558846568
ENSG00000101751	0.0344355250542335	0.034685751743035	2.94159788356199	0.965543519917409
ENSG00000101752	-0.176356726836839	-0.176447478406855	5.89026364078764	0.824099089331833
ENSG00000101773	-0.097027959737468	-0.0970524961043245	7.07023160182529	0.904603622943628
ENSG00000101782	-0.101480485923518	-0.101516134705004	6.69793011092262	0.900247120255742
ENSG00000101811	0.163136045513069	0.163407381197375	4.27123724175669	0.835882196743948
ENSG00000101843	0.00480068400293704	0.00480625719427338	4.69398620430762	0.993923125834138
ENSG00000101844	0.473970342570893	0.47442752871127	4.91521581151268	0.525854980172885
ENSG00000101846	-0.0844785806949631	-0.0846440783473993	4.25590923618675	0.915951451123653
ENSG00000101849	-0.449382625684986	-0.44972749027222	5.3664214839722	0.551456428076646
ENSG00000101850	-0.197613929164108	-0.199267779546435	2.35320999777664	0.810416662573272
ENSG00000101856	-0.327361658687019	-0.327800806712454	4.7833937909077	0.673283707577223
ENSG00000101868	-0.318140037795146	-0.31823961614067	6.63739135944024	0.682941038444269
ENSG00000101871	0.0522593998076168	0.0522889447620728	5.6902582703615	0.9467154604723
ENSG00000101882	0.0928238578114521	0.0928838991155374	5.6497117198898	0.906779775975982
ENSG00000101888	0.35669705405278	0.357403908139275	4.63050368485397	0.64295242112243
ENSG00000101901	-0.179837389651885	-0.180507567635117	3.4151149880762	0.819796315514773
ENSG00000101911	-0.66682760070799	-0.667414537067855	5.09485486807263	0.336306668726526
ENSG00000101928	0.0302426237380225	0.030262765951502	5.39167859261705	0.969176332397009
ENSG00000101935	0.0734094756093715	0.0735214285400339	4.28253137153985	0.926023501895153
ENSG00000101940	-0.560281140469316	-0.560735256924187	5.13461698116015	0.441881646940707
ENSG00000101945	-0.79144574974525	-0.796425963124248	2.45680688198284	0.258049480262339
ENSG00000101955	-0.872582846365917	-0.878633288890836	2.87729894507522	0.219046928215648
ENSG00000101966	0.130653544102737	0.130702048914012	6.44192451219387	0.871758231346335
ENSG00000101972	0.174028789584105	0.174059186750048	7.63076145900652	0.825476535708121
ENSG00000101974	-0.161091740545452	-0.161168923614116	6.23518174915184	0.839374070347511
ENSG00000102007	0.0488348447338186	0.0488398041075638	8.12253237779404	0.949715410352772
ENSG00000102010	0.283484734347818	0.289187931380521	1.7097773974179	0.74809798339563
ENSG00000102024	0.166220461343352	0.166251098579056	7.5387353939916	0.832842208278498
ENSG00000102030	-0.0744708586481632	-0.0746236084692753	3.51548892764614	0.926063121023396
ENSG00000102032	-0.0255258820924883	-0.0256940220439732	3.00710161455666	0.975515484007954
ENSG00000102034	0.0266195501398891	0.026634969864031	5.79851942829561	0.972659953553752
ENSG00000102038	0.162940735777653	0.163037617482327	5.78683199833805	0.836050850157806
ENSG00000102054	-0.00150788281959752	-0.0015080585184102	8.2272087152038	0.999432100538009
ENSG00000102078	-0.335195545310731	-0.33567039681126	4.41437995707806	0.665218152721671
ENSG00000102081	0.315785551244106	0.315846570916185	7.56669062076748	0.683363819575062
ENSG00000102096	-0.701598564435936	-0.702568662391783	4.34084563959035	0.331204910588123
ENSG00000102100	0.159647104520106	0.159834779729895	4.85961914073903	0.839127585580856
ENSG00000102103	0.115827985252659	0.116025734238019	4.27166970815339	0.883356299589565
ENSG00000102119	-0.536329894626668	-0.536543063222738	6.14499921346711	0.465210134465055
ENSG00000102125	-0.519599151186196	-0.520101384166377	5.02452927344516	0.482341772838504
ENSG00000102144	-0.0426266192049357	-0.0426343474785672	7.3161230835857	0.958455859586695
ENSG00000102158	0.156483786345995	0.156547993273243	6.31712414049153	0.842852128599519
ENSG00000102172	-0.200888280909256	-0.20091954185033	7.65174359641666	0.799526388145642
ENSG00000102178	-0.970018796012038	-0.971812568713631	4.02234641799267	0.105330439745963
ENSG00000102181	-1.29429431798054	-1.29547777627399	5.02141781449737	0.0148345317078222
ENSG00000102189	0.566519759004492	0.566627817740406	7.36262732091004	0.432071980817888
ENSG00000102218	-0.0669785788954264	-0.067240462427381	3.73070643087073	0.933255934704982
ENSG00000102221	-0.210049562811966	-0.211165481556272	2.99228082865667	0.789223402713141
ENSG00000102225	-0.236146143833003	-0.236203947350091	6.8487290659245	0.767346202630622
ENSG00000102226	0.118844439490913	0.11897470747432	4.9524738690109	0.880128286076509
ENSG00000102241	0.00839678821649498	0.00839952709825555	6.35994392143718	0.990994043662512
ENSG00000102265	0.321684650908622	0.321742938889032	7.57342008704946	0.677516943292523
ENSG00000102287	0.643265752938157	0.643957274051445	4.92721304332056	0.37639194879824
ENSG00000102302	-0.696291000061903	-0.703572703643058	1.87489793525225	0.346256630750444
ENSG00000102309	-0.038544180493083	-0.038572458512792	5.20425901594739	0.962202495015388
ENSG00000102312	-0.37078593991326	-0.373183507151157	2.21684756314308	0.635779626611652
ENSG00000102316	-0.164503646296479	-0.164597233531273	5.94878374912556	0.835949865546377
ENSG00000102317	0.289376566310103	0.289419423645528	7.4828317086523	0.709541853205317
ENSG00000102359	-1.075504882556	-1.07938328213864	3.50449974285621	0.0982491074788757
ENSG00000102362	-0.310489587066963	-0.310583739268781	6.68607094733547	0.690375465276555
ENSG00000102384	-0.164722460118834	-0.16479286889467	5.83316375780604	0.836523197250698
ENSG00000102390	0.092430839062658	0.0924526645231494	7.01763956259401	0.908527425923739
ENSG00000102393	0.278249687291715	0.27873305823587	4.34040950211218	0.720570459378905
ENSG00000102401	-0.591080926496014	-0.591426192955204	5.66833075506722	0.40950372948926
ENSG00000102466	-0.75650951486454	-0.763329681663961	1.96485660854115	0.296099613379705
ENSG00000102471	-0.444665319383784	-0.445472124808616	4.19987225296986	0.55574466088513
ENSG00000102524	3.8461693895638	3.85027711271246	7.59529502456006	7.39712080199608e-13
ENSG00000102531	1.05982901389289	1.06049041386825	6.14686183510178	0.0677750389468856
ENSG00000102543	-0.340640862268902	-0.341333974833598	4.24270419230506	0.659312781242651
ENSG00000102547	0.262054383428099	0.263114065235345	3.27830207783825	0.738262675267616
ENSG00000102554	-0.652727421266323	-0.659622060806293	2.14091916115931	0.385252447629359
ENSG00000102572	0.0738987428149027	0.0740805208850566	3.77610069076908	0.925437512557892
ENSG00000102580	0.539916650857925	0.540181555400303	6.07426502009489	0.458922439214741
ENSG00000102595	0.211779063503357	0.211942338937402	5.34726322776634	0.787103664718519
ENSG00000102606	0.0901912198895838	0.0902810351452123	4.88090972333307	0.909081815257562
ENSG00000102699	0.0664202157798687	0.0664576104369259	6.09112123121574	0.932326334126914
ENSG00000102710	-0.00158744346620608	-0.00159340772177074	4.74079460596881	0.999135392445978
ENSG00000102738	0.0559929189413602	0.0560270391320663	5.69599899683655	0.943951305686441
ENSG00000102753	-0.0169463322184722	-0.0169508668116739	6.95627960786737	0.984013158394829
ENSG00000102755	1.24159172966742	1.24323165442515	5.08134446171134	0.0223121753456828
ENSG00000102760	-1.05270875122066	-1.07026266656105	1.72667804628264	0.20064213940647
ENSG00000102763	-0.183327719945767	-0.184326062399289	2.76508374666112	0.816865031449985
ENSG00000102780	-0.214612893001034	-0.214726683958687	5.85974726873618	0.785819090391539
ENSG00000102781	-0.642541961013596	-0.643116424360821	5.12621722061353	0.35933655317636
ENSG00000102786	0.283220704214799	0.283433296089585	5.82554709664153	0.715780996212073
ENSG00000102796	-0.164849173077037	-0.166151709946554	2.46132383600398	0.833947541501078
ENSG00000102802	1.28949903070932	1.29156183550148	4.59064169597913	0.0240582500564121
ENSG00000102804	1.52287868141037	1.52342803582966	6.59569296116369	2.17071527923906e-05
ENSG00000102805	-0.261521078763237	-0.263075733324323	2.9126434129401	0.738528483412486
ENSG00000102858	0.281456632152039	0.281870708321566	4.40821588021889	0.71743716855394
ENSG00000102870	-0.156963507386984	-0.157131493238142	4.64152038737443	0.843552298186674
ENSG00000102871	0.633175312933374	0.633960105782966	5.11285878548905	0.367213178768002
ENSG00000102882	-0.74754998498185	-0.747847234512301	6.20762454991784	0.269719477236976
ENSG00000102890	-0.0260184809034407	-0.0262530787533106	2.05077791719113	0.974147543706762
ENSG00000102893	-0.841908337511138	-0.843028727026085	4.48287086061436	0.185362612606414
ENSG00000102897	0.532687486426498	0.533553920514336	5.00743411214227	0.466432770999973
ENSG00000102898	-0.0369543028343615	-0.0369599986971844	7.54481451871478	0.964124413530384
ENSG00000102900	-0.184209763608006	-0.184229213379189	8.20966581676772	0.816850888470592
ENSG00000102901	-0.651524690513143	-0.652223378127163	4.73025047363042	0.353175707506288
ENSG00000102908	0.460182519189813	0.460590524025589	5.51399200563425	0.538991655829441
ENSG00000102910	-0.545256671347932	-0.545469803224736	6.07396630625445	0.455433976443366
ENSG00000102921	0.439480187003697	0.439644796873348	6.54152723634196	0.562648169726202
ENSG00000102934	-0.562269169413452	-0.562580252665396	5.72544692798961	0.438152737326344
ENSG00000102967	0.200093069566274	0.200705194694116	3.05799450105009	0.798674957789566
ENSG00000102974	-0.0690690855193305	-0.0690814577132211	7.34548041395144	0.932034765751068
ENSG00000102977	0.314271866024126	0.31678327810109	2.03024194426117	0.68659699564285
ENSG00000102978	0.0426989866559134	0.0427932857938614	3.70657762338527	0.956592312917295
ENSG00000102981	-1.04328011645666	-1.04530554473308	3.9388351911033	0.0791077024528801
ENSG00000102996	-0.693160071065424	-0.69617256622116	3.183898952775	0.3241836249553
ENSG00000103005	0.353483945532528	0.353719475826192	5.5513070997827	0.646394959522257
ENSG00000103018	0.288490793141246	0.288709890743985	5.37689219996174	0.710496792508886
ENSG00000103024	-0.750351624011553	-0.753558111932417	3.0874833961692	0.283301666591091
ENSG00000103034	-0.0420019048096456	-0.0420085324187591	7.9104002336017	0.959967119117012
ENSG00000103035	0.448350507907048	0.44844546064854	7.1311092050889	0.551264189356231
ENSG00000103037	0.080415493014294	0.0806437492391088	3.16733001495334	0.918904230888145
ENSG00000103042	0.577473136973425	0.578024642489133	4.80961454484083	0.421863224119984
ENSG00000103043	0.566297505687022	0.570998727707409	1.92708374039475	0.447399926245072
ENSG00000103047	0.125792603635044	0.126016969298582	4.01078387105816	0.872993262131684
ENSG00000103051	-0.367773965400967	-0.368200433014794	4.6038928512261	0.632846801770022
ENSG00000103056	-1.17023053537951	-1.18388579373832	1.56521784134696	0.0977947168369837
ENSG00000103064	-0.106887993362688	-0.107213917332514	3.31245295709302	0.893353393971349
ENSG00000103066	-0.437880344639888	-0.438587522032365	4.32204058933687	0.562434747794297
ENSG00000103091	-0.144387966328489	-0.144671999154154	3.99978886564161	0.855937374381404
ENSG00000103111	-0.0683980363851797	-0.0684165063961188	6.56951769377339	0.933101647507849
ENSG00000103121	-0.140449678583696	-0.140532117594065	5.79156516083424	0.86007779687155
ENSG00000103126	-0.423290229302059	-0.424348059652866	3.85355205230931	0.576661458144606
ENSG00000103145	-0.891209178910508	-0.897544615036838	2.31841836419526	0.19461002425552
ENSG00000103148	-0.00022030809229825	-0.000271820644227857	2.89554693232131	1.00009312325852
ENSG00000103150	-0.185606049727658	-0.186045695716237	3.7898935300971	0.814938875674578
ENSG00000103160	-0.578862169503172	-0.579526548935049	4.66150363430196	0.422217531412368
ENSG00000103168	-0.108509370348273	-0.109048070866032	2.26932815114664	0.8916088375707
ENSG00000103174	-0.282260807424001	-0.282488416874529	5.07179049117133	0.718323769408685
ENSG00000103187	0.147432363521714	0.147483031289311	6.28360220424958	0.851258414200903
ENSG00000103194	0.244284808799051	0.244351066107979	6.98410248195484	0.754464239511432
ENSG00000103197	-0.132844351661983	-0.133019520872622	4.38771735687507	0.867692858139354
ENSG00000103199	-0.321714631760932	-0.322246151526711	4.00316553455922	0.678832757300914
ENSG00000103202	-1.00705927613609	-1.00765376845929	5.7196136855855	0.08916764700858
ENSG00000103222	0.096080322423012	0.0963128955554736	3.65168566128449	0.903031081490655
ENSG00000103241	0.64692911605496	0.648540504958561	4.43036843120016	0.358719717075796
ENSG00000103245	-0.0737606838450601	-0.0739332738778559	3.52577653347644	0.926735924220021
ENSG00000103248	0.142903573563572	0.143287939198686	3.39858203798051	0.856037056907232
ENSG00000103249	-0.567744211147214	-0.568174837044723	5.23768664281972	0.435673676110796
ENSG00000103254	-0.382462754336477	-0.384834821574481	2.37473146192098	0.62217110268263
ENSG00000103257	0.39113518949321	0.391263380042853	6.21979957805305	0.608278555039124
ENSG00000103260	-0.95430063229011	-0.957494763669832	3.04187765969778	0.166504255619025
ENSG00000103264	-0.235739535775798	-0.236032941541174	4.51333457442241	0.764694221343049
ENSG00000103274	-0.152413459485374	-0.152627537775267	4.55937415779636	0.854158999289751
ENSG00000103275	0.11057670235356	0.110605620779839	6.92650570230625	0.890824975057625
ENSG00000103313	3.06564445008489	3.96911301915583	1.83374004935504	0.0117921001180894
ENSG00000103319	-1.06753307475178	-1.07056655579796	3.4894121766412	0.0707783036222635
ENSG00000103326	-0.425124505271397	-0.425682427375397	4.44627349697177	0.575747551098072
ENSG00000103335	0.130784297898671	0.130952185996462	4.47963711241038	0.86818120085763
ENSG00000103342	-0.256151994435645	-0.256181238824196	8.07298052620456	0.744390589553502
ENSG00000103351	-0.254844776247104	-0.25530020921501	4.06696636769467	0.745393189786728
ENSG00000103353	0.0136759253850458	0.0136894895499871	5.30887698207149	0.985505552494399
ENSG00000103356	0.402065706315575	0.404094983584983	2.65469284634771	0.5992112605436
ENSG00000103363	-0.216897861261121	-0.217013906612983	5.80794226333763	0.783542254912916
ENSG00000103365	-0.292027655159512	-0.292119312512743	6.31990431070859	0.708708954214647
ENSG00000103381	-0.683541814104229	-0.684122584176759	5.23798399033405	0.319670610190072
ENSG00000103404	-0.341754028925509	-0.342369124641483	4.18760333901407	0.658383037656284
ENSG00000103415	-0.00867653720496657	-0.00869112065769529	4.80185697457744	0.992082044564671
ENSG00000103423	-0.0743266420217468	-0.0744138897097669	4.84440684056616	0.926229753472639
ENSG00000103429	0.0510286726575081	0.0510468835301688	6.33614530597366	0.949130031721673
ENSG00000103479	-0.198093013015567	-0.198616339748299	3.61338585013152	0.80239448040294
ENSG00000103490	-0.830571851562498	-0.831820375292748	4.50731816063006	0.199114192040733
ENSG00000103494	0.0599749611496459	0.0601160124187894	3.97104374376649	0.939096343686627
ENSG00000103496	0.326399621325564	0.326480311188218	6.95190456840214	0.672237213716698
ENSG00000103502	-0.254377099477223	-0.254624291919924	5.0965149210071	0.746057857142342
ENSG00000103507	-0.249525729996427	-0.249833393993039	4.57773375736365	0.750903642588809
ENSG00000103510	0.214807900896532	0.215671490305044	2.98227902609915	0.784087419700275
ENSG00000103512	0.108838336455707	0.108949931253747	5.15262882889343	0.890665607314539
ENSG00000103540	-0.420088599589245	-0.420267926341307	6.16474009708541	0.583330325115119
ENSG00000103544	0.220364282945702	0.220560586920012	5.18346625080395	0.778528050052294
ENSG00000103549	0.102319327214455	0.102615268019754	3.02486340179641	0.896889847401437
ENSG00000103550	0.631204712858429	0.631415572430952	6.32064244108518	0.367962246637793
ENSG00000103591	-0.322165023139056	-0.322316630816563	5.90859607544648	0.678694988901637
ENSG00000103642	0.898348609417728	0.898548858768367	7.40313661186093	0.12646020874545
ENSG00000103653	-0.219503912461639	-0.220981752547476	2.15845081202178	0.781111265121634
ENSG00000103657	0.184128127146192	0.184255585769431	5.4060869351981	0.814756473938345
ENSG00000103671	0.245018517078052	0.245260159257532	4.99238111781333	0.75387790838463
ENSG00000103707	-0.400880975225286	-0.402102657488432	3.24394925056921	0.60089573537948
ENSG00000103769	-0.00876605153178566	-0.00876867382324972	6.68417415417486	0.992097619889941
ENSG00000103811	-0.277548711735298	-0.278579909845875	3.51155837074509	0.722065292831438
ENSG00000103852	-0.0601316677378495	-0.0602390043552491	4.47265274669593	0.940383840268526
ENSG00000103855	-0.282521831248859	-0.282895593850578	4.64635517380767	0.717841867436503
ENSG00000103876	-1.46588939805061	-1.46984977802446	3.75064069246577	0.00689722833374235
ENSG00000103888	1.20848547603588	1.21694323634135	2.22430980256728	0.103871578388577
ENSG00000103932	-0.0791818466672386	-0.0792867163271306	4.35249030681059	0.921455849339423
ENSG00000103942	-0.223911794265145	-0.228881602095432	2.43313110108722	0.779466525046315
ENSG00000103966	0.537760045181682	0.538074959481055	5.98431136115803	0.461109808749521
ENSG00000103978	0.305106825670006	0.305242193910311	6.28089011216735	0.693796095544404
ENSG00000103994	-0.226701914657625	-0.226726565864579	8.11672079394171	0.773737256128836
ENSG00000103995	-0.136604086335213	-0.136651533152718	6.38566029010725	0.865010300716737
ENSG00000104047	-0.102315497787842	-0.102684984858104	3.14510577708941	0.897850996378213
ENSG00000104064	0.216613364077411	0.216855959601762	5.01183636248815	0.782298950959226
ENSG00000104067	-0.0639493261203071	-0.0639593193178588	7.73228253653648	0.93745155758546
ENSG00000104081	2.05943037586565	2.06454401512001	3.64857662931073	2.97210570345945e-07
ENSG00000104093	0.0946504885784757	0.0948110554525227	4.5695489729532	0.904709430019062
ENSG00000104129	-0.0651169986608858	-0.0652942653725312	3.37060632833959	0.935396930615776
ENSG00000104131	0.0529269917156905	0.0529318944699742	8.28629649471139	0.946254849860227
ENSG00000104133	0.295960562149341	0.296324813515052	4.92452797181291	0.703021770546433
ENSG00000104142	-0.105811411513838	-0.105906704068386	4.84776428448056	0.895897081676737
ENSG00000104154	-0.278412140895538	-0.280141537604509	3.00099973761355	0.720233438209338
ENSG00000104164	-0.52328042626406	-0.523523423042176	6.03510542206336	0.47716792148481
ENSG00000104177	0.0960890878962005	0.0961528911383012	5.66427586370175	0.904605876688872
ENSG00000104205	-0.29593915134125	-0.296407779683465	4.17859980574028	0.704569620753939
ENSG00000104213	1.2038460490056	1.20598756862948	5.03845813324025	0.0152757159998305
ENSG00000104218	0.164515899972092	0.164611897840288	5.8732548332181	0.834671001328532
ENSG00000104219	0.305414230550481	0.305739623158412	4.79263327744733	0.693544405253772
ENSG00000104228	-0.458243050360881	-0.459737670106053	3.18949175145981	0.542559063046079
ENSG00000104231	-0.181822476940589	-0.182507622486903	3.07476707791224	0.819058029325486
ENSG00000104267	1.97261800289346	1.97404548545997	5.56957520073184	4.4101338545568e-07
ENSG00000104299	-0.231171085719572	-0.232490007228691	2.57229775043226	0.76811719651827
ENSG00000104312	2.27016935660019	2.27338661565711	5.92880687955398	8.49214453779897e-12
ENSG00000104320	1.11548296024155	1.11609234125461	6.55613124967873	0.0268297053386176
ENSG00000104325	0.295634260359085	0.295849941581423	5.80008600896438	0.703405343022956
ENSG00000104331	0.181478647943085	0.181576386310147	5.81160677732686	0.818612243842808
ENSG00000104341	-0.250897869984463	-0.251557876884709	3.57509262640281	0.749028901010828
ENSG00000104343	0.343161407751893	0.343835220798774	3.98190337899647	0.655905511443052
ENSG00000104356	0.295054685155264	0.295333588203917	4.81937353487369	0.70372953154303
ENSG00000104365	0.0703813712812568	0.070431303129228	5.36172201207293	0.929487184866325
ENSG00000104368	1.63899212373381	1.63983898786401	5.89966578898211	3.91385278842706e-06
ENSG00000104375	-0.20737593967484	-0.207646832980546	4.89368188885023	0.792924246304412
ENSG00000104388	-0.0748235843650155	-0.0748364766174521	7.57647746480019	0.92669654544312
ENSG00000104408	0.0375564833285057	0.0375692864473989	6.7638719464484	0.961608177796092
ENSG00000104412	0.154452139543093	0.154521235565183	6.13586516770613	0.845608785597945
ENSG00000104419	0.543929041491071	0.543967538059684	8.40199793775158	0.455360840924686
ENSG00000104427	-0.89667348976154	-0.898755547292644	3.819589303615	0.16640682919209
ENSG00000104432	2.10780536412998	2.22453880789071	1.98167759366994	0.0114621250223954
ENSG00000104442	-0.510747311218727	-0.510856602995467	6.88324720273913	0.48984416568064
ENSG00000104450	0.199401685176344	0.199682203989075	4.86216801460738	0.799580799398171
ENSG00000104472	-0.124573617069819	-0.124669749549736	5.5709902540145	0.876132882467442
ENSG00000104490	-0.831429180463382	-0.839401972308269	1.78838355850572	0.245193235527405
ENSG00000104497	0.577325184614478	0.580493644177937	2.84818330793531	0.43644622126746
ENSG00000104517	0.0431156061823328	0.0431292600047982	6.58886609476778	0.957132581016555
ENSG00000104518	0.134376013151655	0.134554938440397	4.40221102353417	0.864587596074334
ENSG00000104522	-0.639106252415559	-0.639334125340301	6.08951743966316	0.375193399467337
[truncated: 9,399 more rows]
