# Supplementary material for: Development of a bioinformatics platform for analysis of quantitative transcriptomics and proteomics data: the OMnalysis
Source: PeerJ. 2021 Nov 9;9:e12415. doi: 10.7717/peerj.12415 (PMC8588854; doi:10.7717/peerj.12415)
Supplement: Supplemental Information 2 [file peerj-09-12415-s002.txt]

ENSEMBLGENE	logFC	unshrunk.logFC	logCPM	PValue
ENSG00000000003	-0.906162417450293	-0.907726704344404	4.55784562765263	0.141092329071527
ENSG00000000419	0.0964688268706275	0.0965755810905785	4.75884160081467	0.902259332885513
ENSG00000000460	-0.139030011267945	-0.140418476913703	1.78283949599537	0.860699733096081
ENSG00000000971	-0.324618330205465	-0.324711140024233	6.93339904926035	0.676355893663526
ENSG00000001036	-0.358448307320772	-0.35874959973721	5.46240751873903	0.642259458490259
ENSG00000001084	-0.623286046033319	-0.624932136175178	4.10063406695083	0.381325421945627
ENSG00000001167	0.342529738621632	0.343454627219101	3.65316649620843	0.65640738995721
ENSG00000001461	-1.37750942749369	-1.37873258064891	5.25994172829663	0.00237671569574871
ENSG00000001497	0.0137741940721901	0.0137863415118602	4.67498897792323	0.985861001740967
ENSG00000001617	0.326498530762989	0.326585571355063	6.48740707043052	0.67219759782393
ENSG00000001629	1.20594198866387	1.2062348563716	7.12430656326991	0.00723276134230339
ENSG00000001631	0.0313984482566816	0.0314282283023208	4.98918278753789	0.968016661540986
ENSG00000002016	0.319394172934258	0.32124750966826	2.61476163141498	0.680524747591734
ENSG00000002079	1.39090138910769	1.55727763918042	1.05490461080546	0.231737423811992
ENSG00000002330	-1.57494124462652	-1.57967860629949	3.74084337928392	0.00153652811428825
ENSG00000002549	2.3266539631666	2.32677763011258	9.73005739619712	1.99044642537784e-11
ENSG00000002586	0.412812806004214	0.412923067443597	6.96131386610763	0.586910381285892
ENSG00000002822	-0.654731969376909	-0.655829698241757	4.2649598114425	0.349987933459556
ENSG00000002834	0.481386726099148	0.482001231103544	4.45423063770875	0.517696775125556
ENSG00000002919	-0.0668963208805586	-0.0670011448093384	4.37792809496501	0.933616601301356
ENSG00000003056	0.405411759028602	0.405852968200504	4.84920626132048	0.593722488965193
ENSG00000003147	-0.161232004870215	-0.1618890687397	3.23690852034033	0.838436804836198
ENSG00000003249	-0.535285490837391	-0.536334819354925	3.89935800565336	0.467432551933276
ENSG00000003393	0.172146707168763	0.172370778171709	4.64452839968702	0.826883511796552
ENSG00000003400	1.27010079073923	1.27148315770933	4.91978088808185	0.00632598668309827
ENSG00000003402	2.14133690863637	2.14150455497399	9.10057166263252	4.94589187186083e-10
ENSG00000003436	1.04405338867609	1.04416376398785	8.50402554471541	0.0434283770972915
ENSG00000003509	-0.815686703327273	-0.81842547341105	3.65606505179028	0.219995005517355
ENSG00000003756	0.0464170296701678	0.0464290173347099	6.66322866093273	0.953620154650563
ENSG00000003987	0.832438900281489	0.839088916510638	2.04996605783904	0.242458356513438
ENSG00000003989	2.33301867680351	2.33315457761728	9.14237332115268	1.7361162284573e-09
ENSG00000004142	-0.024814627466742	-0.0248329307665325	5.19696722425213	0.975907879492144
ENSG00000004399	-0.738120177508973	-0.738814793692082	5.10649881637877	0.26917317687884
ENSG00000004455	0.0510113226831399	0.0510213643775526	7.12468963734791	0.948072078404958
ENSG00000004468	8.62900945573925	144269487.763145	1.69862374280089	4.88435786069057e-14
ENSG00000004478	0.405035580113659	0.405999336111653	3.44112409320952	0.593897850816112
ENSG00000004487	-0.108243691564364	-0.108344854635097	5.20587758982021	0.892256019321479
ENSG00000004534	0.136949366541841	0.137020462872813	5.91295125750941	0.862891584448586
ENSG00000004700	0.207049030056613	0.207235881864684	5.20124041034869	0.791788394123346
ENSG00000004766	0.068105620271312	0.0681940970539724	4.63915103683014	0.930927757922548
ENSG00000004779	-0.361178323454998	-0.361255769271595	7.13548685825175	0.641008826036852
ENSG00000004799	-2.88219317128107	-2.8910806515119	4.18073166927652	2.03636939628681e-08
ENSG00000004864	0.0213169626017246	0.0213313737526515	5.21916861782654	0.978375323725905
ENSG00000004866	-0.368802899350908	-0.369423695744929	4.44221837537231	0.631287889768077
ENSG00000004897	0.139959933382851	0.139984724399362	7.40084287070737	0.861123176840222
ENSG00000004961	0.522551286862901	0.522783904034312	6.07127474864369	0.47659178687134
ENSG00000004975	-0.577565298164959	-0.577878814456093	5.96625131728729	0.422866949287355
ENSG00000005007	-0.103697560885941	-0.10371535840958	7.39110771908618	0.897257118549279
ENSG00000005020	-1.08915613092388	-1.09030801268974	5.38095023014202	0.0403074199293617
ENSG00000005022	-0.0930845530753582	-0.0930951468366084	8.08748479984918	0.908178941164083
ENSG00000005059	0.489092308657804	0.489329160841699	5.97361900550584	0.510989862479352
ENSG00000005075	-0.81029001043756	-0.810905242377867	5.46821003962032	0.20392124446966
ENSG00000005100	-0.302584434953247	-0.302789971301421	5.39539240619742	0.698056960738558
ENSG00000005156	0.366282970707815	0.366745810391381	4.41531096030055	0.632680098394614
ENSG00000005175	0.0148520618685385	0.0148565405341933	6.72274671367251	0.984922147186477
ENSG00000005189	0.734307155809578	0.741614985495291	2.37591528750986	0.31478021558601
ENSG00000005194	0.0142616656207255	0.0142776599323751	4.54857626693588	0.985176448118297
ENSG00000005206	-0.605611083700573	-0.606403570704637	4.38513587678728	0.400445099971279
ENSG00000005238	1.16706246875962	1.17061172390424	3.62931408509336	0.0403393948495043
ENSG00000005243	-0.497995031974595	-0.503632890437076	1.8513066045858	0.517456651516633
ENSG00000005249	-0.289833979031679	-0.290198914309332	4.87754835097163	0.710445554407053
ENSG00000005302	0.658952238643155	0.659237716032009	6.15912026510102	0.340996721659145
ENSG00000005339	0.18769224161099	0.187733127255513	7.16765552439693	0.811095688769131
ENSG00000005436	-0.455298285437635	-0.456164400025057	4.19746409824688	0.544842873135013
ENSG00000005448	-1.24580303622538	-1.24702691455986	5.15041657802122	0.014440730600683
ENSG00000005469	-1.50084368449154	-1.50448550614567	4.03011454410289	0.00189969481623016
ENSG00000005483	0.46796017920304	0.46802795676692	7.7974381961159	0.536616888390877
ENSG00000005486	-0.32727804167444	-0.327968957610165	3.78617590486577	0.673028744864351
ENSG00000005700	0.545766777136315	0.545957767574687	6.3396873613331	0.453020972414897
ENSG00000005801	-0.145548388877971	-0.146005018302075	3.25938822387021	0.854340144957317
ENSG00000005810	0.973769366824618	0.974129977978105	6.57039189837982	0.0784650571823637
ENSG00000005812	-0.09235439693354	-0.0924741042292021	4.85128670159136	0.908140305743246
ENSG00000005882	-0.65598237548233	-0.660360989205791	2.40856012235838	0.368697493377754
ENSG00000005884	0.395273877076983	0.395401989998138	6.29308685200411	0.604390038583999
ENSG00000005889	1.82032723263441e-05	1.81811298066837e-05	6.04002120925732	0.999585639155146
ENSG00000005893	0.101392149154329	0.101405240947139	8.00200500747263	0.900226799350711
ENSG00000006007	-1.04070099288613	-1.04105138937938	6.50490373501043	0.0644087057207419
ENSG00000006015	-1.19311464554579	-1.19525403465687	4.2796364305428	0.0244432682984615
ENSG00000006016	-0.799765815598263	-0.799867473523746	7.91156188013367	0.229633683449943
ENSG00000006025	-0.957589894417698	-0.964962525703171	2.10878326156647	0.167203242938718
ENSG00000006042	-1.2625503037276	-1.27163677121137	2.40169203651207	0.0500426168245271
ENSG00000006062	0.938488407438632	0.94460681867477	2.11466166388789	0.17333724299027
ENSG00000006118	1.79177872173399	1.80324825553783	3.86916071183126	0.00112725126142354
ENSG00000006125	0.103890627534062	0.103902656327195	8.06253096960709	0.896635490418557
ENSG00000006194	-0.567477093511088	-0.568105689322279	5.01569620747068	0.437924619147513
ENSG00000006210	8.91986794827566	9.17968493711656	3.79304215708317	4.47165048975144e-22
ENSG00000006282	-0.758270931564247	-0.761510459817498	3.00953342051672	0.275465995298719
ENSG00000006327	-0.146800716233642	-0.146870235652314	5.9155870521488	0.855356415229864
ENSG00000006451	1.67314040954644	1.67335391914971	7.80729420339096	1.93261971920785e-07
ENSG00000006453	-0.272604784202936	-0.273408330064064	3.22911211902693	0.727778272764732
ENSG00000006530	0.0254681679503026	0.02554932961024	2.83714875745248	0.974208602593605
ENSG00000006534	-1.46162396692765	-1.46377219067483	4.45166321425787	0.00204060890283369
ENSG00000006576	-0.883624301379531	-0.883978595782275	6.32507132518414	0.140968570055308
ENSG00000006607	-0.640179384879859	-0.641368386675707	4.1446150296471	0.364260714498339
ENSG00000006625	-0.814639633725005	-0.814991343984735	6.281541798706	0.197504004725735
ENSG00000006634	-0.120380480629186	-0.120430224280053	6.34791020037413	0.880606993972061
ENSG00000006638	0.70487641821487	0.711111557633154	2.36860999131316	0.328656836282223
ENSG00000006652	0.673951042527557	0.674699698063598	4.93589886787329	0.328077385445922
ENSG00000006695	0.54170885466152	0.543115905896678	3.55504581942778	0.459001180852344
ENSG00000006704	-0.282387735857107	-0.283057662988547	3.90725437992747	0.717434389112226
ENSG00000006712	0.0247871714992892	0.0248027427549331	5.61202686179998	0.974582611480887
ENSG00000006715	-0.144380086885055	-0.144473892478655	5.62056103284079	0.856108113105973
ENSG00000006744	-0.324843839220536	-0.325040490030245	5.76256471739673	0.675903214031682
ENSG00000006756	-0.0653198302969124	-0.0655353044696328	3.34404738694992	0.934760672973116
ENSG00000006757	0.279515449245512	0.280889298152346	2.78872168999729	0.719588772932875
ENSG00000006831	-0.452836563734491	-0.45289160451316	8.07718209684282	0.549023128762332
ENSG00000007047	-0.276246765173889	-0.276640665677896	4.40880553925424	0.7245094919261
ENSG00000007080	-0.620801013626364	-0.621621913778711	4.40990503297801	0.382950366459619
ENSG00000007168	0.124793628017005	0.124824332764631	7.00443732510031	0.877656736238148
ENSG00000007202	-0.644359482075947	-0.644629691300603	6.12596158707315	0.356844080864814
ENSG00000007255	-0.820093810050228	-0.820754047262313	5.25605453002878	0.216950204865319
ENSG00000007341	0.263700656926557	0.264658344172407	3.58898549325284	0.735294055625403
ENSG00000007376	-1.07995272369155	-1.08257105851687	3.75668296501868	0.0787438498650792
ENSG00000007384	0.529931758996888	0.530304093138527	5.36641392273897	0.469038804552751
ENSG00000007392	0.35646144377133	0.356654659563619	5.57287314620212	0.643786544047377
ENSG00000007541	-0.42512141840488	-0.427359294093902	2.68952901939188	0.578306468003153
ENSG00000007545	0.364684861054581	0.365149182239054	4.51019197420817	0.634887631723102
ENSG00000007908	8.89261334106661	9.47106811808626	4.2086523355665	2.18772377326074e-20
ENSG00000007923	0.615113995912576	0.617603269964507	2.9395720681713	0.396201012731169
ENSG00000007944	-1.11900724921395	-1.12206106011259	4.37319139419359	0.0538501091053679
ENSG00000007952	-0.863270500632783	-0.867556194905681	2.95834726638767	0.23919828794424
ENSG00000007968	-1.69046906235201	-1.69454511188574	4.10027824902913	0.000283820257184192
ENSG00000008018	0.190369987733459	0.190381295743486	8.64685777939897	0.807023226155915
ENSG00000008083	-0.727996347493994	-0.728770740100388	4.74412344836081	0.285831436435181
ENSG00000008086	1.2263715968243	1.24013851241848	1.63938740789127	0.0697824589026007
ENSG00000008130	0.595702534748905	0.596786074908088	4.12590883916696	0.405255520350023
ENSG00000008256	-1.2298985830339	-1.23002370196262	8.18688604541533	0.0146419960558799
ENSG00000008282	0.1764299951226	0.176530700562023	5.93622182390179	0.822486200522622
ENSG00000008283	-0.403470464977052	-0.405536111995432	2.69829528661896	0.601009202283951
ENSG00000008294	1.08133586207477	1.08143007700555	8.46506341434494	0.0303681154101009
ENSG00000008300	-0.578837572738738	-0.587793695089132	2.08660999186066	0.452332766421781
ENSG00000008311	0.145722261211339	0.146125953328251	3.57582801892638	0.853464350500454
ENSG00000008324	-0.588552466404349	-0.589332305707049	4.60728633599429	0.416660608334699
ENSG00000008382	-0.981750875268087	-0.985135147794784	3.36929603565979	0.116682722777624
ENSG00000008394	0.113108735706834	0.113412405554379	3.97856305933116	0.886072735283494
ENSG00000008405	-0.536753392937753	-0.537451441083448	4.80854424051143	0.463758047196548
ENSG00000008441	0.270925849955424	0.271011862493981	6.29222451336411	0.727961287865647
ENSG00000008513	-0.437030247372194	-0.437156558926278	6.43355345602465	0.564286604584356
ENSG00000008517	3.05358965824933	3.05610631891836	5.80498503980085	3.60280419240415e-14
ENSG00000008710	-0.618502353620073	-0.623256066341735	2.02873646147499	0.417772283743378
ENSG00000008735	-0.00364267122457627	-0.00354170920676386	1.60421594860186	0.992750922490204
ENSG00000008838	1.07883555444033	1.07891443379253	8.45953494031622	0.0793837644883129
ENSG00000008853	-0.287452356520658	-0.288164390409427	3.95738337856965	0.712268942387107
ENSG00000008869	-0.453175749827229	-0.454281783907381	3.79349866238155	0.547012534975071
ENSG00000008952	0.37455334481487	0.3745849978285	8.59249201516369	0.627459329698718
ENSG00000008988	-0.164798743487041	-0.164802528503742	10.3975411478433	0.835952170583571
ENSG00000009307	0.458131954708461	0.4581441138143	10.0599574636925	0.542119716227608
ENSG00000009335	-0.00524906570262293	-0.00525123964967894	6.22923142067129	0.995594901966831
ENSG00000009413	-0.0492388447751372	-0.0492570142008356	6.73294474201594	0.951774497777656
ENSG00000009780	-0.13922166192946	-0.139404061558428	4.75208928400639	0.861145935053599
ENSG00000009830	0.155014460839393	0.155096130494562	5.57704009010043	0.843486640250036
ENSG00000009844	-0.0627367128997744	-0.0627646338618315	5.94409270807545	0.938437740540285
ENSG00000009954	-0.163178341077204	-0.163190326755981	8.86926931468701	0.837602586700604
ENSG00000010017	0.120167376666705	0.120353102818664	4.3588242300142	0.878753640978655
ENSG00000010030	2.77660132290675	2.78145917723616	4.95310008097989	4.98254248873058e-09
ENSG00000010072	-0.155600570017976	-0.155871332504052	4.26882157531368	0.844635972070199
ENSG00000010165	0.0875373210415466	0.0876236509397212	4.94511186273637	0.911626865363039
ENSG00000010219	0.00273945038761675	0.00273300773295563	3.20231231057582	0.997149177969274
ENSG00000010244	0.361921870451819	0.362004973640543	7.08423174627678	0.640006638110209
ENSG00000010256	-0.664529546290922	-0.665186791856905	5.1224110627392	0.338309115119917
ENSG00000010270	0.440412914177414	0.441101703002818	4.3324134280505	0.561511145511149
ENSG00000010278	0.504770444189811	0.504794005233912	9.28008022389947	0.531608891840061
ENSG00000010292	-0.654274349290701	-0.654472046532551	7.01744219565704	0.34866176104603
ENSG00000010295	-0.832953307102136	-0.83337318882767	5.77876634055082	0.190815586099702
ENSG00000010318	-0.683726253854656	-0.686228928917191	3.52098601126874	0.330179333598892
ENSG00000010322	-0.989741277331763	-0.991231454440395	4.42157123822852	0.0910905169912617
ENSG00000010404	-0.236256089122096	-0.236588028086421	4.716287496054	0.763978128929879
ENSG00000010539	-0.0148972493312393	-0.0149301311889792	3.82310406217862	0.985548733061419
ENSG00000010626	-0.335130523690113	-0.33576466162726	4.10357003423587	0.666016838950816
ENSG00000010704	0.246166015494295	0.247475405182012	2.51918541516602	0.753498909993733
ENSG00000010803	-1.02959545443026	-1.03104580939644	4.54410652144991	0.0741831525427115
ENSG00000010810	0.445559840862662	0.445789210593883	5.88765227770357	0.555827443917876
ENSG00000010818	2.22471946150699	2.22651582208146	6.17128787680285	5.10507169899797e-12
ENSG00000011007	0.524211577992643	0.524453200017348	5.98023734751976	0.474724880529137
ENSG00000011009	0.0584398299935507	0.0584549756261294	6.75750147914223	0.940106845532139
ENSG00000011021	0.784317335383294	0.786612082243922	3.46314560262837	0.239778727888335
ENSG00000011028	-1.5246598049698	-1.52668572328234	5.1550420491941	0.00170870632793279
ENSG00000011105	-0.0913742753005021	-0.0914279513834209	5.54184270951873	0.909497620575036
ENSG00000011114	-0.601932072928144	-0.602086681344139	6.73188562341255	0.398467737949069
ENSG00000011132	0.278968571100103	0.280193297171634	2.88555062532024	0.720143778163455
ENSG00000011143	-1.13865555959019	-1.14739868340727	2.34637125839087	0.0842529507342197
ENSG00000011198	0.573397681782057	0.574664821700663	4.16105964453091	0.427284740453633
ENSG00000011243	0.307616376800918	0.308023879323058	4.65150795711726	0.691251707194755
ENSG00000011258	0.774697777598334	0.77732587560001	3.47109954004379	0.249088733124062
ENSG00000011260	0.434478913836998	0.434634373478581	6.51128686413923	0.569143525052766
ENSG00000011275	0.24900358791802	0.249117973926418	5.88835122903519	0.749863678356829
ENSG00000011295	-0.428971634709951	-0.429051072089502	7.30158224334621	0.572776279543188
ENSG00000011304	-0.358960280748802	-0.359001698669309	8.02181598651704	0.642685511851582
ENSG00000011376	0.646057629353579	0.646877428814476	4.51423485588385	0.3556132820169
ENSG00000011405	-0.132931842802863	-0.132938630864473	9.05402788754231	0.867964783422876
ENSG00000011422	2.15115541519311	2.1522066292621	6.60940976407447	1.64577905987895e-07
ENSG00000011426	-0.0822885635756485	-0.0822998410413138	7.90336113174428	0.918767534093205
ENSG00000011451	0.0087343308865589	0.00874072726806758	4.97266185517816	0.99066182874958
ENSG00000011454	-0.127911834559243	-0.127941146493765	7.09128197052399	0.874654733992903
ENSG00000011478	-1.83767241624833	-1.88655246772635	1.56221221760629	0.0547521565505423
ENSG00000011485	-0.228856632378495	-0.229531685978778	3.51400267205883	0.771075083893278
ENSG00000011523	-0.765104666020014	-0.766789402392542	3.83897625559102	0.254302348467613
ENSG00000011566	0.605529510799692	0.606493975122989	4.38415302827027	0.395950611818998
ENSG00000011638	-0.000365795244869113	-0.000366630255462297	2.6592989346296	0.999601185376076
ENSG00000012048	-0.0869686785787077	-0.0869914272678118	6.88974724325208	0.914790919373049
ENSG00000012061	-0.334149946779045	-0.335095671426093	3.8312444422499	0.665321391325891
ENSG00000012171	-1.12080823155043	-1.13812430373025	1.65703346102677	0.140468471303759
ENSG00000012174	-0.26885357980842	-0.269588057417155	3.65063013610947	0.730855345216659
ENSG00000012232	-0.156412440675432	-0.157238964630837	3.00023375825336	0.842597592047243
ENSG00000012660	0.307484673014445	0.307589858664128	6.64351497979893	0.691629100735469
ENSG00000012779	0.451987448851138	0.458728749875726	1.95527687749694	0.596005849892181
ENSG00000012822	0.0270188837035596	0.0270720707780587	3.99477446288469	0.972459736248273
ENSG00000012963	-1.02239123371951	-1.02331898421826	5.37601674584733	0.0644106012128321
ENSG00000012983	0.0666561955518104	0.0666825878598978	6.43191212898099	0.934171325071139
ENSG00000013275	0.00633223497445178	0.00633465909690115	6.18647157744831	0.992613467642421
ENSG00000013288	0.1558834865987	0.156012636247644	5.36608356823648	0.843141292741705
ENSG00000013297	-0.139464464169639	-0.139485818705909	7.45517677274747	0.861399084373325
ENSG00000013306	-0.368106512561686	-0.368317133840798	5.64968252711921	0.632956752660364
ENSG00000013364	0.705043463374087	0.705340665102779	6.09584083210482	0.298671953835962
ENSG00000013374	2.25837552604825	2.25853242692342	8.95444752200851	8.13665364262037e-15
ENSG00000013375	0.586611868582368	0.586962037236193	5.70574522574243	0.412410303648331
ENSG00000013392	0.58958243110964	0.592898640615331	2.84428418523415	0.424741748354443
ENSG00000013441	-0.252360516125645	-0.252485545343454	6.37280490685448	0.748082580035399
ENSG00000013503	-0.403144074264864	-0.404010662132012	3.90480108600907	0.596835420005015
ENSG00000013561	-0.895620896698587	-0.896080998813817	5.98456644680708	0.156221084421724
ENSG00000013573	-0.299878815150617	-0.30010694369578	5.41324204561213	0.700688805978274
ENSG00000013583	-0.0858155500471876	-0.0858577483320627	5.84370194958409	0.915436787103747
ENSG00000013588	-0.369791725934016	-0.369825108564376	8.25046681263195	0.631822365902411
ENSG00000013810	-0.558458150344157	-0.558629782744795	6.59423109752457	0.441829091923248
ENSG00000014123	-0.152817608226399	-0.152987820870599	5.01276484066876	0.847539406382576
ENSG00000014138	0.00599649648423307	0.00600022713449962	4.49503473137061	0.993459556036107
ENSG00000014164	0.420627622874831	0.42385561169667	2.09293687463312	0.584791690996077
ENSG00000014216	-0.458574545699576	-0.45888831771793	5.25556447561852	0.542540132622381
ENSG00000014641	-0.497235733770978	-0.497385247181149	6.89077435734553	0.503552262645647
ENSG00000014824	-0.20462904570437	-0.204712536901277	6.24869740155596	0.79577417056604
ENSG00000014914	2.08301508164937	2.09093111383407	3.27869839433128	2.11158829868273e-06
ENSG00000014919	-0.0450732201833132	-0.0451140922797612	5.0301968680975	0.955706665647926
ENSG00000015133	-0.390153350088431	-0.390421627581357	5.33682825627048	0.610779534087754
ENSG00000015153	-0.0507348375150491	-0.0507866398074546	5.17004909723767	0.94993197939588
ENSG00000015171	-0.229968818745278	-0.230046501167413	6.47359661703569	0.770438489845208
ENSG00000015475	1.11646203345969	1.11738705116383	5.12671272061381	0.0282956486410792
ENSG00000015532	-1.00051332969295	-1.00149556715554	4.88527515674255	0.0875420004048065
ENSG00000015676	-0.880917971475257	-0.88123803718177	6.18888675287262	0.147765058144441
ENSG00000016864	-0.965682165283806	-0.967710925512335	4.24311795492067	0.122932778938684
ENSG00000017260	0.151465999656599	0.151610179069756	5.05221485050631	0.847776930957325
ENSG00000017483	1.84936075364429	1.85047499289836	5.85468776685065	8.87756372956028e-06
ENSG00000017797	-0.00412736392176559	-0.00412801990311269	7.56109705515501	0.99678140023145
ENSG00000018189	0.366123504212592	0.366471919656117	5.05922577487666	0.63363525836584
ENSG00000018408	-0.0147543704216158	-0.0147590888740338	6.61611134825772	0.986091905566773
ENSG00000018510	-0.10383943403762	-0.103909127775294	5.46140003574815	0.896947317839276
ENSG00000018610	-0.275392318906551	-0.27603123649451	3.7653721670991	0.724492983591105
ENSG00000018699	0.512279095490058	0.513496677964136	3.78088125326262	0.488303574603664
ENSG00000019144	0.153596298894415	0.153878808186009	3.76557072465645	0.84542743244215
ENSG00000019485	-0.873606095347454	-0.875824054024144	3.91327256210626	0.183694428877875
ENSG00000019582	4.67197279760067	4.83373386102419	1.83443809427725	8.00692622647079e-09
ENSG00000019995	-0.281536213944353	-0.281895297082157	4.65738434701442	0.718768397998671
ENSG00000020129	0.207305689395619	0.207664048199078	4.05276036998501	0.791547627193673
ENSG00000020256	-0.640901573976126	-0.643341696885047	3.01013936613042	0.372029989914082
ENSG00000020426	0.353033310933811	0.353285501405949	5.53720960468872	0.646267119799406
ENSG00000020577	0.797019164385092	0.797592188033355	5.53297126620488	0.213250523557074
ENSG00000020633	2.59919637365006	2.60784547058163	3.7324129704805	1.98756086801574e-09
ENSG00000020922	-0.687337476268586	-0.687550956963875	6.64927463448896	0.314986920742651
ENSG00000021355	0.683714926499147	0.684149220627875	5.63599226266859	0.317487535158788
ENSG00000021574	-0.577755433576038	-0.578572899274113	4.57859009098097	0.423505696652443
ENSG00000021762	0.0433580586180149	0.0433951288999126	4.99296085357174	0.955710148331715
ENSG00000021776	-0.138295290813785	-0.138378490422632	5.76219493261183	0.862277708368819
ENSG00000022267	-0.938273755816434	-0.938743408579998	6.0507974830877	0.104097812727831
ENSG00000022277	-0.0812551539835615	-0.0812779242131948	6.70088460066899	0.919778886127057
ENSG00000022840	0.030114358627638	0.0301197006564887	7.4126320253476	0.968709751376706
ENSG00000023041	0.460334851627242	0.460549801018241	6.14332710101182	0.5407898276587
ENSG00000023171	-0.112317458270415	-0.112463676969541	4.9915858476806	0.888039846477729
ENSG00000023191	-0.120849851051795	-0.120907558147398	6.12443224737587	0.880229214458995
ENSG00000023228	-0.411023394686461	-0.411172954887766	6.45256244626168	0.593936714714596
ENSG00000023287	0.17211506104077	0.172149553368981	7.5144382393089	0.826722731816043
ENSG00000023318	0.591511615111616	0.591781798003721	6.11296462536155	0.407480585565428
ENSG00000023330	0.623652292811328	0.624703676653798	4.26399471170318	0.388319558294073
ENSG00000023445	3.48119577586675	3.48246158729124	7.60146987111618	2.18741969228986e-21
ENSG00000023516	0.096672863040603	0.0967353896623506	5.5686176922205	0.902632328538032
ENSG00000023572	-0.191464789267521	-0.191665590104862	5.02325232709517	0.809005565835178
ENSG00000023608	-0.218806436593943	-0.218823407564935	8.86112905839907	0.781692123338008
ENSG00000023697	-0.513322112270255	-0.514167421853181	4.51437658749807	0.490349364459693
ENSG00000023734	-0.274110803444372	-0.274181946033084	6.8418253741123	0.726482206384341
ENSG00000023839	0.0600089891854162	0.0644968571876751	1.04863439514646	0.9607796328869
ENSG00000023902	0.432406000353928	0.432501924433875	7.08775164345318	0.567100149659706
ENSG00000023909	-0.103117692107601	-0.103133146903151	7.52295887218553	0.89789482228223
ENSG00000024048	0.306870142988928	0.307005215050222	6.09620215287539	0.692232587041192
ENSG00000024422	-0.144107394624426	-0.144152694401256	6.36240907728548	0.856777890141861
ENSG00000024526	-0.687524307218049	-0.687893884384272	5.87487647651381	0.315165033600437
ENSG00000024862	-0.104642567089213	-0.104716276763584	5.55741601688135	0.895960870822298
ENSG00000025156	-0.576109730194739	-0.57643740133564	6.03341953819538	0.427256061100803
ENSG00000025293	-0.423443679406359	-0.42361581396508	6.15105169536835	0.579011491440754
ENSG00000025434	-0.514431587480006	-0.519290370511718	2.1028520296145	0.497915766608692
ENSG00000025708	2.5945813709617	2.59524682778345	7.32507793131547	1.16890166506002e-12
ENSG00000025770	-1.02535797699171	-1.02584718415484	5.84339200277731	0.0941630897833289
ENSG00000025772	0.00761482120145009	0.00761897287208315	5.78579513795327	0.991704342138069
ENSG00000025796	0.186342117645475	0.18637782065377	7.3247622836182	0.813078896474462
ENSG00000025800	-0.174841182996203	-0.174864467171332	7.71147771766421	0.825655363810671
ENSG00000026025	0.615110225090043	0.615139764116726	9.43550118534763	0.383758408864077
ENSG00000026103	1.32424224708102	1.33212312965762	3.37995140748617	0.0187915045399034
ENSG00000026297	-0.197027659598053	-0.198150254111098	2.52965023722747	0.802097363032453
ENSG00000026508	2.70193661831828	2.70241963072155	7.68974972400881	3.25122966020368e-18
ENSG00000026652	-0.607904375250863	-0.610394146461899	3.03454257918742	0.401931483582206
ENSG00000026950	1.42680502843294	1.42829624469303	5.10096191706922	0.000639831503539412
ENSG00000027001	-0.273955552959399	-0.274907760257556	3.32223522469829	0.725495604109973
ENSG00000027075	0.25386063801336	0.253999989208297	5.91844834156502	0.745046810824116
ENSG00000027697	0.313759927607567	0.31414953357082	4.8965720864438	0.685639788195882
ENSG00000027847	-0.0870274892131534	-0.0871050838224206	5.18401908746391	0.91353462096697
ENSG00000027869	0.285558261232763	0.287989308889226	1.77416386804882	0.720158191037708
ENSG00000028116	0.751200170234655	0.751727493148682	5.38584279009264	0.2572957095643
ENSG00000028137	1.42497069529091	1.42522694560322	7.02187039004389	0.00140122196325828
ENSG00000028203	0.556885080987898	0.557116883965775	6.17848502401862	0.441907571731668
ENSG00000028277	5.03052275216662	5.03908623768115	5.24798720541922	2.58598964333152e-25
ENSG00000028310	-0.0274997252822715	-0.0275082325539995	6.35834281423847	0.9734587649052
ENSG00000028528	-0.157446907106789	-0.157481381225248	7.06525743389159	0.843937068712364
ENSG00000028839	0.0999215427888977	0.100343305935398	3.00372186671731	0.899440168752771
ENSG00000029153	0.998537476432388	0.999898327080343	4.62654745872637	0.0795427982376872
ENSG00000029363	-0.0362211253127135	-0.0362270534786315	7.76645236181628	0.964873394610863
ENSG00000029364	-0.44791581156986	-0.448295820604689	5.30700053789462	0.553604111867052
ENSG00000029639	0.724732685603496	0.727116447827422	3.23658933504388	0.29186767771773
ENSG00000029725	-0.0402490524853551	-0.0402610357301271	6.76924067505857	0.960796831207353
ENSG00000029993	-0.881856217109064	-0.882654544082166	5.20426443492424	0.148752576859873
ENSG00000030066	0.14639508644736	0.146610255991631	4.44468907855057	0.852571785275531
ENSG00000030110	0.440726259949294	0.441289282499462	4.26547434564494	0.559421969548257
ENSG00000030419	0.93012458666235	0.932376950489495	3.51515758317641	0.136110074180217
ENSG00000030582	-0.0339831667229238	-0.0339881498164944	7.87974910633023	0.967665405499998
ENSG00000031003	-0.319482200967459	-0.320126874756115	4.02157941913279	0.680718440039504
ENSG00000031081	0.486317428161486	0.486628840975014	5.4812834956104	0.513668742945262
ENSG00000031691	-0.106446342250802	-0.106499476320714	6.25895804702225	0.894356787442005
ENSG00000031698	0.181981429088837	0.18202034733404	7.18479720648569	0.816825352706401
ENSG00000031823	0.0478691810036313	0.0479458989289504	4.05310269375598	0.951496041800693
ENSG00000032219	-0.50425976821375	-0.50440478620882	6.89054058854085	0.496347840124621
ENSG00000032389	-0.0617290820755672	-0.0618548350420374	3.80542236584889	0.938732609173667
ENSG00000032444	-1.16124823897236	-1.16765088311444	2.93072644953838	0.0608559151883531
ENSG00000032742	-0.000304934760875984	-0.000291040337961681	3.94294061239244	1.00015574813788
ENSG00000033011	-0.370196376684008	-0.372565234360532	2.20168127898773	0.631154796450131
ENSG00000033030	0.0733443066170006	0.0734025270979178	5.49712744111177	0.926466365106907
ENSG00000033050	0.125505008656724	0.125612332534945	5.15292054968003	0.873654533466073
ENSG00000033100	0.364468147577808	0.366750870466499	2.46703815794428	0.635988250878326
ENSG00000033170	0.713400631684239	0.714226780987413	4.82551767760263	0.291232732482878
ENSG00000033178	1.09340569352374	1.09371475165719	6.78843387654995	0.0275689195599412
ENSG00000033327	-0.767332367562256	-0.768251063817067	4.66794777284941	0.250563423033196
ENSG00000033627	-0.19827609403812	-0.19843205195024	5.4213498418846	0.802108928149541
ENSG00000033800	-0.134896576541418	-0.134978829273028	5.67570405049315	0.865798922573645
ENSG00000033867	0.688462585246283	0.688851115383306	5.788136090141	0.312766206972591
ENSG00000034053	-1.38860533654494	-1.40103537774564	2.07857899775804	0.0308738811178576
ENSG00000034152	1.28313884763982	1.28376833032349	5.94986698455555	0.0212012810063361
ENSG00000034510	0.711225059668687	0.71127223646127	8.60919829815392	0.290399982342308
ENSG00000034533	0.0950001225746949	0.0958220461652167	2.1831845660704	0.906278168156577
ENSG00000034677	0.437731307489668	0.437999325173749	5.74350741673866	0.562382297881542
ENSG00000034693	-0.0556270716943409	-0.0557990549913887	3.5283618678224	0.944558922768597
ENSG00000034713	0.385928050214606	0.386037215258817	6.87118964820083	0.613490148188289
ENSG00000035115	-0.595021501499962	-0.598848647520254	2.60736371815286	0.418913925723975
ENSG00000035141	-0.560295320924594	-0.560843255949607	5.02070149145691	0.440339030722311
ENSG00000035403	-0.050898957720526	-0.0509094935772153	7.23657669285484	0.950344143851878
ENSG00000035499	-1.19342681098728	-1.19715589242329	3.45639997269566	0.0362819676871966
ENSG00000035664	-1.50431387339507	-1.52833784512286	1.71561641207966	0.0421945090363116
ENSG00000035681	0.315878398746202	0.316317123091776	4.71865061687117	0.683155816289306
ENSG00000035687	0.816020530772033	0.816267756646088	6.57861603647356	0.194014417491392
ENSG00000035862	-0.707838723903344	-0.707874067261474	9.31944387489267	0.295320233447762
ENSG00000035928	-0.349498799446649	-0.349551035592227	7.80370099562213	0.652152112962933
ENSG00000036054	0.321752452599398	0.322038977087463	5.20360509923028	0.677425470144865
ENSG00000036257	0.285356830098489	0.285606681812744	5.25994242363603	0.713660660242373
ENSG00000036448	0.262593274529454	0.269787703703839	1.7593932835385	0.761665868942952
ENSG00000036549	0.242621563444075	0.242739662467254	6.0043503657551	0.756242406008114
ENSG00000037042	0.157311653063836	0.157759205517536	3.44460303715674	0.841789776784551
ENSG00000037241	0.24728542611654	0.247456990070274	5.62998539641085	0.751647729152304
ENSG00000037474	0.370553694553445	0.370763778733602	5.69252169725733	0.628763950864822
ENSG00000037637	-0.625376509242752	-0.626913779484991	3.65173954458147	0.380231832466196
ENSG00000037749	0.00312197603657003	0.003116970863267	3.36570073799186	0.99678737457752
ENSG00000037897	0.848118563650845	0.848761851698221	4.97545897777346	0.193816160448737
ENSG00000038002	-0.53261264080918	-0.533704784427569	4.2567549676404	0.468255309523292
ENSG00000038210	0.860334373857919	0.862673714359229	3.82962531745799	0.18260176947553
ENSG00000038219	0.208576667626903	0.208605758831963	7.87520958645649	0.790121527335694
ENSG00000038274	0.00946852620100385	0.00947525735524619	5.73161255927337	0.989675247487681
ENSG00000038358	-0.00460969691315326	-0.0046654464777555	1.54044072221788	0.991566067127576
ENSG00000038382	0.595259324766342	0.595422267158752	6.76450488723896	0.40344337743662
ENSG00000038532	-0.480071275025848	-0.481107065827157	3.8313362010502	0.520435502690431
ENSG00000039123	-0.0955141508623417	-0.0955308831021199	7.31962798705527	0.905521056049955
ENSG00000039139	1.20886091927634	1.22069006644596	2.31943558839389	0.0592759087426174
ENSG00000039319	-0.10402784124411	-0.104084321533608	5.97729313324287	0.896745219447808
ENSG00000039523	0.727063846015834	0.727448697679037	5.99388949540618	0.275959348340397
ENSG00000039560	0.495657762772318	0.495711425736797	8.13423484002555	0.504975858524123
ENSG00000039650	0.286472034434211	0.286677694447332	4.97859365763315	0.712256272589266
ENSG00000040199	0.192425846207085	0.193068850472581	3.3401032746734	0.806666074663405
ENSG00000040275	-0.717137586015915	-0.717227072565887	7.83835641298887	0.286121170673829
ENSG00000040341	-0.80457842639976	-0.805433397742132	4.84672743809783	0.211987174990896
ENSG00000040487	-0.0242620570841179	-0.0242967548815021	4.39900536394645	0.976349379236941
ENSG00000040531	-0.118089017433553	-0.118257384019693	4.39134115186345	0.882619337858851
ENSG00000040608	-1.44973368434018	-1.46153927006182	2.29537407587736	0.0205331864221468
ENSG00000040633	0.167929776538673	0.168007182415572	5.90776120372153	0.830972125655875
ENSG00000040933	-0.960637403834401	-0.963352929747403	3.51374429033912	0.128495891345802
ENSG00000041353	1.32583072429065	1.34012279590658	1.68620883039205	0.085213570822772
ENSG00000041357	1.37508684388543	1.37521962653433	8.31177836245281	0.000424782692016697
ENSG00000041802	0.0525608142875395	0.0525744011469739	6.88529964442988	0.947050196345441
ENSG00000041880	0.370243475807477	0.37061854927236	4.93896373445506	0.628737314238094
ENSG00000041988	0.0204920404159823	0.0205125970914328	4.64810300529729	0.978207354503923
ENSG00000042062	2.37695873982523	2.38393268015662	3.99205456290441	4.43264955683472e-05
ENSG00000042088	-0.25449492084443	-0.254801227628749	4.84457492537213	0.745813372627742
ENSG00000042286	0.604700887275948	0.605001368045191	5.85623079216375	0.394381595487455
ENSG00000042317	-0.606273797521826	-0.61115716966259	2.2657305529735	0.415301016029944
ENSG00000042429	0.0214161051618025	0.0214520039767037	4.54359901520929	0.978141243002413
ENSG00000042445	-1.24099711294805	-1.24157487867559	6.20063373713479	0.00703497294997291
ENSG00000042493	-0.535962156032744	-0.536117896936403	6.64194840776417	0.471415258831685
ENSG00000042753	-0.47277282407991	-0.472837294756404	7.67643123271369	0.530313094532949
ENSG00000043093	-0.227188365513855	-0.227515289027482	4.60297469279036	0.773056278506163
ENSG00000043143	0.892418464721362	0.892775956091223	6.17522675591004	0.132834567762202
ENSG00000043514	-0.289712127475652	-0.290529265151693	3.70092234789751	0.71000932251419
ENSG00000043591	-0.655824267433377	-0.656356794958604	5.27628567267161	0.346359695750231
ENSG00000044090	0.217817568328076	0.219482770217937	2.25663162248607	0.782847123754565
ENSG00000044115	0.4672993411621	0.46738378586432	7.45779827870829	0.534112010538827
ENSG00000044446	-1.00380496689597	-1.00850125656433	3.05403254973639	0.115920324544312
ENSG00000044459	-0.249104729167502	-0.24917247052115	7.00668894244135	0.751343268361612
ENSG00000044574	1.31646507568276	1.31648583398814	10.6717076017121	0.00402335756470293
ENSG00000046647	-0.174031841549121	-0.174642487727887	3.06319465093298	0.825975667407484
ENSG00000046651	0.535209331995234	0.535551021589106	5.94764263885161	0.463716888138083
ENSG00000047056	0.113496743967895	0.114009350933189	2.82252633010199	0.886279841699244
ENSG00000047188	-0.355469274093683	-0.355751008278501	5.28687286751844	0.645548767936925
ENSG00000047230	-0.637608875068958	-0.639333739431388	3.63577868545814	0.369417900582366
ENSG00000047249	-0.388704686987563	-0.389113483354965	5.15640570024625	0.612239664278773
ENSG00000047315	0.554385935948416	0.554675590143353	6.03943346290285	0.444465895646818
ENSG00000047346	-0.133869926455792	-0.134104607983598	4.5996859459074	0.866616761442397
ENSG00000047410	0.318507902270344	0.318526046592211	9.18234965332252	0.680619873147384
ENSG00000047457	-0.372073838822642	-0.427899741962487	0.275091448804902	0.773868530043631
ENSG00000047578	0.122730445884829	0.123201740911902	3.07358619400986	0.876776456946083
ENSG00000047579	0.0356698374781064	0.0356919571401834	5.7095924602811	0.963720152216698
ENSG00000047621	-0.0160270213905175	-0.0160323482204806	6.20931480919815	0.984816291878608
ENSG00000047634	0.00283184117360327	0.00272515813265646	3.06378971410046	0.998614417334705
ENSG00000047644	-0.563214864004835	-0.563509447119598	6.09895658247403	0.437138432479204
ENSG00000047648	0.539403506657509	0.541550283886055	2.90602214661262	0.463824102567063
ENSG00000047849	0.188048649747638	0.188063431162402	8.48089106327769	0.812067485316486
ENSG00000047932	-0.133904874434364	-0.133976089530751	6.00866921200865	0.867603332607966
ENSG00000048028	0.645576456836456	0.646213478287647	5.19224249537559	0.354999345944935
ENSG00000048052	2.62376801859173	2.6347769855446	4.68996935078636	3.25195310681496e-09
ENSG00000048140	-0.284527059173606	-0.284884075187592	4.35706788613723	0.716121271689979
ENSG00000048162	0.243498277284794	0.243728253490574	5.12865123530268	0.755441373790227
ENSG00000048392	-0.0528024541942475	-0.0528886425830347	4.50922215957916	0.947794577271998
ENSG00000048405	0.0611488423078067	0.0612309819143206	4.49088475622755	0.938100607191761
ENSG00000048471	-1.06176347889772	-1.06807700410825	2.71044694262365	0.100516538407219
ENSG00000048544	-0.251427979091283	-0.251518340932453	6.21743593712143	0.749073023109082
ENSG00000048649	0.446735822348258	0.446788237387549	7.95959838182516	0.56197287392857
ENSG00000048707	-0.165258434098261	-0.165411738672704	4.971005566324	0.83518167305066
ENSG00000048828	-0.230648343230353	-0.230657767412342	9.41504811513627	0.769924876721813
ENSG00000048991	-0.499966314633939	-0.500454870886963	5.14145314207781	0.500402624078997
ENSG00000049130	1.36032326735002	1.36309182105422	3.91212292836429	0.0116684982836349
ENSG00000049167	-0.48684840892386	-0.493263340508948	1.84490955666843	0.536931496437812
ENSG00000049192	2.17178555208781	2.17409859311185	5.05909429398315	5.37943895693285e-06
ENSG00000049239	-0.494695354971174	-0.495839297694924	3.8800507384886	0.506367426114097
ENSG00000049245	0.311981680004126	0.312102499939076	6.21752720263363	0.687152955270149
ENSG00000049246	-0.0803055427454201	-0.0805666424647666	3.45589125919014	0.919635837896004
ENSG00000049249	3.83023426485945	4.00820222921646	1.17482068065871	5.18017966137762e-06
ENSG00000049323	0.191805158075799	0.192132592971768	4.34185255737335	0.80718214213169
ENSG00000049449	0.673939964733623	0.674484861208008	5.57468938328631	0.327738473156246
ENSG00000049541	-0.251246365470817	-0.251439351251407	5.31954727535369	0.749219005700711
ENSG00000049618	-0.206615952337677	-0.206729237905002	5.92570926651088	0.793790023944385
ENSG00000049656	-0.205159966982531	-0.20521051910964	6.96212319370834	0.795232780533115
ENSG00000049759	0.905964228779626	0.906105957529782	7.76228999871521	0.120654645016506
ENSG00000049769	-0.337885617017156	-0.348408710713591	0.889974490106588	0.679540364833758
ENSG00000049860	0.336647202308835	0.336950331859737	5.35020130543032	0.662503031584684
ENSG00000049883	0.0491535358808204	0.0493498728546617	3.32261940763907	0.950251142434112
ENSG00000050165	0.281723721814487	0.281954131761386	5.46488640237512	0.717299195600634
ENSG00000050327	-0.671692922260358	-0.672978016785183	4.2144495779919	0.352112448554725
ENSG00000050344	1.4416335068943	1.44222646855442	6.61799741657239	0.000152051056564903
ENSG00000050393	-0.107931092928801	-0.108037610048374	5.20164980676413	0.892829599730073
ENSG00000050405	1.11080370432673	1.11086540750451	9.31800737297799	0.022934842752969
ENSG00000050426	0.245904329014028	0.246244607465719	4.5465025195474	0.753015143025811
ENSG00000050748	-1.55021444930049	-1.55534615238571	3.74032533442462	0.00354689217573454
ENSG00000050820	0.0761515192881141	0.07619887969189	5.56397554845295	0.92346815670084
ENSG00000051009	0.363307342373743	0.363854854281668	4.14685544646158	0.635676144944813
ENSG00000051108	0.875851872933489	0.876356551643288	5.76122461987603	0.148522886527489
ENSG00000051128	-0.77754557977834	-0.777716221610942	7.13602479032791	0.243802943106238
ENSG00000051180	-0.297933700845353	-0.298099734308924	5.72604032204765	0.702739546224835
ENSG00000051341	0.258140146902423	0.258310566413343	5.35835448730332	0.740791337769198
ENSG00000051382	-0.336866314186025	-0.337516219796436	3.95890071049002	0.663176730037148
ENSG00000051596	-1.24611201863975	-1.2633909239116	1.64323329447359	0.100649612105495
ENSG00000051620	0.397543819564648	0.397621563449354	7.15654754323532	0.607742585950078
ENSG00000051825	-0.320611894414144	-0.320882625897719	5.33119095508451	0.679959383567127
ENSG00000052126	-0.428611637934604	-0.429329143212444	4.41829897965932	0.57155663793049
ENSG00000052723	-0.452901613215473	-0.453552356818178	4.61649588537038	0.54936101987332
ENSG00000052749	0.376701606819849	0.377263348082876	4.29239709949475	0.622761522700562
ENSG00000052795	-0.049137492726117	-0.0491746354825896	5.62565856035083	0.951767185656184
ENSG00000052802	0.805088837366989	0.805262384218515	7.50167397293512	0.203298380882894
ENSG00000052841	0.189418313045248	0.189492869718334	6.2060207241936	0.809442037241486
ENSG00000053254	-1.14712057229986	-1.14738442969118	7.09483365771638	0.0163475516411904
ENSG00000053371	-1.23462694648919	-1.2349849485533	6.7255610907545	0.00963697971959704
ENSG00000053372	0.237444353809373	0.237503187898454	6.60490281901271	0.761302294427497
ENSG00000053501	0.109312576845096	0.109662450391563	2.91022690627204	0.890108298106901
ENSG00000053524	2.7542203906733	2.87093282311076	2.03849929092275	0.000843049794404045
ENSG00000053747	0.723559329011676	0.726611639347216	3.28588061513267	0.299043921499062
ENSG00000053770	-0.128059577421363	-0.12824494924534	4.62254551730375	0.872273675270535
ENSG00000053900	-0.255372789733255	-0.25567965395675	4.71970288409691	0.744973291215241
ENSG00000054116	-0.0116314434883307	-0.0116352482728495	6.59560184306804	0.989209955577169
ENSG00000054118	0.22941411706812	0.229441461041414	7.93490136992992	0.769256046249261
ENSG00000054148	0.27310297945093	0.274066961328267	3.12564395777622	0.726566270396438
ENSG00000054219	0.612363565123728	0.616408230884619	2.51238227005807	0.40187432074461
ENSG00000054267	0.544950086473636	0.545016365520078	8.04206375421918	0.453754234795168
ENSG00000054282	-0.0312185716855937	-0.0312626116892933	4.65593276272147	0.969376962168267
ENSG00000054523	-0.335507779139771	-0.335625311994517	6.50459891171072	0.665493740025114
ENSG00000054598	2.93988459347288	2.96849711976402	2.81582330308552	1.66578275990052e-08
ENSG00000054611	-0.402754042520376	-0.403075595507946	5.18720321061454	0.598913981560796
ENSG00000054654	-0.0367026878813955	-0.0367044077682694	9.69455048348087	0.964568718373134
ENSG00000054793	-0.858569865207634	-0.862325748705862	2.89296430532707	0.200562037194608
ENSG00000054965	-1.1989045415171	-1.20184259601343	3.86783410872114	0.0290530363758261
ENSG00000054967	0.214040826239083	0.214786530276319	3.14018851510341	0.785058758358677
ENSG00000054983	-0.984443930764404	-0.988189180676366	3.41052678178523	0.121145465025635
ENSG00000055044	0.313671215176629	0.313713623203536	7.9870098440711	0.685453855601799
ENSG00000055070	0.186323558884645	0.18638795916421	6.33398722541616	0.812512830622264
ENSG00000055130	0.176539112866514	0.176678956526965	5.44125021111013	0.822566934902863
ENSG00000055147	-0.162665682030947	-0.162949465141636	4.18608885409028	0.8376067688015
ENSG00000055208	0.280428199993978	0.280539339374547	6.4295716409611	0.718530566198003
ENSG00000055211	-0.136590421596638	-0.136617488338209	7.40541389221587	0.865412250948181
ENSG00000055332	0.705271805713718	0.70532854643311	8.58307181969715	0.296293223103836
ENSG00000055483	0.544798224892869	0.545018084321972	6.12600803444191	0.454027517490957
ENSG00000055609	0.000944124061125966	0.000944494402757272	6.65552196388871	0.998417858393001
ENSG00000055917	-0.0518839899216199	-0.0519047182899443	6.16739559184935	0.949400195561046
ENSG00000055950	-0.431528270619006	-0.431676263240503	6.43422320026852	0.573106581797596
ENSG00000056050	-0.866391698439124	-0.867025747642257	5.52267587624765	0.158122586945345
ENSG00000056097	0.269834662187138	0.269901230973813	7.07920185630147	0.729011744968438
ENSG00000056277	0.471593958213518	0.474977682441996	2.44236792030328	0.541585165479644
ENSG00000056558	5.62980799121798	5.64277712857968	5.33322504355655	6.1993611940873e-24
ENSG00000056586	-0.0729062648019633	-0.0729273390889416	6.76337098579576	0.92895286026349
ENSG00000056972	1.30704273953361	1.30822290842588	5.36381175953307	0.00316794936432655
ENSG00000057019	0.831526114326277	0.831646936378755	7.45602061993511	0.179876731659425
ENSG00000057252	0.169856954500066	0.169970216613874	5.63050220040204	0.829250848043724
ENSG00000057294	-0.461829663839875	-0.462254601639898	5.03726308250199	0.538773760229254
ENSG00000057608	0.458437507179895	0.458558306032421	6.75656126662362	0.54665261236921
ENSG00000057663	0.351564878853243	0.352032501362344	4.6304747790299	0.647409712963381
ENSG00000057704	-0.712740934143094	-0.719634498926858	2.02164271139067	0.335602044065923
ENSG00000057757	-0.67960846262687	-0.680011552905395	5.7791801681221	0.32290151618842
ENSG00000057935	-0.790992172624969	-0.792313624199103	4.36350091755753	0.236836519063424
ENSG00000058056	-0.807617949082787	-0.808458364737587	5.0649237820987	0.208616259619594
ENSG00000058063	-0.569722254439446	-0.570510209126824	4.71577697852041	0.43329089379602
ENSG00000058085	5.78948512275348	5.81714372322896	4.21073582569599	2.38255338802871e-26
ENSG00000058091	-0.513702001930641	-0.514203097018734	5.10742976264994	0.486688513578235
ENSG00000058262	0.172282824424144	0.172304348271282	7.77714170758373	0.826560985037965
ENSG00000058272	0.215309822648793	0.215340449821586	7.82946368624662	0.783379086173529
ENSG00000058453	-1.37189514783293	-1.37666952306576	3.45345888634993	0.0244079303137117
ENSG00000058600	0.0520714442724554	0.0521851852212175	3.88282571231413	0.947403173346837
ENSG00000058668	-0.203492039057406	-0.203561484024019	6.39040313910375	0.796907307086394
ENSG00000058673	0.288118739502081	0.288230572848181	6.38208959038906	0.71075487128602
ENSG00000058729	0.0208876167692543	0.0209257074637317	4.62212990591189	0.978723953456781
ENSG00000058799	0.201203904607942	0.201458840573517	4.68928349498174	0.797742549295363
ENSG00000058804	-0.75703261613128	-0.757502651961747	5.77305522652797	0.250108968462824
ENSG00000059122	-1.3919285195288	-1.39781618477799	3.25449449424487	0.0120203654236202
ENSG00000059145	-0.532191014967503	-0.533502232680316	3.68193615210112	0.469364796625027
ENSG00000059377	0.112619898874637	0.11352033457451	1.81153874040157	0.888833393206299
ENSG00000059378	1.11843613107585	1.11883207247891	6.77498588483156	0.0217138696549997
ENSG00000059573	-0.844092290769156	-0.846982372048667	3.35308862819207	0.215395561791545
ENSG00000059588	-0.625656984306785	-0.62859180736057	2.88348560962305	0.386739810440461
ENSG00000059691	-0.202337067194902	-0.202611574807178	4.554397475785	0.797979076119338
ENSG00000059728	1.55190222082226	1.55317183257253	5.69365697734502	3.52309264398537e-05
ENSG00000059758	1.25665866858694	1.25766091689506	5.37889264320257	0.00662812537011463
ENSG00000059769	0.33963941615023	0.340102516825218	4.63606131317139	0.659733916865979
ENSG00000059804	-0.116533158374861	-0.116680522384459	5.17795491390905	0.883918834950924
ENSG00000059915	3.45622645947458	3.52649640112552	2.16324918738859	4.40713056198342e-06
ENSG00000060069	0.264438270771945	0.265173499717947	3.59354186914504	0.73447873460619
ENSG00000060138	0.298636707997233	0.298651715089226	9.18567087781417	0.700324560460677
ENSG00000060237	-0.00720718278501383	-0.00720828579923748	7.79899266723436	0.993714139158711
ENSG00000060339	0.217814314615621	0.217838419192642	8.35357848303861	0.780861469443746
ENSG00000060491	1.25895182377582	1.25931328096746	6.76907344737214	0.017194273247274
ENSG00000060642	1.52189762169899	1.5353010237656	2.5041628499134	0.00813740162799005
ENSG00000060656	-1.6536930004382	-1.66341959915104	3.06535522689363	0.0124229695591293
ENSG00000060688	-0.00319994230740327	-0.00322020126523845	3.54791218910722	0.997183004598697
ENSG00000060749	-0.45492064449556	-0.455160475729617	6.0231246642695	0.547367908799229
ENSG00000060762	0.136727235129837	0.137043983047448	3.82117919658177	0.862601013492743
ENSG00000060982	0.0131009195715031	0.0131066747354989	6.26339654913523	0.986073056803634
ENSG00000061273	0.382968110744888	0.382980428300053	9.74795397302422	0.616737087303584
ENSG00000061676	0.0951346060153712	0.0951871238868826	5.89807968915118	0.903842901608178
ENSG00000061794	0.0462347445577895	0.0462671594072537	5.51248539003256	0.953099668227366
ENSG00000061936	0.118265399998128	0.118295851169657	6.79423637701828	0.882225792938164
ENSG00000061938	0.737406566740092	0.73867441600429	4.30094242807833	0.272090746055814
ENSG00000061987	-0.241883428438636	-0.242174200501563	4.5890357946195	0.758497058959673
ENSG00000062194	0.93261933090196	0.932764481985796	7.92033751895533	0.10213495013756
ENSG00000062282	-0.445387040268965	-0.453399326757251	1.98277918205456	0.59983809728667
ENSG00000062370	-0.611793620464094	-0.619036338393129	1.76309175897485	0.420529851132336
ENSG00000062485	-0.0495919847218889	-0.0496196682486362	5.93373885539616	0.951245159941672
ENSG00000062582	0.935293745285387	0.942723768962089	2.26178574363633	0.18251950435643
ENSG00000062598	0.406392003591874	0.406805079088092	4.89680897312925	0.592847314042043
ENSG00000062650	0.263396827271709	0.263459795939177	7.26746636689492	0.735417073796786
ENSG00000062716	1.24894327438092	1.24915819478364	7.54330788897728	0.00381185859091068
ENSG00000062725	-0.0651813824216664	-0.0652296887381408	5.60021950823029	0.935859342515197
ENSG00000062822	-0.103544944337981	-0.104542872708443	1.7118776188325	0.896286367023645
ENSG00000063046	-0.179132410336272	-0.179244612057046	5.7474737319841	0.821283701672374
ENSG00000063169	0.257769840390053	0.259266196731685	2.40835806588637	0.743227869613583
ENSG00000063177	-0.0532645485096144	-0.0532664599406698	9.73288163969617	0.947903754580731
ENSG00000063180	-0.353069051068808	-0.356805423070315	1.79371628541496	0.663564965273174
ENSG00000063241	0.0928957690125597	0.0930528817737144	3.78982714417049	0.905923604314131
ENSG00000063244	0.333970633723597	0.334286253332145	4.96924877634036	0.665173630377667
ENSG00000063245	-0.351934795664678	-0.352184396178187	5.32874342065422	0.648901368174932
ENSG00000063322	-0.578837579400081	-0.579249349133506	5.6339617440058	0.421684370930639
ENSG00000063438	1.13035797396218	1.133229933621	3.44012079950272	0.0434715561782924
ENSG00000063601	-0.0398436824382114	-0.0399549388703781	3.61145771661925	0.960543312474958
ENSG00000063660	-0.437562452743878	-0.439627218902302	2.56698121545413	0.565466686863946
ENSG00000063854	-1.02612942145946	-1.02682896786328	5.74095329495061	0.0594467841254429
ENSG00000063978	0.233376015886318	0.233826818149	4.13621292048706	0.765569537703543
ENSG00000064012	1.23447057736753	1.23524262648365	5.75132786904633	0.00670100984560469
ENSG00000064042	-0.259722003842102	-0.260101711852598	4.82793803503736	0.740415679412085
ENSG00000064102	-0.31710692046629	-0.317445422261154	5.10982957572026	0.683301089798648
ENSG00000064115	-1.25551628013099	-1.25609015263622	6.27691581514071	0.00779054421047944
ENSG00000064199	0.212338066144821	0.213350307450832	2.87508135212431	0.786778025312257
ENSG00000064205	-1.96014802547155	-1.9698498887358	2.95833801671278	0.00740864910659111
ENSG00000064225	0.30502224340615	0.305294590593136	5.248126865956	0.694025477053505
ENSG00000064313	0.102893297667561	0.102947552303125	6.01648716220591	0.896839631319634
ENSG00000064393	0.26555519765237	0.265619292263033	6.63878222917096	0.733269340493627
ENSG00000064419	-0.0357020023258158	-0.0357111169857606	6.64685118735636	0.965239251141821
ENSG00000064545	-1.20162653415891	-1.20249487200046	5.60431657188585	0.0471954220462347
ENSG00000064607	-0.698064161395394	-0.698405445037611	5.96293315249897	0.3049619933349
ENSG00000064651	2.4157843109268	2.41658534472826	7.05036914583737	4.0239095945652e-12
ENSG00000064652	-0.791660096182551	-0.793371815003356	3.99891047514773	0.231429188636994
ENSG00000064666	-0.979061197722725	-0.983069345779092	3.05094812834117	0.176058493944939
ENSG00000064687	-1.48284821538398	-1.49027429286977	3.08344886516988	0.0147976406448838
ENSG00000064703	0.197051593602846	0.197257234112542	5.08815031345246	0.801909049369416
ENSG00000064726	0.0214919579399938	0.0215169162340043	3.77153523709965	0.977838104813176
ENSG00000064763	0.22480860713811	0.225345334223692	3.5680917045911	0.774197366841623
ENSG00000064932	1.09469945966032	1.09528492180207	6.1374397548462	0.029788799444153
ENSG00000064933	-0.211772054708511	-0.211931136647544	5.50239728585643	0.788619582311788
ENSG00000064961	-0.213414241563361	-0.213502839177673	6.14539748275705	0.787002127361576
ENSG00000064989	0.788496511746392	0.79027115346215	4.48448344766445	0.248579950601762
ENSG00000064995	-0.466346709925246	-0.466544478776932	6.00702083225005	0.534653879675169
ENSG00000064999	0.106762496059455	0.106938772798274	4.01100729116648	0.892462033159918
ENSG00000065000	0.181501384079444	0.181533556812227	7.40109557511414	0.817464211185035
ENSG00000065029	-0.249992615390982	-0.250786650077176	3.12264719498199	0.751152323266412
ENSG00000065054	0.551927640226693	0.552248802189222	5.57030364517936	0.449972892604926
ENSG00000065057	-1.89709084056634	-1.89961058691646	4.72622194458373	0.000784776740636592
ENSG00000065060	1.26995986797364	1.27142853672829	4.9280744378367	0.00669039419939033
ENSG00000065135	0.45212322430537	0.452251779608434	6.70167032806666	0.555133587690492
ENSG00000065150	-0.0523572152768727	-0.0523731116332137	6.70698753766865	0.948970062176339
ENSG00000065154	-0.676337020147257	-0.677380975351497	4.60235616185393	0.352930224558884
ENSG00000065183	0.0832948117423027	0.0833657576477366	5.15235768198442	0.917094083017565
ENSG00000065243	0.102339079010066	0.102363313118296	7.13029731412162	0.898306682587169
ENSG00000065268	-0.687377296168692	-0.687682310362142	5.91095073468533	0.323149011516893
ENSG00000065308	0.0349716087459048	0.034977070544704	7.38817649721982	0.96446046500647
ENSG00000065328	-0.591240882816382	-0.591623087621935	5.61738799040991	0.409391792601367
ENSG00000065357	-0.270195331895387	-0.270419292977134	5.2092938409523	0.730634483255042
ENSG00000065413	-0.709089301809179	-0.713014823266496	2.75911454077229	0.324307319910859
ENSG00000065427	0.643347584970633	0.643438679916197	7.65248350902104	0.355871482862578
ENSG00000065457	0.104560823060073	0.104643201207279	5.25961925708197	0.895363816329535
ENSG00000065485	0.791114932642978	0.79204075920811	4.89411362270847	0.22143618272931
ENSG00000065491	-0.114335608402956	-0.114622971827341	3.70300336299286	0.885783154121913
ENSG00000065518	-0.264283780960738	-0.264372331313996	6.67282789587065	0.736238529010681
ENSG00000065526	-0.0103795271078903	-0.0103815263823961	7.21161859565253	0.990521719455013
ENSG00000065534	1.79968002392465	1.79989709044872	7.84046655954437	5.12760550999969e-07
ENSG00000065548	0.163579483913554	0.163591303491122	8.66845955360923	0.835507149047338
ENSG00000065559	-0.200600162489398	-0.200969934784869	4.10249273262972	0.799568197211351
ENSG00000065600	-0.137840877992311	-0.138427478799244	3.09483820372324	0.861782404943545
ENSG00000065613	0.468702315721905	0.4687445834502	8.41470948641252	0.532691127398981
ENSG00000065615	0.335251615236666	0.335923135021773	3.93010584462227	0.663690229533061
ENSG00000065618	3.5411132577501	3.59047894618612	2.165149382867	1.61596295189179e-08
ENSG00000065621	0.327033740212954	0.331073497515671	2.36228982360182	0.677563273277219
ENSG00000065717	-1.99030876341131	-2.00161632823092	3.25772323427233	0.0004480408298934
ENSG00000065802	-0.598053094431527	-0.598636165795789	5.17398817969419	0.408646410410849
ENSG00000065809	0.669661101184404	0.669799766238748	7.14002665899889	0.333646783257376
ENSG00000065833	0.111264725748261	0.111570158902117	3.80513432790685	0.888075160844798
ENSG00000065882	0.267113935535445	0.267222242741656	6.20993292853219	0.731789450356399
ENSG00000065883	0.299904056416835	0.300164781984558	5.28286515065349	0.699140699595086
ENSG00000065911	0.0599918708606363	0.0600173735204522	6.31676147902929	0.939202550576947
ENSG00000065923	-0.374025121284184	-0.374940349420527	3.49496550523773	0.625966111528103
ENSG00000065970	-0.72934039144861	-0.730092247876303	5.06612095339851	0.279050534551942
ENSG00000065978	0.408927934181991	0.408947688461706	9.28896899545552	0.592642835991905
ENSG00000065989	-1.78442218512475	-1.78955347872372	3.81902413131611	0.000197775305641151
ENSG00000066027	-0.890993381951773	-0.892226540008794	4.76840203466962	0.147631268076032
ENSG00000066044	-0.0230787136678225	-0.0230873596902494	6.18184475625338	0.977811414919099
ENSG00000066056	0.33992692844	0.340160744300857	5.59068686259934	0.659212014428784
ENSG00000066084	1.08109694524886	1.0822580200987	4.87560659932117	0.041471041527613
ENSG00000066117	0.315495371890469	0.315775594481661	4.9382330557724	0.683645908093096
ENSG00000066135	0.0824877466851679	0.0825779846126498	4.73293998242434	0.916985152524879
ENSG00000066136	0.0656253470870018	0.0658526244510539	3.41852449791893	0.933902227282401
ENSG00000066279	-0.346035856365915	-0.346074514115204	8.29512953946153	0.655359821957733
ENSG00000066322	0.0121662819843634	0.0121685402330322	7.10540940590441	0.986377060570922
ENSG00000066379	-0.331272486521936	-0.331893060895203	4.09459782420294	0.668799550868156
ENSG00000066422	-0.0624025121852234	-0.0624521038577386	5.51338893019804	0.938288579233311
ENSG00000066427	-0.0309902013982088	-0.03100494965779	6.0656320506103	0.969905640509436
ENSG00000066455	0.0538380819680641	0.0538891583408695	5.14548569003089	0.945455656449761
ENSG00000066557	-0.391318411094198	-0.391757544132012	4.71863137824156	0.60923393343382
ENSG00000066583	-0.0716299955620465	-0.071926259133503	3.00417554227634	0.928391784042673
ENSG00000066629	0.693164481139577	0.694945428980625	3.34993951453088	0.317031847277483
ENSG00000066651	0.165481220080559	0.165849633789564	3.85181728579934	0.833606852974889
ENSG00000066654	-0.108518160272698	-0.108585752600637	5.70308631853426	0.893049465228032
ENSG00000066697	0.726857813699399	0.727356962926517	5.65141975699002	0.276664485420749
ENSG00000066739	-0.612474097006405	-0.613583514129999	4.14972770595097	0.390599114541382
ENSG00000066777	0.208064549797488	0.20816833033756	5.96871106605949	0.790791540926385
ENSG00000066827	-0.194425349374996	-0.195246262148336	2.92122534320236	0.805042497909833
ENSG00000066855	-0.117013055183398	-0.117288811102334	3.75340193791359	0.883255747421957
ENSG00000066926	-0.610094844174755	-0.611885161639323	3.32868392743351	0.396232136970007
ENSG00000066933	-0.443823348999771	-0.444097416093259	5.52442294654445	0.557504905256239
ENSG00000067057	-0.428398033101592	-0.428491864376823	7.03976006219773	0.573043521139248
ENSG00000067064	0.791463843581049	0.791977509951725	6.06002769630158	0.249140390844235
ENSG00000067066	1.33135882510417	1.33146470210033	8.81231090562297	0.00145865270146552
ENSG00000067082	1.19264003033189	1.1927025917848	9.06776508860794	0.00858714015433536
ENSG00000067167	-0.195069908962937	-0.19510621887125	7.51728158798799	0.805570593161901
ENSG00000067177	-0.738791738852342	-0.745401606920177	2.28534881094166	0.310144042629038
ENSG00000067182	-0.435727379475289	-0.435798927751787	7.51837142608266	0.566269476576068
ENSG00000067191	0.719336705679674	0.725255774335803	2.07288751397133	0.320988536442463
ENSG00000067208	-0.154653077455879	-0.154760262634863	5.52081313147028	0.845804749563079
ENSG00000067221	1.30579038978446	1.30753599751022	4.98143496209979	0.00447977876666305
ENSG00000067225	0.519417347791614	0.51943541541604	9.81937679662073	0.479995214682546
ENSG00000067248	-0.0928238747277761	-0.0928743418643182	5.99736637082261	0.907950555444172
ENSG00000067334	0.5499745349539	0.550088292464593	7.37903683526852	0.448716695983713
ENSG00000067365	-0.296591614616546	-0.29811385066895	2.7020818848131	0.703268401704712
ENSG00000067369	0.611306048747052	0.611624923858516	5.93591546699521	0.387851930050726
ENSG00000067533	0.364362875586014	0.364458828016658	6.91136844467968	0.635759125246639
ENSG00000067560	0.0300678075226561	0.0300691560086076	9.40216251033378	0.969144671707959
ENSG00000067596	0.244690825829173	0.244895126600059	5.29596058316171	0.754249874911891
ENSG00000067704	0.055020473750964	0.055058642676115	5.49735262241353	0.945039978681095
ENSG00000067715	0.57130792838304	0.588791157304192	1.6615604102279	0.483592346893983
ENSG00000067798	4.36929535068636	4.39302654008177	3.75488617771289	2.667248754349e-15
ENSG00000067829	0.0229473488512443	0.0230119097825021	3.55692631604039	0.97661756521114
ENSG00000067836	-1.48429655802453	-1.49015609946993	3.16978790028499	0.00767434211551686
ENSG00000067900	0.183487706213075	0.18350360428259	8.50388308211572	0.815390945516967
ENSG00000067955	-0.108923215834575	-0.108975832987283	6.03601840969737	0.893215238971346
ENSG00000068001	-0.318311001205222	-0.318580506883487	5.58686607224606	0.682673849772115
ENSG00000068024	-0.716729990279614	-0.719914216573614	3.03865778448607	0.307069764187524
ENSG00000068028	-0.400537845569929	-0.40065594199191	6.63572814776566	0.60544178760212
ENSG00000068079	2.13263657792546	2.13329990446558	7.08303509184173	4.27848444525693e-06
ENSG00000068097	-0.0840832578422386	-0.0841859311813239	4.46654685261365	0.9166474487092
ENSG00000068120	0.190648967279757	0.190881126939792	4.67864820123118	0.808303643838742
ENSG00000068137	-0.960323503375352	-0.961528321853388	4.8797407171155	0.101868984473791
ENSG00000068305	0.168155543119481	0.168215526931448	6.50872825060656	0.832093230789345
ENSG00000068308	-0.10159542732766	-0.101623540120834	6.65037479434702	0.899430329510402
ENSG00000068323	-0.0254012703010549	-0.0254123763319706	6.30520907056915	0.975892401193009
ENSG00000068354	-0.282708360028293	-0.283224834053676	3.92039080139389	0.717454595432548
ENSG00000068366	0.890894976335327	0.891120768896566	7.05638678659118	0.132234724818832
ENSG00000068394	0.159004142038926	0.159161012690797	4.92683884256188	0.840096569431476
ENSG00000068400	0.647608600529366	0.647713722993321	7.35546896037716	0.3587530275403
ENSG00000068438	0.236287460952867	0.236745612332688	4.09847870652157	0.762653452917732
ENSG00000068489	0.0833956880520085	0.0834059623550103	7.56302923016061	0.91706499239451
ENSG00000068650	-0.344384460961134	-0.344652829375461	5.26103544849188	0.656389185308503
ENSG00000068654	0.0697442953964514	0.0698153637906484	4.76308508548796	0.929626955627347
ENSG00000068697	0.0891094252839992	0.0891113301280716	10.5439026488879	0.910494097698314
ENSG00000068724	-1.26430609567615	-1.26702784268756	3.95611408941938	0.0162337080153128
ENSG00000068745	-0.0786828353273706	-0.0787317231622554	5.8542150168906	0.9228362228419
ENSG00000068784	0.080021763744976	0.0800884069461027	5.17165187655341	0.919559489797317
ENSG00000068796	-0.186583529311271	-0.186672427525933	6.06408020326786	0.813838632835234
ENSG00000068878	0.263161943496777	0.263256908509002	6.27948849584546	0.735709095004407
ENSG00000068885	-0.543593676866204	-0.545046260334617	3.79292713705337	0.460385944122967
ENSG00000068903	-0.943499386525188	-0.944750915657747	4.84812477278285	0.1125283933929
ENSG00000068912	0.509316776105213	0.509512815560792	6.35929068680978	0.489731192806173
ENSG00000068976	1.0928957329036	1.23680094498222	1.00205220765682	0.371083968622453
ENSG00000069020	1.16753886829066	1.16827063156361	5.71779593381135	0.0149264213105541
ENSG00000069122	0.405784372189192	0.406391519336189	4.8683965843402	0.594033279759833
ENSG00000069248	-0.325609913836522	-0.325873026964077	5.40398279004047	0.67498372205708
ENSG00000069275	-0.501200705772256	-0.501208473189532	10.7461535157858	0.499783236301596
ENSG00000069329	0.00838859619555816	0.00839022031497685	7.26319810441487	0.99120999586338
ENSG00000069345	0.576428660262159	0.576649882063348	6.39676523950181	0.422317322614511
ENSG00000069399	1.64359164541938	1.64415503200291	7.07554650872104	8.1923347155898e-07
ENSG00000069424	-0.906181740709458	-0.914918581719264	1.97392922801968	0.218165118650842
ENSG00000069493	1.76172025160516	1.76902297985819	3.55946204433904	0.000159489586771332
ENSG00000069509	0.0957772126132857	0.0958240196537563	6.22444816698565	0.90441770572478
ENSG00000069667	-0.496454734555216	-0.49928488659946	3.08007589158784	0.512994995376673
ENSG00000069702	-0.421309828104648	-0.421428653783998	6.81471221502588	0.585114620267737
ENSG00000069712	0.321168949205031	0.32369625300124	2.21551171394659	0.687912410013204
ENSG00000069849	-0.11523168160311	-0.115240979638548	8.77208701586103	0.885924752615113
ENSG00000069869	0.88038899351766	0.880656530966117	6.85994917826793	0.140630440107817
ENSG00000069956	1.00307129578912	1.00369784533701	5.71832535484353	0.0668335052311673
ENSG00000069966	-1.21957816736784	-1.2213754435763	4.80119161212595	0.0161184576732006
ENSG00000069974	-0.502180718538549	-0.502406723919226	6.17377540731287	0.498374490875155
ENSG00000069998	-0.704130850772048	-0.706072176699573	3.62015593293627	0.324473615174245
ENSG00000070010	-0.186334718841228	-0.186380554175304	7.02167514781808	0.814078484006529
ENSG00000070018	-0.397034835382459	-0.397662936237803	4.27636665942417	0.603185293042101
ENSG00000070047	-0.0647036619669144	-0.0647312381218938	5.98399360806158	0.936311330695307
ENSG00000070061	-0.757211774502918	-0.758866164805392	3.99912263239562	0.260076980197818
ENSG00000070081	0.583741916835258	0.583817339142231	8.08722985515565	0.414845842837064
ENSG00000070087	-1.85698592935612	-1.88860413352001	1.78595234840471	0.00682629532430993
ENSG00000070214	-0.849771219826732	-0.849924935655727	7.57279521572442	0.165946311513994
ENSG00000070269	-0.108199719236998	-0.108479881461395	3.86790664086287	0.891909933055628
ENSG00000070366	0.360827856761636	0.361821582433006	3.37235634812898	0.638343726955086
ENSG00000070367	0.152271766253783	0.152342479372286	6.07626952947408	0.846492535174565
ENSG00000070371	-0.754429999731873	-0.763537665483773	1.94503495766034	0.308692711835792
ENSG00000070404	-0.651772507691989	-0.654009483588404	3.20414692790195	0.359323196480792
ENSG00000070413	-0.421143936559084	-0.421482606336668	5.08925903203324	0.579721533204918
ENSG00000070423	-0.473061112579317	-0.473310346153017	5.73025888569736	0.5297126733461
ENSG00000070444	0.365124899565958	0.365841588970918	4.03903597140465	0.63392870045783
ENSG00000070476	-0.203724932625807	-0.204049014211892	4.21083437515026	0.796583399460797
ENSG00000070495	-0.198668478467918	-0.198864983163205	5.34825653171403	0.801638286357688
ENSG00000070501	-0.245010267839866	-0.245377201836267	4.64275632240889	0.755155452291315
ENSG00000070526	-1.32911432615613	-1.34232149753834	1.99166700438336	0.0443469226876648
ENSG00000070540	0.673849386361029	0.676279281171619	3.28291589229296	0.337194805538467
ENSG00000070610	0.53778734271256	0.539476552785462	3.20525585399004	0.46392528834742
ENSG00000070614	-0.708584835470525	-0.7087469498546	6.72800048857333	0.307189005338731
ENSG00000070669	0.302957872482895	0.303366581359512	4.91997643021746	0.695980934954285
ENSG00000070718	-0.474200103630476	-0.474633712450121	5.05739528094777	0.526333350078257
ENSG00000070731	-1.03475518934971	-1.04043219969063	2.86393207999814	0.149663081886911
ENSG00000070756	-0.0488748462437757	-0.0488757937569689	10.8275747864728	0.952269456068306
ENSG00000070759	0.696338873540678	0.701965268743128	2.3479507628986	0.343684032762948
ENSG00000070761	-0.540019547675596	-0.541167493982785	4.18788976432696	0.462779129168889
ENSG00000070770	-0.000214630446321349	-0.000214291866822718	7.08247027659524	1.00064962480757
ENSG00000070778	-0.176677196115221	-0.177024893349663	4.07195498541604	0.823487343761576
ENSG00000070785	-0.336927671423041	-0.33728652408224	4.80956692803547	0.663539669448893
ENSG00000070814	0.0423336246670035	0.042341307742819	7.35537566947442	0.956956796544589
ENSG00000070831	0.384234744452119	0.384311435804511	7.04614723067437	0.6149865680247
ENSG00000070882	0.0620057994877356	0.0620801158816073	4.81644128796005	0.938400420513154
ENSG00000070950	-0.0375940699403967	-0.0376300405009625	5.38538139128665	0.963051289371896
ENSG00000070961	0.993044184142735	0.993699921728354	5.72557338714125	0.0721565394904839
ENSG00000071051	-0.158868769745671	-0.159734326656738	2.58915251491063	0.843269099928394
ENSG00000071054	0.82526729350773	0.825331282328634	8.41489695721078	0.185365462729418
ENSG00000071073	0.126036937365886	0.126263435813237	4.30415781899199	0.873117003935004
ENSG00000071082	0.172367108552468	0.172373282893262	9.87759353664216	0.826489700108238
ENSG00000071127	0.0334394033410309	0.0334455443308325	7.38426891570052	0.966439231216859
ENSG00000071189	0.0716130823157212	0.071700870345615	4.58323198159711	0.927537059190402
ENSG00000071205	-0.529133076695167	-0.529349404075917	6.28086741266871	0.471274870266107
ENSG00000071242	-1.82372466319841	-1.82440472549498	6.69246000594785	1.9684594298906e-06
ENSG00000071243	0.0182613587753941	0.0182759370021963	5.52782493067163	0.981646954470548
ENSG00000071462	0.12661630641496	0.126661975802526	6.28776270859355	0.872996213641041
ENSG00000071537	0.336077057295173	0.336179873908473	6.64439081638594	0.663369125152833
ENSG00000071539	-0.523266312075522	-0.523702765734467	5.27114007186772	0.477411295007361
ENSG00000071553	-0.0653115931501495	-0.0653262023396142	7.18307349405434	0.935709286178955
ENSG00000071564	-1.23409713580379	-1.23460108743777	6.39470843552163	0.00849950199953495
ENSG00000071575	-1.02851422571635	-1.03079540336306	4.18991319532647	0.0796449265208535
ENSG00000071626	0.0821410183544731	0.0821521048169352	7.61620440967014	0.91788990134531
ENSG00000071655	-1.13660276608538	-1.1371181922588	5.91903238534839	0.065253465295675
ENSG00000071794	-0.985616134789344	-0.986249506455941	5.83402887500012	0.0783700780692443
ENSG00000071859	-0.394167232725041	-0.394274229420478	6.7740486064266	0.607876856463203
ENSG00000071889	-1.08316536963783	-1.08737115036671	3.29610141159978	0.0748664841301773
ENSG00000071894	-0.165346712603738	-0.165911578731722	3.15695875345894	0.834339076390686
ENSG00000071967	-0.554269793313958	-0.554711786485278	5.65320823192594	0.448940113133712
ENSG00000071994	0.0419737362401183	0.0419975439392139	5.72078846495522	0.95769342516097
ENSG00000072041	-0.772662216712945	-0.778378842586924	2.63308601958655	0.291326701545903
ENSG00000072042	0.170947120275345	0.170991283624778	7.02937352345532	0.827979133034451
ENSG00000072062	-1.05445949536688	-1.05467833408377	7.16965090370349	0.051856349069785
ENSG00000072071	-0.159678349472465	-0.159922327392603	4.24315169708203	0.840927018332153
ENSG00000072110	0.242751898641578	0.242759420661982	9.73552483341573	0.755777330915493
ENSG00000072121	1.65672774615488	1.65831100406201	5.18240016933254	5.10974068564356e-05
ENSG00000072134	-0.772192117639856	-0.772548159754062	6.03474036889867	0.235681733099978
ENSG00000072135	-0.944643037975215	-0.945824165865283	4.70291487772946	0.112062574178911
ENSG00000072163	-1.94544987784375	-1.94610414737637	6.55705648360651	1.7469655795535e-05
ENSG00000072201	-0.488621585609117	-0.494757748515109	1.79825597341232	0.555020877203248
ENSG00000072210	-0.984906506689448	-0.985440829181266	6.25091401300089	0.0842121838235319
ENSG00000072274	-1.39309726960369	-1.39333148019269	7.84201442133963	0.000442303044109056
ENSG00000072310	0.735810485999599	0.736823816393906	4.83798107360041	0.271133048889632
ENSG00000072364	0.355383469001991	0.355481819904108	6.83090976822481	0.645219670340897
ENSG00000072401	0.409722212397089	0.41053343491258	4.18481599457124	0.592316167977883
ENSG00000072415	-0.927933507718265	-0.928274748146658	6.5800853319615	0.108670505346778
ENSG00000072422	-0.87661400844197	-0.880289574962637	3.24342724089627	0.194727099314929
ENSG00000072501	-0.189002570896902	-0.189010964539876	9.44014796740033	0.811575165451904
ENSG00000072506	-0.133467197877461	-0.13352526931171	6.11611647212157	0.867154677013286
ENSG00000072518	-0.0777180467925478	-0.0777657203513973	5.5210568875151	0.923068089836555
ENSG00000072571	-0.274491243596225	-0.274551317827475	7.19781843934616	0.726221280798652
ENSG00000072609	0.148737992374089	0.149065061640465	3.75212544368243	0.850389732823497
ENSG00000072682	0.0112825261669252	0.0112960757454329	3.62947755087769	0.988190024691742
ENSG00000072736	-0.389157427169587	-0.391857350971447	2.43432576520322	0.612350170184043
ENSG00000072756	0.255086904856671	0.255539924038444	4.29083328843644	0.743822116041696
ENSG00000072778	0.0356589397643299	0.0356700374926561	6.35766275025474	0.963739407331605
ENSG00000072786	1.60251105340579	1.6034201324995	5.85123772016854	6.45054054567291e-06
ENSG00000072803	0.0968404942161459	0.0969152490727852	5.19390519342334	0.902561079858121
ENSG00000072818	-0.64124492023981	-0.64712142346852	2.61854417889528	0.410479879535761
ENSG00000072840	0.615720597231283	0.618464083448807	2.62005378621957	0.396201052468704
ENSG00000072849	0.487808634809613	0.488025823417463	6.16562810689171	0.512438962402384
ENSG00000072864	-0.648601956786909	-0.649266400318376	4.70776528532155	0.354231705765657
ENSG00000072954	-2.4374993103521	-2.44430915827304	4.10516747227625	3.2625387479635e-06
ENSG00000072958	-0.403336530277644	-0.40352779910493	5.94884289542396	0.597897287116335
ENSG00000073008	-0.231927023581045	-0.23195863502737	7.73256593180605	0.768501388955828
ENSG00000073050	-0.0453152891178007	-0.0456724282608638	2.55414712256511	0.953664163951254
ENSG00000073060	-0.896684916238267	-0.89759775953121	5.25697701415024	0.138861095869286
ENSG00000073111	-0.977604246331816	-0.978075876947594	6.54465213097531	0.0796552220800205
ENSG00000073146	0.74988950482216	0.754953090605922	2.62607998346867	0.285993512071858
ENSG00000073150	-0.492941918060849	-0.49671256528297	2.29013245340099	0.529443524237154
ENSG00000073169	-0.50387037480009	-0.506203306285029	2.99875294619065	0.502094177555008
ENSG00000073331	0.517430722137533	0.518126115450423	4.81712092923679	0.481663051683848
ENSG00000073350	-1.5738757016974	-1.5849328158698	2.58605121172554	0.00757405470533565
ENSG00000073417	-0.11062311004447	-0.110844222989897	4.17109433070859	0.889758556888513
ENSG00000073464	-0.0618167694839406	-0.0621172363125089	3.09137077125246	0.937851822498994
ENSG00000073536	-0.363574684996466	-0.36457539965739	3.26901259199924	0.637330682079957
ENSG00000073578	0.18827007493206	0.188418720821554	5.20877981352942	0.810643967613237
ENSG00000073584	-0.225810076983352	-0.226091434043362	4.81419115010331	0.774489773497548
ENSG00000073605	-0.165189106650991	-0.166670413084627	1.91391888978658	0.833479386377414
ENSG00000073614	0.153332312395263	0.153356340846533	7.57222342717947	0.847479408685612
ENSG00000073711	0.115074338701231	0.115490195088206	3.26619323183384	0.884526146938659
ENSG00000073712	0.217484245660121	0.217511296042131	7.86429818526781	0.781092767357338
ENSG00000073756	8.10236733041044	144269487.23489	1.19546548900328	1.44235626408808e-11
ENSG00000073792	-0.191648365520178	-0.191686625749432	7.16172448546159	0.808763746667105
ENSG00000073803	0.159937921625652	0.159984743015333	6.47704764184756	0.838572874333462
ENSG00000073849	0.0302655693786521	0.0317253340906322	1.30135275913658	0.975488193977159
ENSG00000073910	-2.62087019824319	-2.62750500662641	4.80393201594606	3.76885401257392e-07
ENSG00000073921	0.418814684649217	0.41890055105338	7.24442428016595	0.582255066125001
ENSG00000073969	0.193163506339018	0.193345444163977	4.95424883316534	0.805606774547772
ENSG00000074054	0.335866010950518	0.336093244213626	5.41841528294766	0.6634760441653
ENSG00000074071	-1.00438917795133	-1.0050207079533	5.67749377370259	0.0710721814321397
ENSG00000074201	-0.297241802303524	-0.297365376023136	6.22918634642	0.703474520428676
ENSG00000074266	-0.00325860661915439	-0.00325850358439291	5.53806499816026	0.997485513108288
ENSG00000074319	0.505012181319931	0.505421615600632	5.33721939594293	0.494023906238386
ENSG00000074356	0.0186582984532044	0.0186639160540089	6.48349944746027	0.981301217985564
ENSG00000074410	1.54056540500087	1.5411931758367	6.3387436065953	1.72725217096458e-05
ENSG00000074416	0.477866550184677	0.477969369324936	6.69659974574816	0.522018926718696
ENSG00000074527	1.33396970889364	1.33448165403685	6.63954077123161	0.0084591767022357
ENSG00000074582	-0.248970760432254	-0.249581922548929	3.72372828838635	0.751144800813653
ENSG00000074590	0.786019791590814	0.786138956304651	7.62773054679664	0.22651818879016
ENSG00000074603	-0.134791563409046	-0.134884914195655	5.50113494206692	0.86580908278387
ENSG00000074621	0.676482914443978	0.677890104985951	3.94023223179506	0.329353295252445
ENSG00000074657	0.501746372276666	0.502261051008783	4.9395882140675	0.49731721200695
ENSG00000074660	1.57784459614747	1.58258129010303	3.58997721980825	0.000884049478650443
ENSG00000074695	0.161893503795597	0.161921473966494	7.60496679072117	0.839676198751032
ENSG00000074696	-1.05219974715433	-1.05256823551707	6.73013371953166	0.0434793940397907
ENSG00000074706	3.22975034490795	4.14284292158032	0.422059465576818	0.0115615954989989
ENSG00000074755	-0.356090958549326	-0.356457119775948	4.85301480495472	0.644999449350539
ENSG00000074800	0.0113113710421543	0.0113118972098639	9.52049132225473	0.988250881502149
ENSG00000074842	0.329034088132451	0.329122199700277	6.92033241511352	0.670246487765663
ENSG00000074935	0.49917789234928	0.502995283430268	2.08194429684537	0.510225762397554
ENSG00000075089	0.157339666797952	0.157488108581406	4.95103485533284	0.841769892375321
ENSG00000075131	0.308254573283419	0.308694912658786	4.5495149108122	0.690806902343776
ENSG00000075142	-0.687204148984534	-0.687798883803386	5.1734102857403	0.319300868890203
ENSG00000075151	-0.164350439213114	-0.164386819614423	7.15830921335247	0.836266275504362
ENSG00000075188	-0.0513061998527068	-0.0513625310664219	4.65076582318756	0.949328319140439
ENSG00000075213	3.6452530146554	3.64638694647488	7.66215888258386	1.61687002333249e-19
ENSG00000075218	-0.352034766446492	-0.352115146148694	7.01412678210777	0.649839434699716
ENSG00000075223	1.53635827343142	1.53700070360006	6.34597979881578	6.4800110258945e-05
ENSG00000075234	0.770007022249158	0.771660161491598	3.85248469798159	0.246781678872325
ENSG00000075239	-0.455069904116301	-0.455424306028798	5.42711853406034	0.546230216318111
ENSG00000075275	-0.76136340328696	-0.794571814376334	1.09165543784328	0.379095282029227
ENSG00000075292	0.300062438162642	0.300116609950651	7.5529810694974	0.698959082359667
ENSG00000075303	-0.729318414672174	-0.731958832856231	3.40438898666751	0.291503847715909
ENSG00000075336	-0.462306945216479	-0.462912722275156	4.64658939215497	0.537993380006386
ENSG00000075391	0.723605242102391	0.724367792359021	4.80913890187897	0.281713128267061
ENSG00000075407	-0.618189329343413	-0.618456841447895	6.22197760110665	0.382525945294223
ENSG00000075413	0.538015717277718	0.538382257902217	5.3487916679858	0.460947336307506
ENSG00000075415	0.170508623947141	0.170533183287485	7.71795209972526	0.828189859792747
ENSG00000075420	1.24582236743158	1.24603203167149	7.58720125665	0.00399085393267165
ENSG00000075426	0.587036450532124	0.587085867426195	8.28096068749485	0.41154069647026
ENSG00000075539	0.29459565002522	0.294729098300453	6.12432414760521	0.704444396511759
ENSG00000075568	0.0157545544455257	0.0157652189482075	5.03147091008507	0.983721920559058
ENSG00000075618	-1.21792419819603	-1.21850596036574	6.16997112422226	0.00862959626559165
ENSG00000075624	-0.441964026932539	-0.442010733378796	7.93751845573296	0.56075374097029
ENSG00000075643	0.29411146977493	0.294496051202822	4.63402509730234	0.704878815968852
ENSG00000075651	1.40117592295676	1.40261983323012	5.20673085187831	0.000908382713247294
ENSG00000075702	-0.438164631854147	-0.439028528338644	4.13126020398721	0.561902902345397
ENSG00000075711	0.259499740927459	0.259567909961907	6.83668336121412	0.739309664891044
ENSG00000075785	-0.0564315768396043	-0.0564352429883516	8.84108099301416	0.945119351158793
ENSG00000075790	0.79093574341507	0.791111278283205	7.38811202322555	0.215980477452739
ENSG00000075826	-0.648297580788931	-0.652565532172369	2.2351883529706	0.375378078779344
ENSG00000075856	-0.0712937311786787	-0.0713263502974299	6.16128464252887	0.929895378995789
ENSG00000075914	-0.410131229053999	-0.410721810189538	4.3698778566724	0.590292157129984
ENSG00000075945	0.793182490617089	0.794267968945251	4.60556818215292	0.221424295281019
ENSG00000075975	-0.442594792614432	-0.444340577450809	2.97858780321983	0.558416411862223
ENSG00000076003	-1.5607719810191	-1.56233466431552	5.4986835873513	0.000109944446491014
ENSG00000076043	-0.487706523213943	-0.488029845997842	5.89845668394778	0.514398885360057
ENSG00000076053	0.320331897959196	0.321329406381002	3.4225898679103	0.67851554120929
ENSG00000076067	0.441665430158062	0.441870228272788	5.87179503603383	0.558304422571666
ENSG00000076108	0.816250558202399	0.816366416956056	7.66227544460275	0.193193257460698
ENSG00000076201	-0.11789908154013	-0.117968215073347	5.60523674523137	0.882879211725363
ENSG00000076242	0.196171015945685	0.196314467263607	5.40903143957617	0.802739125077281
ENSG00000076248	-1.27123068001502	-1.27165142782758	6.85038867854547	0.00850167936029358
ENSG00000076321	0.187784111066862	0.18805300424695	4.38978926405098	0.811158004441169
ENSG00000076351	-1.05804247790332	-1.06768569452631	2.11539267052557	0.136351611220648
ENSG00000076356	-0.353513837219313	-0.353645652245914	6.10858248861642	0.647935416294573
ENSG00000076382	-0.528550621923199	-0.529227023220812	4.86665808113433	0.471864022187418
ENSG00000076513	-0.500172663013524	-0.500369190068848	6.30413919552204	0.500424658825996
ENSG00000076555	-2.06533911013192	-2.0957204811017	1.90435154611936	0.0025151831397249
ENSG00000076641	0.716938060992781	0.718888952558131	3.44549636373542	0.341478616986106
ENSG00000076650	-0.0858072727413347	-0.0859097489542667	4.91910089818338	0.914702834071632
ENSG00000076685	1.90119439150467	1.90387522859847	4.78462510159752	2.50876369357992e-05
ENSG00000076706	0.161151165130154	0.161158288152562	9.2473017555855	0.838136663333701
ENSG00000076928	0.177116078605304	0.177626331108301	3.33119918614579	0.821887422129687
ENSG00000076984	0.0250197051836498	0.0250302619243453	6.07350344751333	0.974552298539937
ENSG00000077044	0.0669093043787396	0.0669692896056985	5.21387284289565	0.932492151383657
ENSG00000077097	-0.0565672026341566	-0.0565833107794157	6.64882492632382	0.944895456390092
ENSG00000077147	0.00428933675771299	0.0042895422410986	9.18760260712838	0.994678678456923
ENSG00000077150	3.42879828782569	3.4348735018033	4.99627719116499	1.59055424034305e-13
ENSG00000077152	-0.487255409669484	-0.487695378840134	5.35719589437414	0.515772128648571
ENSG00000077157	-0.169628976508779	-0.169778122537774	5.16249788098266	0.831873893969703
ENSG00000077232	0.386990026853921	0.387093914408343	6.81784503578524	0.616649103761904
ENSG00000077235	-0.221237492197942	-0.22131113478327	6.66269292272532	0.779146067313687
ENSG00000077238	0.116134598480205	0.116166471521751	7.05729038698236	0.882877575337267
ENSG00000077254	0.208583640901676	0.208620114899643	7.50050449111107	0.790130425781048
ENSG00000077312	-0.350502369187113	-0.350630010621417	6.35804885241675	0.651383269607972
ENSG00000077348	-0.993453578317141	-0.995412416880247	4.2022981043329	0.0942542164141821
ENSG00000077380	0.260282866164508	0.260316031730936	7.81323530912389	0.738461936830064
ENSG00000077458	0.105090759592946	0.105199086627315	5.26171994485696	0.89413885388873
ENSG00000077463	0.159026381480833	0.159143692866656	5.31938392985032	0.839571763186216
ENSG00000077514	0.146498743911968	0.146567242566456	6.06399599457158	0.853824024595895
ENSG00000077549	-0.0636893761097513	-0.0636977842251831	7.62455056746827	0.937463638411132
ENSG00000077585	-0.689138372132087	-0.692485784114248	3.28147791027612	0.340075910722018
ENSG00000077684	-1.48473410594575	-1.48552578522126	6.03899047369804	0.000169548129250592
ENSG00000077713	-0.855215881761283	-0.874707510161862	1.59963287224283	0.335117127387813
ENSG00000077721	0.427780688176998	0.427924143067228	6.48428442425506	0.571344029257759
ENSG00000077782	0.114811645608848	0.114889018247239	5.6893132868902	0.884885615689629
ENSG00000077935	-0.20445358413621	-0.211924822214031	1.14154935800011	0.804560927537449
ENSG00000077942	-1.03627739582284	-1.03901977605298	3.7242180125279	0.0916491792148125
ENSG00000078018	0.530321273534142	0.53042787303215	7.51464204481242	0.468519585200542
ENSG00000078043	-0.583500024443578	-0.584599323738193	4.08042863477241	0.418740917496597
ENSG00000078061	0.21594097870142	0.216339183861095	3.86960121446225	0.7829523020305
ENSG00000078070	-0.0368631397798831	-0.0369223580892769	4.49442780259133	0.963683406862002
ENSG00000078081	2.99355628346655	2.99597719624328	6.25825730073562	6.08715523330524e-12
ENSG00000078098	-0.335391416565189	-0.434816530354516	2.28556183471749	0.814766422759888
ENSG00000078114	-1.6370934181531	-1.63872198302852	5.31680506010207	3.07305961306448e-05
ENSG00000078124	-0.379990782468176	-0.380537068186525	4.5553865037366	0.620365719015224
ENSG00000078140	0.160606387443952	0.16063377163418	7.44369135407006	0.83951451026923
ENSG00000078142	0.106401962403529	0.106460586869706	5.86032632945739	0.893969945785283
ENSG00000078177	-0.138501789406151	-0.138853182586761	3.98765131056931	0.86147170566584
ENSG00000078237	0.211547967638018	0.211814184725515	4.61946942589584	0.787370554676082
ENSG00000078246	-0.143194715683892	-0.143278941689097	5.86909785262905	0.857790765158947
ENSG00000078269	1.02863839026533	1.02889073101589	6.87990359317918	0.0499187402338007
ENSG00000078304	-0.691722846604747	-0.692264836635572	5.45415137653294	0.311709656864982
ENSG00000078369	0.0308407509932263	0.0308429247255271	8.7083919652862	0.969268986698132
ENSG00000078401	1.31748566610223	1.31761693370955	7.99296356983188	0.00408121801625511
ENSG00000078403	-0.371448161224415	-0.371905947834317	4.6758685108541	0.629050039302407
ENSG00000078487	0.279014172584491	0.279927920193497	3.54522402322045	0.720191426988122
ENSG00000078596	-0.916909140316351	-0.917159214124006	7.06835982962706	0.115016131398698
ENSG00000078618	0.258000988590014	0.25803604206187	7.89611238842508	0.740739835244767
ENSG00000078668	-0.406913202468863	-0.407065485349338	6.41110975652641	0.594963800743163
ENSG00000078674	-0.163472880796247	-0.163497715412926	7.72879132870302	0.837536789643372
ENSG00000078687	-0.386191768819162	-0.386963791576278	4.02904228096391	0.613789077714053
ENSG00000078699	0.344249475941454	0.34504444592649	3.71308005053357	0.654654737214783
ENSG00000078747	0.160864588026288	0.161021261600739	5.05493178970726	0.838229319783958
ENSG00000078804	0.180289329929185	0.180592818123168	4.67536053815965	0.81862470605534
ENSG00000078808	-0.0522645593168295	-0.0522718468650185	7.75559457980103	0.948800963835172
ENSG00000078902	-0.095103415973148	-0.0951387602259627	6.0890424297367	0.906569125054752
ENSG00000078967	-0.214907962250535	-0.215565077491605	3.48268612196809	0.784786805321126
ENSG00000079134	0.303082656462916	0.303388884917834	5.15817616478868	0.695954021427135
ENSG00000079150	-0.721076517908569	-0.728370834971715	2.13571998877176	0.327382068946328
ENSG00000079156	-1.05984359849208	-1.06281443338559	3.93650517938254	0.0722855171704375
ENSG00000079246	0.188462973793103	0.188478735178769	8.52382542044351	0.811059460088204
ENSG00000079257	-1.14189837680761	-1.1575256725465	2.0234029565618	0.128911974199384
ENSG00000079277	0.38570407197751	0.386239570283487	4.46908242934631	0.613617875039932
ENSG00000079308	0.69878074803739	0.701153211857752	3.06623335717602	0.31546609450104
ENSG00000079332	0.70365863712431	0.703796639536612	7.19404630408793	0.298914528837872
ENSG00000079335	2.40272022307177	2.43146540996176	2.04928115534803	2.43608518087391e-05
ENSG00000079337	0.181823222773583	0.182543451298355	2.84807980267584	0.817772711061695
ENSG00000079385	2.69744327575506	2.71409824597683	3.42935518170993	6.14941348093864e-09
ENSG00000079387	-0.057127902705196	-0.0571531187319059	6.17767250859714	0.944144971326345
ENSG00000079432	0.00299357691958692	0.0029872490488306	4.58470313836195	0.996180777084465
ENSG00000079459	0.33464823551817	0.334716753585201	7.50196745968544	0.664674133444064
ENSG00000079462	-1.16704431492204	-1.16848210566356	4.88065434578288	0.0377305051085332
ENSG00000079482	-0.970538215983673	-0.976498391946465	2.69431723432061	0.14431170506615
ENSG00000079616	-0.425939167711876	-0.426230023450914	5.54214379348313	0.574972574209517
ENSG00000079691	-1.12414684729159	-1.1266947843211	4.25922800802039	0.0443448434353771
ENSG00000079739	0.102341410129781	0.102544600410486	3.96602925558547	0.896682376833317
ENSG00000079785	-0.133504911415358	-0.133523687480245	7.68043602806478	0.86833150212019
ENSG00000079805	-0.241668813506892	-0.241745166959482	6.54615513423306	0.758767471225481
ENSG00000079819	0.148439812288335	0.148475649241032	7.05157285130307	0.852291569965025
ENSG00000079950	-0.0725168852986399	-0.0725747394138419	5.11737187920497	0.928302308294183
ENSG00000079974	0.297379685555169	0.297610749602069	5.19294598896391	0.701306068109727
ENSG00000079999	-0.201392958500075	-0.201487504493654	5.94587125840723	0.799035126262431
ENSG00000080031	1.37375839028916	1.38759217831424	2.07052992617154	0.0259106229592139
ENSG00000080189	0.323084421952471	0.32351744555342	4.41795259672287	0.676093934622462
ENSG00000080200	0.207314371028414	0.207657770334916	4.15572515422966	0.791571677327141
ENSG00000080298	0.351094713140336	0.352302308931633	3.35373542490183	0.647839308461135
ENSG00000080345	0.131389460344798	0.131405570825129	8.02148330547283	0.869593507882126
ENSG00000080371	-0.150257595925217	-0.150356600754415	5.71367284795953	0.850202992216535
ENSG00000080503	-1.0495850756919	-1.04983258985551	7.39649879569669	0.0432390584840638
ENSG00000080546	0.0971183280082739	0.097402814224254	3.46089172004015	0.902426282808483
ENSG00000080561	0.512073969109383	0.518454320234205	1.78719265599867	0.509118178260504
ENSG00000080573	0	0	0.0848674494603483	1
ENSG00000080608	0.449610927225998	0.449673388491128	7.74182165814439	0.555595985242204
ENSG00000080802	0.170462732502102	0.170604267481348	5.20076706869574	0.828631208868854
ENSG00000080815	0.892659567719347	0.893006541990362	6.33201511895339	0.132310663413142
ENSG00000080819	-0.999687710003269	-1.00190407585064	4.09633908908231	0.0978786820389686
ENSG00000080822	0.0212461442365833	0.0212644744717449	3.94294169466179	0.978130627196976
ENSG00000080823	-0.141766900647126	-0.142327254602014	2.98217594369486	0.859872029026612
ENSG00000080824	0.288137208243652	0.288141688744298	10.800401910722	0.71072862706808
ENSG00000080839	-0.474768463157873	-0.475032836066062	5.80884740295305	0.526982150386018
ENSG00000080845	0.75516459631879	0.755521948344445	5.87260443754339	0.249762909926842
ENSG00000080986	-0.331805488191284	-0.331886333265829	7.0971304429061	0.669267226313976
ENSG00000081014	-0.124588996014933	-0.124723039430567	4.80639791373605	0.875883146334818
ENSG00000081019	0.198968086608738	0.199245571948435	4.50265188994931	0.799962660971662
ENSG00000081026	-0.504661131771336	-0.505160637363899	5.03091036663776	0.495738206984429
ENSG00000081041	4.97485156929678	4.98526767328236	6.59890449173876	2.13954575703542e-18
ENSG00000081059	-0.407510313645058	-0.409611007383754	2.78276883960827	0.593201489101888
ENSG00000081087	-0.0387720963865451	-0.0388054265621225	5.21157784654345	0.961918827040589
ENSG00000081154	-0.0725272905852206	-0.0725483214375462	6.59055679111666	0.928660744150208
ENSG00000081177	-0.117810420094116	-0.118815164353596	2.31538702761929	0.880880424917988
ENSG00000081189	0.651661659367505	0.652255591240982	5.50352155322002	0.34882212374858
ENSG00000081237	1.65343301172453	1.69034987564208	1.33416770068266	0.0219989815713951
ENSG00000081307	-0.113646801650193	-0.113789520716842	4.62951370427289	0.886805163482647
ENSG00000081320	-0.387585908961505	-0.388119503129982	4.66781264754669	0.612732908937741
ENSG00000081386	-0.221738743715466	-0.222814378719159	2.80741565345105	0.77841089407626
ENSG00000081665	-0.453000493159454	-0.456218230382743	2.51304870689865	0.55091303113932
ENSG00000081692	-0.58302448082341	-0.583894567222416	4.17366076189979	0.425762598155324
ENSG00000081721	0.337088560061522	0.337924337458647	3.56204648519336	0.661902570291649
ENSG00000081760	-0.453424772515722	-0.453898945715803	4.91138372112919	0.547095019718721
ENSG00000081791	-0.238267568626768	-0.238432503807255	5.49425202415571	0.762349883060992
ENSG00000081803	-0.510689322678669	-0.510947915119081	6.11702137538055	0.489784856116172
ENSG00000081870	-0.218770628164893	-0.218914790556945	5.54223337735583	0.782121682644643
ENSG00000081913	-0.9840371506235	-0.984822055218554	5.35198901759321	0.0881395922926656
ENSG00000081923	0.830624929290325	0.830923076325966	6.5799025064816	0.188667730040424
ENSG00000082068	-0.136462209595962	-0.136565933839191	5.48821140949752	0.86430708711318
ENSG00000082074	2.71915852028703	2.94269253759141	0.835752729060061	0.00297554251135469
ENSG00000082126	2.48539489330209	2.64391738731973	3.56958158621495	0.0145287411511593
ENSG00000082146	-1.16228168128907	-1.16708158414828	3.14657054789642	0.0516147738144483
ENSG00000082153	0.336710001875635	0.336842617621626	6.36840862637749	0.662386442117227
ENSG00000082212	0.47327483942932	0.473705371317552	5.03929634867649	0.525924540666353
ENSG00000082213	-0.065572859632043	-0.0656527872511239	4.50163206719668	0.935019634196697
ENSG00000082258	0.429207832857378	0.429696869061331	4.84405336403543	0.570053990542006
ENSG00000082269	0.208658004525144	0.209009439051849	4.23252973918073	0.790266269013752
ENSG00000082397	1.01501048496407	1.01527628912171	6.98393233236956	0.0595251209140771
ENSG00000082438	0.963668864249439	0.964286051630235	5.45403228450929	0.0888417887008101
ENSG00000082458	-0.522859192534698	-0.53303669136032	1.5771909538168	0.522679452684089
ENSG00000082497	-0.0514041578500217	-0.0515203470258568	3.44281211689435	0.948928262227232
ENSG00000082512	-0.196595984495906	-0.196948336832285	3.93086358032676	0.803664625157577
ENSG00000082515	0.0576213187988768	0.0576551656210844	5.73136387220084	0.942034998516588
ENSG00000082516	0.137506162075144	0.137733845999826	4.24930209139824	0.861610331862241
ENSG00000082641	1.38073687711312	1.38103189209155	7.26260317471204	0.000397787134058428
ENSG00000082701	-0.163965441827732	-0.164024714215043	6.56736693496971	0.838207603101072
ENSG00000082781	-0.267068498738773	-0.267162322858032	6.53020023250525	0.734010685640544
ENSG00000082805	0.70244812292124	0.70252997619781	7.9273874078963	0.299485491967459
ENSG00000082898	0.164632713206137	0.164666548748857	7.3188776623827	0.834183579788543
ENSG00000082996	0.345651591398902	0.34594787841216	5.32666777348328	0.65361839976709
ENSG00000083067	0.409246221612775	0.419876554870634	2.07614280524592	0.616849227237804
ENSG00000083093	0.174363012459863	0.174596993406155	5.05303962184844	0.824597985735125
ENSG00000083097	0.49872958556516	0.499780606101203	3.8342758266476	0.500750527507587
ENSG00000083099	0.317516253702946	0.317591199931022	6.92295885279485	0.681667105508193
ENSG00000083123	-0.334606418595134	-0.337530153321074	1.99208746908275	0.683118272715084
ENSG00000083168	-0.268554070274222	-0.268607868287611	7.12110687122817	0.732014754376904
ENSG00000083223	0.389095006572026	0.389325086730083	5.94541140356781	0.614242756259539
ENSG00000083290	-1.09986687078119	-1.10207404744364	4.22230111124298	0.0502617356646802
ENSG00000083312	0.394665192477978	0.394681967010362	9.5329905163991	0.607297671273158
ENSG00000083444	-0.449502298153815	-0.449675531675658	6.37778183446071	0.552045482388537
ENSG00000083454	-0.564792747144932	-0.570539295938708	2.04574935550071	0.456356882991354
ENSG00000083457	-0.957290484985888	-0.959557086003335	3.91467307758867	0.118478220361294
ENSG00000083520	-0.161028789918105	-0.161087101052707	6.40162155214306	0.839454593072597
ENSG00000083535	0.0259907639038183	0.0260293600227692	4.83123594486526	0.973263625299123
ENSG00000083544	-0.641262032486057	-0.643077491126245	4.0262612902634	0.365026835178676
ENSG00000083635	0.284916236143033	0.28544181281239	4.42320780023771	0.714096803049851
ENSG00000083642	-0.268119906499735	-0.268186979375172	7.13676736062735	0.732436876346213
ENSG00000083720	-0.385909197342432	-0.386519871667937	4.45512398219099	0.61435576482247
ENSG00000083750	0.63101933489489	0.633751338134735	2.96357074304666	0.378817895047809
ENSG00000083799	2.25789648817358	2.25881727000367	6.90742656569929	3.58772276021056e-16
ENSG00000083812	-0.324079901502225	-0.326365278278642	2.56365513743974	0.679306462520095
ENSG00000083844	-0.491788415177141	-0.492582068951219	4.19701949209956	0.508704985322424
ENSG00000083845	-0.0258972441798651	-0.0258990332414785	8.86514785942176	0.975105449626927
ENSG00000083896	0.00497890415198119	0.00497975547922984	7.52567793909799	0.994435902664697
ENSG00000083937	-0.360581391982121	-0.360868556305285	5.68464088010896	0.640222030544792
ENSG00000084070	0.622709056384538	0.623741876449182	4.1182521147616	0.379013645736941
ENSG00000084072	-0.435039305829508	-0.435343321163155	5.47505367249052	0.565870458892025
ENSG00000084073	0.0239761255827791	0.0239852302766667	6.38215280057816	0.975842857140163
ENSG00000084090	-0.351952012117052	-0.352030523811044	6.89193629948171	0.649366337892048
ENSG00000084092	0.114051400497774	0.114217898946849	4.69013373163484	0.885337445200041
ENSG00000084093	0.299346297592603	0.299405573896571	7.36163467723365	0.699675430397287
ENSG00000084112	0.751994340354943	0.752150244550983	7.33534578642707	0.251737773822376
ENSG00000084207	-0.398214608816907	-0.398226559768291	9.86515891825222	0.604269488647133
ENSG00000084234	0.177707890181052	0.177716746267957	9.24816046036763	0.82098185778532
ENSG00000084444	-0.95486320768982	-0.964593423180345	2.10656773916356	0.176663972213726
ENSG00000084463	0.399094190039565	0.399145342145594	7.86115734470446	0.60322769569933
ENSG00000084623	0.597247442894799	0.597348889163656	7.4903047044767	0.401390559336397
ENSG00000084636	3.7008337076473	3.78598632092205	1.68121932523146	6.59500323172574e-08
ENSG00000084652	0.101275999563192	0.101305040549539	6.64079210118898	0.898568319892535
ENSG00000084676	-0.239359671938187	-0.239676084892668	4.67062137377485	0.760924821265757
ENSG00000084693	-0.739094405597197	-0.740379374917655	4.4578966760286	0.283959697394619
ENSG00000084710	0.730362475235897	0.731368864303687	4.26768881534616	0.290970819681887
ENSG00000084731	-0.314259249610776	-0.315225968969084	3.52046083264438	0.685252503869547
ENSG00000084733	0.520918034769126	0.521000023101806	7.61232975427481	0.478007321769071
ENSG00000084754	-0.13695252712942	-0.136969613084415	7.93486387762508	0.864051393744662
ENSG00000084774	-0.949316483341655	-0.949833625761163	5.740651688219	0.111398219488938
ENSG00000085063	0.0638802150635806	0.0638813352556369	10.8673121152445	0.935946860092009
ENSG00000085117	1.19927538180698	1.19946101754312	7.68611688582274	0.0163527719320244
ENSG00000085185	-0.543695120583847	-0.544584492402257	4.26787824469241	0.457318155552275
ENSG00000085224	-0.271466617577144	-0.271501925346859	7.95570427326672	0.729165906913243
ENSG00000085231	-0.375809076449617	-0.375971320973944	6.17458944162325	0.625456723578854
ENSG00000085274	0.322823560735273	0.323656242925516	3.57521604414498	0.676360707558321
ENSG00000085276	0.363998970622127	0.364263351613542	5.54230309272256	0.635330050790774
ENSG00000085365	0.436499794823984	0.436627296302053	6.76638749345356	0.565927251640938
ENSG00000085377	-0.167920021153946	-0.168220102411189	4.24337496397058	0.83231238710473
ENSG00000085382	0.17773935329959	0.178384957606295	3.42229904459021	0.821649771595205
ENSG00000085415	-0.327706940883975	-0.328060031236629	5.07919758407839	0.672822405064769
ENSG00000085433	-0.617236386530736	-0.618536438224975	4.24905740422021	0.386176195375482
ENSG00000085449	1.20638254267162	1.20688465217698	6.16542380540803	0.00824419595771412
ENSG00000085491	-0.371191071587848	-0.371331059473433	6.40289240273016	0.631290910477367
ENSG00000085511	-0.853547144343565	-0.855202510380004	4.1730148601191	0.181630423098725
ENSG00000085514	-0.737169970418307	-0.764691032855149	1.17927550584085	0.416879286527906
ENSG00000085563	-0.389875590044606	-0.389931919400429	8.03813446486704	0.614295035989257
ENSG00000085644	-0.821799033725927	-0.831428945617092	2.12719996176458	0.260836760764985
ENSG00000085662	0.0239288047360119	0.0239305976030332	8.93226635890752	0.973920089821398
ENSG00000085719	-0.264551343543246	-0.264682704334168	6.01349273267883	0.735981235735082
ENSG00000085721	0.10346417141815	0.10350793407182	6.30171012156105	0.895368382339897
ENSG00000085733	0.485998880484017	0.486085858264764	7.27617720972513	0.515124059041107
ENSG00000085760	-0.0214377592045814	-0.0214452024686931	6.5402830631351	0.979397050633987
ENSG00000085788	-0.452292245121931	-0.453165454110577	4.03061850555562	0.547975038315935
ENSG00000085831	4.05452180165336	4.10006703855095	2.71055182903784	2.95655957953444e-11
ENSG00000085832	0.428529917141654	0.428664679271149	6.69964484570651	0.574694310699858
ENSG00000085840	-0.230161806342874	-0.230704703419049	3.93149922300796	0.769717815664008
ENSG00000085871	-1.03679261920542	-1.03778108123182	5.40671139389779	0.0621960521597509
ENSG00000085872	-0.291260578424597	-0.291479968998191	5.32329916448042	0.709326301712269
ENSG00000085978	-0.218144157241275	-0.218663722066109	3.84976396838002	0.781770898509844
ENSG00000085982	1.11702609599239	1.1174616592837	6.12195414211352	0.0229801732669268
ENSG00000085998	0.882067872278514	0.884061423104814	3.77848209266694	0.160927916533071
ENSG00000086015	-0.666556282680755	-0.667096501753133	5.04662819743425	0.341810518560539
ENSG00000086061	1.41821438312344	1.41833381456806	8.66340202719467	0.000183093429968789
ENSG00000086062	1.77681754524735	1.77690945271562	9.46796238050177	5.3722320501899e-07
ENSG00000086065	0.158120582398704	0.158150030004293	7.61107197919552	0.840560408624826
ENSG00000086102	0.30293902674924	0.303036844721924	6.81023094358168	0.696141569344371
ENSG00000086189	-0.644656748314905	-0.645042984382715	5.6738426934765	0.356819616208021
ENSG00000086200	-0.0393426933766346	-0.0394146647421898	4.22367830868752	0.961197512729787
ENSG00000086232	-0.359504692321006	-0.359583026037906	7.12821008128192	0.643441950107181
ENSG00000086300	-0.0311835205567985	-0.0385327479603041	0.228113986948762	0.975893462561492
ENSG00000086475	-1.12609329878574	-1.12801096941002	4.42041475079028	0.0390376258716734
ENSG00000086504	-0.158599307050534	-0.158780625309107	4.55645651181722	0.842511253160506
ENSG00000086544	-0.185913583834074	-0.186644495830601	3.63554266895835	0.813269592770814
ENSG00000086589	0.257423369782827	0.257514706406949	6.391613972206	0.741424519434548
ENSG00000086598	0.0175911563516086	0.0176027340866158	5.56735077691737	0.981761524187947
ENSG00000086619	0.529574695923316	0.530530022670737	4.27553715552151	0.46991848874784
ENSG00000086666	-0.0965381962056968	-0.0965785833998107	6.23158059363735	0.904441797986235
ENSG00000086712	0.501429176333173	0.501709974934328	6.16910730402674	0.497735116780416
ENSG00000086730	-0.761883765999425	-0.779993874875396	1.7518080936333	0.376627047460999
ENSG00000086758	-0.0192081044243963	-0.0192108617440343	7.72553682014134	0.981729714088613
ENSG00000086827	-0.249738431226294	-0.24984974135775	6.06018525541063	0.750752810248354
ENSG00000086848	-1.03601008246999	-1.04547014530486	2.26841058692569	0.131697059827434
ENSG00000087008	-0.602998107625085	-0.604968660055592	3.16732098666298	0.403834237039939
ENSG00000087053	0.311230729415075	0.311406236586516	5.77669615910223	0.687882686495174
ENSG00000087074	1.46266812846268	1.46309779366001	7.42639946398095	0.000137743079821215
ENSG00000087076	-0.499942367095059	-0.504142909212409	2.53755746353354	0.513034520434732
ENSG00000087077	0.218642361368045	0.218797963212308	5.60041647580849	0.780267283027262
ENSG00000087086	0.195845361809265	0.195849742928401	10.5012300375553	0.802832655230601
ENSG00000087087	0.195539363164493	0.195573148581156	7.63470291459202	0.803205691780629
ENSG00000087088	-0.548216874500175	-0.550027414327946	3.46312144703255	0.469700851682354
ENSG00000087095	0.195064063514153	0.195207913221999	5.42324896721268	0.8038560617413
ENSG00000087111	-0.596935166877411	-0.597181968708046	6.16866324641942	0.403561196120744
ENSG00000087152	0.370087082123816	0.370323558484915	5.40930485583042	0.629322586235754
ENSG00000087157	-0.0838477373421335	-0.0842322058029581	3.17619065925249	0.915604866202139
ENSG00000087191	-0.131572652772468	-0.131602583333013	6.96911016818722	0.869387291331253
ENSG00000087206	0.485668096866078	0.485940463227112	5.97312957427827	0.51416078488936
ENSG00000087237	0.698599694358784	0.704940527302094	2.66038463120496	0.363669537609466
ENSG00000087253	-0.787360655471763	-0.790193661235549	3.7990041849667	0.242283622839303
ENSG00000087263	0.23046423649838	0.230493093093491	7.77586239741829	0.768015761638799
ENSG00000087266	0.374989834080653	0.375286097941325	4.99863729097966	0.625693935598912
ENSG00000087269	0.314646083050555	0.314775897818569	6.23932195411088	0.684508756902411
ENSG00000087274	-0.0655719455359123	-0.0655905766439053	6.57862008411592	0.936099871202258
ENSG00000087299	-0.315828158401752	-0.316262919097365	4.34435808086926	0.684515281544912
ENSG00000087301	-0.688617383127002	-0.689317968870393	5.38380181995609	0.315601609623929
ENSG00000087302	-0.0721627850254875	-0.0721776293922896	7.17361615069835	0.929356999058367
ENSG00000087338	-1.01321533432635	-1.01396309294762	5.60652808250495	0.0661461024264788
ENSG00000087365	0.25359166513341	0.25361116526832	8.68493103512136	0.745114269961773
ENSG00000087448	-0.487087909447082	-0.487548982845098	5.10364208804823	0.513317007864179
ENSG00000087460	0.410679114017664	0.410711273185672	8.95283914294317	0.589329477222403
ENSG00000087470	0.0747420416941119	0.0747528874283852	7.59280285489731	0.925231869190919
ENSG00000087502	-0.050268430789099	-0.0502964239216617	5.8468362944348	0.950610218520066
ENSG00000087586	-0.412778814906065	-0.412890870349003	6.87495436217258	0.590942797053489
ENSG00000087842	-0.0450464021065662	-0.0451040178546893	4.57376097028392	0.955668410986743
ENSG00000087884	-1.07911457854861	-1.07982631518885	5.58461221677532	0.0651076617099023
ENSG00000087903	-0.640428945791407	-0.641755146349884	4.25018119770962	0.364189615733468
ENSG00000087995	0.00762476081717288	0.00762828685456318	5.10471320195035	0.991999819780121
ENSG00000088035	-0.37982024334265	-0.380937556376543	3.57437384062376	0.619860392963
ENSG00000088038	0.197235025288094	0.197540682032294	4.30894179825036	0.801590221139947
ENSG00000088179	-1.14408794676894	-1.1466092002434	4.06321399647741	0.0394358673691901
ENSG00000088205	-0.0368797220050459	-0.0368854775291145	7.65662822771078	0.964248779201976
ENSG00000088247	-0.392181045918574	-0.392198912079498	9.25380625170385	0.609510535473783
ENSG00000088256	-0.14075221780151	-0.140810363682858	6.10347405161269	0.860046938425896
ENSG00000088280	-0.856315107721823	-0.86147447951009	2.60257204913872	0.212731771260225
ENSG00000088298	-0.843191315729644	-0.847220744464098	2.92354586402693	0.212985541925816
ENSG00000088305	-0.635610496228336	-0.639568460711621	2.39169540418772	0.391496110459488
ENSG00000088325	-0.569313616588474	-0.569364610018602	8.30773982517749	0.431015559169152
ENSG00000088356	0.0574286270780739	0.0574664698343592	5.93709031783905	0.942770783319554
ENSG00000088367	-0.705381437118159	-0.705512113291145	7.29202970466585	0.297389376023164
ENSG00000088387	-0.40201949799858	-0.402389018069582	5.16153495925284	0.599119654471094
ENSG00000088448	0.130470254721252	0.130643005032723	4.73821561845528	0.868926158068086
ENSG00000088538	-0.674921141421328	-0.68255370009254	2.09607432221885	0.382751658059142
ENSG00000088682	-0.52631189598125	-0.528140721212551	3.39970189781133	0.476061665324837
ENSG00000088726	1.01201953943385	1.02096499255445	2.06955656238797	0.135191508503499
ENSG00000088727	-0.384438277958808	-0.386734437153525	2.54289317294416	0.616384519894771
ENSG00000088766	-0.879964051624001	-0.882245945209913	3.96635143022759	0.19255346142763
ENSG00000088808	-0.181817556418774	-0.182455759873782	3.06698147169367	0.817943871725184
ENSG00000088812	-0.675022474487896	-0.676078613807591	4.35232499669913	0.330679561640059
ENSG00000088826	2.43887051593657	2.4478502272424	3.67797896459065	4.32660220704605e-10
ENSG00000088832	0.316222997169121	0.316244588655798	8.6827499349329	0.682680304049987
ENSG00000088833	1.06418485728935	1.06442350199673	7.0485383005771	0.0360899134231937
ENSG00000088836	-0.790013855517331	-0.795076180180355	2.51389597355766	0.279596932595438
ENSG00000088854	0.122738598130759	0.123154280609722	3.13113845329903	0.876532483926138
ENSG00000088876	-0.68471595569825	-0.687820048082895	3.03503036917143	0.334083454342098
ENSG00000088888	-0.201416071253476	-0.201478403038728	6.38068495699387	0.798991917531029
ENSG00000088899	-0.142013066410202	-0.142417230574373	3.45788809580925	0.857997288048289
ENSG00000088930	0.294495134686597	0.294529950202317	8.16269655524172	0.704460236019649
ENSG00000088970	-0.931254420669421	-0.938912381739403	2.64541538709891	0.176609416994532
ENSG00000088986	0.284216336828456	0.284258763043813	7.57359003910657	0.71467348552379
ENSG00000089006	-0.360609182351594	-0.36070995913241	6.81948727695855	0.64202090197999
ENSG00000089009	0.246467823971982	0.246515702636818	7.2613859597683	0.752263220973439
ENSG00000089022	-0.240617942592414	-0.241048932415012	4.13052758711898	0.759512208940917
ENSG00000089041	2.82384669210111	2.8287932186406	4.38908313357227	4.70427591605957e-12
ENSG00000089048	0.202671934372558	0.202708547515107	7.63615536358368	0.796057556383629
ENSG00000089050	0.238166661817379	0.239024471661106	3.29358529158147	0.760768939383862
ENSG00000089053	-0.626212158748038	-0.626417846007613	6.54118102807095	0.374512898900464
ENSG00000089057	-0.704472009648847	-0.708979049406867	2.59559903747327	0.326449638080878
ENSG00000089060	0.430627335650871	0.430916028911261	5.58695174637525	0.571710278162338
ENSG00000089063	-0.245528353055095	-0.245766848039675	5.06892673399806	0.755506535084461
ENSG00000089091	-0.631867523381175	-0.640167245260066	2.23717615072169	0.403442981174982
ENSG00000089094	-0.482625169656377	-0.483058206406548	4.96470924612846	0.51785803966405
ENSG00000089123	-0.128322341920631	-0.129083622632816	2.17406461600633	0.871495382419167
ENSG00000089127	1.96401719753702	1.96434957672651	8.16149321211166	1.38956251686738e-06
ENSG00000089154	-0.273909709268748	-0.273981554780479	6.80642495358951	0.726683039698344
ENSG00000089157	-0.494257301714211	-0.494270432341774	10.155656583785	0.506756627019759
ENSG00000089159	0.340515954642889	0.34173689687747	2.91976526838581	0.658451227559244
ENSG00000089177	-0.244416257014463	-0.245377775981158	3.24295974600053	0.754800209393939
ENSG00000089195	0.46319112686981	0.463493331689456	5.70944576648923	0.537412953475781
ENSG00000089220	-0.553320005835934	-0.5533431457013	9.61942298831747	0.448286922566204
ENSG00000089234	0.333287707094033	0.333638228164609	5.10943172012064	0.66603208355444
ENSG00000089248	-0.507901879304932	-0.507962112251087	8.13524111109055	0.493080293349868
ENSG00000089280	0.595228980466962	0.595277365481308	8.60961738428013	0.403409906800027
ENSG00000089289	-0.0852464712890759	-0.085301989139109	5.82056394228834	0.916548846498369
ENSG00000089327	-0.174240164021832	-0.174535645820863	4.57346938756817	0.825949935532697
ENSG00000089335	0.270635816801917	0.271127424523167	4.33865562007409	0.72833303964252
ENSG00000089351	0.679363514305358	0.679702341883014	5.92368974057834	0.327199295554665
ENSG00000089486	-0.699906917817214	-0.705585258605733	2.18187064417917	0.3554762639239
ENSG00000089597	-0.671181874181217	-0.671229188695721	8.48483951375906	0.354922427902252
ENSG00000089639	-0.350226136140243	-0.35129042694113	3.26348373899321	0.649564859575567
ENSG00000089682	-0.642632365400737	-0.643421133412215	4.7932475334688	0.3600205367612
ENSG00000089685	-0.765164212505353	-0.765383303733322	6.70937247793847	0.241085527857826
ENSG00000089693	0.467941757332326	0.46807527924055	6.68780461772246	0.531194109330709
ENSG00000089737	0.100271278940466	0.100283367467196	8.21638709357282	0.901762317307152
ENSG00000089775	-0.899903587614532	-0.904873649618845	3.11801682304428	0.177803362423223
ENSG00000089818	0.36263373658533	0.363382773404843	4.02563699045132	0.640498777188612
ENSG00000089820	-1.17039847585921	-1.17133844498668	5.25230084429922	0.0741836778645337
ENSG00000089876	-0.239301712514869	-0.240628648808378	3.04513815679957	0.759821120345709
ENSG00000089902	0.132259824752235	0.132379212509097	5.0200481429541	0.86679931708482
ENSG00000089916	0.421742249748024	0.422000753977161	5.59965446791224	0.578763333541946
ENSG00000090006	-0.0701048937592172	-0.0703579770791422	3.22295610507458	0.930178193494483
ENSG00000090013	-0.591955880832391	-0.59245638386555	5.30524559283324	0.40906466283595
ENSG00000090020	0.877976974016916	0.879112356216062	4.80248137894274	0.152887039612753
ENSG00000090054	0.56380378356789	0.564916252044351	4.12705457873622	0.437121895320953
ENSG00000090060	0.160691027565393	0.160710144409675	7.98813426213621	0.839125935826211
ENSG00000090061	1.11694537232901	1.11928660370462	3.86565253333376	0.051164516536902
ENSG00000090238	-1.60706402922442	-1.6092482635619	5.15376643186829	0.00109557740026899
ENSG00000090263	0.0625558833483015	0.0625830706181667	6.15479501259198	0.938054522782844
ENSG00000090266	-0.302092285191203	-0.302171472863143	6.88949293926886	0.698713222833138
ENSG00000090273	0.282954977154614	0.283010706325079	7.20776010686613	0.71594588400954
ENSG00000090316	-0.245109238186415	-0.245261311412618	5.62651345820813	0.755363641013698
ENSG00000090339	3.77626388694183	3.7848062024266	5.03196024799359	9.03253550326894e-18
ENSG00000090372	0.386138004213562	0.386775537192661	4.09492352140707	0.613009295260018
ENSG00000090376	0.359471640445351	0.359728485215166	5.60871946019368	0.640909274377899
ENSG00000090432	-0.358927493612483	-0.359123759026553	5.73623769758867	0.642081447997278
ENSG00000090447	-1.68482466689453	-1.69237469360902	3.26556760050963	0.00210546127575034
ENSG00000090470	-0.207664275169126	-0.207783024460546	5.80674582413501	0.792751213719822
ENSG00000090487	-0.165707056440555	-0.16583433964757	5.58754648783199	0.834704902552147
ENSG00000090520	0.511076781428124	0.511176533167798	7.33789177548855	0.487953529959032
ENSG00000090530	-0.314175159767204	-0.314326132562739	6.1929128679455	0.686596876056077
ENSG00000090565	-0.759290862526166	-0.760560767916485	4.20432521262188	0.255499884921142
ENSG00000090581	0.412913689292861	0.413289502112788	4.93697903530181	0.586525648642764
ENSG00000090612	-0.0679404513175565	-0.0680788214669708	4.11223737566769	0.932482403978811
ENSG00000090615	-0.0555068884163986	-0.0555236881990357	6.47367182099912	0.945595380361512
ENSG00000090621	-0.286450858274191	-0.286490502437261	7.95472346267248	0.714299829904552
ENSG00000090674	-0.150941858867136	-0.152309467737819	2.01050065056942	0.84753761484762
ENSG00000090686	-0.205546169197995	-0.205560694924359	8.56956689997439	0.795272348998408
ENSG00000090776	2.08349587009789	2.08797179898614	4.13768857300613	3.50971141402409e-08
ENSG00000090857	-0.546409668712763	-0.546543004086031	6.78271043292908	0.454674945858103
ENSG00000090861	-0.316658416570547	-0.316753284887068	6.79471088087562	0.684244705669113
ENSG00000090863	-0.139621547074215	-0.139648855169966	7.29329803500484	0.862387058585841
ENSG00000090889	-0.336723209647607	-0.336790898471713	7.28147324746573	0.664430952095935
ENSG00000090905	-0.311200240277886	-0.311274507240619	6.88165027326986	0.689697769970317
ENSG00000090924	-0.139589649253578	-0.139994994010036	3.68168046540726	0.860312017646948
ENSG00000090971	-1.0125328526786	-1.01381537711183	4.65794260714291	0.110804337422397
ENSG00000090975	-0.149337412977049	-0.150071140892897	2.44568297310751	0.851895678866185
ENSG00000090989	0.0719984795530755	0.0720259149666006	6.37550608384132	0.928192935099767
ENSG00000091009	-0.02966137891117	-0.0297138570056141	4.36466485334922	0.970886867740824
ENSG00000091039	-0.185689070867636	-0.185742683711107	6.786100237785	0.815281019114898
ENSG00000091073	0.489889825335179	0.49029234283228	4.91795249844034	0.509469684881055
ENSG00000091127	0.482736704900232	0.483610584815313	4.0895570116366	0.516386071020373
ENSG00000091129	0.775566119763933	0.777272335282965	4.55013207456715	0.263232347186836
ENSG00000091136	0.484080691993302	0.484149992261145	7.92378121213943	0.515869724860043
ENSG00000091137	1.10094492249883	1.14009652169874	2.41782177652391	0.219502798456553
ENSG00000091140	0.000747231789765888	0.000746461034936652	5.7558775544652	0.998861344293861
ENSG00000091157	-0.622551380498592	-0.624194505260689	3.74645869504973	0.382843798857277
ENSG00000091164	0.309185678337017	0.309420953825555	5.41319403652388	0.689901101069691
ENSG00000091317	-0.160461485891392	-0.160511683033833	6.60070630457903	0.841752346049414
ENSG00000091409	-0.362512727364229	-0.362760439086682	5.55211042380062	0.638366617510419
ENSG00000091428	-0.420201690004156	-0.420325873748594	6.7862650254958	0.582945881416165
ENSG00000091436	-0.838423528380112	-0.838543583129426	7.78498916523415	0.175294260333756
ENSG00000091483	-0.843676547025602	-0.844429885587111	5.46808274760588	0.185672646669893
ENSG00000091490	-0.442030623089375	-0.442231994136191	6.33838900631337	0.559063756374624
ENSG00000091527	0.580879455749349	0.580902665183197	9.56562376296032	0.417775515302835
ENSG00000091542	-0.678412741788093	-0.678823015968183	5.77954784670909	0.324044880002242
ENSG00000091592	-0.623296317886082	-0.624202783828661	4.49026058559218	0.379358319956518
ENSG00000091640	0.339391904916036	0.33945135927504	7.34831163817688	0.659167040770744
ENSG00000091651	-0.0464878810583181	-0.0465211607164772	5.57848364008714	0.954257843655076
ENSG00000091656	-0.289465325655855	-0.291873641359544	1.80888637418691	0.711511744241043
ENSG00000091732	0.0409492786123304	0.0410012068494273	4.64879038220595	0.95830667821533
ENSG00000091844	0.229895250571455	0.233484096592824	1.68183949764555	0.783186041827526
ENSG00000091879	2.8646786826233	2.87533642846881	3.9623405439902	3.71569662310471e-11
ENSG00000091947	-0.0172453977585896	-0.0172563376950138	5.54056454159002	0.983534736759389
ENSG00000091972	0.688328598512289	0.689751962220296	3.84551703091214	0.323572075638031
ENSG00000091986	-0.687407292666618	-0.687559915007047	7.2373101334649	0.328915233397706
ENSG00000092010	0.89228649520156	0.892376166493056	8.34421091213945	0.13080230927865
ENSG00000092020	0.844759886695362	0.84610609042715	4.35058280230632	0.187056603235682
ENSG00000092094	-0.0457008561447605	-0.0458145331463845	3.35296055511936	0.954601254073128
ENSG00000092108	0.0251292213986115	0.0251379410658661	6.43548284262915	0.974423779836706
ENSG00000092140	-0.46788009327545	-0.468086643982791	6.06262521682551	0.534725445637945
ENSG00000092148	-0.0984700939088639	-0.0984916968522362	7.16024549806717	0.903437069894776
ENSG00000092199	0.846827475302666	0.846884038678469	8.95589863095832	0.167287428331871
ENSG00000092200	-0.219522535445276	-0.253163997782579	0.84862037738831	0.859776917959255
ENSG00000092201	-0.212539088235563	-0.212554226079345	8.71995330987021	0.787945370752304
ENSG00000092203	0.477701798697035	0.477829418173232	6.85978386539702	0.521456331733896
ENSG00000092208	-0.653027093349786	-0.655927648541461	3.20502123208944	0.373857199117923
ENSG00000092330	0.818125257597586	0.818693908477008	5.39671663952188	0.195196997771343
ENSG00000092439	0.492403543934822	0.492685690615429	5.72701944969003	0.50703309755286
ENSG00000092445	-1.02553721675661	-1.02764144638212	4.19739834986214	0.0795825906780586
ENSG00000092470	-0.814154410486956	-0.814573126797022	6.00069707468155	0.198659770141321
ENSG00000092531	0.491952774395459	0.492180624067286	6.01078458219059	0.507328255765445
ENSG00000092758	-1.14682165263808	-1.19031669124599	1.63767201423151	0.174306189880581
ENSG00000092820	-0.0123856060703989	-0.0123868103237456	8.46645094244826	0.988581431333715
ENSG00000092841	-0.179528876973905	-0.179536228380143	9.30708925323769	0.821064497235503
ENSG00000092847	-0.84930564470613	-0.850154597376096	4.96831387070979	0.177005040901758
ENSG00000092853	-0.0694819299740203	-0.0694875377968022	8.50384853581603	0.931621489751454
ENSG00000092931	-0.156998861610505	-0.157329956986416	4.0687460172657	0.843099413224459
ENSG00000092964	-0.211375653944442	-0.211394654228927	8.40730578854414	0.789170376249399
ENSG00000092969	0.872444455489887	0.872804559373268	6.43355486902369	0.153272628430528
ENSG00000092978	0.00832539992484956	0.00832723986927052	4.94903951663374	0.991202951332563
ENSG00000093000	0.39342997291782	0.393554944643946	6.55972895826907	0.611435706800277
ENSG00000093009	-0.84196620403268	-0.842678245497466	5.43180235672362	0.178295435035808
ENSG00000093010	-0.167756274966158	-0.167822107334745	6.57940426753596	0.834711871574467
ENSG00000093144	0.33616673923047	0.336331449302612	6.13785989228558	0.663356084318562
ENSG00000093167	0.872756506708433	0.873033058647149	6.63983795678471	0.146795953571902
ENSG00000093183	-0.210192978552187	-0.210313011373475	5.71913246805697	0.79023628380757
ENSG00000094631	0.443666946806057	0.443814340929866	6.28049830065442	0.555779002844353
ENSG00000094804	-0.232912134644757	-0.232970556428532	7.02293176154516	0.767485241422245
ENSG00000094841	-0.572867211792389	-0.575476623482266	2.96474354760007	0.434685549017177
ENSG00000094880	-0.144135605107176	-0.14439813707803	4.1556234558721	0.856129753463158
ENSG00000094914	-0.403638157164949	-0.405834795687364	2.79544362414575	0.599936037195321
ENSG00000094916	-0.184054622566123	-0.184080481289109	7.68541243767055	0.816405727230971
ENSG00000094975	0.491292692899304	0.491436669706579	6.82012891423579	0.509059176603858
ENSG00000095002	-0.407667147893731	-0.407894762962255	5.9554213098213	0.594796652153784
ENSG00000095015	-0.236662416969457	-0.236881044657249	5.00703926366759	0.763766086238316
ENSG00000095066	-0.431284958523998	-0.432237868346374	4.08193298763279	0.568819702248464
ENSG00000095139	0.201200105407216	0.201282839740249	6.23717238697072	0.797631568007133
ENSG00000095209	-0.709757640253122	-0.712607571465021	3.65715624054707	0.311672917301003
ENSG00000095261	-0.16414782750602	-0.16430958177583	4.89779055523112	0.83628727088789
ENSG00000095303	-0.500635890023006	-0.507160970094244	1.91333634842729	0.570059036738039
ENSG00000095319	-0.226914023658227	-0.227617769187779	3.41458309095325	0.772766679866697
ENSG00000095321	-0.600182083238852	-0.601008922306494	4.45821093727961	0.401762292848923
ENSG00000095370	0.539504451363274	0.54007333153108	5.32298665921996	0.459547287780349
ENSG00000095380	-0.136422021278269	-0.13645209761147	7.12848285444162	0.864981299764166
ENSG00000095383	-0.425319283696516	-0.425731570932124	5.2206995848297	0.575304560591943
ENSG00000095485	0.506587111097961	0.507236988900039	4.71151358785131	0.492537078675957
ENSG00000095564	0.240231654782777	0.240386731838944	5.61696925362534	0.758675556688281
ENSG00000095574	-0.287575046013254	-0.288213350357189	3.90156160042923	0.712316503708875
ENSG00000095637	-1.66432431615513	-1.66624195375291	5.27700674296784	2.51246172620811e-05
ENSG00000095739	1.00866805471082	1.01397731935626	2.69093241336454	0.111242503772135
ENSG00000095752	2.66866047616872	2.6881073060998	2.33122669928462	2.22431778615033e-05
ENSG00000095787	0.0134184746307555	0.0134197368116995	8.62286782654652	0.986405691679083
ENSG00000095794	0.646475632454741	0.647254240047839	5.2852667909467	0.354321196287376
ENSG00000095906	-0.839147860591098	-0.840863408907936	4.03973842553989	0.208346301091112
ENSG00000095951	0.654270570101642	0.654637093426331	5.81097686725975	0.345786028834307
ENSG00000096060	-0.7174931910472	-0.717598238582707	7.77561745146102	0.286828900404286
ENSG00000096063	-0.182302149908643	-0.182354686825945	6.77069109665117	0.818119378326349
ENSG00000096070	0.435811002464157	0.436592011465606	4.24555889299394	0.563253880951599
ENSG00000096092	-1.56127356764926	-1.56468219960912	4.30669291224419	0.00280038088245496
ENSG00000096093	0.793963853168771	0.796803398530352	3.35407085263987	0.235038537376407
ENSG00000096384	0.574765614228237	0.574772214700279	11.2120943197544	0.423989306302062
ENSG00000096401	0.163774745722546	0.163811292889024	7.26408674906653	0.835505080208652
ENSG00000096433	0.413439867885835	0.413693430344071	5.45574366682738	0.585746061208992
ENSG00000096654	-0.884976598613644	-0.892653013913567	2.56738745863079	0.241303920848462
ENSG00000096696	4.04092660874016	4.04790976122174	5.77880269754224	7.50633170673707e-14
ENSG00000096717	0.138245249347905	0.138441742026227	4.54292787390279	0.860918082759332
ENSG00000096746	0.102944584843183	0.102957794935958	7.96127476533802	0.897541753221911
ENSG00000096872	0.0962482776594634	0.0963774650304108	4.66542509534928	0.902963342021854
ENSG00000096968	1.97375863575352	1.97531908556741	5.30835091418372	1.76979246135842e-09
ENSG00000097007	0.27034574522568	0.270527939613863	5.26868533491339	0.728424369690863
ENSG00000097021	-0.322766673394349	-0.323009720398092	5.28440988746577	0.677884081269189
ENSG00000097033	0.95656583547653	0.956721589769802	7.62733395537724	0.0867798755842822
ENSG00000097046	-0.10961720467867	-0.109864902012203	4.23171596016526	0.890577042051975
ENSG00000097096	-0.947855702444342	-0.954373657075757	2.67300174724548	0.163172381010635
ENSG00000099194	0.288436129045334	0.288474267202635	8.51576899693541	0.710479263042307
ENSG00000099204	-0.549793402479885	-0.549956965428768	6.89611554255506	0.450491679474436
ENSG00000099219	-1.59365765688997	-1.59546876275982	5.28132691959611	8.55109284796684e-05
ENSG00000099246	0.00561282843900717	0.00561484534321713	6.54658998037272	0.994027672865056
ENSG00000099250	1.14566931704401	1.14607540313392	6.79390676098678	0.0160767404729497
ENSG00000099251	0.65331654586557	0.662502259855667	1.93973254223512	0.422464738256922
ENSG00000099256	-1.1554295720266	-1.16262105936276	2.6587386281555	0.0698996002612787
ENSG00000099260	-0.786356441411201	-0.786653998975193	6.37436315920892	0.261234057330055
ENSG00000099282	-2.51169585535583	-2.52541277264823	3.54028266204451	9.13754810101306e-06
ENSG00000099290	1.40535372663198	1.40615774605507	6.02371274377047	0.00194897893977918
ENSG00000099326	-0.392989182987322	-0.394262101096764	3.37324669414707	0.61046739738988
ENSG00000099330	-1.56819777621189	-1.57462485464785	3.56351150708277	0.00300864371503522
ENSG00000099331	0.867399182141894	0.867820357567612	5.64688060776656	0.153436653443811
ENSG00000099337	-0.121705492062726	-0.121788512871067	5.43630239535713	0.879095156532127
ENSG00000099341	-0.0395112828203549	-0.0395148688410685	8.22743379092805	0.961572446819199
ENSG00000099364	0.338636689524045	0.340823128993491	1.99040005680597	0.666679309274417
ENSG00000099377	-0.26707471409381	-0.268102050924395	3.10944619004325	0.736114871901172
ENSG00000099381	-0.165540141024876	-0.165836972549703	4.09936122558692	0.834775574813355
ENSG00000099385	-0.489440409226536	-0.491427906421633	3.03484693028605	0.513757228885112
ENSG00000099622	-0.455062209480362	-0.455240693396152	6.24039581716066	0.546052438172007
ENSG00000099624	-0.494359928525391	-0.498003902029797	2.24112021289641	0.516477049718414
ENSG00000099783	0.288531209287758	0.288556718427095	8.36437895473915	0.710367729627986
ENSG00000099785	-1.12738497247034	-1.13428353996277	2.92033863879809	0.0750124239786844
ENSG00000099795	-0.199497399444352	-0.199601744101281	5.58388253019054	0.805542839088475
ENSG00000099800	-0.988977165051499	-0.989063775447738	8.2832379887286	0.133627415229288
ENSG00000099804	-0.453018577771222	-0.453383361262775	5.11590605890198	0.548142611740396
ENSG00000099810	-0.655020903466102	-0.65559727683014	5.36342407296956	0.347126297041747
ENSG00000099814	-0.022064067075794	-0.0220931630158031	3.66487324803267	0.978555335171686
ENSG00000099817	-0.490252837662058	-0.490266891351916	9.84462585578869	0.514422125378285
ENSG00000099821	-0.825986510940406	-0.831025699765746	2.48146445075639	0.239229478510133
ENSG00000099840	-0.638376173251337	-0.64399289407611	1.9487214734334	0.416628672920283
ENSG00000099849	-1.11573018770689	-1.11793972763282	4.07180356947852	0.0459312003414607
ENSG00000099860	-1.55805291781597	-1.55871076425524	7.03444689026518	5.47645451417089e-05
ENSG00000099864	-0.811493938337172	-0.811761353818623	6.35922568164346	0.216697943532544
ENSG00000099875	-0.879302491209398	-0.879535561139295	6.87445984452911	0.142665692293101
ENSG00000099889	-0.350431237817215	-0.351538139510262	3.34398431357879	0.64922569666647
ENSG00000099899	-0.92396267324215	-0.926403149600248	3.64462970797243	0.141894467787598
ENSG00000099901	-0.111152921468087	-0.1111830205967	6.71749478392013	0.890881312390106
ENSG00000099904	-0.994909165161781	-0.996326745183898	4.57658984511429	0.112255336812079
ENSG00000099910	-0.812502230086695	-0.813768709227633	4.2556263720247	0.217931193265277
ENSG00000099917	0.97223404534094	0.974428861550219	3.73498115471626	0.106560543083551
ENSG00000099937	2.86216165737671	3.05384863337215	0.767852984833237	0.00453476162156895
ENSG00000099940	-0.265590404796449	-0.265750825397119	5.69674992242136	0.734936484855607
ENSG00000099942	-0.394040974676895	-0.394487325752223	4.80722126225932	0.606613152672971
ENSG00000099949	-0.35754307464425	-0.358224703242374	3.97988261623311	0.642512422602727
ENSG00000099954	-0.622528586909188	-0.780594658605673	0.748980226002474	0.696917787095061
ENSG00000099956	-0.421584193435165	-0.422002381789452	4.89616238623702	0.579134811919731
ENSG00000099968	0.922828236672957	0.923225966444975	6.24910308267186	0.111224414572971
ENSG00000099991	-0.30407968183239	-0.304274642604585	5.42414924833177	0.696585591575994
ENSG00000099992	0.118670478324302	0.118892572087057	3.9867999095369	0.880263132115392
ENSG00000099995	-0.134961322458565	-0.134997620092173	6.83163070183424	0.868236936217338
ENSG00000099998	0.255542372163697	0.255892445477235	4.42387846266113	0.743301966685029
ENSG00000100003	-0.885076416307977	-0.886665414869491	3.99722884155557	0.182381440879118
ENSG00000100014	-0.415321548211557	-0.41570420954911	5.07206898965224	0.585431417129267
ENSG00000100027	-1.98930593738781	-2.00572679551215	2.50369315098508	0.000954394185550444
ENSG00000100028	0.027487095575862	0.0274958310982659	6.59138942150752	0.97185090515166
ENSG00000100029	0.135515756988	0.135627827678084	4.92489751870457	0.86304644269574
ENSG00000100030	-0.13433857622558	-0.134378232544534	6.58160712497502	0.86636652407118
ENSG00000100034	-0.382070783034527	-0.38271798447951	4.09685685803827	0.618346052558577
ENSG00000100036	0.217631425877978	0.217898596238606	4.71588898072285	0.781325902592748
ENSG00000100056	-0.423633646651667	-0.425257104255741	3.12575123511944	0.576707175691918
ENSG00000100058	0.257013188204266	0.257497789717812	4.16994023360814	0.741868947215667
ENSG00000100060	-0.796406502915397	-0.796705762267108	6.32801572206253	0.225379206552773
ENSG00000100065	-0.524733266702893	-0.525431746574655	4.33619936136266	0.476236627118888
ENSG00000100075	-0.337012861863262	-0.337332046729076	5.08818454033172	0.66353802173951
ENSG00000100083	-0.292701768652038	-0.292896089569732	5.32679121732255	0.707928964976963
ENSG00000100084	0.802224826947054	0.805946512712752	2.75490560423573	0.242030063457154
ENSG00000100092	-0.551457447362075	-0.555661213221209	2.13538903872371	0.471724136399322
ENSG00000100097	0.234739208338697	0.234762722821169	8.15680406327473	0.763927590899352
ENSG00000100099	0.165384417936786	0.165521791969709	5.10699644278604	0.833726882420561
ENSG00000100100	-1.20837759009702	-1.21070050949156	4.92093888522855	0.0204440834944209
ENSG00000100105	-0.329589707575208	-0.329884581931957	4.98366128701285	0.670989274786408
ENSG00000100106	-0.197257385074073	-0.197326828059464	6.324758330921	0.803610136651427
ENSG00000100109	1.02952077762441	1.03502627059722	2.79539876228366	0.101078089996783
ENSG00000100116	-1.38515349479766	-1.39262337352176	2.74814667073842	0.0180976758730659
ENSG00000100124	-0.44639175962368	-0.447646095936318	3.6827918353928	0.553712810714719
ENSG00000100138	-0.240001964908273	-0.24002643724948	8.26851449962651	0.760487619801776
ENSG00000100139	0.624313717970156	0.624674642361249	5.6214634949072	0.375159696648795
ENSG00000100150	0.0817702005626686	0.082336694675864	2.27769195755601	0.91829741947865
ENSG00000100154	0.471675260902478	0.472227847245129	4.70606782595864	0.527702753394982
ENSG00000100162	-1.4616347573353	-1.46333063510129	5.19467609566295	0.00072612264615842
ENSG00000100196	-1.61569728780094	-1.62403691906683	3.13010570252602	0.00286697210855635
ENSG00000100201	-0.194154016943557	-0.194168609173622	8.53823083703208	0.806337447377607
ENSG00000100207	0.58727112711371	0.587504408127772	6.23643007585658	0.411540586397974
ENSG00000100209	1.51138186660685	1.51309926880549	5.16118199897506	0.000156462597872335
ENSG00000100211	-1.01215979469436	-1.01305247744783	5.34618504018934	0.0690176012409912
ENSG00000100216	-0.180455651642091	-0.180492689732427	7.09642440057427	0.819986084363922
ENSG00000100219	1.30399818982294	1.30438473580439	6.93792582278586	0.00171006025087455
ENSG00000100220	-0.331480580940477	-0.331592375667971	6.30678297586627	0.669618542801112
ENSG00000100221	-0.628566833095082	-0.628920875839059	6.18309829387815	0.372362938131256
ENSG00000100225	0.452269031290921	0.452377268968304	7.07411341241846	0.550029776112907
ENSG00000100226	0.856196619258407	0.856942441435026	5.15208405071171	0.165654500565356
ENSG00000100227	-0.0770545860622394	-0.0770783888841669	6.30300923273479	0.923875400746462
ENSG00000100234	0.957432255381018	0.957585230276245	7.38178061973394	0.0870010863197494
ENSG00000100239	-0.207655817327453	-0.207987708240298	4.45485889539132	0.792566472729098
ENSG00000100241	-0.224007310922382	-0.224110107718914	5.68665240489969	0.778483413699787
ENSG00000100242	1.26151098844183	1.26951075433053	2.30912277223287	0.0352651330982256
ENSG00000100243	0.652591512984714	0.652642470551282	8.54485558010875	0.346857770270358
ENSG00000100246	-0.435449921999003	-0.436232226340915	4.20418941256392	0.564672987695054
ENSG00000100258	-0.663714742390611	-0.664027320188592	5.96200406889167	0.346283223977637
ENSG00000100263	-0.433196197334906	-0.434601004935984	3.29385010458882	0.568057968505965
ENSG00000100266	-0.266994645152342	-0.267243160880697	5.2003693736835	0.733424928439113
ENSG00000100280	-0.132134822036084	-0.13216535046466	6.9098798617705	0.868596154556254
ENSG00000100281	0.182018332358826	0.182080693234776	6.33031299084635	0.817407335870271
ENSG00000100284	0.160442166002386	0.160736318527586	4.04064883378898	0.838605821772948
ENSG00000100288	-0.194876682377089	-0.195376938585129	3.48989686034417	0.805338205404718
ENSG00000100292	0.765574135160126	0.765643666678817	8.23356396666881	0.263299184357433
ENSG00000100294	-0.558112636797691	-0.560745672900013	2.8213584713532	0.450244153020572
ENSG00000100296	-0.0546393694852947	-0.0546859222522309	5.24130246857746	0.946057442895171
ENSG00000100297	-0.940681733202537	-0.941024009910188	6.58900772752664	0.118496277174057
ENSG00000100299	0.210813680189637	0.21107627734796	4.33395496362726	0.787847910592407
ENSG00000100300	-0.289645613829381	-0.289708899605577	7.06925973881919	0.711076620954617
ENSG00000100304	-1.3973622606733	-1.3989390837064	5.0731270866634	0.00524666799200347
ENSG00000100307	-2.15156633533529	-2.15613789891038	4.27234611570958	1.11163031424221e-05
ENSG00000100311	-0.655670532093124	-0.657462724168544	3.60835155769672	0.359508979501818
ENSG00000100316	0.204425511675454	0.204487229740971	6.73646336869244	0.794355577911743
ENSG00000100320	0.174803995325066	0.1748402982966	7.14318306059458	0.826354625112613
ENSG00000100324	-0.359782511726663	-0.360180637434814	4.69768989225451	0.640752401842184
ENSG00000100325	-0.103391049519724	-0.103531627839317	4.52441160455057	0.897038884882095
ENSG00000100330	-0.334957762300949	-0.336440709795406	2.6983762317197	0.665193494915969
ENSG00000100335	-0.144645246848504	-0.144694520508639	6.34430426865234	0.855908763555196
ENSG00000100336	1.35432736839081	1.55653284227084	0.357877861701472	0.243048953275594
ENSG00000100342	1.98994983619885	1.99025759772025	8.04371698192957	2.38966321210089e-08
ENSG00000100345	0.178610361028252	0.178616157787379	9.77888832223128	0.820199680396028
ENSG00000100347	-0.427598714682728	-0.428021941286703	4.99439090512257	0.573335668846275
ENSG00000100348	-0.430757610514474	-0.430933639589494	6.36693124482282	0.570667758463727
ENSG00000100350	-1.16039366525736	-1.16151990643771	5.17951850608081	0.0413296158451656
ENSG00000100351	-3.45411290536249	-3.56026496793463	1.61887601932239	0.00144757602163465
ENSG00000100353	-0.000554602152150258	-0.000554621622627803	8.79804959221616	1.00041441779339
ENSG00000100354	-0.470592977326876	-0.470704394456553	7.01111480574053	0.531737523670459
ENSG00000100359	-0.759667708908052	-0.760170136805096	5.44333901162254	0.26734604457485
ENSG00000100360	-0.518404985758066	-0.519565686433336	3.93520249014115	0.482542533039894
ENSG00000100364	-0.485923585701973	-0.486162804677195	5.85384004520785	0.51478926702218
ENSG00000100365	4.23857739754474	144269483.297715	0.470758507093866	0.00221319984368368
ENSG00000100372	-0.212237364527929	-0.212564049416975	4.49859070294596	0.787982044053768
ENSG00000100376	0.374848907909573	0.375452097621624	4.01586662931016	0.624106833520716
ENSG00000100379	-0.398200251380809	-0.398712735631688	4.44000747177434	0.603387278241039
ENSG00000100380	-0.0243881099543215	-0.0243907312720182	8.15073592407253	0.976580519475247
ENSG00000100387	0.244579356741047	0.244641219141732	6.82799093066899	0.754178201921666
ENSG00000100393	0.264527647822074	0.264602907161462	6.89574812000715	0.734312110035701
ENSG00000100395	-0.268669391918837	-0.268977668667847	4.65548804808512	0.731742036522246
ENSG00000100401	0.0481083610367506	0.0481170838330379	7.10102233285983	0.950568315440831
ENSG00000100403	1.23953912268597	1.2398313464595	6.78097992301022	0.00632304222513007
ENSG00000100410	0.219719692012087	0.219843250355257	5.57275190252695	0.779149583510731
ENSG00000100412	0.339228165888624	0.340740372972412	2.52154120297167	0.661269306619509
ENSG00000100413	-0.613962501637031	-0.617174849969507	2.74825378158526	0.400760533194199
ENSG00000100416	-0.0645369419782706	-0.0646480728327202	4.11760092476429	0.93618468745438
ENSG00000100417	-0.621306251692367	-0.621811531367853	5.11321207830307	0.380098302246816
ENSG00000100418	0.453168142323303	0.453631976525564	4.91399590995305	0.546254672654784
ENSG00000100422	-1.25979130769857	-1.26326688555846	3.51806373144308	0.0234696161008616
ENSG00000100425	-0.00565206370615741	-0.00566870421414169	4.33489070281013	0.995000540862131
ENSG00000100426	-0.249286265020409	-0.249579943596866	4.63526875599268	0.751099859310113
ENSG00000100429	-1.08607716410378	-1.0899881296024	3.03727669001625	0.0913971512242329
ENSG00000100439	-0.0322445731540018	-0.0323319378065811	3.83820294394796	0.967846355193488
ENSG00000100441	0.661712523479219	0.662727507519212	4.25130501019061	0.341483568312856
ENSG00000100442	0.239030692724541	0.239125186022328	6.24928174362136	0.759793120942722
ENSG00000100461	0.233235981893784	0.233362615834482	6.05002376729293	0.765637537462415
ENSG00000100478	0.384093096191575	0.385392797828863	3.13648685810645	0.615052661168889
ENSG00000100479	-0.628276630416578	-0.629788530058955	3.88150592393015	0.376824933241238
ENSG00000100483	0.0207438073758798	0.0207919954627234	3.37826056830106	0.978995928952785
ENSG00000100485	-0.195875185799087	-0.196007070926788	5.54625587335567	0.80453859785431
ENSG00000100503	0.318461659580324	0.318542122446352	6.8639154622453	0.680729544692102
ENSG00000100504	-0.868065702659614	-0.868464112302309	6.22862479886579	0.155296392088675
ENSG00000100519	0.424689037312205	0.424941877883773	5.58426259636563	0.577002445324853
ENSG00000100522	0.302418681882564	0.302651918239102	5.13989780007439	0.696601041845236
ENSG00000100523	-0.357854595612025	-0.358610846641199	3.79851092149567	0.642126671386712
ENSG00000100526	-0.732467598355572	-0.732946894246165	5.85564374703162	0.272782958988292
ENSG00000100528	-0.296179570867274	-0.296299014629249	6.33426320388243	0.70452715757232
ENSG00000100532	0.143029894187016	0.14345361184636	3.6188800680609	0.856151674912896
ENSG00000100554	-0.0795636820026543	-0.0795933398039364	6.51832774244697	0.921498486765962
ENSG00000100558	1.2621334912471	1.26401019010784	4.40374780220654	0.00947186030915423
ENSG00000100567	0.990636710129047	0.990930063979782	6.82628948672951	0.0798001517168025
ENSG00000100568	-0.320885046572044	-0.321395072386766	4.16669335125901	0.679347657029632
ENSG00000100575	-0.54459781289197	-0.545702058473582	4.34336842623982	0.456362348204234
ENSG00000100577	-0.214894782785544	-0.215028365200398	5.43131066238468	0.78760369257614
ENSG00000100578	-0.782377602624512	-0.783348079190572	4.87057349198204	0.2388787692036
ENSG00000100580	-0.796925594125682	-0.797425540803651	5.68912352932311	0.218020168330656
ENSG00000100591	0.106309809654223	0.106321041926021	8.1665686534508	0.892645831168854
ENSG00000100592	-0.281067004712413	-0.281122296072632	7.43710290566103	0.719605323805794
ENSG00000100596	0.190810772974906	0.190844689320105	7.28635965797079	0.807828762645497
ENSG00000100600	2.02293014097511	2.02430510668402	5.9716239386056	1.29843447953675e-06
ENSG00000100601	0.316872575806683	0.319700607640662	2.09362606939887	0.691328210188515
ENSG00000100603	0.340929703467072	0.340993998901932	7.41023974379747	0.658451962697701
ENSG00000100605	-1.12928146794462	-1.13002191295149	5.6750572505944	0.025024429713816
ENSG00000100612	0.450482979134472	0.450736195510698	5.82351961603065	0.549769545689792
ENSG00000100614	-0.1874053687418	-0.18751841461255	5.87974127229312	0.812996735151874
ENSG00000100625	0.0780121835653589	0.0781815886834351	4.28444561257385	0.921244397403009
ENSG00000100629	-0.107783588749123	-0.107887519578178	5.05051740169963	0.892731714113024
ENSG00000100632	0.148389469429724	0.148394806073114	9.60683658222898	0.850345237619109
ENSG00000100644	1.37479392123599	1.37503932569324	7.66529157907233	0.000611234799649561
ENSG00000100647	1.22037573859037	1.22082570166786	6.63638918343829	0.0109279905453418
ENSG00000100650	0.139088522300651	0.1390987439305	8.55329827618888	0.860031382293898
ENSG00000100664	0.594904782915387	0.595134645454747	6.35049491453441	0.403921019472241
ENSG00000100697	0.103404951000066	0.103455220890109	6.18026124532024	0.897500937785982
ENSG00000100711	-0.370961112496015	-0.371164842180259	5.56423751183587	0.630077762854185
ENSG00000100714	-0.408568834440605	-0.408813888525191	5.85167082432675	0.594644574109651
ENSG00000100722	-0.218908962583649	-0.219127839750661	5.08997466567844	0.781454321861525
ENSG00000100731	0.472627023456666	0.472933725975717	5.45842659673756	0.528031595969278
ENSG00000100744	0.0380432921565971	0.0381100088563778	4.15882137316397	0.961531924846898
ENSG00000100749	-0.212500258115767	-0.212607366081104	6.12530318515944	0.787894806712451
ENSG00000100764	0.0655672925344849	0.0655739410480194	8.14270589524812	0.93287156799842
ENSG00000100767	-0.510063108529805	-0.510900789039757	4.10119684531136	0.492044221198557
ENSG00000100784	0.521594739879362	0.522153380432949	4.86011373743562	0.477463474929116
ENSG00000100796	0.169817548974988	0.16987057463973	6.74572859117645	0.829255418938457
ENSG00000100802	0.241830931911225	0.243946567690732	2.0043315790992	0.758662374861244
ENSG00000100804	-0.165969755152455	-0.166007368519777	7.03122112972171	0.834563898360488
ENSG00000100811	-0.00884034513570727	-0.00884249446154752	7.05377302956177	0.992038503752309
ENSG00000100813	0.234291365721323	0.23432564105285	7.62397303468849	0.764395383146348
ENSG00000100814	-0.126304110488596	-0.126587529849941	4.35806181048311	0.873830257184282
ENSG00000100815	0.153158513678876	0.153189133657804	7.36331107979227	0.846008732112832
ENSG00000100823	0.393371218608681	0.393505087679493	6.49376704914978	0.605814905511116
ENSG00000100836	-0.215839989150554	-0.215970918345448	5.4818782306701	0.78543647447749
ENSG00000100852	0.474452574071883	0.474659507893109	6.1043155549839	0.525225580791112
ENSG00000100865	0.0745634770307397	0.0747220618302877	3.72268116946793	0.924880509076745
ENSG00000100867	-1.55496930712476	-1.56355972091829	2.45491675168667	0.0119830318427593
ENSG00000100883	0.636986389678169	0.637165494805719	6.90852626984467	0.362206127874717
ENSG00000100888	0.634013907437438	0.634102893953166	7.66442892876334	0.365027788173496
ENSG00000100889	-0.442090338526678	-0.443832195499164	3.40999498683669	0.55814100012602
ENSG00000100890	0.449845874713856	0.451822943687835	2.88901863072864	0.550853706091839
ENSG00000100897	-0.525234008907006	-0.525523252841008	5.83628251204227	0.475196805834495
ENSG00000100902	1.542801369451	1.54750801106146	3.35948941369816	0.00423317899182271
ENSG00000100906	2.42018833765971	2.42029803630654	10.0480840904447	6.32191859843991e-15
ENSG00000100908	-0.412513280997066	-0.414160847809688	3.13804237040903	0.587596358427605
ENSG00000100911	1.25336535861762	1.25368560740863	7.05788331168166	0.00370068239534424
ENSG00000100916	-0.154432006382548	-0.15482604328937	3.73331698940077	0.845568586860958
ENSG00000100918	0.701810499503967	0.707322245672859	1.95682593797237	0.333186630491838
ENSG00000100926	-0.235740144243872	-0.236050842033602	4.81794575092658	0.764601035537804
ENSG00000100934	-0.167056752793377	-0.167161787905307	5.55544817666497	0.833399709052711
ENSG00000100938	-0.5718404061198	-0.572375331079292	5.23314624879407	0.428781416010303
ENSG00000100941	-0.092066040761224	-0.0920745048380041	8.48608986607707	0.9096141406374
ENSG00000100949	0.410942448262598	0.412610803219647	3.00144921393192	0.58882914513255
ENSG00000100968	0.390816866152681	0.405345521916371	1.18570017768931	0.65909284271519
ENSG00000100983	-0.231312939393668	-0.231395166151616	6.30824976023817	0.77045405857727
ENSG00000100991	0.00616452284778806	0.00617614897440691	3.94690369321363	0.993248519769805
ENSG00000100994	-0.880559171840697	-0.880959589891789	6.0359465309573	0.14967309825787
ENSG00000100997	-0.237970274008429	-0.238194370309075	5.08810447541074	0.76243026105597
ENSG00000101000	-0.124726088146911	-0.124875770954722	4.9737309842825	0.876927796805895
ENSG00000101003	-0.0788785461252036	-0.0789292177164187	5.57039868081681	0.921935506680346
ENSG00000101017	2.79766612772913	2.80654178063859	3.64537358326796	5.46644100221170e-11
ENSG00000101019	-0.0340140744419823	-0.0340484065852708	4.47183837694688	0.96662930084402
ENSG00000101040	0.285619064677602	0.285708767620433	6.84282639755019	0.713343405515699
ENSG00000101052	-0.0301616489620074	-0.030220171994249	3.72468821534446	0.970340586244426
ENSG00000101057	-1.50342842230287	-1.50366953039899	7.48831845316228	0.00579325377889811
ENSG00000101079	-2.07150839134295	-2.0731116894271	5.66266390283931	2.22337283093879e-07
ENSG00000101104	-0.209674493416673	-0.210260450549301	3.42831435766651	0.791463586195696
ENSG00000101109	0.352114921095479	0.352168940762858	7.27447874856304	0.64784922343555
ENSG00000101126	-0.249074551177048	-0.249223822121802	5.950519150988	0.75137211262942
ENSG00000101132	0.0677007508432509	0.0677338316502346	5.97021328028512	0.932181503105929
ENSG00000101138	-0.371313835879277	-0.372089014834618	3.90755279502122	0.628646581048775
ENSG00000101146	-0.153874471095368	-0.153937419318883	6.39766678977275	0.846633402664303
ENSG00000101150	0.0924759152196499	0.0924905512056595	7.48968555104511	0.906371008824729
ENSG00000101152	-0.235032556618504	-0.235086242571677	6.75286407983765	0.766458501741363
ENSG00000101158	0.0697057938391578	0.0697504325447296	5.64110129377642	0.929953275096076
ENSG00000101160	-1.14954184831182	-1.14996450285194	6.62102525396919	0.0668095957045552
ENSG00000101161	-0.403156772005797	-0.403204708613813	7.86422827892206	0.598483224399175
ENSG00000101166	-0.0604839407734411	-0.0605475096139359	4.92143187736208	0.940093776494722
ENSG00000101181	0.397987139537219	0.398385070755218	4.8659316672993	0.602111958032829
ENSG00000101182	0.096334793715086	0.0963386143573156	9.51560799326285	0.905065716507789
ENSG00000101187	0.945486968251758	0.945903036768245	5.89165050283118	0.0971847056483015
ENSG00000101189	0.110011450161527	0.110083545721924	5.57264446259179	0.891308018810043
ENSG00000101190	-1.21430528808575	-1.21788168604862	3.67361688239824	0.0295457516923449
ENSG00000101191	-0.0206200418738994	-0.0206347456452159	5.41498414007397	0.980128441072042
ENSG00000101193	-0.199557545405188	-0.199649009267878	6.03449763804225	0.801040818528133
ENSG00000101194	-0.456401030392148	-0.457785849711496	3.42480444636741	0.545789685853997
ENSG00000101199	-0.548697644217515	-0.549043415883105	5.32555394780671	0.457860931546037
ENSG00000101210	-1.94476134282768	-1.97208456441513	1.80998502352577	0.0157559979444291
ENSG00000101216	-0.0400382397189306	-0.0400694884276996	4.78158462243434	0.960745742359036
ENSG00000101220	-0.869042652622658	-0.871715933194967	3.3539552641798	0.182521299423173
ENSG00000101224	0.904542155891377	0.904582670722009	9.0905321782385	0.128643382632042
ENSG00000101236	1.03108284167531	1.03238634791678	5.07317446657584	0.0610256913420721
ENSG00000101246	0.0122333278868545	0.0122412238246668	4.91999262958002	0.98683496202018
ENSG00000101247	-0.204888822707307	-0.205727859962425	2.94012098695952	0.794539910827827
ENSG00000101255	0.231614353374932	0.232064875776242	4.52540413929264	0.767377866321731
ENSG00000101266	-0.0133399939952004	-0.0133438920097045	6.56359368796433	0.987518873721413
ENSG00000101290	-0.204872066961108	-0.205081049925252	4.9725658681857	0.795503486338181
ENSG00000101294	-0.293823654719516	-0.293876846152026	7.12675635238548	0.707526690130911
ENSG00000101298	-1.18379513748268	-1.18824791341919	3.27865767241988	0.0487375381907594
ENSG00000101307	3.5993341893891	3.63077968877871	2.70702565091723	4.52097928370201e-10
ENSG00000101310	0.443561421947789	0.443845746748369	5.74566836910999	0.556844613594112
ENSG00000101311	0.870129176003651	0.877795969656965	1.78748200052061	0.215705350407911
ENSG00000101335	-2.20451743549934	-2.20602525121464	5.74127394215574	0.000192158906319993
ENSG00000101337	0.0803378342304197	0.0804229889162131	4.9427142361201	0.919216908301261
ENSG00000101342	1.13762468067588	1.13970681823254	4.13221962512228	0.0453038595997343
ENSG00000101343	0.0394625811771947	0.039486709025218	5.55139691154979	0.960066285518934
ENSG00000101346	-0.182598787902999	-0.182789340319687	4.73614286343031	0.817845192266716
ENSG00000101347	1.11206466443784	1.11213581165886	9.1108340634497	0.0226473744727773
ENSG00000101350	0.106893692698205	0.106934461294334	6.19165710053038	0.892846036052161
ENSG00000101353	-0.527784361112353	-0.562957537610317	0.9109847933902	0.601069343452929
ENSG00000101361	0.0548257236974944	0.054831127015262	8.27091151457707	0.945563445309317
ENSG00000101363	-0.496655058332267	-0.497394293234749	4.38039384824276	0.503829827191558
ENSG00000101365	-0.00783946725477284	-0.00784709723732808	5.50340090749177	0.99300665445269
ENSG00000101367	0.31946127106346	0.319644314284075	5.55081261651597	0.679665604490381
ENSG00000101384	1.37527096862173	1.37602622966708	6.08251290856824	0.000714131211105194
ENSG00000101391	-0.0757545300441545	-0.075834140600253	4.75204187886251	0.924859711143319
ENSG00000101400	-2.02326459300188	-2.02687764726827	4.32092897836771	2.89085334328612e-05
ENSG00000101407	0.17916528562809	0.17952720366279	3.97300186620397	0.819824223521356
ENSG00000101412	-1.65701565821403	-1.65751030747972	7.08372847342594	0.00103720576695574
ENSG00000101413	-2.69481959695331e-05	-2.74112237750091e-05	5.27849782903954	1.00070075325859
ENSG00000101417	-1.77354548159905	-1.77762492248848	4.12850674670632	5.24881158665931e-05
ENSG00000101421	0.71963553671238	0.719696508598277	8.72292383358574	0.282261813161385
ENSG00000101439	0.417853459413347	0.417900742687888	8.38190586463189	0.582554853321698
ENSG00000101442	0.150107012140675	0.150727499008234	2.87315889830162	0.848959766179252
ENSG00000101444	-0.154997698894539	-0.155157681019122	4.69782227240909	0.845483068910441
ENSG00000101447	-0.975253176491258	-0.976633564464948	4.48133860649267	0.111953696357467
ENSG00000101452	-0.119309854928479	-0.1200453074832	2.48393551947671	0.880074013011605
ENSG00000101457	-0.142123545018623	-0.142225263215023	5.58967552632209	0.858644834130346
ENSG00000101460	-0.881116687944613	-0.883239525348766	3.83091040862206	0.189922826222357
ENSG00000101464	-0.658799770710992	-0.66032399163077	3.62445957435926	0.353689998314198
ENSG00000101474	-0.11316869925301	-0.113211481930131	6.58672562695902	0.887692553471646
ENSG00000101544	-0.141763654753225	-0.141882215554453	5.09968138946007	0.85871753457441
ENSG00000101546	-1.12208393143931	-1.1259932518139	3.26485394209802	0.0707194983968791
ENSG00000101557	0.213740466618524	0.213775153021779	7.27720610910698	0.784957829621819
ENSG00000101558	-0.0125284136954384	-0.0125306711235021	7.44024358751868	0.988374817883994
ENSG00000101574	-0.0932817269061144	-0.0934428116602236	4.26041103523172	0.907102941039291
ENSG00000101577	0.18004254201538	0.180127812792182	5.90127587763311	0.819014237443431
ENSG00000101596	0.778833418624006	0.778940313573066	8.01693721611879	0.226858702705815
ENSG00000101605	-0.550103513981284	-0.558555625127031	1.71847413936342	0.535092417421021
ENSG00000101608	0.553834715875674	0.553875878796024	8.65155846939083	0.444822288162167
ENSG00000101624	-0.38334398625912	-0.38449476009765	3.68164577170324	0.616235778601943
ENSG00000101639	-0.77108683581564	-0.771722189613901	5.39780229574676	0.238511872219958
ENSG00000101654	0.182312664615829	0.182376525208554	6.7187862804628	0.817135146805167
ENSG00000101665	-0.344864166384199	-0.347435039543587	2.48759804447895	0.662698771691074
ENSG00000101670	4.77782939215617	4.80459834601707	3.90993967290452	5.8382356920073e-17
ENSG00000101745	0.786288473859829	0.786369965217552	8.26932197310218	0.227668561602481
ENSG00000101751	0.420330633152705	0.422534995691156	2.94159788356199	0.580209780368113
ENSG00000101752	-0.261202254677893	-0.261340146027472	5.89026364078764	0.739320193542394
ENSG00000101773	-0.313205435194632	-0.313290224007892	7.07023160182529	0.687688327784223
ENSG00000101782	-0.0678665525805124	-0.0678905273894602	6.69793011092262	0.933632957456295
ENSG00000101811	0.1354759609397	0.135704819913394	4.27123724175669	0.863692638410097
ENSG00000101843	0.0378742173742192	0.0379201753732679	4.69398620430762	0.960895503010184
ENSG00000101844	-0.000276134257978251	-0.000275040144987692	4.91521581151268	1.0004088391178
ENSG00000101846	-0.469397267704907	-0.470376886953625	4.25590923618675	0.53074942431168
ENSG00000101849	-0.115905506319342	-0.115984664183637	5.3664214839722	0.884661996527525
ENSG00000101850	-0.121833510646117	-0.122880706673644	2.35320999777664	0.88200749255772
ENSG00000101856	-0.376602280408533	-0.377110716597933	4.7833937909077	0.62407150749796
ENSG00000101868	-0.579156452965852	-0.579356273861984	6.63739135944024	0.422068885483483
ENSG00000101871	0.226680127128166	0.226806050590743	5.6902582703615	0.772074642658362
ENSG00000101882	-0.226839515249223	-0.227005825016738	5.6497117198898	0.773549677685061
ENSG00000101888	0.852706569027718	0.854146680492538	4.63050368485397	0.174724995348628
ENSG00000101901	-0.000107270094042816	-0.000149664267928394	3.4151149880762	1.00010092145947
ENSG00000101911	-0.867668761060025	-0.868492511635677	5.09485486807263	0.160502008735032
ENSG00000101928	-0.233706198921091	-0.233869061281446	5.39167859261705	0.766747404970411
ENSG00000101935	0.0394694625964502	0.0395287674222316	4.28253137153985	0.96004827748907
ENSG00000101940	-0.588451004275412	-0.588933352385107	5.13461698116015	0.414442663719076
ENSG00000101945	-0.387201714241043	-0.389296864054441	2.45680688198284	0.613972831584612
ENSG00000101955	-1.16323682883125	-1.17215534716705	2.87729894507522	0.0902863124382259
ENSG00000101966	0.32186536747626	0.321977957722167	6.44192451219387	0.677345976728474
ENSG00000101972	0.35358235512251	0.353640513279376	7.63076145900652	0.647163153827825
ENSG00000101974	-0.148865701169049	-0.148936528393953	6.23518174915184	0.851625160975855
ENSG00000102007	-0.345428836949053	-0.345468670506061	8.12253237779404	0.656160807027752
ENSG00000102010	1.64028411721479	1.6597975977234	1.7097773974179	0.0278842186387858
ENSG00000102024	0.236642169783699	0.236684716668565	7.5387353939916	0.762065047588866
ENSG00000102030	-0.378683360502556	-0.379661003053045	3.51548892764614	0.621227417080716
ENSG00000102032	-0.575832052891426	-0.578253830217429	3.00710161455666	0.448403422808974
ENSG00000102034	0.534899068581684	0.535142231121823	5.79851942829561	0.463994746994168
ENSG00000102038	0.426571705986826	0.426806008757978	5.78683199833805	0.573419047767719
ENSG00000102054	0.105941207681692	0.105952344696465	8.2272087152038	0.895846843067198
ENSG00000102078	-0.756299591108123	-0.757556631229897	4.41437995707806	0.257444614316183
ENSG00000102081	0.790682329835165	0.790813035978439	7.56669062076748	0.216072811003529
ENSG00000102096	-1.13724318467477	-1.13910217589855	4.34084563959035	0.0797009521535837
ENSG00000102100	0.0241792681164298	0.0242080431133126	4.85961914073903	0.974907601765375
ENSG00000102103	0.0963978651036452	0.0965657968987566	4.27166970815339	0.902904703712505
ENSG00000102119	-0.419973413088922	-0.420133134709817	6.14499921346711	0.581356485401989
ENSG00000102125	-0.741564021490092	-0.74234065686764	5.02452927344516	0.273685404436602
ENSG00000102144	-0.25551929842198	-0.255568224714069	7.3161230835857	0.744980180247406
ENSG00000102158	0.438632614568579	0.438798184325358	6.31712414049153	0.56274079156007
ENSG00000102172	-0.0407717450493962	-0.0407776582624496	7.65174359641666	0.960306418686792
ENSG00000102178	-1.37490123770921	-1.3778801078387	4.02234641799267	0.00604194745733672
ENSG00000102181	-1.32657003595645	-1.32779899668602	5.02141781449737	0.0120885912612197
ENSG00000102189	0.248472009786683	0.248524561080238	7.36262732091004	0.750275074528731
ENSG00000102218	0.498240914442131	0.499702752090827	3.73070643087073	0.507361366779329
ENSG00000102221	0.292434438241784	0.293607030416728	2.99228082865667	0.706945650483017
ENSG00000102225	-0.374884413933102	-0.374980742767647	6.8487290659245	0.630128800424563
ENSG00000102226	0.317347095307247	0.317664445088561	4.9524738690109	0.681631087018864
ENSG00000102241	0.142082644325115	0.142136154286167	6.35994392143718	0.857263574879808
ENSG00000102265	0.197458377928599	0.197495647396033	7.57342008704946	0.801287531172167
ENSG00000102287	1.1640983776682	1.16515295857462	4.92721304332056	0.0588353281637745
ENSG00000102302	-0.196357342181615	-0.19800070468971	1.87489793525225	0.802784360975233
ENSG00000102309	-0.14492248933476	-0.145036001552719	5.20425901594739	0.855561666589387
ENSG00000102312	-0.548764460666128	-0.552634722587056	2.21684756314308	0.475019807765668
ENSG00000102316	0.0959243697293633	0.0959745247534343	5.94878374912556	0.904135857406357
ENSG00000102317	0.499244426410691	0.499313413533097	7.4828317086523	0.500479479892706
ENSG00000102359	-0.554819445149866	-0.556451686408497	3.50449974285621	0.456822581747934
ENSG00000102362	-0.0787265790608425	-0.0787486801765178	6.68607094733547	0.922211710949631
ENSG00000102384	-0.537223180707313	-0.537489700666359	5.83316375780604	0.465377480936002
ENSG00000102390	0.180443037452492	0.180484470649535	7.01763956259401	0.818869637018455
ENSG00000102393	0.410325793898256	0.411013874749069	4.34040950211218	0.588753978240482
ENSG00000102401	-0.470853159377026	-0.471115934277174	5.66833075506722	0.530598512815752
ENSG00000102466	-1.17761152219522	-1.19033546116748	1.96485660854115	0.0865279019308373
ENSG00000102471	-0.875246981768734	-0.877113036229491	4.19987225296986	0.16730182589171
ENSG00000102524	5.54181631864786	5.54613469024005	7.59529502456006	1.42409370284474e-18
ENSG00000102531	1.32413568273077	1.32490018594482	6.14686183510178	0.00967693215681198
ENSG00000102543	0.0627718160869874	0.0628837354812519	4.24270419230506	0.936542966115866
ENSG00000102547	0.671649239890986	0.673956843089206	3.27830207783825	0.353484730689612
ENSG00000102554	-0.536149475088322	-0.541563882709424	2.14091916115931	0.484481833199615
ENSG00000102572	0.68869139934786	0.690331552037675	3.77610069076908	0.322129173102438
ENSG00000102580	0.636095613877964	0.636398166967481	6.07426502009489	0.363383424860589
ENSG00000102595	-0.00372733680260531	-0.00373275855386806	5.34726322776634	0.996989547241801
ENSG00000102606	-0.346216596299256	-0.346620871690474	4.88090972333307	0.654205318868488
ENSG00000102699	0.484803444538618	0.485051197574679	6.09112123121574	0.514512214640782
ENSG00000102710	-0.111507902037651	-0.111657373585344	4.74079460596881	0.888895268743199
ENSG00000102738	0.260672063617242	0.260828803167525	5.69599899683655	0.738266615029538
ENSG00000102753	-0.0376035449277232	-0.0376131711171985	6.95627960786737	0.963372735082365
ENSG00000102755	1.31211191314461	1.31380937095149	5.08134446171134	0.013170385891173
ENSG00000102760	-2.80068234446637	-2.90094728040574	1.72667804628264	0.00449242786831512
ENSG00000102763	-0.593343035646474	-0.596871112853972	2.76508374666112	0.427752056820207
ENSG00000102780	-0.277392794618658	-0.277542571458469	5.85974726873618	0.723189856784106
ENSG00000102781	-0.638844432785416	-0.639414142757457	5.12621722061353	0.363027287069315
ENSG00000102786	0.542797046143478	0.543170347568509	5.82554709664153	0.456132915213433
ENSG00000102796	0.236419812770847	0.238331011865325	2.46132383600398	0.763872262048651
ENSG00000102802	1.6094083368066	1.61175110161258	4.59064169597913	0.00202284846792988
ENSG00000102804	1.45647567050955	1.45701127853882	6.59569296116369	0.000104375565224573
ENSG00000102805	-0.566101883890006	-0.569896981088882	2.9126434129401	0.450463985938849
ENSG00000102858	0.42747669849687	0.428076545815676	4.40821588021889	0.571737221691604
ENSG00000102870	-0.258287304383719	-0.258577181639169	4.64152038737443	0.742135734646406
ENSG00000102871	1.59528812906669	1.59676799294349	5.11285878548905	2.36688473581042e-05
ENSG00000102882	-0.542865715390482	-0.543065752576548	6.20762454991784	0.460680464912853
ENSG00000102890	-0.125602424179545	-0.12648744515158	2.05077791719113	0.874717106778562
ENSG00000102893	-1.12909938475344	-1.1307785977622	4.48287086061436	0.037399914074423
ENSG00000102897	0.896696859030463	0.897997291085442	5.00743411214227	0.139427691940073
ENSG00000102898	-0.112172021908769	-0.112190099164442	7.54481451871478	0.88903065864759
ENSG00000102900	0.150618899593241	0.150633161825132	8.20966581676772	0.847971510179059
ENSG00000102901	-0.829894084298651	-0.830845614784906	4.73025047363042	0.196851584262051
ENSG00000102908	0.9208515382605	0.921554715794135	5.51399200563425	0.125473376617086
ENSG00000102910	-0.801097933652693	-0.801442183074205	6.07396630625445	0.211701210170698
ENSG00000102921	0.765468875706516	0.765727431999258	6.54152723634196	0.239555842617836
ENSG00000102934	-0.726639433960893	-0.727066987265072	5.72544692798961	0.278198459282215
ENSG00000102967	-0.335533420361271	-0.336801173960042	3.05799450105009	0.664499644134893
ENSG00000102974	-0.0849682491276419	-0.0849835233194488	7.34548041395144	0.916108826337991
ENSG00000102977	-0.00567617205940071	-0.0057606381890434	2.03024194426117	0.99303760434607
ENSG00000102978	0.0896701944598908	0.089874751902862	3.70657762338527	0.909552450900813
ENSG00000102981	-1.64102023953929	-1.64508387395312	3.9388351911033	0.00113657799372276
ENSG00000102996	-0.658303420286381	-0.661112984050438	3.183898952775	0.355565068346784
ENSG00000103005	0.516827214444342	0.517152544244635	5.5513070997827	0.482157083611397
ENSG00000103018	0.389667317633087	0.389952658663658	5.37689219996174	0.611880864105585
ENSG00000103024	-0.726783970144492	-0.729880396489584	3.0874833961692	0.303839341120404
ENSG00000103034	0.123917369883873	0.123936300344064	7.9104002336017	0.874070377216365
ENSG00000103035	0.449395197007602	0.449490327588441	7.1311092050889	0.550210634067544
ENSG00000103037	-0.537209357640314	-0.539534593447327	3.16733001495334	0.466660850100238
ENSG00000103042	0.131980755780194	0.132119331729449	4.80961454484083	0.867099338993371
ENSG00000103043	0.838249640082305	0.844688920522448	1.92708374039475	0.228976982702739
ENSG00000103047	0.00853691817273634	0.00855737076362653	4.01078387105816	0.990614108500308
ENSG00000103051	-0.686830916425956	-0.687726145493536	4.6038928512261	0.318545870207682
ENSG00000103056	-1.12538440505422	-1.13841500327595	1.56521784134696	0.117995362799997
ENSG00000103064	-0.462113418633988	-0.463670558410473	3.31245295709302	0.538609810327316
ENSG00000103066	-0.231889005407954	-0.232234657659553	4.32204058933687	0.768395862377418
ENSG00000103091	-0.251060271914649	-0.251567310804874	3.99978886564161	0.748958578816487
ENSG00000103111	-0.226559025139706	-0.226623977941605	6.56951769377339	0.773843691539389
ENSG00000103121	-0.424188331558823	-0.424470640389381	5.79156516083424	0.576781016140631
ENSG00000103126	0.101262613280993	0.101466924666765	3.85355205230931	0.897925327781296
ENSG00000103145	-1.86056629774995	-1.8800181065071	2.31841836419526	0.00283607364648358
ENSG00000103148	-0.201772941248132	-0.202751105284973	2.89554693232131	0.797402247968255
ENSG00000103150	-0.187694992048022	-0.188136766733116	3.7898935300971	0.812724862990197
ENSG00000103160	-0.569454158418945	-0.570108001746416	4.66150363430196	0.431543887170067
ENSG00000103168	0.00180602171068838	0.00189976533174434	2.26932815114664	0.998201783954521
ENSG00000103174	-0.519936180816918	-0.520394103848113	5.07179049117133	0.480595638549028
ENSG00000103187	0.0402955149379418	0.0403100396024073	6.28360220424958	0.958548822952397
ENSG00000103194	0.4473842145233	0.447497468393871	6.98410248195484	0.562009391164116
ENSG00000103197	-0.262384143969438	-0.262745088811777	4.38771735687507	0.737960551870371
ENSG00000103199	-0.793479509942488	-0.795022828139637	4.00316553455922	0.23279489269717
ENSG00000103202	-1.33343518389413	-1.33432923740844	5.7196136855855	0.00952287571549132
ENSG00000103222	-0.345678289414724	-0.346585721310887	3.65168566128449	0.654033294867043
ENSG00000103241	1.57382260154075	1.57682685675543	4.43036843120016	0.000519666701047157
ENSG00000103245	-0.0315818368717061	-0.0316506034355317	3.52577653347644	0.968942026809396
ENSG00000103248	-0.0846345738821857	-0.084891611517097	3.39858203798051	0.915511069923068
ENSG00000103249	-0.747933150456507	-0.748540512077029	5.23768664281972	0.269002459607938
ENSG00000103254	-0.19186945801076	-0.192971396080358	2.37473146192098	0.808656438320375
ENSG00000103257	0.303090943683054	0.303193034831611	6.21979957805305	0.695361896027658
ENSG00000103260	-2.06698220681356	-2.07781564537301	3.04187765969778	0.00115790746695784
ENSG00000103264	-0.264507845266528	-0.264841303582435	4.51333457442241	0.735861425032551
ENSG00000103274	0.200482597602879	0.200696773553122	4.55937415779636	0.80170909306383
ENSG00000103275	0.0900427810098981	0.0900665468367317	6.92650570230625	0.911159572165203
ENSG00000103313	5.95403465494544	6.93421812607741	1.83374004935504	8.47923613873045e-09
ENSG00000103319	-2.02634011126525	-2.03482768324398	3.4894121766412	2.32360906660212e-05
ENSG00000103326	-0.197093167505042	-0.19732962040291	4.44627349697177	0.803529571115432
ENSG00000103335	0.358653951574125	0.359096640065819	4.47963711241038	0.64033691787887
ENSG00000103342	-0.304793523292223	-0.304828879418556	8.07298052620456	0.69614271904584
ENSG00000103351	-0.546439540578665	-0.547528492510437	4.06696636769467	0.454877688019933
ENSG00000103353	0.318076303118789	0.318331047817581	5.30887698207149	0.680958400079352
ENSG00000103356	0.506640263044344	0.509099151615066	2.65469284634771	0.49899747682179
ENSG00000103363	-0.211972425031552	-0.212085263616461	5.80794226333763	0.788457590047319
ENSG00000103365	-0.933206032314115	-0.933578922841932	6.31990431070859	0.105863588282004
ENSG00000103381	-0.209011124240427	-0.20916168643525	5.23798399033405	0.791447202345106
ENSG00000103404	-0.191282159914903	-0.191610458919705	4.18760333901407	0.808958395295482
ENSG00000103415	0.0171748292451546	0.0171898558867685	4.80185697457744	0.982247070088298
ENSG00000103423	-0.151347387032124	-0.151532541865459	4.84440684056616	0.848998819424985
ENSG00000103429	0.254696152675453	0.254786087985827	6.33614530597366	0.744145849788302
ENSG00000103479	-0.600651437150527	-0.602494984312888	3.61338585013152	0.411332385502212
ENSG00000103490	-0.692013848412566	-0.692999926674702	4.50731816063006	0.317227463466986
ENSG00000103494	-0.185744275491087	-0.186133896630012	3.97104374376649	0.814394688264856
ENSG00000103496	0.614149654865855	0.614287455004791	6.95190456840214	0.387380281901641
ENSG00000103502	-0.542405716813992	-0.542989427497647	5.0965149210071	0.458043047832282
ENSG00000103507	-0.21092063701972	-0.211177615067026	4.57773375736365	0.789470406310812
ENSG00000103510	0.0570973796723334	0.0573448775234287	2.98227902609915	0.942563585092395
ENSG00000103512	0.145854901159087	0.146002731821227	5.15262882889343	0.853402161590102
ENSG00000103540	-0.725923962472273	-0.726270322365181	6.16474009708541	0.278368119655016
ENSG00000103544	0.222541132361788	0.222740414365545	5.18346625080395	0.776388769646887
ENSG00000103549	0.0372747302473083	0.0373336403273477	3.02486340179641	0.96238608983153
ENSG00000103550	0.737339350477741	0.737577301847824	6.32064244108518	0.265779286212415
ENSG00000103591	-0.316101453265681	-0.316249576083179	5.90859607544648	0.684705983589695
ENSG00000103642	1.20523803585174	1.20548272012664	7.40313661186093	0.0072091652193604
ENSG00000103653	-0.131061191251427	-0.131928584942052	2.15845081202178	0.868781914547747
ENSG00000103657	-0.368456128294059	-0.36876168134309	5.4060869351981	0.632548897464768
ENSG00000103671	0.46257659310969	0.4629993118401	4.99238111781333	0.537033087334041
ENSG00000103707	-0.649114126763142	-0.651275294844665	3.24394925056921	0.368042014972779
ENSG00000103769	0.155570609409128	0.155613903697497	6.68417415417486	0.844579456875944
ENSG00000103811	-0.652425161703466	-0.655125405055694	3.51155837074509	0.361430767283763
ENSG00000103852	0.149303454417623	0.14951544470186	4.47265274669593	0.849736301034394
ENSG00000103855	-0.0192470488682587	-0.0192634455199544	4.64635517380767	0.981452527688021
ENSG00000103876	-1.20685449309572	-1.20978781443838	3.75064069246577	0.0387899953982258
ENSG00000103888	0.919340587502259	0.926360997349437	2.22430980256728	0.241330242116046
ENSG00000103932	-0.0722887442743265	-0.0723839449309327	4.35249030681059	0.928312064252088
ENSG00000103942	0.546135825248547	0.554399199749317	2.43313110108722	0.487519415546427
ENSG00000103966	1.02369610937669	1.02421210522879	5.98431136115803	0.0555595622862371
ENSG00000103978	0.327485768712513	0.327629625391453	6.28089011216735	0.671537074608995
ENSG00000103994	-0.347890775298204	-0.347930227239903	8.11672079394171	0.653633425022105
ENSG00000103995	-0.341297487955089	-0.341424811261966	6.38566029010725	0.659717519697392
ENSG00000104047	-0.792203917040455	-0.795862210585347	3.14510577708941	0.250938905267853
ENSG00000104064	0.370102320580967	0.370493782978766	5.01183636248815	0.629487363655348
ENSG00000104067	0.23602207481508	0.236054821914851	7.73228253653648	0.762662587201381
ENSG00000104081	1.89061305544538	1.89552671089051	3.64857662931073	4.73408465392959e-06
ENSG00000104093	0.325237857088936	0.325753010465867	4.5695489729532	0.673923248430561
ENSG00000104129	-0.531698659464735	-0.533317286462702	3.37060632833959	0.470674398329415
ENSG00000104131	0.0570791933739121	0.0570844582406819	8.28629649471139	0.942109180569625
ENSG00000104133	0.30855241174237	0.308930715700178	4.92452797181291	0.6905238844092
ENSG00000104142	-0.415520663767784	-0.415939179393202	4.84776428448056	0.587844029969508
ENSG00000104154	0.693021505209589	0.695975968013618	3.00099973761355	0.323349657580573
ENSG00000104164	-0.592327318200238	-0.59260954842179	6.03510542206336	0.408174395412438
ENSG00000104177	-0.101514189238164	-0.101585754205646	5.66427586370175	0.899861788030305
ENSG00000104205	-0.441987269533943	-0.442722422317069	4.17859980574028	0.558836088934764
ENSG00000104213	1.97863457756298	1.98145297062389	5.03845813324025	1.71530842616091e-07
ENSG00000104218	-0.137095676475481	-0.137186365701822	5.8732548332181	0.863413884244076
ENSG00000104219	0.200722320686843	0.200940233169274	4.79263327744733	0.798225912638574
ENSG00000104228	-0.784308313773143	-0.787206852315222	3.18949175145981	0.248785218772971
ENSG00000104231	-0.495682119722102	-0.497754778965157	3.07476707791224	0.515047093007991
ENSG00000104267	1.62745690010693	1.62875309531991	5.56957520073184	0.000106981001018765
ENSG00000104299	-0.18074981247243	-0.181768155233003	2.57229775043226	0.81840025049865
ENSG00000104312	3.40185154794059	3.40552607201729	5.92880687955398	5.68454413022881e-20
ENSG00000104320	2.31791641379397	2.31882113091464	6.55613124967873	4.81759863028386e-11
ENSG00000104325	1.00289442700817	1.00347735028034	5.80008600896438	0.0663682869654915
ENSG00000104331	0.116190349940195	0.116254399586528	5.81160677732686	0.885801400960741
ENSG00000104341	-0.478911821525289	-0.480281313138032	3.57509262640281	0.52175793498617
ENSG00000104343	0.0320078068278494	0.032077851188234	3.98190337899647	0.967561574172712
ENSG00000104356	0.22961867893809	0.229840842871296	4.81937353487369	0.769157192387261
ENSG00000104365	-0.00645168846763697	-0.00645887362906383	5.36172201207293	0.9942903771872
ENSG00000104368	0.892502259968994	0.893076999590441	5.89966578898211	0.134869186368962
ENSG00000104375	0.115621162435031	0.11574747091738	4.89368188885023	0.8836812158031
ENSG00000104388	-0.0588809872958114	-0.0588910403485826	7.57647746480019	0.94249605638732
ENSG00000104408	-0.090023171177534	-0.0900535831620791	6.7638719464484	0.910843314178436
ENSG00000104412	0.349935302115631	0.350083640714518	6.13586516770613	0.650485098393838
ENSG00000104419	-0.142959680266814	-0.142972376729202	8.40199793775158	0.858249786870243
ENSG00000104427	-1.1313130899794	-1.13420076477487	3.819589303615	0.0586559500583433
ENSG00000104432	4.59665627823995	4.74116318204195	1.98167759366994	4.97605303974595e-10
ENSG00000104442	-0.8091814810488	-0.809374969854278	6.88324720273913	0.200990917764649
ENSG00000104450	0.574622086052742	0.575360027484297	4.86216801460738	0.424937598679692
ENSG00000104472	0.00352341775697851	0.00353023559134192	5.5709902540145	0.995576701668937
ENSG00000104490	-2.71018962143807	-2.76775121309667	1.78838355850572	0.000157484930738133
ENSG00000104497	0.522741419217321	0.525643415788373	2.84818330793531	0.487863100854189
ENSG00000104517	0.00573272563018659	0.00573461031501523	6.58886609476778	0.993909755337325
ENSG00000104518	0.651687811395963	0.652459290978477	4.40221102353417	0.350369152706764
ENSG00000104522	-1.24679356297777	-1.24735439983826	6.08951743966316	0.0315004622839972
[truncated: 9,399 more rows]
