# Supplementary material for: Development of a bioinformatics platform for analysis of quantitative transcriptomics and proteomics data: the OMnalysis
Source: PeerJ. 2021 Nov 9;9:e12415. doi: 10.7717/peerj.12415 (PMC8588854; doi:10.7717/peerj.12415)
Supplement: Supplemental Information 3 [file peerj-09-12415-s003.txt]

ENSEMBLGENE	logFC	unshrunk.logFC	logCPM	PValue
ENSG00000000003	0.417360753345807	0.417807496334154	4.55784562765263	0.581713954050547
ENSG00000000419	-0.128664958004079	-0.128820733458723	4.75884160081467	0.87253355678995
ENSG00000000460	-1.43245937751188	-1.45716529567777	1.78283949599537	0.0431228313161116
ENSG00000000971	0.131856428018081	0.131888789621612	6.93339904926035	0.868554322157766
ENSG00000001036	-0.290224850151077	-0.2904573268964	5.46240751873903	0.710370722152771
ENSG00000001084	0.0577743104254952	0.0579092964498567	4.10063406695083	0.941401498229268
ENSG00000001167	-0.384144744877416	-0.385462050859022	3.65316649620843	0.615671934925655
ENSG00000001461	-0.394920879535168	-0.395167122976527	5.25994172829663	0.606211415492492
ENSG00000001497	-0.412208622519527	-0.412768415458875	4.67498897792323	0.58912579817986
ENSG00000001617	-0.514101655233088	-0.514288317675657	6.48740707043052	0.487830563206
ENSG00000001629	0.115343936868344	0.115383696857378	7.12430656326991	0.884253483575577
ENSG00000001631	0.183695705502481	0.183891621427145	4.98918278753789	0.815143545772381
ENSG00000002016	0.0753871169932796	0.0758227275860774	2.61476163141498	0.923874201895808
ENSG00000002079	0.225446138431592	0.265885304192043	1.05490461080546	0.857857778875201
ENSG00000002330	-0.268100952657334	-0.268565005858028	3.74084337928392	0.732414404953099
ENSG00000002549	0.484904587580189	0.484948610318117	9.73005739619712	0.514339195384317
ENSG00000002586	-0.280700844671274	-0.280796584500434	6.96131386610763	0.719919052214244
ENSG00000002822	-0.679737400811071	-0.680883761903862	4.2649598114425	0.325607332867637
ENSG00000002834	-0.315923380798848	-0.31646120570859	4.45423063770875	0.684371232757769
ENSG00000002919	-0.461732561830085	-0.46253995661102	4.37792809496501	0.538541325156254
ENSG00000003056	-0.614352459735461	-0.615363060672371	4.84920626132048	0.387869993967956
ENSG00000003147	0.501270922377986	0.502919080491489	3.23690852034033	0.500559808917215
ENSG00000003249	0.0836504957840523	0.0837658893979668	3.89935800565336	0.915065394487527
ENSG00000003393	-0.0233765960412686	-0.0234164695110743	4.64452839968702	0.977358599806741
ENSG00000003400	0.362984105801334	0.363506819357191	4.91978088808185	0.63641365177611
ENSG00000003402	0.0597269723399619	0.0597355883441836	9.10057166263252	0.939299276047726
ENSG00000003436	1.4391234491724	1.43925867778697	8.50402554471541	0.000112702628151594
ENSG00000003509	-0.0345636423546442	-0.0346646830485424	3.65606505179028	0.966138039027465
ENSG00000003756	-0.782627169886773	-0.782905250782711	6.66322866093273	0.224970258915893
ENSG00000003987	-0.00646422218488073	-0.00646748524324836	2.04996605783904	0.993331436396104
ENSG00000003989	0.458281790940623	0.458327891912498	9.14237332115268	0.540722854464177
ENSG00000004142	0.0468090061400312	0.046853327938871	5.19696722425213	0.953524815138817
ENSG00000004399	-0.0682644620022028	-0.0683168316659595	5.10649881637877	0.932529019069214
ENSG00000004455	0.0429571448062387	0.0429652661026504	7.12468963734791	0.956110349253997
ENSG00000004468	3.1828105825424	144269482.152622	1.69862374280089	0.00996117482047525
ENSG00000004478	0.031838677645144	0.031876030149806	3.44112409320952	0.967418542226111
ENSG00000004487	-0.0399291538828256	-0.03996874287058	5.20587758982021	0.960824084715935
ENSG00000004534	0.0295034912897439	0.0295199338838497	5.91295125750941	0.970331666679286
ENSG00000004700	0.0861595137375128	0.0862395160648513	5.20124041034869	0.912752471078537
ENSG00000004766	-0.0163514767698825	-0.0163783046506317	4.63915103683014	0.984633953493723
ENSG00000004779	0.0302681496211531	0.0302740818080633	7.13548685825175	0.96959847993656
ENSG00000004799	-1.03759448323948	-1.03906603967593	4.18073166927652	0.0782937428892773
ENSG00000004864	0.157445122522145	0.157561205934494	5.21916861782654	0.841864512604934
ENSG00000004866	-0.151539782774649	-0.151762053934241	4.44221837537231	0.848961034124271
ENSG00000004897	-0.030715978856569	-0.0307217301396135	7.40084287070737	0.970278225555668
ENSG00000004961	-0.0122511154322844	-0.0122586520147678	6.07127474864369	0.988750371215024
ENSG00000004975	-0.0303860980347149	-0.0304004626732318	5.96625131728729	0.970504799882113
ENSG00000005007	-0.147355018027834	-0.14738104412669	7.39110771908618	0.853314393250972
ENSG00000005020	0.186910544963763	0.187037435387937	5.38095023014202	0.811907500928532
ENSG00000005022	0.335780165120221	0.335813631038658	8.08748479984918	0.663013058231193
ENSG00000005059	-0.184989402624547	-0.185101172286715	5.97361900550584	0.815433595639757
ENSG00000005075	-0.277335567660479	-0.277511643581536	5.46821003962032	0.72329568094138
ENSG00000005100	-0.387453764570624	-0.387722504473942	5.39539240619742	0.615381690127958
ENSG00000005156	-0.451910763877146	-0.452682994887914	4.41531096030055	0.54864639589931
ENSG00000005175	-0.223709982757457	-0.223785230874114	6.72274671367251	0.776667980740052
ENSG00000005189	0.0794108477026185	0.0805601004678877	2.37591528750986	0.921043623641789
ENSG00000005194	-0.100958871112081	-0.101098492689772	4.54857626693588	0.899650592102978
ENSG00000005206	-0.479892173391239	-0.480496271982661	4.38513587678728	0.522051085016909
ENSG00000005238	0.611150165427402	0.613411515045943	3.62931408509336	0.394517078982235
ENSG00000005243	-0.0661403722123131	-0.0667212140844229	1.8513066045858	0.933702429858936
ENSG00000005249	0.58423657861013	0.584779345125309	4.87754835097163	0.414995008503196
ENSG00000005302	0.247184862557258	0.247306907587396	6.15912026510102	0.751621314178273
ENSG00000005339	-0.519896173310522	-0.520042237613944	7.16765552439693	0.48057753696853
ENSG00000005436	0.257000669172383	0.257384154462952	4.19746409824688	0.741676720732083
ENSG00000005448	-0.124570335476226	-0.124652857186861	5.15041657802122	0.876364931665705
ENSG00000005469	-0.293210671146055	-0.293652616167612	4.03011454410289	0.707320772167498
ENSG00000005483	0.0708735941177984	0.070885224101804	7.7974381961159	0.930115183835774
ENSG00000005486	-0.177788575908141	-0.178163611785731	3.78617590486577	0.822812350889401
ENSG00000005700	-0.195334950380254	-0.195423017549673	6.3396873613331	0.805062901560782
ENSG00000005801	-0.0365268034349653	-0.0365753202857678	3.25938822387021	0.964287077918499
ENSG00000005810	-0.186940340099901	-0.187040649079754	6.57039189837982	0.813434350955106
ENSG00000005812	0.00503954333099591	0.00504219425053954	4.85128670159136	0.994134736397631
ENSG00000005882	-0.14173690641453	-0.142453368175692	2.40856012235838	0.85845492891571
ENSG00000005884	-0.631881783612695	-0.632178475715767	6.29308685200411	0.36927135319995
ENSG00000005889	-0.304957453098442	-0.305130589626118	6.04002120925732	0.695776178734415
ENSG00000005893	0.123750945141431	0.123766760966662	8.00200500747263	0.878090972794594
ENSG00000006007	-0.402089862663902	-0.40219736821806	6.50490373501043	0.599486221104461
ENSG00000006015	-0.455035349548513	-0.45563770094448	4.2796364305428	0.545650505454312
ENSG00000006016	-0.722269286819644	-0.722358935660123	7.91156188013367	0.294457716018176
ENSG00000006025	-0.74127124830184	-0.746487978897139	2.10878326156647	0.298105195105878
ENSG00000006042	-0.428557820641523	-0.430855806243375	2.40169203651207	0.574366755978358
ENSG00000006062	-0.245280257434686	-0.247610127155779	2.11466166388789	0.756376987456537
ENSG00000006118	0.891375624234547	0.898778476308897	3.86916071183126	0.193860013327492
ENSG00000006125	0.0641426149540493	0.0641500721738501	8.06253096960709	0.936202291521071
ENSG00000006194	-0.294903561803784	-0.295201485759138	5.01569620747068	0.706399476635434
ENSG00000006210	3.37955305596911	3.61698188361783	3.79304215708317	8.24318822209572e-05
ENSG00000006282	0.297419584844549	0.298318389620208	3.00953342051672	0.700995869980706
ENSG00000006327	-1.12379902657169	-1.12458589676115	5.9155870521488	0.0626191399920515
ENSG00000006451	0.209672079337473	0.20971420014285	7.80729420339096	0.789023012695852
ENSG00000006453	0.228605115629872	0.229200173955565	3.22911211902693	0.769802745663747
ENSG00000006530	0.03373512077265	0.0338654046596627	2.83714875745248	0.965299083728999
ENSG00000006534	-0.563077251027455	-0.563659610788799	4.45166321425787	0.438481571262342
ENSG00000006576	-0.413369509036101	-0.413509155784467	6.32507132518414	0.591600331647204
ENSG00000006607	-0.220186154790628	-0.22052986505245	4.1446150296471	0.78031250606773
ENSG00000006625	-0.11121159109616	-0.111249447158964	6.281541798706	0.889660386855664
ENSG00000006634	-0.160763103064106	-0.160829009925466	6.34791020037413	0.839732605054223
ENSG00000006638	0.823481151033247	0.830534546889171	2.36860999131316	0.231258508216438
ENSG00000006652	0.210620267974524	0.210905535051375	4.93589886787329	0.788197293797738
ENSG00000006695	-0.112953632524681	-0.113236284526481	3.55504581942778	0.887438545801518
ENSG00000006704	0.486579547080741	0.487459267215388	3.90725437992747	0.512401608394905
ENSG00000006712	-0.427558611481827	-0.427885026224351	5.61202686179998	0.573592742389566
ENSG00000006715	-0.355759153164909	-0.356005378786314	5.62056103284079	0.64531897225797
ENSG00000006744	-0.23917413783065	-0.239313102955393	5.76256471739673	0.761308008133041
ENSG00000006756	0.247397739677069	0.248121474646433	3.34404738694992	0.751187156225088
ENSG00000006757	0.18021989354161	0.181175831733687	2.78872168999729	0.818293797428374
ENSG00000006831	0.165345752999303	0.165361868394329	8.07718209684282	0.833637909895867
ENSG00000007047	0.367831301637926	0.368260430718366	4.40880553925424	0.630916231196303
ENSG00000007080	-0.948707692003786	-0.950115393249351	4.40990503297801	0.113463676501548
ENSG00000007168	-0.0233229466260067	-0.0233289540007326	7.00443732510031	0.977582748755063
ENSG00000007202	-0.216769924640775	-0.216848294967153	6.12596158707315	0.783664885077912
ENSG00000007255	-0.275890308962269	-0.276079923268929	5.25605453002878	0.725734232135325
ENSG00000007341	0.044244413362275	0.0444666722579532	3.58898549325284	0.95500810092041
ENSG00000007376	-0.310177001443216	-0.310755619642992	3.75668296501868	0.69093979216677
ENSG00000007384	0.10676969436704	0.106854400301779	5.36641392273897	0.892333741126265
ENSG00000007392	-0.0515719648198113	-0.0516042024853569	5.57287314620212	0.949435606517463
ENSG00000007541	0.313946961029784	0.315204814829079	2.68952901939188	0.684871670602619
ENSG00000007545	0.0353410444200131	0.0353932852511407	4.51019197420817	0.964124393156325
ENSG00000007908	4.17516709331191	4.72837550786685	4.2086523355665	1.63073134051286e-05
ENSG00000007923	-0.722803801487086	-0.72770329883114	2.9395720681713	0.308852541616651
ENSG00000007944	0.819683732998693	0.820800577701051	4.37319139419359	0.202689565048232
ENSG00000007952	0.0403089884136738	0.0404851447000632	2.95834726638767	0.958327631948356
ENSG00000007968	0.150165687967466	0.150346288563153	4.10027824902913	0.848565035015701
ENSG00000008018	-0.567659648307468	-0.567703759558521	8.64685777939897	0.443142111421802
ENSG00000008083	-0.515419593599393	-0.515936158860621	4.74412344836081	0.486470416544674
ENSG00000008086	-0.927866811159142	-0.950413645168052	1.63938740789127	0.230965472583049
ENSG00000008130	0.0355691241632875	0.0356726022789267	4.12590883916696	0.963973204331819
ENSG00000008256	-0.801101166238519	-0.801170292894403	8.18688604541533	0.21806892300958
ENSG00000008282	0.344638538999118	0.344826779425644	5.93622182390179	0.654700618227459
ENSG00000008283	-0.667033912340046	-0.67090009979231	2.69829528661896	0.359492476558945
ENSG00000008294	-0.213662089586666	-0.213690813477	8.46506341434494	0.786793935525148
ENSG00000008300	0.538323051781064	0.543831763023735	2.08660999186066	0.471679807683203
ENSG00000008311	0.405283447350696	0.406348326560759	3.57582801892638	0.59374165480988
ENSG00000008324	-0.467121959982594	-0.467706241355971	4.60728633599429	0.534633992155617
ENSG00000008382	-0.133354627940176	-0.133712340791895	3.36929603565979	0.8671731228485
ENSG00000008394	0.927907730941925	0.929704646618791	3.97856305933116	0.133973651201861
ENSG00000008405	0.21863774046263	0.218863832177983	4.80854424051143	0.780145655796116
ENSG00000008441	-0.0893641168701566	-0.0893977084978268	6.29222451336411	0.911562814705078
ENSG00000008513	-0.646556570918121	-0.646758817367744	6.43355345602465	0.35542214562889
ENSG00000008517	0.788804099383726	0.789995924637683	5.80498503980085	0.228268111859937
ENSG00000008710	-0.431892351479355	-0.43477534398213	2.02873646147499	0.577342456226272
ENSG00000008735	-1.09605572912083	-1.12286767408614	1.60421594860186	0.155047565946013
ENSG00000008838	0.188208225171777	0.188226417583958	8.45953494031622	0.809152993117058
ENSG00000008853	0.284965147233457	0.285504066072733	3.95738337856965	0.713723369562351
ENSG00000008869	-0.316540085403947	-0.317277662944397	3.79349866238155	0.683587620463467
ENSG00000008952	0.275925819173786	0.275949916481429	8.59249201516369	0.722875413296215
ENSG00000008988	-0.0296208528692792	-0.029621503406672	10.3975411478433	0.971512143564709
ENSG00000009307	0.106979372393451	0.106982564678923	10.0599574636925	0.892440225029997
ENSG00000009335	-0.229919950259725	-0.230007763776357	6.22923142067129	0.770512465440547
ENSG00000009413	0.445120987527374	0.445256665897757	6.73294474201594	0.554120272918808
ENSG00000009780	-0.21525276282955	-0.215534824249047	4.75208928400639	0.785169973078254
ENSG00000009830	-0.077997037850593	-0.0780440262781238	5.57704009010043	0.923340760979799
ENSG00000009844	-0.32868743789378	-0.328854173066863	5.94409270807545	0.672221279221162
ENSG00000009954	-0.0845142141091959	-0.0845202875791676	8.86926931468701	0.917328047746569
ENSG00000010017	0.302544606588058	0.30302555317222	4.3588242300142	0.696036199683883
ENSG00000010030	-0.0317300980122246	-0.0318873248155601	4.95310008097989	0.968398114383811
ENSG00000010072	0.210704463280365	0.211045396062465	4.26882157531368	0.788029718382757
ENSG00000010165	0.0458212945601321	0.0458691185895062	4.94511186273637	0.95331763967929
ENSG00000010219	-0.125665804110754	-0.126154381740981	3.20231231057582	0.874472150836346
ENSG00000010244	0.0585735767558241	0.0585890724800553	7.08423174627678	0.942105725488312
ENSG00000010256	0.0183494417818233	0.0183614291153157	5.1224110627392	0.981183209717924
ENSG00000010270	0.269545845733377	0.270006638220073	4.3324134280505	0.729141883111871
ENSG00000010278	0.889939024961671	0.889975722375273	9.28008022389947	0.251963210674218
ENSG00000010292	0.0858887055441401	0.0859090699281613	7.01744219565704	0.912974006333537
ENSG00000010295	-0.201252728948837	-0.201333847115425	5.77876634055082	0.799708084489594
ENSG00000010318	-0.0240864633136282	-0.0241581970003645	3.52098601126874	0.976607586090818
ENSG00000010322	-0.147265036783317	-0.14742463640772	4.42157123822852	0.85339963264251
ENSG00000010404	0.197158024732745	0.197416402270623	4.716287496054	0.801628888194837
ENSG00000010539	0.214879236992792	0.215354767744527	3.82310406217862	0.783831573923628
ENSG00000010626	-0.194007144520073	-0.194380444322201	4.10357003423587	0.80701446071344
ENSG00000010704	-0.056723360531606	-0.0569918104637815	2.51918541516602	0.943678034346551
ENSG00000010803	-0.122624895109869	-0.122749580849933	4.54410652144991	0.878182808284654
ENSG00000010810	0.0603616201693534	0.0603960506092768	5.88765227770357	0.939653646924794
ENSG00000010818	0.631476995367165	0.632280190067599	6.17128787680285	0.368243154355818
ENSG00000011007	-0.288857229828832	-0.289034378826224	5.98023734751976	0.711773436518513
ENSG00000011009	0.422895825022303	0.422990457807926	6.75750147914223	0.576030431646127
ENSG00000011021	0.50465899559961	0.506283197816603	3.46314560262837	0.495196197579049
ENSG00000011028	0.736313594540724	0.736747739398483	5.1550420491941	0.273087615244278
ENSG00000011105	0.0181546500340766	0.0181638542653758	5.54184270951873	0.980759806522072
ENSG00000011114	-0.302922614835585	-0.302993121487763	6.73188562341255	0.697926067442331
ENSG00000011132	0.260557287202799	0.261725910177715	2.88555062532024	0.737825769219771
ENSG00000011143	-0.675038148014249	-0.679515629059116	2.34637125839087	0.347532518326482
ENSG00000011198	0.527108539151615	0.528306134426578	4.16105964453091	0.472065544520153
ENSG00000011243	-0.584953587504319	-0.586076326848471	4.65150795711726	0.419541580924309
ENSG00000011258	0.497772295396573	0.499629932976461	3.47109954004379	0.50176977002551
ENSG00000011260	-0.125992399847383	-0.126048068609275	6.51128686413923	0.875489031995373
ENSG00000011275	-0.302576859513687	-0.302746367658403	5.88835122903519	0.698161059502616
ENSG00000011295	-0.0917211661234174	-0.091736549208566	7.30158224334621	0.909687598702493
ENSG00000011304	-0.205199150355622	-0.205221600584998	8.02181598651704	0.795225187440822
ENSG00000011376	-0.205931268698791	-0.206287244964303	4.51423485588385	0.79439780033034
ENSG00000011405	-0.45620166068964	-0.456227813453236	9.05402788754231	0.545343066221869
ENSG00000011422	0.89027671383767	0.890902616788038	6.60940976407447	0.155353144494242
ENSG00000011426	-0.287272879024331	-0.287315130786101	7.90336113174428	0.713620622602252
ENSG00000011451	0.0573784097196978	0.0574300236235111	4.97266185517816	0.94199301111385
ENSG00000011454	0.02949088968546	0.0294969891870546	7.09128197052399	0.970623547802858
ENSG00000011478	0.860689299099222	0.869358766550261	1.56221221760629	0.264585969635893
ENSG00000011485	-0.0378355604192878	-0.0379441087862187	3.51400267205883	0.963011645059505
ENSG00000011523	-0.0966726268960666	-0.0968291522283223	3.83897625559102	0.904059571635847
ENSG00000011566	-0.204229304848525	-0.204643600869254	4.38415302827027	0.796040821287498
ENSG00000011638	-0.0554207474424957	-0.0556904281226846	2.6592989346296	0.944990145070082
ENSG00000012048	-0.52445876873931	-0.524616378865552	6.88974724325208	0.475962050104387
ENSG00000012061	0.503062026241088	0.50417563423817	3.8312444422499	0.4959720444057
ENSG00000012171	0.490546713135077	0.494731288577096	1.65703346102677	0.520787419254818
ENSG00000012174	0.0827058573147353	0.08288933730287	3.65063013610947	0.916245566241065
ENSG00000012232	0.760923544639921	0.763652112204062	3.00023375825336	0.261347293412772
ENSG00000012660	0.429576487755914	0.429718069805749	6.64351497979893	0.577436556263734
ENSG00000012779	1.8751389596838	1.89319395145708	1.95527687749694	0.00524262070571886
ENSG00000012822	0.188534492949348	0.188895985109755	3.99477446288469	0.810277903177266
ENSG00000012963	-0.304419933995375	-0.304630009779112	5.37601674584733	0.696301162343205
ENSG00000012983	-0.162888286853296	-0.162956365986642	6.43191212898099	0.838232977632038
ENSG00000013275	-0.309532182715888	-0.309678315696404	6.18647157744831	0.691497018939182
ENSG00000013288	0.311058077015735	0.31129813522248	5.36608356823648	0.687953700738015
ENSG00000013297	-0.415836531856341	-0.415906525049312	7.45517677274747	0.585754218464037
ENSG00000013306	-0.114304744759883	-0.114365564398897	5.64968252711921	0.886650902766846
ENSG00000013364	0.205452356268347	0.205554297027719	6.09584083210482	0.793216710050416
ENSG00000013374	-0.0674133842231298	-0.0674230949758327	8.95444752200851	0.934188185435073
ENSG00000013375	0.107503629403445	0.107582597514096	5.70574522574243	0.892483025511045
ENSG00000013392	0.974096553401541	0.978974324759156	2.84428418523415	0.131275964400865
ENSG00000013441	-0.252729108150583	-0.252856292935893	6.37280490685448	0.74772637091011
ENSG00000013503	-0.523109363242889	-0.524297167603504	3.90480108600907	0.477763230726668
ENSG00000013561	-0.329259056800286	-0.329397947987934	5.98456644680708	0.672422996932206
ENSG00000013573	-0.0938574351592429	-0.0939215102474944	5.41324204561213	0.907037114255794
ENSG00000013583	0.274013170400076	0.274134442732273	5.84370194958409	0.724866150449015
ENSG00000013588	-0.965373674599559	-0.965482749836089	8.25046681263195	0.0851755647552989
ENSG00000013810	-0.318547309413097	-0.318638084701541	6.59423109752457	0.682417020557947
ENSG00000014123	-0.00793894081461171	-0.00794139810163338	5.01276484066876	0.992864820712261
ENSG00000014138	0.0817455405434824	0.0818477090957708	4.49503473137061	0.917542871906061
ENSG00000014164	0.232568070885369	0.234493347119174	2.09293687463312	0.766865168556003
ENSG00000014216	-0.840471881007266	-0.841150765723089	5.25556447561852	0.185270200718065
ENSG00000014641	0.342506170820425	0.342583403387893	6.89077435734553	0.656823008910951
ENSG00000014824	0.133885890843209	0.133934799722149	6.24869740155596	0.866599735902773
ENSG00000014914	0.589931749958192	0.593541025860126	3.27869839433128	0.41478579780374
ENSG00000014919	0.163044521897641	0.163186985303654	5.0301968680975	0.836210281346074
ENSG00000015133	-0.536316851981071	-0.536709451565433	5.33682825627048	0.464321774771317
ENSG00000015153	0.412604697023734	0.41294769449514	5.17004909723767	0.588243643195804
ENSG00000015171	-0.443738581581028	-0.443900539526372	6.47359661703569	0.560806944143551
ENSG00000015475	0.148584017096775	0.148762397346534	5.12671272061381	0.850475654738734
ENSG00000015532	-0.225860452201389	-0.226027179509135	4.88527515674255	0.775066803386178
ENSG00000015676	-0.892492942211378	-0.892820034034802	6.18888675287262	0.138322094530493
ENSG00000016864	-0.277195872358262	-0.277652857695498	4.24311795492067	0.723601992702198
ENSG00000017260	0.0251573654422724	0.0251790807914384	5.05221485050631	0.974413104722754
ENSG00000017483	0.553839676724262	0.554329277716327	5.85468776685065	0.446819908737197
ENSG00000017797	0.183138461523236	0.183165044874585	7.56109705515501	0.816292240562
ENSG00000018189	0.0779770578763992	0.0780654617796075	5.05922577487666	0.921517355189256
ENSG00000018408	0.250564412627634	0.250637429125573	6.61611134825772	0.748179503004399
ENSG00000018510	0.0541451614716176	0.054176540127985	5.46140003574815	0.945671716141575
ENSG00000018610	-0.166539074437821	-0.166922255939277	3.7653721670991	0.83385898695756
ENSG00000018699	-0.100107403081238	-0.100401205021273	3.78088125326262	0.900296187718365
ENSG00000019144	-0.656642736699401	-0.658381244801614	3.76557072465645	0.349598701093948
ENSG00000019485	-0.279756312187005	-0.28033687387598	3.91327256210626	0.720932416569215
ENSG00000019582	2.84837523403508	2.99465900647628	1.83443809427725	0.000696874738571621
ENSG00000019995	-0.128348017029678	-0.12850212437878	4.65738434701442	0.872214836769045
ENSG00000020129	0.0300171759854214	0.0300540280852869	4.05276036998501	0.968916571141889
ENSG00000020256	0.00254371316069249	0.00252875695794005	3.01013936613042	0.996503194619106
ENSG00000020426	0.299560819526719	0.299780350848135	5.53720960468872	0.699424870062773
ENSG00000020577	-0.392162436009632	-0.392584818434339	5.53297126620488	0.610542943458239
ENSG00000020633	0.801531643549357	0.805954953705219	3.7324129704805	0.230212543475848
ENSG00000020922	-0.225808397212586	-0.225868014166299	6.64927463448896	0.774583507060514
ENSG00000021355	0.255861938953413	0.25604648299958	5.63599226266859	0.743005882027606
ENSG00000021574	-0.270122482830243	-0.270458116953749	4.57859009098097	0.730396179535521
ENSG00000021762	0.00265145477049597	0.00265411269252236	4.99296085357174	0.996385925006407
ENSG00000021776	0.0492665970100781	0.0492935566381645	5.76219493261183	0.950651073191578
ENSG00000022267	0.0433171199382522	0.043332241407272	6.0507974830877	0.956250092023972
ENSG00000022277	-0.344303388907227	-0.344409456825022	6.70088460066899	0.656934325904488
ENSG00000022840	0.184155453593675	0.18418543739723	7.4126320253476	0.814442957402816
ENSG00000023041	0.288607375142433	0.28875010368623	6.14332710101182	0.710351416508806
ENSG00000023171	1.11097967757203	1.11191475680442	4.9915858476806	0.0293493752000003
ENSG00000023191	0.117032475929097	0.117084024133324	6.12443224737587	0.883235701564538
ENSG00000023228	-0.0467655409491401	-0.0467801499308946	6.45256244626168	0.954516522818539
ENSG00000023287	0.571231196325492	0.571331973544472	7.5144382393089	0.427316417701966
ENSG00000023318	-0.174757018941376	-0.174858358586475	6.11296462536155	0.825710129975234
ENSG00000023330	0.279457218086308	0.279976092847374	4.26399471170318	0.719392109760683
ENSG00000023445	1.28541874144344	1.28623735565367	7.60146987111618	0.00280755889788935
ENSG00000023516	0.0104907504016452	0.0104965274341344	5.5686176922205	0.988778874073836
ENSG00000023572	-0.276321159506648	-0.276613839824372	5.02325232709517	0.724297477659224
ENSG00000023608	0.0220099088830487	0.0220114729613697	8.86112905839907	0.977944697307631
ENSG00000023697	0.299749040783279	0.300124076332116	4.51437658749807	0.698783662005694
ENSG00000023734	-0.179112218816918	-0.179156812095347	6.8418253741123	0.821329552257679
ENSG00000023839	0.178593430691573	0.190587635698112	1.04863439514646	0.851202127353017
ENSG00000023902	-0.00371769375226626	-0.0037195166725076	7.08775164345318	0.997307101584842
ENSG00000023909	-0.277980441678762	-0.278024476156336	7.52295887218553	0.722912531533263
ENSG00000024048	-0.438129661813413	-0.438382749796279	6.09620215287539	0.566287283357205
ENSG00000024422	-0.582765712169033	-0.582981238383567	6.36240907728548	0.418691666259972
ENSG00000024526	-0.10224723826159	-0.102289940391777	5.87487647651381	0.899201353813696
ENSG00000024862	-0.236295065833505	-0.236471157704905	5.55741601688135	0.764163087991074
ENSG00000025156	0.00874987679790184	0.00875004332668577	6.03341953819538	0.989865485374716
ENSG00000025293	-0.149220487703325	-0.149275318693394	6.15105169536835	0.851372551072422
ENSG00000025434	0.393128616585062	0.395760136376406	2.1028520296145	0.607117893289188
ENSG00000025708	0.428469903252713	0.428674816748135	7.32507793131547	0.570757141493865
ENSG00000025770	-1.03053942051097	-1.03103314795937	5.84339200277731	0.0897513403817665
ENSG00000025772	-0.059223494081153	-0.0592545607400933	5.78579513795327	0.941679035513369
ENSG00000025796	0.231235010961652	0.231278623042585	7.3247622836182	0.767438056802518
ENSG00000025800	-0.114961337440452	-0.114976393788188	7.71147771766421	0.886550966681796
ENSG00000026025	-0.148508499818315	-0.14851769701537	9.43550118534763	0.852210125904214
ENSG00000026103	0.632680914413724	0.637331148746195	3.37995140748617	0.37872148143926
ENSG00000026297	-0.0170223931549436	-0.0170658118047067	2.52965023722747	0.983679798727886
ENSG00000026508	0.16858532338479	0.168648812139412	7.68974972400881	0.830786981753626
ENSG00000026652	-0.0309024175060606	-0.030976271799078	3.03454257918742	0.969953568764757
ENSG00000026950	0.0528092246081781	0.052884408935108	5.10096191706922	0.946892979209304
ENSG00000027001	0.102308574831628	0.102635567801357	3.32223522469829	0.896545149672966
ENSG00000027075	0.469454777870263	0.469694906922233	5.91844834156502	0.531577472767447
ENSG00000027697	0.613675681104106	0.614378225869516	4.8965720864438	0.395262595812355
ENSG00000027847	-0.107428558297522	-0.107528202208025	5.18401908746391	0.893171599552397
ENSG00000027869	-0.522731616284757	-0.528497901943799	1.77416386804882	0.500286372459992
ENSG00000028116	-0.130677711811209	-0.130806833556438	5.38584279009264	0.870018363402679
ENSG00000028137	0.0611380433728217	0.0611540407034213	7.02187039004389	0.937425943573871
ENSG00000028203	-0.33611640919633	-0.336307231152689	6.17848502401862	0.664779487406314
ENSG00000028277	0.945071791774637	0.949311896406471	5.24798720541922	0.119970053075438
ENSG00000028310	-0.687620161328025	-0.687871913089455	6.35834281423847	0.31532090923345
ENSG00000028528	0.0260015897323504	0.0260065591655262	7.06525743389159	0.972442901767881
ENSG00000028839	-0.234700895218073	-0.235692446512669	3.00372186671731	0.76505467824135
ENSG00000029153	0.472263699810132	0.473027602702712	4.62654745872637	0.526794437091738
ENSG00000029363	0.0176566823185296	0.0176593510699417	7.76645236181628	0.982227859000413
ENSG00000029364	0.11797178360039	0.11805571676718	5.30700053789462	0.881959650179613
ENSG00000029639	0.362505860266806	0.363871670037228	3.23658933504388	0.635898861296532
ENSG00000029725	0.017352898159147	0.0173575445414034	6.76924067505857	0.982257178135353
ENSG00000029993	-0.515202004000455	-0.515613787866419	5.20426443492424	0.485279497581229
ENSG00000030066	-0.036234326420682	-0.0362845677189512	4.44468907855057	0.9645733346813
ENSG00000030110	-0.556055745656962	-0.55710813333929	4.26547434564494	0.450117117425957
ENSG00000030419	0.309070865635455	0.31001180064583	3.51515758317641	0.689441200264076
ENSG00000030582	-0.384289309917651	-0.384352450756162	7.87974910633023	0.617656076555551
ENSG00000031003	-0.26032292453665	-0.260825589694412	4.02157941913279	0.740153737605045
ENSG00000031081	0.286912070836534	0.287104334133042	5.4812834956104	0.711572720492739
ENSG00000031691	0.631068858665502	0.631309900345667	6.25895804702225	0.36894497664132
ENSG00000031698	-0.174190138170573	-0.174233383782559	7.18479720648569	0.826272038316539
ENSG00000031823	-0.120464537342644	-0.120698256811672	4.05310269375598	0.880068926788086
ENSG00000032219	0.03845480845423	0.038463665382193	6.89054058854085	0.960924309445186
ENSG00000032389	-0.146757664418666	-0.147084916142331	3.80542236584889	0.853701147434556
ENSG00000032444	-0.0489445924125956	-0.0491689333040575	2.93072644953838	0.951699464904207
ENSG00000032742	-0.0599936516926073	-0.0601043513191025	3.94294061239244	0.940609849065827
ENSG00000033011	-0.173316317521284	-0.174363654545041	2.20168127898773	0.826643836489424
ENSG00000033030	0.0693428495704033	0.0694003423437292	5.49712744111177	0.930477039364938
ENSG00000033050	0.0582247846847097	0.058274967841754	5.15292054968003	0.941048402600181
ENSG00000033100	0.27895142790668	0.280813397453977	2.46703815794428	0.719381020056691
ENSG00000033170	0.543070429500189	0.543734746636689	4.82551767760263	0.455905959773687
ENSG00000033178	-0.104355860775328	-0.104398817155553	6.78843387654995	0.898053196494205
ENSG00000033327	0.0329547677736729	0.0329776886392916	4.66794777284941	0.965859557535103
ENSG00000033627	-0.523669769666981	-0.524139384239374	5.4213498418846	0.476685210275903
ENSG00000033800	0.0507401708483729	0.0507682400175953	5.67570405049315	0.949300318295649
ENSG00000033867	0.0981356301245154	0.0982026525508978	5.788136090141	0.901618342903156
ENSG00000034053	-0.383288467284372	-0.385574636009198	2.07857899775804	0.618081093490704
ENSG00000034152	-0.572075651637812	-0.572598477195472	5.94986698455555	0.438294223544971
ENSG00000034510	-0.667815589119364	-0.667886910413356	8.60919829815392	0.33381325534492
ENSG00000034533	0.521577656742442	0.525788930816487	2.1831845660704	0.484685075514111
ENSG00000034677	-0.0972601926068766	-0.0973326537846142	5.74350741673866	0.903468379212721
ENSG00000034693	0.172512326523344	0.173032944739498	3.5283618678224	0.826059975709
ENSG00000034713	0.501145936158943	0.501282369173358	6.87118964820083	0.497951395411695
ENSG00000035115	0.0859056370105764	0.0863025614638588	2.60736371815286	0.913189481819414
ENSG00000035141	-0.28221397200844	-0.282461156110405	5.02070149145691	0.718399648665372
ENSG00000035403	-0.318581876389239	-0.318652916396231	7.23657669285484	0.682420980977607
ENSG00000035499	-0.71603198213542	-0.717885808781961	3.45639997269566	0.296980892267733
ENSG00000035664	0.292810567284651	0.295085719307026	1.71561641207966	0.708725136554265
ENSG00000035681	-0.178626888361214	-0.178916692973086	4.71865061687117	0.821700242091319
ENSG00000035687	0.139056683752743	0.139108793822589	6.57861603647356	0.860924557948703
ENSG00000035862	-0.118708270140359	-0.11871306102023	9.31944387489267	0.882270345683261
ENSG00000035928	0.249742921844279	0.249773139712382	7.80370099562213	0.748937344931037
ENSG00000036054	-0.154918845818449	-0.155087741191678	5.20360509923028	0.845519834948323
ENSG00000036257	0.332119541856196	0.33240819646557	5.25994242363603	0.666939829143044
ENSG00000036448	-0.76197355436046	-0.794833985788184	1.7593932835385	0.364592312239489
ENSG00000036549	-0.316666395502507	-0.316852684101354	6.0043503657551	0.684120049519445
ENSG00000037042	1.01657551102422	1.01875777147314	3.44460303715674	0.0820305408908049
ENSG00000037241	0.178048130947644	0.178173870993398	5.62998539641085	0.820810365618634
ENSG00000037474	-0.577633360646592	-0.578080165590143	5.69252169725733	0.423115758152965
ENSG00000037637	-0.210997064999857	-0.211436332547897	3.65173954458147	0.78944286782317
ENSG00000037749	0.158990092259383	0.159511622225772	3.36570073799186	0.839861205571333
ENSG00000037897	-0.523774267488973	-0.524421619541377	4.97545897777346	0.481049723406666
ENSG00000038002	-0.174957776305762	-0.175278595976803	4.2567549676404	0.825428439958149
ENSG00000038210	0.0430355016902501	0.0432010693078354	3.82962531745799	0.956206203160655
ENSG00000038219	0.108474778798851	0.10849044626505	7.87520958645649	0.89107497982958
ENSG00000038274	0.473707821818735	0.474003594484836	5.73161255927337	0.525432192504312
ENSG00000038358	-0.0100267231048758	-0.010509731022352	1.54044072221788	0.9882042438284
ENSG00000038382	-0.429288715281857	-0.42945532310379	6.76450488723896	0.572933818568772
ENSG00000038532	-0.322616178505552	-0.323262991871718	3.8313362010502	0.677679354333309
ENSG00000039123	-0.511336826239825	-0.511440523167259	7.31962798705527	0.489263543054187
ENSG00000039139	0.792077121152716	0.80096415280173	2.31943558839389	0.262548484300054
ENSG00000039319	-0.0277152368448813	-0.0277283510156243	5.97729313324287	0.973124869120146
ENSG00000039523	0.262384497728483	0.262546049518005	5.99388949540618	0.736484095664378
ENSG00000039560	0.146122789933433	0.14614054312777	8.13423484002555	0.856014767474781
ENSG00000039650	-0.102568280347822	-0.102655856908925	4.97859365763315	0.898454905447949
ENSG00000040199	-0.287684333470692	-0.288865534811195	3.3401032746734	0.711865905147291
ENSG00000040275	-0.673842516887364	-0.67392549693708	7.83835641298887	0.327843919403583
ENSG00000040341	0.0783338512204629	0.0783970074568869	4.84672743809783	0.921205459991985
ENSG00000040487	0.311358933031293	0.311780304017363	4.39900536394645	0.687586800107824
ENSG00000040531	0.118675945150187	0.118831310295954	4.39134115186345	0.879955711883315
ENSG00000040608	-1.14776453629109	-1.15625107355128	2.29537407587736	0.0698762572700658
ENSG00000040633	0.0203969839603312	0.0204045727447202	5.90776120372153	0.978777075452818
ENSG00000040933	-0.491700024200558	-0.49287536103679	3.51374429033912	0.510195811986178
ENSG00000041353	0.31572759772435	0.320361485335799	1.68620883039205	0.710418102671394
ENSG00000041357	0.116258741974998	0.116275513303299	8.31177836245281	0.884781335017394
ENSG00000041802	0.0475901445658872	0.0476019096524477	6.88529964442988	0.952001647636208
ENSG00000041880	-0.441642876436891	-0.442228886594231	4.93896373445506	0.559915709655376
ENSG00000041988	-0.396653942609639	-0.397123427140515	4.64810300529729	0.604948591347711
ENSG00000042062	2.38696600184497	2.39394800513569	3.99205456290441	3.07749745580812e-05
ENSG00000042088	0.142286362288495	0.142437449918251	4.84457492537213	0.856883196758977
ENSG00000042286	-0.259414684271191	-0.259586969195464	5.85623079216375	0.741086113999673
ENSG00000042317	0.044835176674496	0.0451828762763263	2.2657305529735	0.954236987227967
ENSG00000042429	0.0603967472943938	0.0604990477383376	4.54359901520929	0.939012830685122
ENSG00000042445	-0.298655721225905	-0.298753991911913	6.20063373713479	0.702146701022872
ENSG00000042493	-0.887962248148726	-0.888255387516667	6.64194840776417	0.175112448821857
ENSG00000042753	-0.687309489912111	-0.687411078376933	7.67643123271369	0.324523682468563
ENSG00000043093	0.0269008342332189	0.0269392031828502	4.60297469279036	0.97221657890195
ENSG00000043143	-0.605885162286195	-0.606293198102855	6.17522675591004	0.394624709348341
ENSG00000043514	0.373183231775261	0.37405379501903	3.70092234789751	0.625453740776145
ENSG00000043591	-0.511218573566323	-0.511612092031967	5.27628567267161	0.48926705003624
ENSG00000044090	0.562583321514676	0.566417243770737	2.25663162248607	0.445902164027702
ENSG00000044115	-0.179139244665104	-0.179179587823213	7.45779827870829	0.821317150023541
ENSG00000044446	0.264453249819216	0.265189687770958	3.05403254973639	0.734008631018884
ENSG00000044459	-0.0394495078056325	-0.0394596095119097	7.00668894244135	0.961666453658073
ENSG00000044574	-0.583291603356874	-0.583308898894102	10.6717076017121	0.418971155694136
ENSG00000046647	-0.133893918542208	-0.134344043967069	3.06319465093298	0.866694083460338
ENSG00000046651	0.295144765950829	0.295349267508259	5.94764263885161	0.703848746030874
ENSG00000047056	0.0915494619262441	0.091990749135863	2.82252633010199	0.907321606631303
ENSG00000047188	-0.164837413387474	-0.164958363461753	5.28687286751844	0.835680088988237
ENSG00000047230	-0.0255685259349416	-0.0256263804791593	3.63577868545814	0.97527448765413
ENSG00000047249	0.220424894155293	0.220618151961543	5.15640570024625	0.778128736278376
ENSG00000047315	0.271558928925672	0.271713931012175	6.03943346290285	0.727333912253851
ENSG00000047346	0.621392959069022	0.622199694664784	4.5996859459074	0.381964278669474
ENSG00000047410	0.0660760276750848	0.0660801094365622	9.18234965332252	0.934081275599567
ENSG00000047457	0.574077803461998	0.628601492659891	0.275091448804902	0.604827381982924
ENSG00000047578	-0.0834326136780108	-0.0838251048674794	3.07358619400986	0.916777890356288
ENSG00000047579	0.0284674692354586	0.0284826212644242	5.7095924602811	0.970875265870585
ENSG00000047621	-0.614693458679711	-0.614965590148127	6.20931480919815	0.385900156817209
ENSG00000047634	0.477021005173585	0.479695943259453	3.06378971410046	0.529413603282094
ENSG00000047644	0.344352814579516	0.344484666204677	6.09895658247403	0.655428216449834
ENSG00000047648	0.590640449928369	0.592959154598236	2.90602214661262	0.413586468781107
ENSG00000047849	-0.382907987311896	-0.382944756358548	8.48089106327769	0.624495761264115
ENSG00000047932	-0.0173522616218992	-0.0173625499684537	6.00866921200865	0.983484140597481
ENSG00000048028	0.337367096116999	0.337735145651901	5.19224249537559	0.662149334271082
ENSG00000048052	0.0873561909708569	0.0882187419220335	4.68996935078636	0.912922003763567
ENSG00000048140	-0.357758093644254	-0.358218287529281	4.35706788613723	0.643115940191077
ENSG00000048162	-0.019070779570546	-0.0190878745754341	5.12865123530268	0.981696809528487
ENSG00000048392	0.196448525110154	0.196754822624638	4.50922215957916	0.802182624987782
ENSG00000048405	0.113531224783732	0.113699978837859	4.49088475622755	0.885416424843998
ENSG00000048471	-0.422718132686928	-0.42468638823508	2.71044694262365	0.578140856068681
ENSG00000048544	-0.387541930125441	-0.387687544499689	6.21743593712143	0.614480797347782
ENSG00000048649	0.0635554599906859	0.0635639138274198	7.95959838182516	0.937252371916306
ENSG00000048707	-0.75218604118817	-0.753066359460868	4.971005566324	0.256332804875259
ENSG00000048828	-0.404074186557565	-0.40409179317299	9.41504811513627	0.59877762739109
ENSG00000048991	0.0274069714782018	0.0274302159384433	5.14145314207781	0.971965245230073
ENSG00000049130	-0.614660358708456	-0.617096988235335	3.91212292836429	0.399089419804061
ENSG00000049167	0.591068047062844	0.595820135297449	1.84490955666843	0.430678399276744
ENSG00000049192	0.0750402768351146	0.0751936334889668	5.05909429398315	0.923662866140819
ENSG00000049239	0.528756273500642	0.529601440633519	3.8800507384886	0.470800358448544
ENSG00000049245	0.15481893527111	0.154881935419432	6.21752720263363	0.845067592347853
ENSG00000049246	0.38457596777832	0.385663543586092	3.45589125919014	0.614031489581891
ENSG00000049249	0.879490334744376	0.971419059190259	1.17482068065871	0.394746261838466
ENSG00000049323	0.252517153073135	0.252932206980383	4.34185255737335	0.746220003138837
ENSG00000049449	0.157664882366439	0.157818154065753	5.57468938328631	0.841255065898043
ENSG00000049541	-0.00916312565935404	-0.00917137586838829	5.31954727535369	0.991680125546772
ENSG00000049618	0.278225183496741	0.278356062427397	5.92570926651088	0.720672420732521
ENSG00000049656	-0.431606729247149	-0.431723391758065	6.96212319370834	0.569911655161819
ENSG00000049759	0.25473608968345	0.25478524259053	7.76228999871521	0.743990287184857
ENSG00000049769	0.0139171876810275	0.0140169442674472	0.889974490106588	0.989415556758366
ENSG00000049860	0.0168347839144234	0.0168491790852339	5.35020130543032	0.981442501051589
ENSG00000049883	0.0578141812111524	0.0580563029125659	3.32261940763907	0.940906813024448
ENSG00000050165	0.590890696584325	0.591332898431077	5.46488640237512	0.408103259374494
ENSG00000050327	-0.35324698914784	-0.353871182121326	4.2144495779919	0.649359416822432
ENSG00000050344	0.0262245147955801	0.0262405365022898	6.61799741657239	0.97319869440135
ENSG00000050393	0.242968079077716	0.243178144616349	5.20164980676413	0.755865909199197
ENSG00000050405	0.223291387743675	0.22330785781662	9.31800737297799	0.775365119196596
ENSG00000050426	0.343254065456504	0.343717676923793	4.5465025195474	0.65597655414069
ENSG00000050748	0.126640557504449	0.126878829001708	3.74032533442462	0.871953971043895
ENSG00000050820	-0.275488108116364	-0.275679365690607	5.56397554845295	0.725096692579648
ENSG00000051009	-0.242325466669226	-0.242765493710688	4.14685544646158	0.758024459506899
ENSG00000051108	-0.0564272870358865	-0.0564703889291917	5.76122461987603	0.944373760472196
ENSG00000051128	-0.229356425448398	-0.229397866044434	7.13602479032791	0.772391363032618
ENSG00000051180	-0.0609869824452656	-0.0610198072434085	5.72604032204765	0.9399264170263
ENSG00000051341	-0.404281893423137	-0.40462184983691	5.35835448730332	0.59730539464989
ENSG00000051382	0.124300600363037	0.124500354874074	3.95890071049002	0.874828433205034
ENSG00000051596	-0.138852290504175	-0.140007946227027	1.64323329447359	0.862516755440371
ENSG00000051620	0.0423204305816813	0.0423295824156608	7.15654754323532	0.958028123277123
ENSG00000051825	-0.16831291265192	-0.168444186274226	5.33119095508451	0.832176642925554
ENSG00000052126	0.505408733476036	0.506006291476655	4.41829897965932	0.493549724528403
ENSG00000052723	0.0111261701496272	0.0111440978049546	4.61649588537038	0.987484789764012
ENSG00000052749	-0.418454138852766	-0.419293559164717	4.29239709949475	0.581723726720082
ENSG00000052795	0.0924559085791574	0.0925205058664998	5.62565856035083	0.907737706013463
ENSG00000052802	0.579818604129931	0.579953144265006	7.50167397293512	0.418748480491935
ENSG00000052841	-0.0770539983874019	-0.0770878443781306	6.2060207241936	0.924650209459759
ENSG00000053254	-0.301865214101408	-0.301915710866711	7.09483365771638	0.698998271144422
ENSG00000053371	-0.599233746622861	-0.599370513128147	6.7255610907545	0.402229242880091
ENSG00000053372	-0.231237224257175	-0.23130526177634	6.60490281901271	0.769163775975799
ENSG00000053501	-0.0364567123163295	-0.0366004579859165	2.91022690627204	0.964413870286809
ENSG00000053524	1.97273662466246	2.07526644596878	2.03849929092275	0.0199391460825914
ENSG00000053747	-0.366293950664975	-0.368420916186575	3.28588061513267	0.633836558807072
ENSG00000053770	0.455350276858088	0.455911413689871	4.62254551730375	0.543646539916926
ENSG00000053900	-0.194612565916403	-0.194839867119742	4.71970288409691	0.805877022047034
ENSG00000054116	-0.0604991183154845	-0.0605186235246028	6.59560184306804	0.941063680460177
ENSG00000054118	0.197756816756314	0.197780646885845	7.93490136992992	0.800941334914729
ENSG00000054148	0.374081973723092	0.37540796212809	3.12564395777622	0.625450026768533
ENSG00000054219	0.909267416143295	0.914729069992909	2.51238227005807	0.166168502056082
ENSG00000054267	0.137300062991664	0.13731913180516	8.04206375421918	0.862477223447463
ENSG00000054282	0.0270624221174153	0.0270956985288094	4.65593276272147	0.972549483983565
ENSG00000054523	-0.503562012493803	-0.503749376580727	6.50459891171072	0.497028796929326
ENSG00000054598	0.204770522864724	0.208468114009469	2.81582330308552	0.799113774176289
ENSG00000054611	-0.157251661889777	-0.157367495759986	5.18720321061454	0.843300693067012
ENSG00000054654	-0.40759126005088	-0.407613060550417	9.69455048348087	0.594095723503044
ENSG00000054793	-0.522515588276313	-0.524546650134125	2.89296430532707	0.480773744145067
ENSG00000054965	-0.290508142823855	-0.291015756527798	3.86783410872114	0.709942371481272
ENSG00000054967	-0.122050579987292	-0.122633171942243	3.14018851510341	0.877952025014041
ENSG00000054983	-0.0322309834707521	-0.0323367187721708	3.41052678178523	0.968590411907466
ENSG00000055044	0.201697819439904	0.201726211121993	7.9870098440711	0.7969947112349
ENSG00000055070	-0.193357394807009	-0.19343347840751	6.33398722541616	0.807054839333276
ENSG00000055130	0.326152143333944	0.326401054176771	5.44125021111013	0.672919437465438
ENSG00000055147	0.127230155265483	0.127421870229982	4.18608885409028	0.871783158593363
ENSG00000055208	0.0917091535264504	0.0917482538105669	6.4295716409611	0.907476031589887
ENSG00000055211	0.0992909733275068	0.0993088415958429	7.40541389221587	0.902010207566405
ENSG00000055332	-0.214389987974991	-0.214413542939848	8.58307181969715	0.786077457665402
ENSG00000055483	-0.245255124999912	-0.245384600998091	6.12600803444191	0.755203390874727
ENSG00000055609	-0.413921416667515	-0.414059315944048	6.65552196388871	0.588675015295658
ENSG00000055917	-0.0429372925548635	-0.0429541484995615	6.16739559184935	0.958247988252218
ENSG00000055950	-0.0300234301639881	-0.030032526467015	6.43422320026852	0.970970544498204
ENSG00000056050	-0.17328579254866	-0.173382986800763	5.52267587624765	0.827227888433115
ENSG00000056097	0.233776374191655	0.233834809108669	7.07920185630147	0.764918766274267
ENSG00000056277	0.4841950376387	0.487742045203257	2.44236792030328	0.525472910151891
ENSG00000056558	1.17877939901596	1.18624727939275	5.33322504355655	0.0370618312705203
ENSG00000056586	-0.351999889532236	-0.352111103194231	6.76337098579576	0.649836478389952
ENSG00000056972	1.01233799998202	1.01333665617466	5.36381175953307	0.0648371822923968
ENSG00000057019	-0.58083819563747	-0.580975109832114	7.45602061993511	0.419409846912939
ENSG00000057252	0.308101637193491	0.30829757938715	5.63050220040204	0.690927440798403
ENSG00000057294	-0.491586058044137	-0.492031941306742	5.03726308250199	0.509002506865269
ENSG00000057608	0.0777082706582303	0.0777314252703439	6.75656126662362	0.923401457939626
ENSG00000057663	0.250569033279228	0.250923321223446	4.6304747790299	0.748109007828603
ENSG00000057704	0.132832111380436	0.133536772850985	2.02164271139067	0.866449299648796
ENSG00000057757	-0.18455749755882	-0.184649848078199	5.7791801681221	0.815917851531559
ENSG00000057935	0.119508437793382	0.119668370510614	4.36350091755753	0.879059547761061
ENSG00000058056	0.0385661127953981	0.0385976888672062	5.0649237820987	0.961602050429445
ENSG00000058063	-0.102652755741902	-0.102773978221102	4.71577697852041	0.898260002764149
ENSG00000058085	0.37883381021611	0.385559061127975	4.21073582569599	0.62348611686518
ENSG00000058091	0.196732144860004	0.196880638943811	5.10742976264994	0.802075564437547
ENSG00000058262	-0.178612410261292	-0.178637935068566	7.77714170758373	0.821870602466291
ENSG00000058272	0.0926337752071632	0.0926476344977249	7.82946368624662	0.907776336245827
ENSG00000058453	-0.131195894158002	-0.131472250166355	3.45345888634993	0.870170524264691
ENSG00000058600	0.183347241333824	0.183731065319371	3.88282571231413	0.815443581509599
ENSG00000058668	-0.423292770190335	-0.423449579444688	6.39040313910375	0.580029221657069
ENSG00000058673	0.294065889714536	0.294180636256937	6.38208959038906	0.70478492429469
ENSG00000058729	-0.021879587861679	-0.021904429292274	4.62212990591189	0.978848068451872
ENSG00000058799	0.0998337230944605	0.0999632513343543	4.68928349498174	0.899166890052704
ENSG00000058804	-0.0898692066067202	-0.0899131236720365	5.77305522652797	0.911346567561819
ENSG00000059122	-0.234051328759359	-0.234706978397868	3.25449449424487	0.766218593369983
ENSG00000059145	-0.26788757341365	-0.268487540448131	3.68193615210112	0.732401979808799
ENSG00000059377	-0.600088998690516	-0.606512755668835	1.81153874040157	0.428284730171334
ENSG00000059378	-0.369284327974095	-0.36949701971612	6.77498588483156	0.633502165597054
ENSG00000059573	-0.299360712828234	-0.300171632481243	3.35308862819207	0.701615350529951
ENSG00000059588	-0.00911697862909808	-0.00913556122406183	2.88348560962305	0.991795523892175
ENSG00000059691	-0.110668059817738	-0.110813280206378	4.554397475785	0.889933259096025
ENSG00000059728	-0.127479460445227	-0.127679334525205	5.69365697734502	0.872802578799185
ENSG00000059758	0.380267865817	0.380670594641816	5.37889264320257	0.618893501727829
ENSG00000059769	0.0721282255619031	0.072231412738826	4.63606131317139	0.927366149342284
ENSG00000059804	0.494275787995068	0.494789498647298	5.17795491390905	0.504843616193731
ENSG00000059915	1.3501139578279	1.39692485592586	2.16324918738859	0.117820116867974
ENSG00000060069	0.438238024687044	0.439360856000131	3.59354186914504	0.560820128566974
ENSG00000060138	0.203634284053911	0.203644839368624	9.18567087781417	0.795034088528081
ENSG00000060237	-0.351799397848343	-0.351856711007054	7.79899266723436	0.649959833681711
ENSG00000060339	0.193080482198444	0.193102051805635	8.35357848303861	0.805630797963304
ENSG00000060491	-0.0610722800500487	-0.0611019770692722	6.76907344737214	0.940712830509558
ENSG00000060642	0.612994393660236	0.620250331053342	2.5041628499134	0.404729337736868
ENSG00000060656	0.63586367943167	0.637430195071248	3.06535522689363	0.382739571276177
ENSG00000060688	-0.0472021174740531	-0.0473275338800701	3.54791218910722	0.953428225307436
ENSG00000060749	-0.136459319619821	-0.136522589969875	6.0231246642695	0.864524059141378
ENSG00000060762	0.139465214458299	0.139813015592294	3.82117919658177	0.859131034898435
ENSG00000060982	-0.112785217787233	-0.11283075151294	6.26339654913523	0.888018582389086
ENSG00000061273	0.374421337058645	0.374433401562602	9.74795397302422	0.62506845033068
ENSG00000061676	0.143985113118389	0.144066518998461	5.89807968915118	0.854821797314493
ENSG00000061794	0.121940332891092	0.122025978414828	5.51248539003256	0.877198584217737
ENSG00000061936	-0.218290177167855	-0.218354671912859	6.79423637701828	0.782082284027272
ENSG00000061938	-0.118399894889908	-0.118650107367708	4.30094242807833	0.88195901690624
ENSG00000061987	-0.498068254956542	-0.498731814815966	4.5890357946195	0.502388793983694
ENSG00000062194	0.0696002290269269	0.0696146698579822	7.92033751895533	0.931372317087869
ENSG00000062282	1.61657700013389	1.63142264450873	1.98277918205456	0.0141975674142619
ENSG00000062370	0.161606784476381	0.162921895616399	1.76309175897485	0.837718582831147
ENSG00000062485	0.190361960001057	0.190458231595014	5.93373885539616	0.808440700623821
ENSG00000062582	-0.135622565968871	-0.137034843562698	2.26178574363633	0.864726669000632
ENSG00000062598	-0.204599092861544	-0.204845906450323	4.89680897312925	0.795816701780947
ENSG00000062650	0.1651689076325	0.16520987865009	7.26746636689492	0.834172258434373
ENSG00000062716	0.313682619825866	0.313755316050157	7.54330788897728	0.685437540538712
ENSG00000062725	-0.193179726594443	-0.193325017893144	5.60021950823029	0.807246558705607
ENSG00000062822	-0.567997069957788	-0.575484828125541	1.7118776188325	0.464466146875882
ENSG00000063046	0.166695594319224	0.166790893683616	5.7474737319841	0.832312785310278
ENSG00000063169	0.428255511069895	0.430616237503988	2.40835806588637	0.574575819351138
ENSG00000063177	0.102348233906211	0.102351707814618	9.73288163969617	0.897148672070858
ENSG00000063180	0.192580094202032	0.193751242145717	1.79371628541496	0.811387795648075
ENSG00000063241	-0.613021141621175	-0.614566537784677	3.78982714417049	0.409662798390306
ENSG00000063244	-0.866985649778823	-0.868306799114431	4.96924877634036	0.162012368416431
ENSG00000063245	-0.319429453964381	-0.319654623329345	5.32874342065422	0.681345741010811
ENSG00000063322	-0.180506630952534	-0.180620410403907	5.6339617440058	0.819961618592568
ENSG00000063438	-0.278424643536933	-0.279552409620658	3.44012079950272	0.721060744908454
ENSG00000063601	-0.375506245372914	-0.376562448029873	3.61145771661925	0.624447750607949
ENSG00000063660	-1.0908419420824	-1.0974485246926	2.56698121545413	0.0842186647665628
ENSG00000063854	-0.0615793821534403	-0.061609720645177	5.74095329495061	0.939321323390069
ENSG00000063978	0.546844011891774	0.547833775367669	4.13621292048706	0.45445947004395
ENSG00000064012	0.150515620131087	0.150650759446501	5.75132786904633	0.848555595899499
ENSG00000064042	0.0479047341812727	0.0479723034737042	4.82793803503736	0.95165589437592
ENSG00000064102	-0.129858088106986	-0.129987509899541	5.10982957572026	0.870675428684083
ENSG00000064115	-0.247303301640996	-0.247381079010629	6.27691581514071	0.753408931287508
ENSG00000064199	0.08018943828853	0.080594051823271	2.87508135212431	0.918844964361894
ENSG00000064205	-0.486177075316361	-0.487566270247459	2.95833801671278	0.53724368504301
ENSG00000064225	0.382004634404263	0.382337352136578	5.248126865956	0.61899662002781
ENSG00000064313	0.116572772094211	0.116634315606427	6.01648716220591	0.8831006692111
ENSG00000064393	-0.449151242038026	-0.449289841269134	6.63878222917096	0.552479652048294
ENSG00000064419	-0.166258906533763	-0.166305944463349	6.64685118735636	0.83423246986217
ENSG00000064545	0.0188332613250484	0.0188395491994897	5.60431657188585	0.978754857426394
ENSG00000064607	-0.342002319256813	-0.342148600325425	5.96293315249897	0.659092637331742
ENSG00000064651	0.232769211618991	0.232915088023704	7.05036914583737	0.765943789632318
ENSG00000064652	-0.204744596433295	-0.205097049737428	3.99891047514773	0.795746190853748
ENSG00000064666	-0.543105023437847	-0.545034802291451	3.05094812834117	0.477765827846806
ENSG00000064687	0.0706050609351005	0.0707716214726288	3.08344886516988	0.927962183698688
ENSG00000064703	0.165641624367098	0.165819878866979	5.08815031345246	0.833318661346609
ENSG00000064726	-0.0771835753571253	-0.0774032190644354	3.77153523709965	0.923755973952415
ENSG00000064763	0.065970089581242	0.0661755966513155	3.5680917045911	0.932619155800814
ENSG00000064932	0.995071745755084	0.995620470848444	6.1374397548462	0.0684290894109933
ENSG00000064933	0.0696300622194389	0.0696788436513003	5.50239728585643	0.929613421822373
ENSG00000064961	0.0253206881045016	0.0253293726200293	6.14539748275705	0.974417107000221
ENSG00000064989	1.7843612813365	1.78736290117976	4.48448344766445	0.000183498020897583
ENSG00000064995	-0.313366975235833	-0.313494033720641	6.00702083225005	0.687514314178532
ENSG00000064999	0.0854274368394199	0.0855713204510278	4.01100729116648	0.913685334916619
ENSG00000065000	-0.0977950274958741	-0.0978143214499265	7.40109557511414	0.903775168533897
ENSG00000065029	0.0458613799195435	0.0459553095049205	3.12264719498199	0.95277121153784
ENSG00000065054	-0.438453439518962	-0.438829667573873	5.57030364517936	0.563870421687277
ENSG00000065057	-0.387646230236325	-0.387933374379396	4.72622194458373	0.616963599118265
ENSG00000065060	0.142494882886874	0.142733132840692	4.9280744378367	0.856466366774471
ENSG00000065135	-0.180422192312047	-0.180485729509756	6.70167032806666	0.820408282519574
ENSG00000065150	0.0186776177563783	0.0186833203567196	6.70698753766865	0.981174828668302
ENSG00000065154	0.0561036315234169	0.0561801901138306	4.60235616185393	0.941800039545731
ENSG00000065183	-0.163596375932021	-0.163753155065244	5.15235768198442	0.836881531020069
ENSG00000065243	-0.09313790362605	-0.0931614484610901	7.13029731412162	0.908577386115797
ENSG00000065268	-0.684497246934894	-0.68480115708224	5.91095073468533	0.325226504056065
ENSG00000065308	-0.21751555009999	-0.217552785145727	7.38817649721982	0.782872236422638
ENSG00000065328	-0.259308006357815	-0.259457923151165	5.61738799040991	0.741256695255006
ENSG00000065357	0.266355565372273	0.266538729803976	5.2092938409523	0.732265207853039
ENSG00000065413	-0.135384520298136	-0.135955087019118	2.75911454077229	0.865130339335218
ENSG00000065427	-0.283202833471426	-0.283257762974546	7.65248350902104	0.717496328990209
ENSG00000065457	-0.0596291232855034	-0.0596788646734032	5.25961925708197	0.941350904050156
ENSG00000065485	0.521318935468714	0.5219836375837	4.89411362270847	0.477566922409014
ENSG00000065491	-0.212426239906627	-0.212948057030618	3.70300336299286	0.787799044709674
ENSG00000065518	0.348130898926879	0.348225966742354	6.67282789587065	0.652005736565193
ENSG00000065526	-0.485261840389036	-0.485367466863326	7.21161859565253	0.515709540833502
ENSG00000065534	0.415989681403291	0.41606578170717	7.84046655954437	0.583530483813142
ENSG00000065548	-0.217562747528251	-0.217580775438823	8.66845955360923	0.782914716513837
ENSG00000065559	0.0810469680386049	0.0811832850063266	4.10249273262972	0.918434675857894
ENSG00000065600	0.67036497284584	0.672734051897384	3.09483820372324	0.343131138433164
ENSG00000065613	0.00420568026692717	0.00420605527275259	8.41470948641252	0.995229182900752
ENSG00000065615	0.248832154613304	0.249343707060049	3.93010584462227	0.749867883106085
ENSG00000065618	0.891803299585877	0.916513192209511	2.165149382867	0.257783366729288
ENSG00000065621	0.339414185623518	0.343616896281004	2.36228982360182	0.661631986199064
ENSG00000065717	0.884674905042122	0.886396352690987	3.25772323427233	0.167454457792782
ENSG00000065802	-0.717208435156474	-0.717953717492595	5.17398817969419	0.298784632575703
ENSG00000065809	-0.161568560204082	-0.16161277872499	7.14002665899889	0.842177416759867
ENSG00000065833	0.250252989365225	0.25095780451442	3.80513432790685	0.748321573431379
ENSG00000065882	-0.0502746708689884	-0.0502977372561477	6.20993292853219	0.950905198439037
ENSG00000065883	0.127043527060078	0.12716135377029	5.28286515065349	0.87233638565935
ENSG00000065911	0.0534554149564712	0.0534783867737467	6.31676147902929	0.945715480989308
ENSG00000065923	-0.256893763612067	-0.257504535667159	3.49496550523773	0.743410404843608
ENSG00000065970	-0.180242470976642	-0.180400187981251	5.06612095339851	0.820334113846889
ENSG00000065978	-0.00610774602541296	-0.00610810215460435	9.28896899545552	0.994894213971294
ENSG00000065989	-0.39523810073564	-0.395930913346567	3.81902413131611	0.60537164559462
ENSG00000066027	-0.104536058680084	-0.104649246047539	4.76840203466962	0.896179969319714
ENSG00000066044	0.231184932389379	0.231267190060573	6.18184475625338	0.767560513691357
ENSG00000066056	0.617086999357486	0.617475584076929	5.59068686259934	0.382581060882253
ENSG00000066084	-0.0281689009710052	-0.0282155224080014	4.87560659932117	0.972471471871459
ENSG00000066117	-0.0147510550513369	-0.0147661424847574	4.9382330557724	0.986060171131874
ENSG00000066135	-0.193056160494614	-0.193293411952149	4.73293998242434	0.807410138879548
ENSG00000066136	-0.0550145889134089	-0.0552006121660467	3.41852449791893	0.945443976547386
ENSG00000066279	0.140209406616508	0.140222660840992	8.29512953946153	0.858833896674168
ENSG00000066322	-0.619660882350725	-0.619830848338088	7.10540940590441	0.384433901276114
ENSG00000066379	0.21393727660807	0.214282055538257	4.09459782420294	0.784742527289857
ENSG00000066422	-0.415003401536007	-0.415349216709341	5.51338893019804	0.586115274449201
ENSG00000066427	-0.0614451497278472	-0.0614761039967829	6.0656320506103	0.939856867641041
ENSG00000066455	-0.095672406563311	-0.0957739122403042	5.14548569003089	0.904929916556829
ENSG00000066557	-0.178670142853357	-0.178849919648639	4.71863137824156	0.821887510941
ENSG00000066583	-0.13188753805014	-0.132458636817066	3.00417554227634	0.868583965042194
ENSG00000066629	0.241725591517806	0.242454999118487	3.34993951453088	0.756845890357233
ENSG00000066651	-0.248562646004468	-0.249232816595763	3.85181728579934	0.751453562725277
ENSG00000066654	-0.0531277968925674	-0.0531600907218628	5.70308631853426	0.948173114255775
ENSG00000066697	0.0176197559287279	0.0176393719846219	5.65141975699002	0.982223393559642
ENSG00000066739	-0.145756105210215	-0.145984575534287	4.14972770595097	0.854828806034209
ENSG00000066777	0.162621810267397	0.162705662734907	5.96871106605949	0.836496334905247
ENSG00000066827	-0.164686631999779	-0.16538811516257	2.92122534320236	0.835399395031919
ENSG00000066855	0.109673527763247	0.109910729262789	3.75340193791359	0.889081961596645
ENSG00000066926	-0.337028415152304	-0.337897689819297	3.32868392743351	0.663188436481796
ENSG00000066933	-0.768546495956078	-0.769080494381826	5.52442294654445	0.239453457588812
ENSG00000067057	-0.475778466663812	-0.475884355706772	7.03976006219773	0.525408391701927
ENSG00000067064	0.384338795991482	0.384625700808191	6.06002769630158	0.615736629146203
ENSG00000067066	0.0453116530377639	0.0453170957989479	8.81231090562297	0.953761272180093
ENSG00000067082	-0.518950406144791	-0.518998636694265	9.06776508860794	0.481724576181894
ENSG00000067167	0.236402923323403	0.236441172976691	7.51728158798799	0.762174885224104
ENSG00000067177	0.157915264720182	0.15899720411799	2.28534881094166	0.840711701353314
ENSG00000067182	0.125839958304655	0.125856874096587	7.51837142608266	0.873537949198869
ENSG00000067191	0.38382433972464	0.387263977669049	2.07288751397133	0.618867012435341
ENSG00000067208	-0.0108896478639398	-0.0108963724421498	5.52081313147028	0.989948626395604
ENSG00000067221	-0.159570468418541	-0.15992585332312	4.98143496209979	0.840504461473465
ENSG00000067225	0.052392095645219	0.0523942044356717	9.81937679662073	0.945947303229285
ENSG00000067248	0.105716724288621	0.105770060043091	5.99736637082261	0.893748530204858
ENSG00000067334	0.287365115634197	0.287429800076483	7.37903683526852	0.711544230267724
ENSG00000067365	0.0382648805008116	0.0384771735343864	2.7020818848131	0.96070881999111
ENSG00000067369	-0.199543132512971	-0.199681866375812	5.93591546699521	0.800847838979983
ENSG00000067533	-0.00170521851840068	-0.00170582179800772	6.91136844467968	0.999162700898121
ENSG00000067560	-0.257041915113019	-0.257054575127674	9.40216251033378	0.74363309214644
ENSG00000067596	0.119213139335104	0.119316564653823	5.29596058316171	0.880283603523551
ENSG00000067704	-0.107769543496865	-0.10785077462387	5.49735262241353	0.893303610628898
ENSG00000067715	-0.432893057132384	-0.450703100310196	1.6615604102279	0.598753511221549
ENSG00000067798	0.40716970058066	0.413047204533298	3.75488617771289	0.602339772478619
ENSG00000067829	0.322794023600886	0.32364536317703	3.55692631604039	0.675732537411993
ENSG00000067836	-0.435088633476664	-0.436222352946955	3.16978790028499	0.566334424641733
ENSG00000067900	-0.00803446743991547	-0.00803524313047151	8.50388308211572	0.992935767728728
ENSG00000067955	0.0611662236072935	0.061193996727709	6.03601840969737	0.939598099568349
ENSG00000068001	0.875722780247475	0.876224670150911	5.58686607224606	0.160590705739935
ENSG00000068024	-0.0772795855111057	-0.0775146432103592	3.03865778448607	0.923311175018081
ENSG00000068028	-0.470079265794993	-0.470224913078585	6.63572814776566	0.537991179682777
ENSG00000068079	-0.1213498482707	-0.121427733032773	7.08303509184173	0.880868799319652
ENSG00000068097	-0.476177571135213	-0.476851362492587	4.46654685261365	0.52430003485304
ENSG00000068120	0.181810899837954	0.182034516006931	4.67864820123118	0.817033462708955
ENSG00000068137	0.644437541499169	0.644900656366412	4.8797407171155	0.355785900551894
ENSG00000068305	-0.210495507283987	-0.210581813946087	6.50872825060656	0.789879836685201
ENSG00000068308	-0.394292339645025	-0.394414870467188	6.65037479434702	0.607112782030512
ENSG00000068323	0.0129254781712263	0.0129286841959832	6.30520907056915	0.985682277161892
ENSG00000068354	-0.288319205804154	-0.288849208392806	3.92039080139389	0.71206956325546
ENSG00000068366	0.579968834432506	0.580131030880315	7.05638678659118	0.418609360783169
ENSG00000068394	0.0583028506015584	0.0583611147500583	4.92683884256188	0.941198905785302
ENSG00000068400	-0.119922645292078	-0.1199485023395	7.35546896037716	0.882020848598048
ENSG00000068438	0.670332533103519	0.671467894466095	4.09847870652157	0.333055828303129
ENSG00000068489	-0.19213836559626	-0.192164582827843	7.56302923016061	0.808292471906125
ENSG00000068650	-0.198478494981387	-0.198622678681917	5.26103544849188	0.802016521816922
ENSG00000068654	-0.26452690934568	-0.264818827324707	4.76308508548796	0.736003053190247
ENSG00000068697	0.0505402349676454	0.050541326448916	10.5439026488879	0.94898305324977
ENSG00000068724	-0.221732838128904	-0.222057117793591	3.95611408941938	0.778876506639401
ENSG00000068745	-0.106873354642703	-0.106939975115685	5.8542150168906	0.894899853432031
ENSG00000068784	-0.221134374454466	-0.221357772974315	5.17165187655341	0.779295218333024
ENSG00000068796	0.243223386240853	0.243323420388329	6.06408020326786	0.755550551595223
ENSG00000068878	-0.188872358011679	-0.188952134585627	6.27948849584546	0.811548640362553
ENSG00000068885	0.469266896449057	0.470176766859037	3.79292713705337	0.530109010392419
ENSG00000068903	0.151431435807337	0.151563903187932	4.84812477278285	0.84748679790654
ENSG00000068912	-0.0789645008976447	-0.0790016127402315	6.35929068680978	0.921917115657364
ENSG00000068976	0.234215823347577	0.274825392762361	1.00205220765682	0.854441494656053
ENSG00000069020	0.572472676369	0.572906653704577	5.71779593381135	0.426373898784357
ENSG00000069122	0.617881303399146	0.618747924573919	4.8683965843402	0.382109782287376
ENSG00000069248	0.170775637050152	0.170891863109466	5.40398279004047	0.82813876364091
ENSG00000069275	-0.24950687810688	-0.249510410456532	10.7461535157858	0.751250349509279
ENSG00000069329	-0.0887634455992013	-0.0887817447606747	7.26319810441487	0.91290837685077
ENSG00000069345	-0.0986324146065138	-0.0986821046350015	6.39676523950181	0.903033078959222
ENSG00000069399	1.50839625327491	1.5089333587089	7.07554650872104	2.75264692129153e-05
ENSG00000069424	0.605165085855051	0.608533434449322	1.97392922801968	0.412312570566442
ENSG00000069493	0.382530892058241	0.384971318137107	3.55946204433904	0.616327912754378
ENSG00000069509	-0.128442202340631	-0.128511129674361	6.22444816698565	0.87252344764314
ENSG00000069667	0.109687014850269	0.110283305308542	3.08007589158784	0.889114622913086
ENSG00000069702	0.145639682995009	0.145673551046596	6.81471221502588	0.855439570059585
ENSG00000069712	0.350745482611931	0.353614654147202	2.21551171394659	0.655152199081911
ENSG00000069849	0.440925675761783	0.440955009876623	8.77208701586103	0.558256859901748
ENSG00000069869	0.460647789518849	0.460807698095551	6.85994917826793	0.540376537421099
ENSG00000069956	0.0175874876710332	0.0176013244218119	5.71832535484353	0.98196147582252
ENSG00000069966	-0.0992312509430611	-0.0993285895436485	4.80119161212595	0.901532904778298
ENSG00000069974	0.354299887357843	0.354417841519477	6.17377540731287	0.646302733154249
ENSG00000069998	0.0258853914283079	0.0259467511071506	3.62015593293627	0.972668215050212
ENSG00000070010	0.240581907253249	0.24063284551387	7.02167514781808	0.758107579950271
ENSG00000070018	0.0097006061043879	0.00970610317140092	4.27636665942417	0.989498117490201
ENSG00000070047	-0.325742086212194	-0.325892470343583	5.98399360806158	0.675184240233155
ENSG00000070061	-0.237852256969417	-0.238281995396654	3.99912263239562	0.762566270680825
ENSG00000070081	0.418026674105829	0.418083693943271	8.08722985515565	0.585182440904161
ENSG00000070087	0.127662258281837	0.128736985132676	1.78595234840471	0.871122318691995
ENSG00000070214	0.0334749577677011	0.0334793671319901	7.57279521572442	0.966586426540428
ENSG00000070269	-0.0650340631915085	-0.0651801535846609	3.86790664086287	0.935570815618091
ENSG00000070366	-0.432199163868036	-0.43398902862709	3.37235634812898	0.568195900091733
ENSG00000070367	0.00656084594960584	0.00656586002002363	6.07626952947408	0.992334309039421
ENSG00000070371	0.295790582527749	0.29807502757482	1.94503495766034	0.703496340028749
ENSG00000070404	-1.06155154371526	-1.06577904797798	3.20414692790195	0.0777553249722549
ENSG00000070413	-0.179448441576005	-0.179583104569984	5.08925903203324	0.821092146614234
ENSG00000070423	-0.161394879559372	-0.161472005480605	5.73025888569736	0.840208415149748
ENSG00000070444	0.43645314158647	0.4373054819907	4.03903597140465	0.562441024345955
ENSG00000070476	-0.213264388424779	-0.213624101707416	4.21083437515026	0.787192849452607
ENSG00000070495	0.138579218679234	0.138698776647723	5.34825653171403	0.86070641295245
ENSG00000070501	0.0909054095519779	0.091042256676558	4.64275632240889	0.908464977798874
ENSG00000070526	-0.834387787862269	-0.841162355005846	1.99166700438336	0.231414015258638
ENSG00000070540	0.59105948684815	0.593250424704486	3.28291589229296	0.411934126405285
ENSG00000070610	0.372918503915616	0.374167295953683	3.20525585399004	0.62552606645951
ENSG00000070614	-0.534072694648956	-0.534188203072328	6.72800048857333	0.470469427285758
ENSG00000070669	-0.864429768531485	-0.866210204312048	4.91997643021746	0.187521779827256
ENSG00000070718	-0.177437312534988	-0.177588622151579	5.05739528094777	0.823080169935537
ENSG00000070731	-0.0768614162993376	-0.077097049251986	2.86393207999814	0.924856401323404
ENSG00000070756	0.416997664813506	0.417004570822538	10.8275747864728	0.583346150770261
ENSG00000070759	0.511141591658489	0.51532977939405	2.3479507628986	0.500091544543722
ENSG00000070761	-0.0185846428249512	-0.0186018586436973	4.18788976432696	0.982386596789871
ENSG00000070770	0.019890744210039	0.0198954980283573	7.08247027659524	0.979920861308071
ENSG00000070778	-0.557962636524674	-0.559177567173671	4.07195498541604	0.443301559405873
ENSG00000070785	-0.168690747814709	-0.168859665208466	4.80956692803547	0.831848298609863
ENSG00000070814	0.0927714951721536	0.092787844627641	7.35537566947442	0.906545287295175
ENSG00000070831	0.165510029332906	0.165545910031567	7.04614723067437	0.833153537276594
ENSG00000070882	-0.310594934203813	-0.311006076421288	4.81644128796005	0.6898401371676
ENSG00000070950	0.247626474740601	0.247813889124465	5.38538139128665	0.751215357453815
ENSG00000070961	-0.00160748345650065	-0.00160937129134571	5.72557338714125	0.999151005264775
ENSG00000071051	0.516159430178254	0.518519585443287	2.58915251491063	0.497744963433176
ENSG00000071054	-0.594432509128874	-0.594507690812654	8.41489695721078	0.405967121401214
ENSG00000071073	0.627838366217823	0.628794507353145	4.30415781899199	0.373112026620245
ENSG00000071082	0.59682417018172	0.596842749437427	9.87759353664216	0.40191060804358
ENSG00000071127	-0.124726959491221	-0.124750942111438	7.38426891570052	0.876588147095228
ENSG00000071189	0.429455090556945	0.429954824540436	4.58323198159711	0.569523596589325
ENSG00000071205	-0.481920537126455	-0.482114853262411	6.28086741266871	0.518949903957515
ENSG00000071242	-0.280947312955396	-0.281004849784019	6.69246000594785	0.719885638160941
ENSG00000071243	-0.0813560520617933	-0.0814232973232081	5.52782493067163	0.920095293281473
ENSG00000071462	-0.126593418307645	-0.126643808420767	6.28776270859355	0.874238074324895
ENSG00000071537	0.0624646559294604	0.06248589423961	6.64439081638594	0.937968976119263
ENSG00000071539	-0.397385571191463	-0.397695913477367	5.27114007186772	0.603599617284826
ENSG00000071553	-0.202019289356975	-0.202067609104989	7.18307349405434	0.798607379646528
ENSG00000071564	-0.0365957041169225	-0.0366054926915982	6.39470843552163	0.964435930078968
ENSG00000071575	0.670047475849513	0.670864169703653	4.18991319532647	0.332619875317981
ENSG00000071626	-0.405524436998804	-0.405589798195128	7.61620440967014	0.597589801682189
ENSG00000071655	-1.31047767509265	-1.31111994661599	5.91903238534839	0.0243042954571794
ENSG00000071794	0.160377742076444	0.160445181823038	5.83402887500012	0.838595533962227
ENSG00000071859	-0.158898943840114	-0.158939079482502	6.7740486064266	0.841629717373589
ENSG00000071889	-0.179455481210496	-0.179952109266777	3.29610141159978	0.820923052574004
ENSG00000071894	0.0251443202527446	0.0252633234386952	3.15695875345894	0.974062673900709
ENSG00000071967	0.17467801786209	0.174787290667359	5.65320823192594	0.823787326381699
ENSG00000071994	0.0896206484625919	0.089670304759506	5.72078846495522	0.910149895943356
ENSG00000072041	0.906897123718434	0.910687139382128	2.63308601958655	0.173020881218912
ENSG00000072042	0.322549513811063	0.32262923783933	7.02937352345532	0.676655500115867
ENSG00000072062	-0.262166734583022	-0.262207416090847	7.16965090370349	0.73892365870747
ENSG00000072071	0.856374875066198	0.857330620601005	4.24315169708203	0.177871896472956
ENSG00000072110	-0.593389920090969	-0.593414641821893	9.73552483341573	0.407391373745103
ENSG00000072121	0.0808097302276446	0.0809486261546566	5.18240016933254	0.918206591967916
ENSG00000072134	-0.1209634082286	-0.121007082707819	6.03474036889867	0.879815008713041
ENSG00000072135	-0.54715109404065	-0.547737013541622	4.70291487772946	0.453523331044045
ENSG00000072163	-0.864344140288603	-0.864532847274389	6.55705648360651	0.176052265711226
ENSG00000072201	0.619976811740843	0.625543543983386	1.79825597341232	0.423319545805837
ENSG00000072210	0.669376929832436	0.669580235320833	6.25091401300089	0.331965769400951
ENSG00000072274	-0.0947985141938236	-0.0948082921137361	7.84201442133963	0.906370626262584
ENSG00000072310	0.92744497963376	0.928648409699948	4.83798107360041	0.116832100692471
ENSG00000072364	-0.221479609584986	-0.221554529815159	6.83090976822481	0.778889088993037
ENSG00000072401	0.487509184441872	0.488464601644888	4.18481599457124	0.515898421126709
ENSG00000072415	-0.422578119833737	-0.422706396030929	6.5800853319615	0.584754350021876
ENSG00000072422	0.140678545938744	0.141082279583223	3.24342724089627	0.857900473603468
ENSG00000072501	-0.376049434423219	-0.3760672966362	9.44014796740033	0.62753971130364
ENSG00000072506	-0.128562528048623	-0.1286179981989	6.11611647212157	0.872182283479578
ENSG00000072518	-0.456326280882058	-0.456636888605968	5.5210568875151	0.544777465950179
ENSG00000072571	0.0567942870773804	0.0568053855289019	7.19781843934616	0.942266306570752
ENSG00000072609	0.0298063428959645	0.0298856727844061	3.75212544368243	0.96950853757769
ENSG00000072682	-0.75935209237363	-0.761587835585203	3.62947755087769	0.259541684132359
ENSG00000072736	-0.118960857394555	-0.119803605334018	2.43432576520322	0.88089229525298
ENSG00000072756	0.141374342585909	0.14163571431906	4.29083328843644	0.857647132605092
ENSG00000072778	-0.199397222844718	-0.199464374978905	6.35766275025474	0.801012713558716
ENSG00000072786	0.0603638001523082	0.0604103117072214	5.85123772016854	0.939187819095664
ENSG00000072803	0.0326290858274555	0.0326563491180607	5.19390519342334	0.966767485278895
ENSG00000072818	0.530209340214564	0.533246177663799	2.61854417889528	0.485538944930348
ENSG00000072840	-0.588804320697554	-0.592669676818898	2.62005378621957	0.423697641050991
ENSG00000072849	0.0233314936138498	0.0233435621927964	6.16562810689171	0.976511885556469
ENSG00000072864	-0.638719520831335	-0.639378387866407	4.70776528532155	0.36343154796637
ENSG00000072954	0.220683782105416	0.22089226815454	4.10516747227625	0.777610158594801
ENSG00000072958	-0.327905400065524	-0.328058437502184	5.94884289542396	0.673037777845978
ENSG00000073008	-0.167213778900445	-0.167236268757232	7.73256593180605	0.833319595024567
ENSG00000073050	-0.163448656563424	-0.164640026213292	2.55414712256511	0.835844520851538
ENSG00000073060	0.119540827220113	0.11962872186104	5.25697701415024	0.879530808009899
ENSG00000073111	0.339250306153149	0.339353215256578	6.54465213097531	0.660294638933324
ENSG00000073146	0.583261820056916	0.587530614057084	2.62607998346867	0.425309960052139
ENSG00000073150	0.0599638860907954	0.0602763508427357	2.29013245340099	0.939558394868418
ENSG00000073169	0.4823556968464	0.483836107403068	2.99875294619065	0.518747708915842
ENSG00000073331	0.294968760354786	0.29540536939884	4.81712092923679	0.703848320394896
ENSG00000073350	-0.199564801616483	-0.200411631848981	2.58605121172554	0.800644558317158
ENSG00000073417	-0.0038856622330283	-0.00388497170775446	4.17109433070859	0.997101882840234
ENSG00000073464	0.475556604911259	0.477267558145405	3.09137077125246	0.52445911081202
ENSG00000073536	-0.417662771933448	-0.418847389953291	3.26901259199924	0.583834192381847
ENSG00000073578	-0.0671184484136183	-0.0671765874591745	5.20877981352942	0.933632622793819
ENSG00000073584	0.0168339237156054	0.0168525262993534	4.81419115010331	0.982699365550054
ENSG00000073605	0.390582701115795	0.393873308766977	1.91391888978658	0.609941749261297
ENSG00000073614	-0.266702595475249	-0.266751194147003	7.57222342717947	0.733870517514353
ENSG00000073711	0.255421566005662	0.256374173042522	3.26619323183384	0.743233093326037
ENSG00000073712	-0.714275373163789	-0.714399054341799	7.86429818526781	0.289760051735182
ENSG00000073756	2.34299263233773	144269481.162504	1.19546548900328	0.079248237038253
ENSG00000073792	0.0239863505525412	0.0239908254034148	7.16172448546159	0.976025381802386
ENSG00000073803	-0.502103491775352	-0.502293460516841	6.47704764184756	0.499733987460824
ENSG00000073849	0.951372951400516	0.968998455702729	1.30135275913658	0.181422515960382
ENSG00000073910	0.187633961843479	0.187793295292517	4.80393201594606	0.810735484370543
ENSG00000073921	0.15951981486529	0.159555582991646	7.24442428016595	0.839625764535819
ENSG00000073969	-0.0725404994430979	-0.0726090230221488	4.95424883316534	0.928391877462647
ENSG00000074054	-0.0492932200433629	-0.0493299324511653	5.41841528294766	0.951493701079492
ENSG00000074071	-0.426521398353025	-0.426736721354865	5.67749377370259	0.574696599941688
ENSG00000074201	-0.339225864944684	-0.339369215358406	6.22918634642	0.661802936945158
ENSG00000074266	-0.211560946416091	-0.211727676787115	5.53806499816026	0.788860255449368
ENSG00000074319	0.167267781676131	0.167423374504383	5.33721939594293	0.831705473642169
ENSG00000074356	-0.145999328832415	-0.146047932420101	6.48349944746027	0.856637579452345
ENSG00000074410	0.898608615079518	0.899052936787275	6.3387436065953	0.127923737674827
ENSG00000074416	-0.766575157333706	-0.766832671494634	6.69659974574816	0.239637155153557
ENSG00000074527	0.0823717558700252	0.0824147820212502	6.63954077123161	0.915912698911121
ENSG00000074582	-0.0349308176994865	-0.0350208291079033	3.72372828838635	0.965984486594859
ENSG00000074590	0.441371085796866	0.441445672512695	7.62773054679664	0.557698324808211
ENSG00000074603	0.0918402806165837	0.091899694813927	5.50113494206692	0.908289811304299
ENSG00000074621	-0.353304429066625	-0.354396553030573	3.94023223179506	0.646342509206137
ENSG00000074657	-0.176740678140216	-0.176951923104095	4.9395882140675	0.823677327042438
ENSG00000074660	1.45022132738577	1.45475365561794	3.58997721980825	0.00285998613052879
ENSG00000074695	0.379689813023873	0.379750583834207	7.60496679072117	0.625703816191526
ENSG00000074696	-0.114803223130633	-0.114831703703128	6.73013371953166	0.887644338995739
ENSG00000074706	1.79223763089615	2.5639141146456	0.422059465576818	0.177830389289487
ENSG00000074755	-0.416815740462491	-0.417251914243541	4.85301480495472	0.585720449826417
ENSG00000074800	0.288036303112757	0.288048715937742	9.52049132225473	0.710837376469708
ENSG00000074842	0.0192431403299219	0.0192485129676155	6.92033241511352	0.980422823971331
ENSG00000074935	-0.604561948376077	-0.611273309567609	2.08194429684537	0.418138393108945
ENSG00000075089	-0.0507725490407406	-0.0508303527220825	4.95103485533284	0.949943253278389
ENSG00000075131	-0.0109933646996192	-0.0109990525900361	4.5495149108122	0.989781783450938
ENSG00000075142	0.0603116301944626	0.0603538042508261	5.1734102857403	0.938517124942356
ENSG00000075151	0.166842662590072	0.166875434594851	7.15830921335247	0.832874659218176
ENSG00000075188	0.0536045196329489	0.0536750921416846	4.65076582318756	0.945423824912538
ENSG00000075213	1.17304213174675	1.17372707261695	7.66215888258386	0.0147435004288105
ENSG00000075218	-0.317136473684089	-0.317207988220106	7.01412678210777	0.683845805886642
ENSG00000075223	0.0843316712129109	0.0843891199969326	6.34597979881578	0.91480114499151
ENSG00000075234	0.179387681710879	0.179858616078211	3.85248469798159	0.819347787995591
ENSG00000075239	-0.221612230808173	-0.221770216816927	5.42711853406034	0.778857370337197
ENSG00000075275	0.384841987052949	0.395155636255159	1.09165543784328	0.632200946712288
ENSG00000075292	0.0577316329589368	0.0577428244383458	7.5529810694974	0.942672979304428
ENSG00000075303	0.368013851802188	0.368922596943584	3.40438898666751	0.630831804444526
ENSG00000075336	-0.116030392438626	-0.116168231957147	4.64658939215497	0.884590104918013
ENSG00000075391	-0.21438005581848	-0.214706644625449	4.80913890187897	0.785940281684842
ENSG00000075407	-0.327122649840707	-0.327250839932499	6.22197760110665	0.673850886141024
ENSG00000075413	0.236739708964659	0.236919807516961	5.3487916679858	0.762080769113208
ENSG00000075415	0.401236148523108	0.401289923998859	7.71795209972526	0.598191836690695
ENSG00000075420	0.237582724133202	0.237637658986722	7.58720125665	0.761117447925508
ENSG00000075426	0.166076480152157	0.166092470572633	8.28096068749485	0.832741267190521
ENSG00000075539	-0.117009302978597	-0.117071511730778	6.12432414760521	0.883917929879512
ENSG00000075568	-0.130563765421987	-0.130706760573835	5.03147091008507	0.869953537771327
ENSG00000075618	-0.447334500072834	-0.447493897865638	6.16997112422226	0.555059214855114
ENSG00000075624	-0.906548535939903	-0.906662422621818	7.93751845573296	0.120976517217153
ENSG00000075643	0.167346556129591	0.16757620510634	4.63402509730234	0.831526248548642
ENSG00000075651	0.697330005829042	0.698223642412773	5.20673085187831	0.30527308618476
ENSG00000075702	0.176637313489264	0.176926924174878	4.13126020398721	0.822174993989658
ENSG00000075711	0.0818634922123329	0.0818861882153271	6.83668336121412	0.91888343067683
ENSG00000075785	0.0402827234770289	0.040285252984827	8.84108099301416	0.959976162648555
ENSG00000075790	0.300706196463557	0.300784648284983	7.38811202322555	0.69830876392072
ENSG00000075826	0.0978632957918756	0.0983583535334125	2.2351883529706	0.90082941989163
ENSG00000075856	-0.16652830917874	-0.166605636805426	6.16128464252887	0.833951246353546
ENSG00000075914	0.0200051450017661	0.0200403804958857	4.3698778566724	0.97902043441435
ENSG00000075945	0.2559840970027	0.256402246299035	4.60556818215292	0.742790379781831
ENSG00000075975	-0.572854537762156	-0.575219113928454	2.97858780321983	0.432228969161351
ENSG00000076003	0.090000480442426	0.0900496007260593	5.4986835873513	0.909516848897851
ENSG00000076043	0.498552386615337	0.498787309864455	5.89845668394778	0.500941585158851
ENSG00000076053	0.340645266378938	0.341719601379671	3.4225898679103	0.657807460980601
ENSG00000076067	-0.207334084800764	-0.207454983633538	5.87179503603383	0.793091752901846
ENSG00000076108	-0.0106540678026564	-0.01065653861159	7.66227544460275	0.990283565279216
ENSG00000076201	-0.605040454863322	-0.605465525294143	5.60523674523137	0.396730271334457
ENSG00000076242	-0.157429752937786	-0.157558013696446	5.40903143957617	0.843050343060746
ENSG00000076248	-0.151068414054241	-0.15110159698211	6.85038867854547	0.850006452835867
ENSG00000076321	-0.00389207470286759	-0.00390032979421855	4.38978926405098	0.996986548464837
ENSG00000076351	-0.144644834220398	-0.145527413977938	2.11539267052557	0.856146750803843
ENSG00000076356	-0.756828816138647	-0.757156250365448	6.10858248861642	0.249136878140983
ENSG00000076382	0.170110044387421	0.170282897529472	4.86665808113433	0.828794171120853
ENSG00000076513	-0.163427016293009	-0.163484864578941	6.30413919552204	0.837078022023003
ENSG00000076555	-0.265733043024424	-0.267710141616946	1.90435154611936	0.735042767050359
ENSG00000076641	-0.0350440244359035	-0.0352115382878907	3.44549636373542	0.967053243657403
ENSG00000076650	-0.310406077151257	-0.310790498489952	4.91910089818338	0.690070071600472
ENSG00000076685	0.275507325884516	0.276104406354779	4.78462510159752	0.723402591183535
ENSG00000076706	-0.173714435843986	-0.173723095778078	9.2473017555855	0.826892845346722
ENSG00000076928	-0.101551172863282	-0.101857413716327	3.33119918614579	0.899062717876568
ENSG00000076984	0.0619350600287784	0.0619606375107734	6.07350344751333	0.937846875914318
ENSG00000077044	-0.321304870370129	-0.32163285871069	5.21387284289565	0.679276239874984
ENSG00000077097	-0.105453739268184	-0.105484331491076	6.64882492632382	0.896748555488072
ENSG00000077147	-0.0543535376146731	-0.0543563411740043	9.18760260712838	0.946787090782662
ENSG00000077150	1.31902720896054	1.32300341743325	4.99627719116499	0.0152532405436541
ENSG00000077152	0.102183659288541	0.102264760807591	5.35719589437414	0.89615170753523
ENSG00000077157	-0.542032538565095	-0.542595381848437	5.16249788098266	0.464224160146243
ENSG00000077232	0.0363677021132673	0.036378240216494	6.81784503578524	0.963833995081569
ENSG00000077235	-0.388094789628644	-0.388233873016834	6.66269292272532	0.61339442206869
ENSG00000077238	0.652163147923529	0.652309717464695	7.05729038698236	0.347823389894059
ENSG00000077254	0.0962474977911831	0.0962648736318645	7.50050449111107	0.905529593439038
ENSG00000077312	-0.450354583740811	-0.450525783689709	6.35804885241675	0.552108971216788
ENSG00000077348	-0.00704523016270946	-0.00706009279079561	4.2022981043329	0.993855201266003
ENSG00000077380	-0.0212547253409135	-0.0212579420755197	7.81323530912389	0.979702104549299
ENSG00000077458	0.0927351889728398	0.0928342364224313	5.26171994485696	0.906448243812298
ENSG00000077463	-0.378742095319298	-0.379088560817349	5.31938392985032	0.622577116762879
ENSG00000077514	0.0087471116789096	0.00875188807609272	6.06399599457158	0.990972033559358
ENSG00000077549	-0.0648129998849385	-0.0648217417489582	7.62455056746827	0.936355350272637
ENSG00000077585	0.726487900390042	0.728566564783683	3.28147791027612	0.29498859147933
ENSG00000077684	-0.499403908875483	-0.49958702956595	6.03899047369804	0.501266417215175
ENSG00000077713	1.38103844760216	1.3960857336751	1.59963287224283	0.0486816971207715
ENSG00000077721	0.164482401933642	0.16454335454743	6.48428442425506	0.834141549792397
ENSG00000077782	0.09990356540859	0.0999698888873291	5.6893132868902	0.899905281114275
ENSG00000077935	0.169976233023698	0.174287159180118	1.14154935800011	0.839591819049404
ENSG00000077942	-0.323012223535165	-0.323652894250317	3.7242180125279	0.677765413666268
ENSG00000078018	-0.277363033089685	-0.277436547214163	7.51464204481242	0.723267425531307
ENSG00000078043	0.00520753610409202	0.00522352359817592	4.08042863477241	0.994107668077563
ENSG00000078061	-0.380115161800438	-0.380963607193233	3.86960121446225	0.620015036803436
ENSG00000078070	-0.0341652257584278	-0.0342267755592598	4.49442780259133	0.966554056972207
ENSG00000078081	0.877580712294259	0.878838782879279	6.25825730073562	0.171055471492443
ENSG00000078098	1.16128536011847	1.34424495834914	2.28556183471749	0.304750781404779
ENSG00000078114	-0.181055940288586	-0.181158924033428	5.31680506010207	0.819482802618412
ENSG00000078124	-0.40367764066443	-0.404256972275394	4.5553865037366	0.596944602444217
ENSG00000078140	-0.0799727450819554	-0.0799878844221306	7.44369135407006	0.921875754882597
ENSG00000078142	-0.0065254045739763	-0.00652810705984006	5.86032632945739	0.994314318003106
ENSG00000078177	-0.222442150860994	-0.222997771233714	3.98765131056931	0.777666357350835
ENSG00000078237	-0.0514968543905157	-0.0515591051319427	4.61946942589584	0.949216217597832
ENSG00000078246	0.00645070893598702	0.00645392330552134	5.86909785262905	0.993233293714967
ENSG00000078269	-0.0380795886416559	-0.0380931618902693	6.87990359317918	0.963009229573619
ENSG00000078304	0.0433147614559673	0.0433399550104454	5.45415137653294	0.956078067504066
ENSG00000078369	-0.136445852718555	-0.136456096349732	8.7083919652862	0.866347597290848
ENSG00000078401	0.328513063609491	0.328557854829517	7.99296356983188	0.670241917979159
ENSG00000078403	-0.166014542781045	-0.166207756794343	4.6758685108541	0.834515419186868
ENSG00000078487	-0.0638050533161357	-0.0640483159811572	3.54522402322045	0.936602365425731
ENSG00000078596	0.253373840028252	0.253419337284937	7.06835982962706	0.745333223716199
ENSG00000078618	0.124854343554437	0.124871938349953	7.89611238842508	0.875847350849228
ENSG00000078668	0.0386488455911818	0.0386616876439389	6.41110975652641	0.960867081706147
ENSG00000078674	-0.107185008462072	-0.107200967428669	7.72879132870302	0.895006901918016
ENSG00000078687	-0.0555898953061211	-0.0556855005592567	4.02904228096391	0.945153312458281
ENSG00000078699	0.0349232160330612	0.0350095187765505	3.71308005053357	0.96434843036343
ENSG00000078747	-0.0741029347110007	-0.0741809883112844	5.05493178970726	0.926573272412631
ENSG00000078804	0.353932492821387	0.354494659455728	4.67536053815965	0.645072799497944
ENSG00000078808	-0.32278457082558	-0.322833685952735	7.75559457980103	0.678311675968199
ENSG00000078902	-0.926711615818122	-0.927179378577294	6.0890424297367	0.138622773039375
ENSG00000078967	-0.307612522048007	-0.308539124030019	3.48268612196809	0.692314312047653
ENSG00000079134	-0.373763725788291	-0.374247876685227	5.15817616478868	0.62677828140788
ENSG00000079150	0.476488295199529	0.479639336518898	2.13571998877176	0.526261265488662
ENSG00000079156	-0.0615019392476221	-0.0616328194202084	3.93650517938254	0.939188048346314
ENSG00000079246	0.333031676038539	0.333058217559419	8.52382542044351	0.666247878429468
ENSG00000079257	0.450951788056352	0.454362057544481	2.0234029565618	0.556860046750525
ENSG00000079277	-0.000377190133224695	-0.000370540887463826	4.46908242934631	1.00044412245387
ENSG00000079308	-0.331707433952322	-0.333218603690141	3.06623335717602	0.668053360813048
ENSG00000079332	0.0469168833277832	0.0469283947386431	7.19404630408793	0.953434494671666
ENSG00000079335	0.411888432633967	0.420283352439839	2.04928115534803	0.602130674893867
ENSG00000079337	-0.252135639778204	-0.253330020526186	2.84807980267584	0.748673415287385
ENSG00000079385	0.699384568513332	0.707022974430365	3.42935518170993	0.325392584633446
ENSG00000079387	-0.42749886833415	-0.427714267386332	6.17767250859714	0.57661145880313
ENSG00000079432	-0.0679965511556992	-0.0681135165246643	4.58470313836195	0.932851876939022
ENSG00000079459	0.550055642213161	0.550160615059857	7.50196745968544	0.448590020826664
ENSG00000079462	-0.0858348133234109	-0.0859061554413203	4.88065434578288	0.915408348301177
ENSG00000079482	-0.13602716847319	-0.136674640021032	2.69431723432061	0.864150527766618
ENSG00000079616	-0.0739371403671733	-0.0739801216840943	5.54214379348313	0.926918594251784
ENSG00000079691	0.00956578272141383	0.00957139483015624	4.25922800802039	0.989795478292272
ENSG00000079739	0.694381496170768	0.695520681031522	3.96602925558547	0.314158213668849
ENSG00000079785	-0.419462098163123	-0.419527575885488	7.68043602806478	0.586549115521098
ENSG00000079805	-0.141795013510107	-0.141838697580431	6.54615513423306	0.858898713750117
ENSG00000079819	-0.323902756479967	-0.323996110255891	7.05157285130307	0.67710137193447
ENSG00000079950	-0.0555318339879777	-0.0555766462832902	5.11737187920497	0.94538709181172
ENSG00000079974	-0.477671600167974	-0.478160100447408	5.19294598896391	0.524257043101076
ENSG00000079999	-0.33870690009344	-0.33887448586381	5.94587125840723	0.662283270370413
ENSG00000080031	0.6235648002078	0.631526986187143	2.07052992617154	0.399258562908691
ENSG00000080189	-0.197135423469162	-0.197443935466064	4.41795259672287	0.803295465724107
ENSG00000080200	-0.419268707563858	-0.42020212378784	4.15572515422966	0.581377582604717
ENSG00000080298	0.368297395633595	0.36956509363654	3.35373542490183	0.630144225918603
ENSG00000080345	-0.147618701878552	-0.147638623454985	8.02148330547283	0.85397467066176
ENSG00000080371	-0.18426617759248	-0.184385304366546	5.71367284795953	0.816181929178357
ENSG00000080503	-0.376328663516574	-0.37639796777314	7.39649879569669	0.626360179416847
ENSG00000080546	0.0071488103902337	0.0071391858278864	3.46089172004015	0.992193303679887
ENSG00000080561	0.0307960105489545	0.0311873542291614	1.78719265599867	0.970532080720991
ENSG00000080573	0	0	0.0848674494603483	1
ENSG00000080608	-0.105709837745057	-0.105727770957066	7.74182165814439	0.896593173614873
ENSG00000080802	-0.187099108183655	-0.187278330548884	5.20076706869574	0.813342395707712
ENSG00000080815	-0.011727907622938	-0.01173484116377	6.33201511895339	0.989091263678189
ENSG00000080819	-0.0409981972024725	-0.0410555354088011	4.09633908908231	0.959924403896828
ENSG00000080822	0.660586592106934	0.661977312424027	3.94294169466179	0.367102227320069
ENSG00000080823	-0.398303117896376	-0.400141106084305	2.98217594369486	0.610173488462246
ENSG00000080824	-0.111905445544416	-0.111907443092427	10.800401910722	0.889208046755574
ENSG00000080839	-0.318617052870525	-0.318785774963758	5.80884740295305	0.68223228421893
ENSG00000080845	-0.228834744747109	-0.228984429704544	5.87260443754339	0.771591221201152
ENSG00000080986	-0.20167389300712	-0.201721003572418	7.0971304429061	0.798708582391221
ENSG00000081014	-0.62185676570359	-0.622657746557824	4.80639791373605	0.379788735204239
ENSG00000081019	-0.417693223614544	-0.418408907987683	4.50265188994931	0.583203919491236
ENSG00000081026	-0.199575511190335	-0.199750953746029	5.03091036663776	0.800926913381804
ENSG00000081041	3.35829055581553	3.36799766202614	6.59890449173876	1.18262603178949e-11
ENSG00000081059	0.194824022552288	0.195618605643111	2.78276883960827	0.803683601649342
ENSG00000081087	0.170643803857656	0.170776765560976	5.21157784654345	0.828203751600815
ENSG00000081154	-0.0608754801255559	-0.0608922404333907	6.59055679111666	0.940332076421075
ENSG00000081177	0.128499795344874	0.129291384328355	2.31538702761929	0.870561827446884
ENSG00000081189	-0.000711300607535599	-0.000717877670228222	5.50352155322002	1.00000035635007
ENSG00000081237	0.432323900002351	0.446837247926911	1.33416770068266	0.603468211122317
ENSG00000081307	-0.165844620988936	-0.166052674967981	4.62951370427289	0.834662005835105
ENSG00000081320	0.0833951606127269	0.083500438737842	4.66781264754669	0.915747662138477
ENSG00000081386	0.0789694746156905	0.0795300669852706	2.80741565345105	0.919713778276294
ENSG00000081665	-0.564533917917151	-0.568668729066556	2.51304870689865	0.444764934401721
ENSG00000081692	-0.372761147438209	-0.373276783218863	4.17366076189979	0.629227675456341
ENSG00000081721	-0.129981738209138	-0.130327749031041	3.56204648519336	0.870487496465078
ENSG00000081760	-0.289429544116542	-0.289717286869793	4.91138372112919	0.711161017659108
ENSG00000081791	-0.0972684683200345	-0.0973334804571495	5.49425202415571	0.903595799975711
ENSG00000081803	0.071079034975314	0.0711076890557496	6.11702137538055	0.929040731362857
ENSG00000081870	-0.0272551618939622	-0.0272712399330731	5.54223337735583	0.97392855839942
ENSG00000081913	-0.791907131280482	-0.792496228400211	5.35198901759321	0.222450598485855
ENSG00000081923	-0.539672292341444	-0.539980646860801	6.5799025064816	0.461679123425594
ENSG00000082068	-0.0988975547463319	-0.0989715777787589	5.48821140949752	0.90246313236058
ENSG00000082074	-2.59494099064065	-144269481.472375	0.835752729060061	0.0743630818333421
ENSG00000082126	1.23905441337639	1.35249317012171	3.56958158621495	0.256331841611748
ENSG00000082146	-0.644762210069663	-0.646973522958989	3.14657054789642	0.363752882112548
ENSG00000082153	0.0993110018643702	0.0993533980192727	6.36840862637749	0.899615172241571
ENSG00000082212	0.205193283457289	0.205398705799204	5.03929634867649	0.793523036928474
ENSG00000082213	-0.247055231561688	-0.247387741616242	4.50163206719668	0.753426716705172
ENSG00000082258	-0.00089874613443539	-0.000887626320110795	4.84405336403543	0.999899295324077
ENSG00000082269	0.034259988849541	0.034311889740849	4.23252973918073	0.965171827386159
ENSG00000082397	0.579588512433776	0.579762821802928	6.98393233236956	0.419211106258473
ENSG00000082438	-0.00366865583188571	-0.00367018217376047	5.45403228450929	0.997121062989431
ENSG00000082458	-0.0664006581064868	-0.0675782965493143	1.5771909538168	0.933129648872968
ENSG00000082497	-0.123106249346056	-0.123451851804929	3.44281211689435	0.877308295554333
ENSG00000082512	-0.303258300433777	-0.30380139412385	3.93086358032676	0.697127440421113
ENSG00000082515	0.131712552352314	0.131789712062789	5.73136387220084	0.867711504205914
ENSG00000082516	-0.0421392722724103	-0.0422047184128515	4.24930209139824	0.958591315407857
ENSG00000082641	0.135317943892575	0.135360051370122	7.26260317471204	0.866143841933527
ENSG00000082701	-0.0679543922397621	-0.0679778856317217	6.56736693496971	0.933711383873166
ENSG00000082781	0.256951325082582	0.257026573861372	6.53020023250525	0.741644166191737
ENSG00000082805	-0.250887663711326	-0.250928226123277	7.9273874078963	0.749608984000859
ENSG00000082898	0.168751981988573	0.168786953670812	7.3188776623827	0.830022680801299
ENSG00000082996	0.231112905333369	0.231321484248772	5.32666777348328	0.76771740464157
ENSG00000083067	0.754189774777383	0.771605759277802	2.07614280524592	0.315267285532928
ENSG00000083093	0.266001442291241	0.266344221440141	5.05303962184844	0.732734389688464
ENSG00000083097	-0.513902857415927	-0.515474199611273	3.8342758266476	0.486794829342
ENSG00000083099	-0.0207907109165139	-0.0207968692796072	6.92295885279485	0.980108089799632
ENSG00000083123	0.234426909195147	0.236609860868267	1.99208746908275	0.770059905769234
ENSG00000083168	-0.411973712009741	-0.412060920443006	7.12110687122817	0.590813796365389
ENSG00000083223	-0.0380734986060943	-0.038101362068888	5.94541140356781	0.962957716318504
ENSG00000083290	-0.653199059613154	-0.654297333412007	4.22230111124298	0.350796453740299
ENSG00000083312	0.0163699684686366	0.0163707441399387	9.5329905163991	0.983177819428108
ENSG00000083444	-0.0487462126214892	-0.0487627272452448	6.37778183446071	0.952268930739081
ENSG00000083454	0.233425353813492	0.235270513491279	2.04574935550071	0.765714096484587
ENSG00000083457	0.231645393536172	0.232010014997482	3.91467307758867	0.767023312291107
ENSG00000083520	-0.235717908472328	-0.235805456037339	6.40162155214306	0.764702682616735
ENSG00000083535	0.373697094293558	0.374197855945653	4.83123594486526	0.625126493447826
ENSG00000083544	0.155839763351555	0.156175704042947	4.0262612902634	0.842949617114258
ENSG00000083635	0.246872035891082	0.247338447130686	4.42320780023771	0.751894061281545
ENSG00000083642	0.201110598482367	0.201153279195373	7.13676736062735	0.797604192666745
ENSG00000083720	-0.314493238752502	-0.31497574832348	4.45512398219099	0.685906319477581
ENSG00000083750	-0.325494510239759	-0.327614272340696	2.96357074304666	0.673535729672928
ENSG00000083799	0.434075228086804	0.434378572829144	6.90742656569929	0.571927016378417
ENSG00000083812	0.110080299364541	0.110583014501512	2.56365513743974	0.889133437342357
ENSG00000083844	-0.367488058669475	-0.368053780292276	4.19701949209956	0.632984790196887
ENSG00000083845	0.338631045392945	0.338651549734215	8.86514785942176	0.660911051407255
ENSG00000083896	-0.314629155758698	-0.314692691737488	7.52567793909799	0.686351619476448
ENSG00000083937	0.225892867462209	0.226040530849211	5.68464088010896	0.7729115638246
ENSG00000084070	0.00618426864610735	0.00619025173862712	4.1182521147616	0.993285448136298
ENSG00000084072	-0.29340987589705	-0.293606859407255	5.47505367249052	0.707386322566778
ENSG00000084073	0.0658542994261318	0.0658806123199153	6.38215280057816	0.934432081967418
ENSG00000084090	-0.126319472662104	-0.126345707483348	6.89193629948171	0.874525591652001
ENSG00000084092	0.217289893287296	0.217609947211019	4.69013373163484	0.781523812710662
ENSG00000084093	0.17054437406753	0.170579642116856	7.36163467723365	0.828417590931635
ENSG00000084112	-0.249815665679562	-0.249889105059956	7.33534578642707	0.750640003322269
ENSG00000084207	-0.345812896590265	-0.345823093996206	9.86515891825222	0.656482002887575
ENSG00000084234	-0.0308763076088273	-0.0308779886293066	9.24816046036763	0.970246534013366
ENSG00000084444	0.371653919539747	0.373991429658626	2.10656773916356	0.62793459488793
ENSG00000084463	-0.115294526053962	-0.115312286040088	7.86115734470446	0.886112963633215
ENSG00000084623	0.633451120448573	0.633557592935326	7.4903047044767	0.365543382614152
ENSG00000084636	1.95983263748229	2.02893160035218	1.68121932523146	0.00801599135856339
ENSG00000084652	-0.171496739012821	-0.171552122233445	6.64079210118898	0.828965370635022
ENSG00000084676	-0.456463738190319	-0.457109467689067	4.67062137377485	0.543910993880503
ENSG00000084693	0.191736658304009	0.191972987349599	4.4578966760286	0.806707480337864
ENSG00000084710	-0.181177036899192	-0.181527748743255	4.26768881534616	0.819956202544669
ENSG00000084731	0.170533509641507	0.170975097456758	3.52046083264438	0.828215292651629
ENSG00000084733	0.200597557570111	0.200632581847445	7.61232975427481	0.798108826023071
ENSG00000084754	-0.259149467273649	-0.259183145765966	7.93486387762508	0.741394759041471
ENSG00000084774	-0.629582406874671	-0.629886901788607	5.740651688219	0.373988413977055
ENSG00000085063	0.250018665420017	0.250022775700787	10.8673121152445	0.748673257278848
ENSG00000085117	0.665773099467339	0.665894351983086	7.68611688582274	0.337146261639761
ENSG00000085185	0.0120283480482756	0.0120453396236453	4.26787824469241	0.987099741721626
ENSG00000085224	0.141262757165571	0.141278639074146	7.95570427326672	0.859060811271999
ENSG00000085231	-0.287012045142063	-0.287133376162189	6.17458944162325	0.714128115867631
ENSG00000085274	0.204075093431545	0.204649106826852	3.57521604414498	0.794451468215257
ENSG00000085276	0.658625094961002	0.659058736269199	5.54230309272256	0.34179754935904
ENSG00000085365	0.0793131369195187	0.0793392926159844	6.76638749345356	0.921001220459244
ENSG00000085377	0.211683738448343	0.212003132979055	4.24337496397058	0.787055081550486
ENSG00000085382	0.765236570886464	0.76758132066245	3.42229904459021	0.258365515252078
ENSG00000085415	-0.133406112293851	-0.13353591425519	5.07919758407839	0.867281244038768
ENSG00000085433	-0.172747356140208	-0.1730498170399	4.24905740422021	0.827682212650935
ENSG00000085449	-0.0804968827022641	-0.0805447586103308	6.16542380540803	0.920421097343344
ENSG00000085491	-0.133723891583241	-0.13376997926802	6.40289240273016	0.867440887337715
ENSG00000085511	-0.302851356079428	-0.303326140011817	4.1730148601191	0.697590980006144
ENSG00000085514	-0.219831323847199	-0.226453340108611	1.17927550584085	0.792256402074145
ENSG00000085563	-0.410665632646163	-0.410725510514675	8.03813446486704	0.594223507345792
ENSG00000085644	-0.492563753578291	-0.497867381325503	2.12719996176458	0.514853440790552
ENSG00000085662	1.3640043876295	1.36407031656782	8.93226635890752	0.00665344344007052
ENSG00000085719	0.0354278937539261	0.0354446941942932	6.01349273267883	0.963722419894576
ENSG00000085721	-0.092888062233041	-0.0929306855738902	6.30171012156105	0.90810753957921
ENSG00000085733	-0.139358249872782	-0.1393891669151	7.27617720972513	0.862280953152339
ENSG00000085760	-0.284934822202741	-0.285043671405743	6.5402830631351	0.715716545065173
ENSG00000085788	-0.206360116400349	-0.206719791975025	4.03061850555562	0.794105261464785
ENSG00000085831	1.54415771236911	1.57609185191385	2.71055182903784	0.023917547699084
ENSG00000085832	0.0931074750129023	0.093140897561164	6.69964484570651	0.907470966126494
ENSG00000085840	0.00353754104791518	0.00353832833295054	3.93149922300796	0.995800822700607
ENSG00000085871	0.443018184485954	0.443268790915627	5.40671139389779	0.556228632288342
ENSG00000085872	-0.217368644249035	-0.21752824752343	5.32329916448042	0.78313099661756
ENSG00000085978	-0.042666041725371	-0.0427628662927297	3.84976396838002	0.958039824453714
ENSG00000085982	-0.086432634487395	-0.0864829885068212	6.12195414211352	0.914792834790476
ENSG00000085998	0.414708953545183	0.415820681305173	3.77848209266694	0.583894722052566
ENSG00000086015	-0.502534150476284	-0.502918482535585	5.04662819743425	0.499520678235543
ENSG00000086061	-0.0493820723379697	-0.0493888413686146	8.66340202719467	0.952001340250076
ENSG00000086062	0.846105044593306	0.846162629189624	9.46796238050177	0.169756854624312
ENSG00000086065	-0.211706133058464	-0.211750842465137	7.61107197919552	0.789174214697251
ENSG00000086102	0.0625081235961928	0.0625306065109924	6.81023094358168	0.937779859670635
ENSG00000086189	0.104849705857487	0.104897740658273	5.6738426934765	0.895123049601075
ENSG00000086200	-0.0783313568259711	-0.0784716035802986	4.22367830868752	0.922303884535352
ENSG00000086232	-0.0919225321250898	-0.091940790114683	7.12821008128192	0.910500673487445
ENSG00000086300	-2.02061315184115	-144269480.747572	0.228113986948762	0.147767243472914
ENSG00000086475	-0.0894553057571253	-0.0895584687677113	4.42041475079028	0.911286399654488
ENSG00000086504	-0.347949246843304	-0.348358544080485	4.55645651181722	0.653553432296983
ENSG00000086544	0.956318164813486	0.958888661024558	3.63554266895835	0.114334090446901
ENSG00000086589	-0.363171388464488	-0.363332699056047	6.391613972206	0.639536289194125
ENSG00000086598	0.163818577239007	0.163926323898728	5.56735077691737	0.835118239849338
ENSG00000086619	0.362861621966042	0.363551167375741	4.27553715552151	0.63624478649023
ENSG00000086666	0.202644563015308	0.202725467837494	6.23158059363735	0.796121168939115
ENSG00000086712	0.294170285494541	0.294345891205439	6.16910730402674	0.704827998478476
ENSG00000086730	0.718608773606825	0.728350715257799	1.7518080936333	0.35279554006828
ENSG00000086758	-0.612288955987726	-0.612397241760825	7.72553682014134	0.388182122897895
ENSG00000086827	-0.334116629745422	-0.334272929785013	6.06018525541063	0.66684971496692
ENSG00000086848	-0.297453221514123	-0.299384251334552	2.26841058692569	0.702574488751949
ENSG00000087008	-0.177805864206077	-0.178279273467381	3.16732098666298	0.822659487263779
ENSG00000087053	0.194636769129422	0.194749319363876	5.77669615910223	0.804182717224644
ENSG00000087074	-0.388637655225819	-0.388848783292508	7.42639946398095	0.612673684189602
ENSG00000087076	0.719242348126034	0.723221135716415	2.53755746353354	0.309088875519487
ENSG00000087077	0.322464783240933	0.322688125793838	5.60041647580849	0.676634545520749
ENSG00000087086	-0.0718348043312791	-0.0718365676787971	10.5012300375553	0.929316762558539
ENSG00000087087	-0.0240404193915793	-0.0240454885039914	7.63470291459202	0.976921253189292
ENSG00000087088	-0.173012875242139	-0.173587806988051	3.46312144703255	0.828711728079896
ENSG00000087095	0.409501555906359	0.409785343759319	5.42324896721268	0.591063777952657
ENSG00000087111	-0.227902318750867	-0.227985461121187	6.16866324641942	0.772538509511372
ENSG00000087152	-0.0929401835405149	-0.0930111861333152	5.40930485583042	0.907787789793676
ENSG00000087157	0.892937434843346	0.895922205852968	3.17619065925249	0.159987043196962
ENSG00000087191	-0.11942779468007	-0.119454908202086	6.96911016818722	0.881743216901423
ENSG00000087206	0.161615540600771	0.161715186600062	5.97312957427827	0.837599509797913
ENSG00000087237	2.21351252781586	2.22652184139851	2.66038463120496	0.000107262418244784
ENSG00000087253	0.954002693714137	0.955888497574051	3.7990041849667	0.110780834762397
ENSG00000087263	-0.641706246939243	-0.641816157068945	7.77586239741829	0.362324859840611
ENSG00000087266	0.169587641771279	0.169731851097885	4.99863729097966	0.829494094727859
ENSG00000087269	-0.0524154904682885	-0.0524419265529238	6.23932195411088	0.948809371889521
ENSG00000087274	-0.05929809744253	-0.0593147541604674	6.57862008411592	0.942249759262131
ENSG00000087299	-0.30131937857382	-0.30172971281433	4.34435808086926	0.699214552839647
ENSG00000087301	0.0783837556276366	0.0784440897417544	5.38380181995609	0.920707363984262
ENSG00000087302	0.0118763853522915	0.0118790962154461	7.17361615069835	0.98776859136978
ENSG00000087338	-0.0539567529237971	-0.0539857748096626	5.60652808250495	0.947114342835413
ENSG00000087365	-0.160731679155406	-0.160745999751957	8.68493103512136	0.840492589713161
ENSG00000087448	-0.24211083918292	-0.242321445541045	5.10364208804823	0.758406058991999
ENSG00000087460	1.05994147551173	1.06000909293021	8.95283914294317	0.0856035837908558
ENSG00000087470	-0.241322585320565	-0.241362417588373	7.59280285489731	0.759119088590492
ENSG00000087502	0.287279534593174	0.287423569205793	5.8468362944348	0.711518657549956
ENSG00000087586	-0.26350457785226	-0.26357253399474	6.87495436217258	0.737017013091923
ENSG00000087842	0.240232697091184	0.240523229813039	4.57376097028392	0.758415619183728
ENSG00000087884	-0.828868960648242	-0.829372538171859	5.58461221677532	0.205429247951468
ENSG00000087903	0.486994013473776	0.48768762611362	4.25018119770962	0.511902092204844
ENSG00000087995	-0.220367036557243	-0.220569158129798	5.10471320195035	0.780110941208169
ENSG00000088035	0.162410885729134	0.162813193765639	3.57437384062376	0.836325879346066
ENSG00000088038	-0.206474040347418	-0.206839048980951	4.30894179825036	0.794145334070526
ENSG00000088179	-0.162415013828045	-0.162661757302088	4.06321399647741	0.838180356141281
ENSG00000088205	0.123972813009295	0.123991095594964	7.65662822771078	0.876437973354026
ENSG00000088247	-0.14205707079866	-0.142063003311727	9.25380625170385	0.859115183317267
ENSG00000088256	-0.21635400090975	-0.216445713494262	6.10347405161269	0.784371277169274
ENSG00000088280	-0.072256004517178	-0.0726170178102864	2.60257204913872	0.928235858565482
ENSG00000088298	-0.52678568504911	-0.528958720853369	2.92354586402693	0.476389604486097
ENSG00000088305	-0.689103991369308	-0.693488588858232	2.39169540418772	0.342001356725627
ENSG00000088325	-0.366735691469116	-0.366766265361303	8.30773982517749	0.635998478628982
ENSG00000088356	-0.161389617502214	-0.161505342304243	5.93709031783905	0.839051488127095
ENSG00000088367	-0.448179619872447	-0.448255426048458	7.29202970466585	0.554054495898035
ENSG00000088387	-0.0596319825944043	-0.0596757234881693	5.16153495925284	0.941219246366555
ENSG00000088448	0.037357218468872	0.0374064059776764	4.73821561845528	0.962251090975952
ENSG00000088538	-0.360563356233684	-0.364036161342892	2.09607432221885	0.646005623544943
ENSG00000088682	-0.0425272159850288	-0.0426029403164321	3.39970189781133	0.958229842042072
ENSG00000088726	-0.468469221675839	-0.47518902652359	2.06955656238797	0.544032544811513
ENSG00000088727	-0.184744708611281	-0.185879031408887	2.54289317294416	0.814921329005785
ENSG00000088766	-0.00655997067303835	-0.00655506305035109	3.96635143022759	0.994886753269351
ENSG00000088808	-0.210336303413605	-0.211063141154831	3.06698147169367	0.789800488094295
ENSG00000088812	-0.239761404132207	-0.240086719077416	4.35232499669913	0.760761363678914
ENSG00000088826	0.481767118566498	0.484849598870972	3.67797896459065	0.518473060732859
ENSG00000088832	0.0289944150672926	0.0289965741979423	8.6827499349329	0.969862604131724
ENSG00000088833	0.384526443587158	0.384633505875805	7.0485383005771	0.619188005386368
ENSG00000088836	-0.225556351945629	-0.226741394616115	2.51389597355766	0.775881286835505
ENSG00000088854	0.140212196138339	0.140726037149785	3.13113845329903	0.858599439225118
ENSG00000088876	-0.302899766767703	-0.304094075198405	3.03503036917143	0.696901519122015
ENSG00000088888	0.0596996272844093	0.0597163679246097	6.38068495699387	0.94045709051524
ENSG00000088899	-0.21538393066222	-0.215996372587473	3.45788809580925	0.784839858024105
ENSG00000088930	0.184756628730161	0.184779241759544	8.16269655524172	0.813991979783639
ENSG00000088970	0.427189576248489	0.429330695810727	2.64541538709891	0.572428389838769
ENSG00000088986	-0.000546036326380799	-0.000545946399697162	7.57359003910657	1.00036919165929
ENSG00000089006	-0.0892074145242995	-0.089229985283535	6.81948727695855	0.912819732763548
ENSG00000089009	0.182130077850823	0.182166257237625	7.2613859597683	0.81664568925361
ENSG00000089022	-0.278782684269238	-0.279270387603512	4.13052758711898	0.721572115696214
ENSG00000089041	-0.275601454054441	-0.276751989330116	4.38908313357227	0.723563006743645
ENSG00000089048	-0.00557169528430329	-0.0055728995003544	7.63615536358368	0.995342637590769
ENSG00000089050	0.593196900800476	0.595082411504152	3.29358529158147	0.40934101686082
ENSG00000089053	-0.21209879526003	-0.212158846446027	6.54118102807095	0.788289284631003
ENSG00000089057	0.320079792131371	0.321590800457987	2.59559903747327	0.678224884018013
ENSG00000089060	0.605022510911041	0.60540556409675	5.58695174637525	0.394048059632238
ENSG00000089063	0.346758955807879	0.347041774612004	5.06892673399806	0.651882551433773
ENSG00000089091	-0.543029229290997	-0.549875433157399	2.23717615072169	0.470711462655314
ENSG00000089094	-0.481792220377214	-0.482226008966294	4.96470924612846	0.518767322692581
ENSG00000089123	-0.730500342843903	-0.73627501910432	2.17406461600633	0.313011169956674
ENSG00000089127	0.0472259152419961	0.0472398668174913	8.16149321211166	0.951129196460364
ENSG00000089154	-0.356509426732146	-0.356606225130873	6.80642495358951	0.645212249764409
ENSG00000089157	0.0611987323973437	0.0612000654790923	10.155656583785	0.938617578617105
ENSG00000089159	-0.277123662452025	-0.27830699818463	2.91976526838581	0.722653606652364
ENSG00000089177	0.0378929856107473	0.0380558771796583	3.24295974600053	0.961351442828163
ENSG00000089195	0.152330151452902	0.15244196726957	5.70944576648923	0.8470631982239
ENSG00000089220	-0.0599944066529934	-0.0599965158140953	9.61942298831747	0.941313569968108
ENSG00000089234	0.250685177861713	0.250955119045378	5.10943172012064	0.748168914138156
ENSG00000089248	-0.165446131372139	-0.165463607370008	8.13524111109055	0.835331372704317
ENSG00000089280	0.205389840708943	0.205408847131291	8.60961738428013	0.793284447812004
ENSG00000089289	0.206493833481905	0.206616768375692	5.82056394228834	0.792311743270045
ENSG00000089327	0.0862515042219114	0.0863839702382514	4.57346938756817	0.912729837289843
ENSG00000089335	0.441849332073525	0.442621828976848	4.33865562007409	0.557686819130137
ENSG00000089351	0.960244326844289	0.960681747363756	5.92368974057834	0.107597478998895
ENSG00000089486	-0.495712878802215	-0.49934713525571	2.18187064417917	0.51880906296135
ENSG00000089597	-1.10840909920952	-1.10850172319431	8.48483951375906	0.0793436977854236
ENSG00000089639	-0.0754744144591109	-0.0756973043570618	3.26348373899321	0.925204616299252
ENSG00000089682	-0.067352015989447	-0.0674215178698143	4.7932475334688	0.933379575271323
ENSG00000089685	-0.320363234043929	-0.320441099865277	6.70937247793847	0.680643689983835
ENSG00000089693	0.191291449489466	0.191350364482181	6.68780461772246	0.807243298941173
ENSG00000089737	0.0772165715670659	0.0772258989381286	8.21638709357282	0.924028474378254
ENSG00000089775	0.642817662590489	0.644911022534175	3.11801682304428	0.363331136816243
ENSG00000089818	0.435734382968766	0.436624083408581	4.02563699045132	0.568584273787118
ENSG00000089820	-0.143411092965244	-0.143493186841709	5.25230084429922	0.860296862066069
ENSG00000089876	0.518722688112053	0.520691775723107	3.04513815679957	0.48339166754496
ENSG00000089902	-0.18996804209779	-0.19015964320285	5.0200481429541	0.810495237918064
ENSG00000089916	-0.177083633970862	-0.177222999751751	5.59965446791224	0.823350175657165
ENSG00000090006	0.502888746799054	0.504338493434967	3.22295610507458	0.499845735895704
ENSG00000090013	-0.278420215071504	-0.278632083464502	5.30524559283324	0.722186107961842
ENSG00000090020	0.715130235210425	0.716105155166505	4.80248137894274	0.289306149191282
ENSG00000090054	-0.00932903133539164	-0.00938405923872142	4.12705457873622	0.991329900032958
ENSG00000090060	0.191534208009027	0.191556742185104	7.98813426213621	0.807184071193633
ENSG00000090061	0.173174772058522	0.173625070814402	3.86565253333376	0.825594483050546
ENSG00000090238	0.412141076784592	0.412403612276448	5.15376643186829	0.586764585624375
ENSG00000090263	-0.165575741818369	-0.16565148728442	6.15479501259198	0.835073109533135
ENSG00000090266	-0.201007772205627	-0.201058134940703	6.88949293926886	0.799372602003945
ENSG00000090273	0.0151317956261881	0.0151349741644334	7.20776010686613	0.984630594678305
ENSG00000090316	-0.0143574578798853	-0.0143661293636612	5.62651345820813	0.986493683006317
ENSG00000090339	1.97510500380081	1.98199530135244	5.03196024799359	1.24438750155188e-06
ENSG00000090372	-0.320558160609505	-0.321272118945201	4.09492352140707	0.679531195994876
ENSG00000090376	0.913871672802666	0.914416424847253	5.60871946019368	0.119075829161642
ENSG00000090432	-0.461775342893409	-0.46203589353637	5.73623769758867	0.53920395219723
ENSG00000090447	-0.215749865566211	-0.216280600139723	3.26556760050963	0.784883922188453
ENSG00000090470	-0.0306839854456414	-0.0307013093397919	5.80674582413501	0.970261742906931
ENSG00000090487	0.413414967274252	0.413679131197316	5.58754648783199	0.586027672276648
ENSG00000090520	0.0236630907374695	0.0236682732784653	7.33789177548855	0.97624501967164
ENSG00000090530	-0.539653492987085	-0.539935386933527	6.1929128679455	0.460669400637286
ENSG00000090565	-0.634785755763722	-0.635798079189787	4.20432521262188	0.368318498477262
ENSG00000090581	-0.155831389084658	-0.156005856043776	4.93697903530181	0.84464887045696
ENSG00000090612	-0.0968604048402717	-0.0970464489639816	4.11223737566769	0.903719754855657
ENSG00000090615	-0.666203473501877	-0.666460467379863	6.47367182099912	0.335309955519903
ENSG00000090621	-0.193020758298659	-0.193046611728401	7.95472346267248	0.807421260945741
ENSG00000090674	0.166536295590588	0.168034189728735	2.01050065056942	0.832246910773734
ENSG00000090686	-0.343157421058354	-0.343182981375922	8.56956689997439	0.658300575154785
ENSG00000090776	0.883184301099122	0.885872137049263	4.13768857300613	0.158623906520108
ENSG00000090857	-0.175250753011021	-0.175288635728445	6.78271043292908	0.825583560370661
ENSG00000090861	-0.423896593469808	-0.424028600704543	6.79471088087562	0.578266055036029
ENSG00000090863	-0.16435457585593	-0.164386992565483	7.29329803500484	0.836861190036321
ENSG00000090889	-0.252931617504989	-0.252980960511188	7.28147324746573	0.747546223491371
ENSG00000090905	-0.203478817089951	-0.203525832925323	6.88165027326986	0.796900224688908
ENSG00000090924	0.586535493658763	0.587797338239459	3.68168046540726	0.414298139849332
ENSG00000090971	-0.422543371799952	-0.422971301501901	4.65794260714291	0.580708815048496
ENSG00000090975	-0.746781208553035	-0.751501534375505	2.44568297310751	0.308651155143961
ENSG00000090989	-0.165664191396297	-0.165734108336579	6.37550608384132	0.83480794268746
ENSG00000091009	0.198717002337754	0.199027286373777	4.36466485334922	0.800035497089714
ENSG00000091039	0.085533915519595	0.0855564847449659	6.786100237785	0.913173147209522
ENSG00000091073	-0.432070650523535	-0.432566559400622	4.91795249844034	0.568887446243974
ENSG00000091127	-0.0464993226801252	-0.0466005781070031	4.0895570116366	0.954127781471315
ENSG00000091129	1.33701170857174	1.33947854071671	4.55013207456715	0.0162922505797939
ENSG00000091136	0.162498267918131	0.162524215726532	7.92378121213943	0.836623446037357
ENSG00000091137	0.0887149594928439	0.0925111727903472	2.41782177652391	0.930759864293976
ENSG00000091140	-0.172880347702786	-0.172978962751275	5.7558775544652	0.827601123620732
ENSG00000091157	-0.254984368805739	-0.25556311890072	3.74645869504973	0.745268086243203
ENSG00000091164	0.276679234672494	0.276894820140068	5.41319403652388	0.722219173049405
ENSG00000091317	-0.104100810204717	-0.104132826504588	6.60070630457903	0.898150989871235
ENSG00000091409	-0.622357884072351	-0.622825822669283	5.55211042380062	0.379157701018982
ENSG00000091428	-0.0703021036665475	-0.0703205138624636	6.7862650254958	0.931060016829888
ENSG00000091436	-0.16348280922869	-0.163501130591493	7.78498916523415	0.837076166220538
ENSG00000091483	0.246363254834946	0.246514954687961	5.46808274760588	0.752268491932079
ENSG00000091490	0.152967471577087	0.153022868220327	6.33838900631337	0.845848915162236
ENSG00000091527	-0.060749101155532	-0.060752135508669	9.56562376296032	0.940538193275926
ENSG00000091542	-0.277754927339164	-0.277899522465285	5.77954784670909	0.722885242177971
ENSG00000091592	-0.267772434072522	-0.268126309744601	4.49026058559218	0.732736396125917
ENSG00000091640	-0.224598323603894	-0.224646780747189	7.34831163817688	0.776971777476453
ENSG00000091651	-0.224758952595669	-0.224919621026599	5.57848364008714	0.775688906907413
ENSG00000091656	-0.906622936090632	-0.916211396302097	1.80888637418691	0.19492042416013
ENSG00000091732	-0.562399447333641	-0.563221542938559	4.64879038220595	0.438371490355802
ENSG00000091844	0.025588698811371	0.0258409023258984	1.68183949764555	0.977028068237898
ENSG00000091879	1.42371551342999	1.43150076108892	3.9623405439902	0.00495754322532968
ENSG00000091947	-0.171184814350988	-0.171293850246781	5.54056454159002	0.82930870791933
ENSG00000091972	-0.120620293759004	-0.120973293186591	3.84551703091214	0.879895576196651
ENSG00000091986	-0.546528924099434	-0.546644457435275	7.2373101334649	0.459687274799138
ENSG00000092010	0.213995829260505	0.214022651235981	8.34421091213945	0.78467055186472
ENSG00000092020	0.787545913675269	0.788834966307353	4.35058280230632	0.230846096402511
ENSG00000092094	0.200954982488077	0.201536049054911	3.35296055511936	0.797629112905107
ENSG00000092108	-0.0816097292101639	-0.0816398512040584	6.43548284262915	0.919498947800773
ENSG00000092140	-0.228373113593296	-0.228464786561304	6.06262521682551	0.772079463498055
ENSG00000092148	-0.431569001915697	-0.431675504980916	7.16024549806717	0.573819715957764
ENSG00000092199	0.0131180545286937	0.0131191670540214	8.95589863095832	0.986669043642074
ENSG00000092200	0.892898353484489	0.984961079512563	0.84862037738831	0.395983234901756
ENSG00000092201	-0.317744176383415	-0.31776770243214	8.71995330987021	0.683377784153515
ENSG00000092203	0.167930616557237	0.167979601603628	6.85978386539702	0.830697487306122
ENSG00000092208	-0.186417039104041	-0.187072839216627	3.20502123208944	0.814486846501072
ENSG00000092330	0.360843819253137	0.361137640303708	5.39671663952188	0.639022578284596
ENSG00000092439	-0.100433580991721	-0.100504447615222	5.72701944969003	0.900379991077328
ENSG00000092445	0.384210471866075	0.384683468767145	4.19739834986214	0.614654594996364
ENSG00000092470	-0.160560760790083	-0.160624968209193	6.00069707468155	0.839970767087926
ENSG00000092531	-0.0114586292134603	-0.0114630324129012	6.01078458219059	0.989377897369293
ENSG00000092758	0.598535029833868	0.610804627121945	1.63767201423151	0.432007655390101
ENSG00000092820	-0.596476126179529	-0.596544100853617	8.46645094244826	0.403942311710727
ENSG00000092841	-0.827564257192592	-0.8276072151224	9.30708925323769	0.184916786808512
ENSG00000092847	-0.206411716486675	-0.206581074477849	4.96831387070979	0.794173801445086
ENSG00000092853	-0.387836200636616	-0.387871115129277	8.50384853581603	0.613921021320008
ENSG00000092931	0.171719704455464	0.172049124719483	4.0687460172657	0.827133867464572
ENSG00000092964	0.175946393107662	0.175960277929846	8.40730578854414	0.822758886041994
ENSG00000092969	-0.0259659656517453	-0.0259791688615614	6.43355486902369	0.975014746111189
ENSG00000092978	-0.240802733120109	-0.241074631158653	4.94903951663374	0.759645864604019
ENSG00000093000	0.253587222002626	0.253671506732882	6.55972895826907	0.74518368124158
ENSG00000093009	0.12453189911403	0.124607234460511	5.43180235672362	0.874537049844929
ENSG00000093010	0.262007209128906	0.262099520449877	6.57940426753596	0.736069257954004
ENSG00000093144	0.524423714509587	0.524664313940033	6.13785989228558	0.474447711712374
ENSG00000093167	-0.271073572554263	-0.271200094933637	6.63983795678471	0.729458409479184
ENSG00000093183	-0.267268051539267	-0.26742345858746	5.71913246805697	0.733310929619642
ENSG00000094631	-0.263752757796887	-0.263867487981514	6.28049830065442	0.738121087357497
ENSG00000094804	0.122738975202759	0.122766012766052	7.02293176154516	0.878375066707239
ENSG00000094841	-0.0699159206636456	-0.0701752378964129	2.96474354760007	0.930650936671581
ENSG00000094880	0.0563425544029266	0.0564467186754269	4.1556234558721	0.942900273334845
ENSG00000094914	-0.288100388059249	-0.289679485886737	2.79544362414575	0.712547814679325
ENSG00000094916	-0.330811436229111	-0.330860496956768	7.68541243767055	0.67036504868222
ENSG00000094975	-0.127187139055508	-0.127233294694365	6.82012891423579	0.874385567883716
ENSG00000095002	0.0669303273109828	0.0669609908628511	5.9554213098213	0.933153675104445
ENSG00000095015	-0.484014965631895	-0.484496811253633	5.00703926366759	0.516615738386825
ENSG00000095066	0.403244871282616	0.40393474499598	4.08193298763279	0.595538767196357
ENSG00000095139	-0.223321285247673	-0.2234303176665	6.23717238697072	0.777081513686316
ENSG00000095209	0.489884741891829	0.491134786786029	3.65715624054707	0.509935792575019
ENSG00000095261	0.206557999224525	0.20674106161201	4.89779055523112	0.792228917756429
ENSG00000095303	1.41495302451686	1.42453375361393	1.91333634842729	0.0514073557732375
ENSG00000095319	-0.491842283386717	-0.493471033495971	3.41458309095325	0.509026509117644
ENSG00000095321	-0.094620612674227	-0.0947261588555934	4.45821093727961	0.906103139069562
ENSG00000095370	1.5123562287036	1.51352971671586	5.32298665921996	7.96638422236838e-05
ENSG00000095380	0.170949711140213	0.170983606401149	7.12848285444162	0.82860709528062
ENSG00000095383	0.125695427988842	0.125798009508879	5.2206995848297	0.873310689509327
ENSG00000095485	0.289447092921569	0.28985205956346	4.71151358785131	0.70936905209002
ENSG00000095564	0.0229155066042627	0.0229327047902833	5.61696925362534	0.976729363673816
ENSG00000095574	-0.326630957375692	-0.327361157474434	3.90156160042923	0.673505446671812
ENSG00000095637	0.02593435908906	0.0259504292775899	5.27700674296784	0.973557111998941
ENSG00000095739	-0.41731194146817	-0.420615984358709	2.69093241336454	0.583939863845961
ENSG00000095752	0.437741155279624	0.443681532729063	2.33122669928462	0.593948190641147
ENSG00000095787	0.193311316359599	0.193328331610763	8.62286782654652	0.806101685096293
ENSG00000095794	0.417848222136776	0.418393742863937	5.2852667909467	0.582262716428523
ENSG00000095906	-0.109012422986492	-0.1091912886833	4.03973842553989	0.892154004208491
ENSG00000095951	0.0911001853105132	0.0911630796648037	5.81097686725975	0.908196777915231
ENSG00000096060	-0.16156843510059	-0.161587804735822	7.77561745146102	0.839628282013432
ENSG00000096063	-0.0365933753094406	-0.0366032471081015	6.77069109665117	0.96452266637646
ENSG00000096070	-0.135807021277086	-0.136091616785114	4.24555889299394	0.864551904125728
ENSG00000096092	-0.158568246663344	-0.158753196219205	4.30669291224419	0.842540582098279
ENSG00000096093	0.579575867885145	0.581830548355924	3.35407085263987	0.422663666634397
ENSG00000096384	-0.351624019728808	-0.351629567117882	11.2120943197544	0.649936217650045
ENSG00000096401	-0.154650369341147	-0.154689142240902	7.26408674906653	0.845933300858684
ENSG00000096433	-0.456061032901883	-0.456451591707981	5.45574366682738	0.544836663999576
ENSG00000096654	0.19352322395353	0.194710830133458	2.56738745863079	0.806657664068595
ENSG00000096696	-0.917259124515574	-0.924255098765706	5.77880269754224	0.214624797787848
ENSG00000096717	-0.202441236356247	-0.202748464205976	4.54292787390279	0.797957408713946
ENSG00000096746	-0.334923203182169	-0.334973650987523	7.96127476533802	0.666291562771443
ENSG00000096872	0.166428027784166	0.166665271631615	4.66542509534928	0.832434227718092
ENSG00000096968	-0.212624816665094	-0.21296261906657	5.30835091418372	0.787545743459682
ENSG00000097007	-0.143311320306421	-0.143422517785599	5.26868533491339	0.857541119829326
ENSG00000097021	-0.408336148521454	-0.408650660079351	5.28440988746577	0.593359192426044
ENSG00000097033	0.0434731915581565	0.0434826588384617	7.62733395537724	0.956726623188791
ENSG00000097046	0.317554239474247	0.31815954364915	4.23171596016526	0.681090208383561
ENSG00000097096	-0.352511309540816	-0.354540089547808	2.67300174724548	0.647988227511258
ENSG00000099194	1.21027534640949	1.21039465924428	8.51576899693541	0.0066469128388672
ENSG00000099204	0.183971399518867	0.184013571463591	6.89611554255506	0.814804903971111
ENSG00000099219	0.367833794493433	0.368036063525812	5.28132691959611	0.632107569765923
ENSG00000099246	-0.0609015132465353	-0.0609212670744071	6.54658998037272	0.940584499079217
ENSG00000099250	0.77768816648987	0.777997120568636	6.79390676098678	0.228202900123223
ENSG00000099251	0.479467784159077	0.486582506353839	1.93973254223512	0.554379346640437
ENSG00000099256	0.121496258154376	0.122026474753184	2.6587386281555	0.877003058349536
ENSG00000099260	-0.256052453311015	-0.256132000880768	6.37436315920892	0.747714983259534
ENSG00000099282	0.0652964857012538	0.0654427877485165	3.54028266204451	0.933233358672182
ENSG00000099290	-0.0371560047003159	-0.0371992609524135	6.02371274377047	0.963837095045244
ENSG00000099326	0.1205096493484	0.120844108160149	3.37324669414707	0.87801274215593
ENSG00000099330	0.480558747014652	0.481488689370805	3.56351150708277	0.518591931700526
ENSG00000099331	-0.272141094184936	-0.272341012134932	5.64688060776656	0.728405202671771
ENSG00000099337	-0.0126565518321884	-0.0126647397711244	5.43630239535713	0.988186521952955
ENSG00000099341	-0.260286282373141	-0.260311699738399	8.22743379092805	0.740293487263477
ENSG00000099364	0.141904500699049	0.142894845869287	1.99040005680597	0.85779577501264
ENSG00000099377	0.20270327677432	0.203323834117187	3.10944619004325	0.796722425952766
ENSG00000099381	-0.703584631243202	-0.70502483202854	4.09936122558692	0.30445525277997
ENSG00000099385	-0.42359117337473	-0.425213530241038	3.03484693028605	0.577472609245452
ENSG00000099622	-0.28433429341912	-0.284438701492316	6.24039581716066	0.716465106669082
ENSG00000099624	0.454966974665507	0.457498122746695	2.24112021289641	0.547421531410126
ENSG00000099783	-0.407393029410832	-0.407439030426763	8.36437895473915	0.600038120968739
ENSG00000099785	0.310823129970772	0.311969032805696	2.92033863879809	0.687481293501502
ENSG00000099795	-0.738107300525039	-0.738572519592237	5.58388253019054	0.312897614834532
ENSG00000099800	-0.960536854141579	-0.960620332066934	8.2832379887286	0.148275435086187
ENSG00000099804	-0.489098119838879	-0.489491053065742	5.11590605890198	0.512241765807168
ENSG00000099810	-0.0473384015564234	-0.0473713933020407	5.36342407296956	0.953783787228734
ENSG00000099814	-0.655347433139762	-0.65709692766807	3.66487324803267	0.351248225515657
ENSG00000099817	-0.350856427295949	-0.350866002992483	9.84462585578869	0.652155222170961
ENSG00000099821	-0.157843382268192	-0.158538514666514	2.48146445075639	0.842758760565757
ENSG00000099840	-1.41742007185433	-1.43449005562522	1.9487214734334	0.0506792171859876
ENSG00000099849	-0.479989196120068	-0.480730783585149	4.07180356947852	0.520612520356624
ENSG00000099860	-0.272059304099152	-0.272129155225641	7.03444689026518	0.72851760543254
ENSG00000099864	-0.610916954257333	-0.611105326722003	6.35922568164346	0.394674180213655
ENSG00000099875	-0.197252111176591	-0.197292723474796	6.87445984452911	0.803140662326943
ENSG00000099889	-0.110547819521994	-0.110832960700783	3.34398431357879	0.889991467174995
ENSG00000099899	-0.0575075023143838	-0.0576017458345664	3.64462970797243	0.943341000133719
ENSG00000099901	-0.0996445809452949	-0.099671465574701	6.71749478392013	0.902450510350617
ENSG00000099904	-0.0857235689326553	-0.0858005181361678	4.57658984511429	0.9157489525627
ENSG00000099910	-0.343855405536385	-0.344323146316566	4.2556263720247	0.657049179714117
ENSG00000099917	0.302161261409885	0.302988731219051	3.73498115471626	0.696434853170704
ENSG00000099937	0.357046407040672	0.409021036032851	0.767852984833237	0.77515354375178
ENSG00000099940	-0.0312381989144653	-0.0312549785645329	5.69674992242136	0.969696029952218
ENSG00000099942	-0.296719328783427	-0.297033359602216	4.80722126225932	0.703867282514872
ENSG00000099949	-0.0680019489842136	-0.0681171701568695	3.97988261623311	0.932749269050328
ENSG00000099954	-0.267159682615414	-0.325308057354889	0.748980226002474	0.841378887520288
ENSG00000099956	-0.253871597235311	-0.254119719220794	4.89616238623702	0.746752079530223
ENSG00000099968	-0.0170649393877176	-0.017073815231663	6.24910308267186	0.983737949930617
ENSG00000099991	-0.598577428410817	-0.59900890273182	5.42414924833177	0.402303481970418
ENSG00000099992	-0.1185896496566	-0.118843970182598	3.9867999095369	0.882185646878529
ENSG00000099995	-0.0807790895632002	-0.0808007991561752	6.83163070183424	0.921368945592887
ENSG00000099998	0.250657558643022	0.250995898216312	4.42387846266113	0.748022688939392
ENSG00000100003	-0.314010610174439	-0.314458460612978	3.99722884155557	0.687737867553067
ENSG00000100014	0.0479098631616515	0.0479480495194804	5.07206898965224	0.951349963938128
ENSG00000100027	-0.525088722706	-0.52742356022567	2.50369315098508	0.481182172253914
ENSG00000100028	0.0579679614496321	0.0579852855790704	6.59138942150752	0.941456378257833
ENSG00000100029	-0.427361089239047	-0.42783488950349	4.92489751870457	0.574483379101384
ENSG00000100030	-0.0842311706973246	-0.0842552452269431	6.58160712497502	0.916878905783218
ENSG00000100034	0.0651554399770468	0.0652628307321827	4.09685685803827	0.933683263951622
ENSG00000100036	-0.121338352658853	-0.121511799399483	4.71588898072285	0.879161054237758
ENSG00000100056	-0.231577072748667	-0.232340775190155	3.12575123511944	0.768500842973805
ENSG00000100058	0.2231667758092	0.223588525252659	4.16994023360814	0.775543766483954
ENSG00000100060	0.225066178542733	0.225124882323233	6.32801572206253	0.773324867743424
ENSG00000100065	-0.394780032120035	-0.395286157525074	4.33619936136266	0.605930806235367
ENSG00000100075	-0.176950892723777	-0.177109256382398	5.08818454033172	0.823547933364995
ENSG00000100083	-0.160890872136198	-0.160993470503481	5.32679121732255	0.839657106049763
ENSG00000100084	0.168481711156344	0.169402092931683	2.75490560423573	0.830481156280945
ENSG00000100092	0.249093515494226	0.250486964951122	2.13538903872371	0.750680373011552
ENSG00000100097	-0.24028423980105	-0.240312644436212	8.15680406327473	0.760189041255168
ENSG00000100099	-0.0855402896105678	-0.0856180550155523	5.10699644278604	0.915292567938393
ENSG00000100100	0.895703116376489	0.896528960473424	4.92093888522855	0.136331971107966
ENSG00000100105	-0.303806271605548	-0.304081518662688	4.98366128701285	0.696845087192939
ENSG00000100106	-0.190604170477553	-0.190670025900155	6.324758330921	0.810298068135375
ENSG00000100109	0.0598901025510801	0.0602756447279816	2.79539876228366	0.939709953934469
ENSG00000100116	-0.671831106211201	-0.674569321216948	2.74814667073842	0.34266633854778
ENSG00000100124	-0.0499139529433359	-0.050033684946104	3.6827918353928	0.950766233353007
ENSG00000100138	0.0342859913805689	0.0342891391541106	8.26851449962651	0.965719528289207
ENSG00000100139	-0.0430173590085475	-0.0430509918585045	5.6214634949072	0.958057584015497
ENSG00000100150	0.143727731477616	0.144774016315804	2.27769195755601	0.854835452386422
ENSG00000100154	0.124399318303537	0.124567722982324	4.70606782595864	0.874843465156561
ENSG00000100162	0.25475953377537	0.254913914593604	5.19467609566295	0.744068988996154
ENSG00000100196	0.0813400043885415	0.0815956331989615	3.13010570252602	0.917592154577781
ENSG00000100201	-0.215110744122848	-0.215127044650297	8.53823083703208	0.785354803356498
ENSG00000100207	0.355233234016958	0.355385761390768	6.23643007585658	0.645170540840209
ENSG00000100209	0.804691818683891	0.805825506130247	5.16118199897506	0.208787810272832
ENSG00000100211	0.0980138031468428	0.0980724533666054	5.34618504018934	0.901080734161451
ENSG00000100216	-0.110645977066476	-0.110668481149651	7.09642440057427	0.89029838100532
ENSG00000100219	0.132919260121347	0.132977232010211	6.93792582278586	0.866988980571826
ENSG00000100220	-0.467584374435522	-0.467751620596674	6.30678297586627	0.533573958653095
ENSG00000100221	-0.158015866882385	-0.158090681607025	6.18309829387815	0.843832523814732
ENSG00000100225	0.170036093724983	0.170080972900199	7.07411341241846	0.829289086672589
ENSG00000100226	0.0514731823609789	0.0515331999065107	5.15208405071171	0.948241309876287
ENSG00000100227	-0.451605824536649	-0.451766524360499	6.30300923273479	0.549635427567613
ENSG00000100234	1.12262336158964	1.12279377891693	7.38178061973394	0.020221421818056
ENSG00000100239	0.304643690348046	0.305039619364364	4.45485889539132	0.694193867174739
ENSG00000100241	-0.76593737192567	-0.766372502819502	5.68665240489969	0.26807199516382
ENSG00000100242	-0.172103743879366	-0.174022233113222	2.30912277223287	0.826528774177583
ENSG00000100243	-0.0238018352039341	-0.0238041514631511	8.54485558010875	0.977188943511001
ENSG00000100246	-0.348021194815166	-0.348639064641594	4.20418941256392	0.652279036604531
ENSG00000100258	-0.479367752775023	-0.479580116339688	5.96200406889167	0.523305730741458
ENSG00000100263	-0.462502970244742	-0.463982910078382	3.29385010458882	0.539062044302042
ENSG00000100266	0.16492544665985	0.165060512451369	5.2003693736835	0.833976840263464
ENSG00000100280	-0.0868794778311625	-0.0868998637943103	6.9098798617705	0.914137880889863
ENSG00000100281	0.072698632182081	0.0727242528328878	6.33031299084635	0.928221154443696
ENSG00000100284	-0.144198869619787	-0.144504098789326	4.04064883378898	0.856219878583827
ENSG00000100288	-0.430370645981501	-0.431526324689444	3.48989686034417	0.570691635250456
ENSG00000100292	-0.658570594872867	-0.658669096906055	8.23356396666881	0.35830178949823
ENSG00000100294	-0.0909498026242153	-0.0913278086917129	2.8213584713532	0.909592304554097
ENSG00000100296	-0.0903827844275684	-0.0904606129126722	5.24130246857746	0.910375151371331
ENSG00000100297	-0.310024787074711	-0.31011426170718	6.58900772752664	0.691427039600482
ENSG00000100299	-0.509125301485571	-0.509991387430231	4.33395496362726	0.493965217300047
ENSG00000100300	-0.540354079634314	-0.540483267455245	7.06925973881919	0.459964427214272
ENSG00000100304	-0.021773394326462	-0.0217900937094788	5.0731270866634	0.979477078316726
ENSG00000100307	0.257480827769429	0.257697491995199	4.27234611570958	0.740930295262974
ENSG00000100311	0.504598373231586	0.505559063939237	3.60835155769672	0.496086812237383
ENSG00000100316	0.29183005546408	0.291915841023379	6.73646336869244	0.707125071328105
ENSG00000100320	-0.218120263718058	-0.218172037884958	7.14318306059458	0.782254505468582
ENSG00000100324	-0.101699691287694	-0.101802390988281	4.69768989225451	0.898976015527014
ENSG00000100325	0.107953180515932	0.108102116145412	4.52441160455057	0.891078361644694
ENSG00000100330	-0.778607023237254	-0.782815787408543	2.6983762317197	0.258002122035255
ENSG00000100335	-0.140926614352016	-0.14097525166593	6.34430426865234	0.859703313708047
ENSG00000100336	0.845026588404203	0.995675692499196	0.357877861701472	0.452453685100733
ENSG00000100342	0.0127791047051201	0.0127818967279925	8.04371698192957	0.986148619056717
ENSG00000100345	-1.02347557243993	-1.02352704688553	9.77888832223128	0.0539870018878839
ENSG00000100347	-0.0263422082584877	-0.0263651870320475	4.99439090512257	0.974478628473202
ENSG00000100348	0.0674777803036789	0.0675001788303963	6.36693124482282	0.93191610670728
ENSG00000100350	-0.168363702898496	-0.168479585264271	5.17951850608081	0.833042402105316
ENSG00000100351	-0.167589890974744	-0.168948901670875	1.61887601932239	0.841742608615838
ENSG00000100353	-0.237895194226605	-0.23791218025057	8.79804959221616	0.762632536283436
ENSG00000100354	-0.215889881574063	-0.215936443029043	7.01111480574053	0.78447948064316
ENSG00000100359	-0.339102177291404	-0.339297608051048	5.44333901162254	0.663062337650662
ENSG00000100360	0.105404342873304	0.105586307920764	3.93520249014115	0.893658006602366
ENSG00000100364	0.0812993029007972	0.0813313727705114	5.85384004520785	0.917951280930689
ENSG00000100365	0	0	0.470758507093866	1
ENSG00000100372	0.0861680605022103	0.0862831334629445	4.49859070294596	0.91303134230258
ENSG00000100376	-0.0430158622543503	-0.0430910756298877	4.01586662931016	0.95785755467958
ENSG00000100379	-0.0125205399266369	-0.0125445534674996	4.44000747177434	0.988873148688659
ENSG00000100380	-0.0405685353225599	-0.0405729667250855	8.15073592407253	0.960665895077483
ENSG00000100387	-0.255957602142913	-0.256034125852942	6.82799093066899	0.744518841016559
ENSG00000100393	-0.264310158796579	-0.264400530571368	6.89574812000715	0.736200323310592
ENSG00000100395	-0.338206487171441	-0.338601999114695	4.65548804808512	0.662382050415383
ENSG00000100401	-0.419775548335219	-0.419866637509907	7.10102233285983	0.581786004715624
ENSG00000100403	0.126754776977634	0.126798259979551	6.78097992301022	0.87216937203101
ENSG00000100410	-0.514681556610918	-0.515066886629313	5.57275190252695	0.485737936385634
ENSG00000100412	-0.299858283125013	-0.301694756726102	2.52154120297167	0.700673131430193
ENSG00000100413	0.24348767757486	0.244486973527876	2.74825378158526	0.754872185595473
ENSG00000100416	-0.415138399929859	-0.415851185063682	4.11760092476429	0.585733474290123
ENSG00000100417	-0.53732238240613	-0.537745541369739	5.11321207830307	0.463184898598471
ENSG00000100418	0.0938184233523723	0.0939300102426929	4.91399590995305	0.905425329167751
ENSG00000100422	-0.449552205146846	-0.450425456738736	3.51806373144308	0.551554711747399
ENSG00000100425	-0.276354178689452	-0.276830513777452	4.33489070281013	0.723983101249841
ENSG00000100426	-0.248137654656955	-0.248434744518224	4.63526875599268	0.752373948959718
ENSG00000100429	-0.555776354568203	-0.557464522414007	3.03727669001625	0.452745261812045
ENSG00000100439	0.618995683303338	0.620547500297881	3.83820294394796	0.383049727032412
ENSG00000100441	-0.027720233347439	-0.027792604181799	4.25130501019061	0.972949707226655
ENSG00000100442	-0.110163633136143	-0.110212570083182	6.24928174362136	0.891348782711752
ENSG00000100461	0.130595180525583	0.130669297957294	6.05002376729293	0.86863306937377
ENSG00000100478	-0.244254299073328	-0.245351218393777	3.13648685810645	0.755317875538698
ENSG00000100479	-0.17217592078102	-0.172533978122619	3.88150592393015	0.828262783221752
ENSG00000100483	-0.385955111051731	-0.387411806453976	3.37826056830106	0.613786592870125
ENSG00000100485	-0.111082445483871	-0.111154028825332	5.54625587335567	0.889918817095688
ENSG00000100503	-0.304493761170377	-0.304589681205046	6.8639154622453	0.696325599609047
ENSG00000100504	-0.0397927735166717	-0.0398068156256102	6.22862479886579	0.961188529002112
ENSG00000100519	-0.0442652620677209	-0.0442969651753203	5.58426259636563	0.956698273402835
ENSG00000100522	-0.242713879211919	-0.242934016273758	5.13989780007439	0.757780709571069
ENSG00000100523	-0.223636002510332	-0.224083975596131	3.79851092149567	0.776765338044883
ENSG00000100526	0.573941667737065	0.574179643524503	5.85564374703162	0.424787605322808
ENSG00000100528	0.232107276451812	0.232186836176852	6.33426320388243	0.766624016220551
ENSG00000100532	0.423670777606629	0.42481850322706	3.6188800680609	0.575213708124887
ENSG00000100554	0.184446797864922	0.184509112089977	6.51832774244697	0.814348859274398
ENSG00000100558	0.539373748309198	0.540386020246881	4.40374780220654	0.459784035807845
ENSG00000100567	0.460075980179578	0.460237659839827	6.82628948672951	0.53904455973129
ENSG00000100568	-0.653631929351234	-0.654790695863589	4.16669335125901	0.35053114563844
ENSG00000100575	0.0398738092491214	0.0399392636572374	4.34336842623982	0.95950460345884
ENSG00000100577	-1.06448145163367	-1.06538184111378	5.43131066238468	0.090686416697876
ENSG00000100578	-0.326806467148864	-0.327144938659136	4.87057349198204	0.674122402052883
ENSG00000100580	-0.263064919647564	-0.263202886833997	5.68912352932311	0.737692800526963
ENSG00000100591	-0.219110655456827	-0.219136663898058	8.1665686534508	0.781518800335989
ENSG00000100592	0.0770480195834527	0.0770613716074142	7.43710290566103	0.924134856042167
ENSG00000100596	0.0385929104083746	0.038599852704343	7.28635965797079	0.960282671490197
ENSG00000100600	0.703260376199593	0.703967027557993	5.9716239386056	0.306844122617417
ENSG00000100601	0.229684832648121	0.231855361668528	2.09362606939887	0.772359697737223
ENSG00000100603	-0.202174450157359	-0.202220621843623	7.41023974379747	0.798220065906382
ENSG00000100605	-0.360224154531724	-0.360400985601101	5.6750572505944	0.641441098018338
ENSG00000100612	-0.00322521075806228	-0.00323345526821615	5.82351961603065	0.998629205029591
ENSG00000100614	0.0939247270845462	0.0939755972596966	5.87974127229312	0.906633999601855
ENSG00000100625	0.217346454138453	0.217750929022401	4.28444561257385	0.781390134784334
ENSG00000100629	-0.236580795183286	-0.236820797321236	5.05051740169963	0.763888492629323
ENSG00000100632	-0.0767992591385366	-0.0768022545531749	9.60683658222898	0.92436664312412
ENSG00000100644	1.03261571106367	1.03282003734635	7.66529157907233	0.0480030076264117
ENSG00000100647	0.975201945707168	0.97558896855563	6.63638918343829	0.0865594181597599
ENSG00000100650	0.0605474080611833	0.0605519306167783	8.55329827618888	0.938811169991447
ENSG00000100664	0.393126012551889	0.393288765766636	6.35049491453441	0.608867914176123
ENSG00000100697	-0.12399260807371	-0.124056179443182	6.18026124532024	0.877697322017907
ENSG00000100711	-0.43253868907358	-0.432786259218885	5.56423751183587	0.568574200875107
ENSG00000100714	0.132813788566809	0.132880322385803	5.85167082432675	0.867429064563501
ENSG00000100722	-0.0578624386869741	-0.0579175073170232	5.08997466567844	0.942920189922436
ENSG00000100731	-0.0124601123616408	-0.0124682916284913	5.45842659673756	0.988347713673068
ENSG00000100744	0.369393731860417	0.370026141877619	4.15882137316397	0.629955033682309
ENSG00000100749	0.0730785378862211	0.0731111718582231	6.12530318515944	0.927323354136969
ENSG00000100764	-0.482743062858706	-0.48280337416118	8.14270589524812	0.519205576853623
ENSG00000100767	-0.0824294547441138	-0.0825558440530456	4.10119684531136	0.918534693010514
ENSG00000100784	0.371127325008263	0.371547523611941	4.86011373743562	0.628962020498209
ENSG00000100796	-0.149411184236339	-0.14946384278325	6.74572859117645	0.851156208701401
ENSG00000100802	0.447709361774931	0.451337720172444	2.0043315790992	0.554318474066207
ENSG00000100804	0.00863689814925503	0.0086390295808189	7.03122112972171	0.991002003535025
ENSG00000100811	-0.0795888292445574	-0.0796072432851491	7.05377302956177	0.922496667722828
ENSG00000100813	-0.466953594895961	-0.467042049344708	7.62397303468849	0.534798901243538
ENSG00000100814	0.700437677834592	0.701544228491263	4.35806181048311	0.305954761600005
ENSG00000100815	0.0492571078229229	0.0492675265350974	7.36331107979227	0.950305772855429
ENSG00000100823	-0.254304239075807	-0.25441601385254	6.49376704914978	0.746549386991217
ENSG00000100836	-0.3266325061771	-0.326846336015735	5.4818782306701	0.674854105064486
ENSG00000100852	0.140957254734006	0.141026552145456	6.1043155549839	0.858210407308966
ENSG00000100865	-0.0303187531311262	-0.0303974785638393	3.72268116946793	0.970395216528365
ENSG00000100867	-2.21350552151395	-2.22979259370639	2.45491675168667	0.000154381565602874
ENSG00000100883	0.301269670171205	0.301364360392869	6.90852626984467	0.697758236980644
ENSG00000100888	-0.263370558824999	-0.263420948508347	7.66442892876334	0.73718318339944
ENSG00000100889	0.531034604268773	0.532577160184628	3.40999498683669	0.468888326254426
ENSG00000100890	0.34023647672846	0.341767376078568	2.88901863072864	0.658244906752917
ENSG00000100897	-0.0801798264180868	-0.0802186799772718	5.83628251204227	0.920700776663273
ENSG00000100902	0.236067450104187	0.237163116511177	3.35948941369816	0.763217600813432
ENSG00000100906	1.39755484622606	1.39763855346119	10.0480840904447	0.000340702677311387
ENSG00000100908	0.138500008114199	0.138927090662258	3.13804237040903	0.860304348512842
ENSG00000100911	0.640965796270715	0.641163643632588	7.05788331168166	0.358232567881725
ENSG00000100916	-0.0296894368485665	-0.029742838925082	3.73331698940077	0.971061660879347
ENSG00000100918	0.0678635079860709	0.0686506822942348	1.95682593797237	0.931726404804694
ENSG00000100926	0.319078419401935	0.3194053188006	4.81794575092658	0.67975272919843
ENSG00000100934	-0.00260128881483456	-0.00260031583783604	5.55544817666497	0.998258380202913
ENSG00000100938	0.136296742167198	0.13639806893256	5.23314624879407	0.863289431028253
ENSG00000100941	0.0600842383425664	0.0600893683757871	8.48608986607707	0.940198380950106
ENSG00000100949	0.239840655507484	0.240886271728776	3.00144921393192	0.758603113133452
ENSG00000100968	1.28484598485483	1.31939513234599	1.18570017768931	0.0848774503703992
ENSG00000100983	-0.67169259409177	-0.671975326675043	6.30824976023817	0.339667509008743
ENSG00000100991	-0.193223488787309	-0.193607115950708	3.94690369321363	0.80718260207397
ENSG00000100994	-0.577573005261522	-0.577809865625108	6.0359465309573	0.423601953747449
ENSG00000100997	-0.191572425128144	-0.191751613868303	5.08810447541074	0.808899551911227
ENSG00000101000	0.732194081954826	0.732901380957004	4.9737309842825	0.294386999179273
ENSG00000101003	-0.0531564958913265	-0.0531874330188577	5.57039868081681	0.947761994938879
ENSG00000101017	0.242845829447305	0.244348722891193	3.64537358326796	0.756029599821759
ENSG00000101019	-0.027223720477462	-0.0272525988015304	4.47183837694688	0.973583585052675
ENSG00000101040	0.610628396965612	0.610800645326613	6.84282639755019	0.388110466802595
ENSG00000101052	0.115846038475266	0.116117909214841	3.72468821534446	0.882948326177668
ENSG00000101057	-1.21091725237232	-1.21109006952779	7.48831845316228	0.0392215372944096
ENSG00000101079	-0.398334575377729	-0.398494638564977	5.66266390283931	0.60298790040019
ENSG00000101104	0.210067783309329	0.210629754840074	3.42831435766651	0.788498136497698
ENSG00000101109	-0.329168635110219	-0.329232928191265	7.27447874856304	0.67195281596726
ENSG00000101126	0.151895422219074	0.151973690045658	5.950519150988	0.847187424871366
ENSG00000101132	0.043291485341628	0.0433142082035774	5.97021328028512	0.956478854200221
ENSG00000101138	-0.0299890691104468	-0.0300436100343458	3.90755279502122	0.970827290808713
ENSG00000101146	-0.145316218090753	-0.145376986703324	6.39766678977275	0.855279474808999
ENSG00000101150	-0.383477366441315	-0.383548785946741	7.48968555104511	0.618038736956431
ENSG00000101152	0.0348975296705382	0.0349043572303405	6.75286407983765	0.96347962279333
ENSG00000101158	0.401398319704606	0.401632355984651	5.64110129377642	0.599222020147244
ENSG00000101160	-0.59358259624831	-0.593760812752944	6.62102525396919	0.422351145166524
ENSG00000101161	-0.754984026481457	-0.755086489592697	7.86422827892206	0.2557451493749
ENSG00000101166	0.0594964702275043	0.0595575308282697	4.92143187736208	0.939982157754958
ENSG00000101181	0.14598557911281	0.146145281133442	4.8659316672993	0.853200912207445
ENSG00000101182	0.033062095498267	0.0330634413180144	9.51560799326285	0.967083201690421
ENSG00000101187	-0.0994030507034366	-0.0994662467109158	5.89165050283118	0.901338226956544
ENSG00000101189	0.240525163119298	0.240676828999788	5.57264446259179	0.758293170326419
ENSG00000101190	-0.304558143780326	-0.305203342913552	3.67361688239824	0.695744968761912
ENSG00000101191	-0.254921429051258	-0.25510811983421	5.41498414007397	0.745605736274023
ENSG00000101193	-0.0961241137318113	-0.0961685559831165	6.03449763804225	0.904771978970827
ENSG00000101194	0.537294351036863	0.538490128858766	3.42480444636741	0.464066293382813
ENSG00000101199	-0.89877421102413	-0.899415441388177	5.32555394780671	0.164413125502237
ENSG00000101210	0.397090560990098	0.399404078232778	1.80998502352577	0.613899253908544
ENSG00000101216	0.00443128196058098	0.00443567464204498	4.78158462243434	0.994672037672577
ENSG00000101220	-0.293662708385343	-0.294408674975712	3.3539552641798	0.706585229813069
ENSG00000101224	-0.16613363107386	-0.16614429273878	9.0905321782385	0.834862824017437
ENSG00000101236	0.914462187933629	0.915659713192811	5.07317446657584	0.124414421925025
ENSG00000101246	-0.485521862429982	-0.486002391149519	4.91999262958002	0.515375653869138
ENSG00000101247	0.197066174497928	0.197820485346008	2.94012098695952	0.801409581808651
ENSG00000101255	-0.0554010480959391	-0.0554971467594329	4.52540413929264	0.945128660536428
ENSG00000101266	-0.312679285900153	-0.312782135321565	6.56359368796433	0.688209646827848
ENSG00000101290	0.183425665585018	0.183590144406888	4.9725658681857	0.815454828508135
ENSG00000101294	-0.543595136116634	-0.543703494212791	7.12675635238548	0.458306977252795
ENSG00000101298	-0.0631727863469289	-0.063359209958924	3.27865767241988	0.937734249127785
ENSG00000101307	2.4728119990561	2.50088165218327	2.70702565091723	1.73065140324984e-05
ENSG00000101310	0.00934588312951236	0.00935301806618336	5.74566836910999	0.990098980338441
ENSG00000101311	-1.08363196332594	-1.10215384699557	1.78748200052061	0.132200592145035
ENSG00000101335	-1.11930550702116	-1.11979216961814	5.74127394215574	0.0866779773782699
ENSG00000101337	-0.206285278025338	-0.206517568956593	4.9427142361201	0.794148795483876
ENSG00000101342	-0.186124066253094	-0.186703429352424	4.13221962512228	0.814140355012871
ENSG00000101343	-0.0995053833682181	-0.0995800001818287	5.55139691154979	0.901240691912063
ENSG00000101346	-0.171142672073848	-0.171314804539609	4.73614286343031	0.829418379881876
ENSG00000101347	-0.0406932228377141	-0.0406970711170215	9.1108340634497	0.960402184309259
ENSG00000101350	-0.204578764260778	-0.204668635786892	6.19165710053038	0.795831997119068
ENSG00000101353	0.674210230741125	0.705585012676104	0.9109847933902	0.435326984570312
ENSG00000101361	0.00784117733020752	0.00784195470148098	8.27091151457707	0.991773275899861
ENSG00000101363	-0.431689154189199	-0.432327562332533	4.38039384824276	0.568813753328625
ENSG00000101365	-0.0411412816059786	-0.0411719166488067	5.50340090749177	0.959756270997883
ENSG00000101367	-0.0939074962425575	-0.0939697374245574	5.55081261651597	0.90780104378147
ENSG00000101384	0.090011310854554	0.0900824488462441	6.08251290856824	0.909985432803634
ENSG00000101391	-0.34143829649699	-0.341813253274948	4.75204187886251	0.659202281917706
ENSG00000101400	-0.960945855103288	-0.96206678826094	4.32092897836771	0.117058530740094
ENSG00000101407	0.351367511714193	0.352042321972222	3.97300186620397	0.647350950851105
ENSG00000101412	0.0800757200276747	0.0800880068477042	7.08372847342594	0.91760208245281
ENSG00000101413	-0.121167424483083	-0.121273441777575	5.27849782903954	0.879392120734196
ENSG00000101417	-0.00675175117417234	-0.0067643862024266	4.12850674670632	0.994228219159788
ENSG00000101421	0.320936874085776	0.320967814889684	8.72292383358574	0.678221930948227
ENSG00000101439	-0.114357900238923	-0.114373569328606	8.38190586463189	0.88660334947108
ENSG00000101442	-0.16942135665105	-0.17005707209753	2.87315889830162	0.830808490201573
ENSG00000101444	0.0294496983905153	0.0294812791374527	4.69782227240909	0.969952417759357
ENSG00000101447	-0.553770472692704	-0.554433018950774	4.48133860649267	0.449413506541167
ENSG00000101452	-0.136009456905858	-0.136871674341285	2.48393551947671	0.863949204796114
ENSG00000101457	0.086418184418383	0.0864748849803212	5.58967552632209	0.914193283816938
ENSG00000101460	-0.327103544430544	-0.327740794621143	3.83091040862206	0.674545410398352
ENSG00000101464	-0.608074708212216	-0.609449303744527	3.62445957435926	0.39871828101241
ENSG00000101474	0.466878080065545	0.467021886869751	6.58672562695902	0.533510787891876
ENSG00000101544	-0.114579383956119	-0.114670142712779	5.09968138946007	0.886082251093953
ENSG00000101546	-0.56576895616141	-0.567363045101496	3.26485394209802	0.440823357646545
ENSG00000101557	-0.454816647937311	-0.454910538146534	7.27720610910698	0.551894552577445
ENSG00000101558	0.376709273681042	0.376772704394991	7.44024358751868	0.625959956424978
ENSG00000101574	-0.0350339222903981	-0.0350836699584823	4.26041103523172	0.965724173313882
ENSG00000101577	-0.13730492293746	-0.137378765244101	5.90127587763311	0.863765912269876
ENSG00000101596	-0.172211861832051	-0.172244359922497	8.01693721611879	0.828295513222325
ENSG00000101605	-0.106014577936394	-0.107691470523936	1.71847413936342	0.899809264549752
ENSG00000101608	-0.0992399692370567	-0.0992491431803043	8.65155846939083	0.902313655410518
ENSG00000101624	0.0697251532482449	0.0699180959513458	3.68164577170324	0.929425635095271
ENSG00000101639	-0.344426738980676	-0.344667479066783	5.39780229574676	0.656552184376434
ENSG00000101654	-0.0919115646494743	-0.0919469264904639	6.7187862804628	0.910178485290822
ENSG00000101665	0.287037970496282	0.288643461949022	2.48759804447895	0.714378936137282
ENSG00000101670	2.63541777343502	2.65878436141876	3.90993967290452	2.97044921738407e-07
ENSG00000101745	0.315441084374784	0.315479225722533	8.26932197310218	0.683183289062794
ENSG00000101751	0.815675420659064	0.819479127397844	2.94159788356199	0.221085340928928
ENSG00000101752	-0.187418358791564	-0.187514397210389	5.89026364078764	0.813035213468417
ENSG00000101773	-0.0163418710717015	-0.0163460131179907	7.07023160182529	0.984563216636543
ENSG00000101782	-0.168534737953221	-0.168594895084785	6.69793011092262	0.831927532500713
ENSG00000101811	0.0993024797163934	0.0994867032293248	4.27123724175669	0.899824454352646
ENSG00000101843	0.193661609377669	0.193902591145896	4.69398620430762	0.804701135766876
ENSG00000101844	0.282039535745249	0.282327544978211	4.91521581151268	0.716827437912854
ENSG00000101846	0.115924941038547	0.116122897666868	4.25590923618675	0.882990346132867
ENSG00000101849	0.154646272336841	0.154740390266416	5.3664214839722	0.844334553216991
ENSG00000101850	1.19620337775017	1.20273408492142	2.35320999777664	0.0869396547833573
ENSG00000101856	0.226815835650407	0.227061820378769	4.7833937909077	0.771772260742108
ENSG00000101868	-0.1663353088675	-0.166386184658157	6.63739135944024	0.834458554013845
ENSG00000101871	-0.20235977961476	-0.202491129360962	5.6902582703615	0.798330550980293
ENSG00000101882	0.180871240464897	0.180986874203949	5.6497117198898	0.817965111393165
ENSG00000101888	0.0365455821572283	0.0366295264246243	4.63050368485397	0.963201268126363
ENSG00000101901	0.0590390128969972	0.0591908431678786	3.4151149880762	0.940146144883267
ENSG00000101911	0.300611894733909	0.300802532646393	5.09485486807263	0.698327394390686
ENSG00000101928	-0.122015844329602	-0.122099288221222	5.39167859261705	0.878603242962382
ENSG00000101935	-0.056060016541371	-0.0561421985896676	4.28253137153985	0.944667965359758
ENSG00000101940	-0.633996555651161	-0.634525541991823	5.13461698116015	0.370100048082482
ENSG00000101945	-0.234603071650209	-0.235836005171321	2.45680688198284	0.765328749876075
ENSG00000101955	1.12814212421242	1.13205658229119	2.87729894507522	0.0643919620939788
ENSG00000101966	-0.0216458011550605	-0.0216538908282529	6.44192451219387	0.979216499286574
ENSG00000101972	0.0581181715851732	0.0581286995133743	7.63076145900652	0.942355900907683
ENSG00000101974	0.521461414259821	0.521657660659543	6.23518174915184	0.477428682234269
ENSG00000102007	-0.143799513671444	-0.143815057365854	8.12253237779404	0.857490038811625
ENSG00000102010	1.25309156877521	1.26990906504757	1.7097773974179	0.100646985839502
ENSG00000102024	0.227373329295533	0.227414386277957	7.5387353939916	0.771296384829223
ENSG00000102030	-0.266783877957656	-0.267437524936081	3.51548892764614	0.733439490608996
ENSG00000102032	0.195099485426201	0.195621827191947	3.00710161455666	0.804001747717556
ENSG00000102034	-0.068709023118911	-0.068747341408064	5.79851942829561	0.932149559913456
ENSG00000102038	0.193181767154153	0.193296953893314	5.78683199833805	0.805633903996979
ENSG00000102054	-0.265354089830418	-0.265385936379374	8.2272087152038	0.735256260927033
ENSG00000102078	-0.0721689581487938	-0.0722731075807263	4.41437995707806	0.928555699937885
ENSG00000102081	-0.0746633751512055	-0.0746803040577452	7.56669062076748	0.926588568453418
ENSG00000102096	-0.743277574437339	-0.744347708259095	4.34084563959035	0.296051271161669
ENSG00000102100	-0.0400246389907403	-0.0400799752035255	4.85961914073903	0.960925868984377
ENSG00000102103	0.1050860026548	0.105271034685257	4.27166970815339	0.894017660688819
ENSG00000102119	-0.548178939745868	-0.548399441683598	6.14499921346711	0.453419055987473
ENSG00000102125	-0.220074519378214	-0.220271675175668	5.02452927344516	0.78088604568837
ENSG00000102144	0.20163350619988	0.201666450337251	7.3161230835857	0.79706306879685
ENSG00000102158	0.0724276808745145	0.072457976133476	6.31712414049153	0.927546654992414
ENSG00000102172	-0.0908672423747343	-0.0908810850065172	7.65174359641666	0.910372093213943
ENSG00000102178	-0.176402347731196	-0.176642710218429	4.02234641799267	0.824255802246091
ENSG00000102181	-0.422940461545941	-0.423219152259018	5.02141781449737	0.578938562387215
ENSG00000102189	-0.00372436052481154	-0.00372519031806086	7.36262732091004	0.99717338611267
ENSG00000102218	0.160249437127589	0.160793869873472	3.73070643087073	0.838581942021989
ENSG00000102221	-0.327178615794302	-0.328965372034545	2.99228082865667	0.672532464014798
ENSG00000102225	-0.0717668476523503	-0.0717846350720624	6.8487290659245	0.931273687161074
ENSG00000102226	-0.606222983137421	-0.607057350323043	4.9524738690109	0.395604629551846
ENSG00000102241	-0.190118794602738	-0.19020005784568	6.35994392143718	0.810289073400789
ENSG00000102265	0.151805070499719	0.151834339281133	7.57342008704946	0.847540579846985
ENSG00000102287	-0.0833758811387261	-0.0834883745251735	4.92721304332056	0.918844774338842
ENSG00000102302	0.119171911032746	0.120172627004097	1.87489793525225	0.879888275382608
ENSG00000102309	0.27648578857376	0.276674883403139	5.20425901594739	0.722396539654081
ENSG00000102312	0.416656310890423	0.418816755471526	2.21684756314308	0.587375986532894
ENSG00000102316	0.001336653429047	0.00133935272360603	5.94878374912556	0.998118463928603
ENSG00000102317	-0.345501529379908	-0.345565269239824	7.4828317086523	0.655795918202443
ENSG00000102359	0.147021435754182	0.147351548192545	3.50449974285621	0.851403756312364
ENSG00000102362	0.00694037932990092	0.00694144312175487	6.68607094733547	0.992190839580387
ENSG00000102384	-0.249134346801429	-0.249248447710399	5.83316375780604	0.752170255822482
ENSG00000102390	-0.405478287443172	-0.405593135338802	7.01763956259401	0.599918998155834
ENSG00000102393	0.543771996875522	0.544652766081807	4.34040950211218	0.455931980731434
ENSG00000102401	-0.346534713266031	-0.34672133685014	5.66833075506722	0.65467602067933
ENSG00000102466	0.0875224242042661	0.0882291200489289	1.96485660854115	0.911301913021002
ENSG00000102471	-0.0893250213766133	-0.0894527739599382	4.19987225296986	0.911379024719542
ENSG00000102524	0.0528616600564098	0.0530127168991717	7.59529502456006	0.9468653041834
ENSG00000102531	0.542452780153298	0.54285315598615	6.14686183510178	0.458923007454914
ENSG00000102543	0.206452207165718	0.206798394660056	4.24270419230506	0.792305825108315
ENSG00000102547	-0.0110238606849471	-0.0109934274542831	3.27830207783825	0.989941261328408
ENSG00000102554	-0.491810602561251	-0.496801417710093	2.14091916115931	0.519233915431441
ENSG00000102572	-0.111978906750593	-0.112398887155348	3.77610069076908	0.888253132923482
ENSG00000102580	0.461247173255424	0.461480273900451	6.07426502009489	0.539315780141937
ENSG00000102595	0.456324147966957	0.456650692367684	5.34726322776634	0.544691026365766
ENSG00000102606	0.211864651747279	0.212073955782577	4.88090972333307	0.786925378710379
ENSG00000102699	-0.247617466317724	-0.247776893274935	6.09112123121574	0.753410179346297
ENSG00000102710	-0.299497826727908	-0.299920195452287	4.74079460596881	0.700903106310173
ENSG00000102738	-0.309461106888406	-0.309693170761067	5.69599899683655	0.691216131335887
ENSG00000102753	0.254017008829906	0.254074659034728	6.95627960786737	0.744569552552472
ENSG00000102755	1.08587807297154	1.08737953452257	5.08134446171134	0.0615284546063886
ENSG00000102760	0.391064009994599	0.39506261015262	1.72667804628264	0.624167333223306
ENSG00000102763	0.131442385929624	0.13201854477625	2.76508374666112	0.867355526027411
ENSG00000102780	-0.115197503471176	-0.115255569371386	5.85974726873618	0.886117207938614
ENSG00000102781	-0.382283367111934	-0.382597069779652	5.12621722061353	0.620915446690408
ENSG00000102786	0.0978677603782018	0.09794948273816	5.82554709664153	0.901816361563558
ENSG00000102796	-0.455720645462005	-0.460135610410264	2.46132383600398	0.548405658752406
ENSG00000102802	1.35291976307671	1.35504281394141	4.59064169597913	0.0148149906770495
ENSG00000102804	0.0729327893541625	0.0729752401939208	6.59569296116369	0.926673082343592
ENSG00000102805	0.507434412140588	0.5098157174393	2.9126434129401	0.496582083281538
ENSG00000102858	0.0367051153680577	0.0367609237803378	4.40821588021889	0.962565869154981
ENSG00000102870	-0.309121960732201	-0.309482808601195	4.64152038737443	0.691450307543285
ENSG00000102871	0.128746274352041	0.128935981454814	5.11285878548905	0.87063426414767
ENSG00000102882	-0.747363684194645	-0.747659304807877	6.20762454991784	0.269356835172829
ENSG00000102890	-0.254694615182204	-0.256555102003367	2.05077791719113	0.747426088775186
ENSG00000102893	-0.351018755818928	-0.351402181936105	4.48287086061436	0.649772993255861
ENSG00000102897	0.523565398706517	0.524414347356365	5.00743411214227	0.475328295225889
ENSG00000102898	0.173550863961482	0.173576410401877	7.54481451871478	0.825477231957432
ENSG00000102900	-0.0472009546371183	-0.0472058445210287	8.20966581676772	0.954073897245091
ENSG00000102901	-0.690269388529311	-0.691040479578506	4.73025047363042	0.316367665477082
ENSG00000102908	0.0696061630556331	0.0696783971658739	5.51399200563425	0.929295861727895
ENSG00000102910	-0.590520579222484	-0.590755019618641	6.07396630625445	0.410339194279709
ENSG00000102921	-0.0146330450788094	-0.0146396715580564	6.54152723634196	0.986208957967432
ENSG00000102934	-0.220676042512602	-0.22078496178771	5.72544692798961	0.779800973832471
ENSG00000102967	-0.142310975643821	-0.14281004156388	3.05799450105009	0.858097571162974
ENSG00000102974	-0.332764847071904	-0.332830304329427	7.34548041395144	0.668389403982561
ENSG00000102977	0.269484614667547	0.271755050340718	2.03024194426117	0.729617779459969
ENSG00000102978	0.0660919757058206	0.0662267223644235	3.70657762338527	0.932988124207584
ENSG00000102981	-0.177723965021169	-0.177985878478681	3.9388351911033	0.82316141199161
ENSG00000102996	0.39429188743801	0.395469516637732	3.183898952775	0.604189334229065
ENSG00000103005	0.370657365720297	0.370901408406356	5.5513070997827	0.629589027353172
ENSG00000103018	0.245141045728202	0.245332220931383	5.37689219996174	0.753691134698782
ENSG00000103024	0.50884496755605	0.510277544170784	3.0874833961692	0.492446003605567
ENSG00000103034	1.51217354015039	1.51232230921468	7.9104002336017	0.0013429477117911
ENSG00000103035	0.164386395800923	0.164424625805886	7.1311092050889	0.834419104597909
ENSG00000103037	0.220673641929518	0.221369267143003	3.16733001495334	0.777908592071043
ENSG00000103042	0.0778056487916635	0.0778845166905583	4.80961454484083	0.92131269079893
ENSG00000103043	0.0396032998749428	0.0397286529265965	1.92708374039475	0.960638020879583
ENSG00000103047	0.0601201246322595	0.060223589192602	4.01078387105816	0.938658261024436
ENSG00000103051	-0.456905022759968	-0.457444221736547	4.6038928512261	0.543637189992827
ENSG00000103056	-0.479172772942305	-0.48369256064638	1.56521784134696	0.531748735290059
ENSG00000103064	-0.14140054213173	-0.141831814588586	3.31245295709302	0.858969552941795
ENSG00000103066	-0.541876996429299	-0.542803239049153	4.32204058933687	0.458914813969384
ENSG00000103091	0.0424752943596863	0.0425625911731872	3.99978886564161	0.956787211481117
ENSG00000103111	-0.0588488336903684	-0.0588649852411878	6.56951769377339	0.942573084615565
ENSG00000103121	0.109444146209014	0.109507727425529	5.79156516083424	0.889701234242678
ENSG00000103126	0.194541833648249	0.194940151560257	3.85355205230931	0.804168676190088
ENSG00000103145	-0.104642908589529	-0.105167016297017	2.31841836419526	0.895870897370787
ENSG00000103148	0.471454031281525	0.473146947789409	2.89554693232131	0.528187625122987
ENSG00000103150	0.160022506504669	0.160338970405382	3.7898935300971	0.838499330581981
ENSG00000103160	-0.437680831617108	-0.43815318249881	4.66150363430196	0.563164738088381
ENSG00000103168	-0.0544940482329083	-0.054798340382868	2.26932815114664	0.946111508296494
ENSG00000103174	-0.325817245445203	-0.326093676295186	5.07179049117133	0.674926120861888
ENSG00000103187	-0.78156863323845	-0.781941574945665	6.28360220424958	0.231981279272215
ENSG00000103194	0.0706475706414394	0.0706678915556113	6.98410248195484	0.930383016634192
ENSG00000103197	-0.0288714794794319	-0.0289047374518235	4.38771735687507	0.971988211105873
ENSG00000103199	-0.197945932541446	-0.19825553004031	4.00316553455922	0.802769771278839
ENSG00000103202	0.106224719473007	0.106265673082349	5.7196136855855	0.892140052595801
ENSG00000103222	-0.126045073736675	-0.126333252599694	3.65168566128449	0.87444574467041
ENSG00000103241	0.369583227238973	0.370609491673724	4.43036843120016	0.629163237522074
ENSG00000103245	-0.0865207558412792	-0.0867337995455804	3.52577653347644	0.914112688127531
ENSG00000103248	0.00101518624535	0.00102667162793645	3.39858203798051	0.998196029603255
ENSG00000103249	-0.229803915723997	-0.22995963111937	5.23768664281972	0.771383436435506
ENSG00000103254	-0.151507671016799	-0.152336132247155	2.37473146192098	0.849364140242777
ENSG00000103257	-1.2892691906411	-1.29006416996416	6.21979957805305	0.0252110013710406
ENSG00000103260	-0.357324514265946	-0.358308994700095	3.04187765969778	0.647041727146922
ENSG00000103264	-0.103221588954738	-0.10334773084085	4.51333457442241	0.897439783544038
ENSG00000103274	-0.937314615352232	-0.93894424311244	4.55937415779636	0.210890590583895
ENSG00000103275	0.137456360598908	0.137492010795845	6.92650570230625	0.863822175621268
ENSG00000103313	2.89025104488777	3.7834398257402	1.83374004935504	0.0140282727847476
ENSG00000103319	0.22709628903882	0.227501366841851	3.4894121766412	0.771485275764914
ENSG00000103326	-0.3988751067694	-0.39940369354831	4.44627349697177	0.601989859180171
ENSG00000103335	-0.534021588729106	-0.534951479904738	4.47963711241038	0.466860892662906
ENSG00000103342	-0.1139078561375	-0.113920228167258	8.07298052620456	0.888107816140448
ENSG00000103351	-0.0598893702317462	-0.0600023124727204	4.06696636769467	0.940829499640232
ENSG00000103353	-0.482919639112224	-0.483424431399755	5.30887698207149	0.517674017150061
ENSG00000103356	-0.0565469610195059	-0.0567915655647957	2.65469284634771	0.943934385025023
ENSG00000103363	-0.19406258880326	-0.194165107816571	5.80794226333763	0.806391295134536
ENSG00000103365	-0.0854821540402476	-0.0855075617861778	6.31990431070859	0.915764377252512
ENSG00000103381	-0.254823927611124	-0.255008340659951	5.23798399033405	0.745746458555566
ENSG00000103404	-0.350503867451172	-0.351130340516859	4.18760333901407	0.649798560162396
ENSG00000103415	-0.40727748342203	-0.407772967693776	4.80185697457744	0.593513982151535
ENSG00000103423	0.371483613658237	0.371873162479183	4.84440684056616	0.628363978633637
ENSG00000103429	-0.186032146170574	-0.186111169534302	6.33614530597366	0.81438706089184
ENSG00000103479	0.181093045927458	0.181521433416425	3.61338585013152	0.817408792563691
ENSG00000103490	0.0515023437144497	0.051558905300529	4.50731816063006	0.947325235874946
ENSG00000103494	-0.162102653748822	-0.162438259912068	3.97104374376649	0.838379306323914
ENSG00000103496	-0.0997027180449822	-0.0997320152674033	6.95190456840214	0.901657526339677
ENSG00000103502	0.505745417348033	0.50612567446712	5.0965149210071	0.493217036609206
ENSG00000103507	0.326629051113321	0.326955416825215	4.57773375736365	0.672269038613131
ENSG00000103510	0.564856980585901	0.566907747918747	2.98227902609915	0.437491658935774
ENSG00000103512	-0.128146524049438	-0.128285663391575	5.15262882889343	0.872346508356771
ENSG00000103540	-0.464123541459817	-0.464325806186723	6.16474009708541	0.538169487475382
ENSG00000103544	0.0438504851941556	0.0438942732320565	5.18346625080395	0.956300683290111
ENSG00000103549	-0.555096822476675	-0.557838581084781	3.02486340179641	0.450669419867124
ENSG00000103550	-0.0937727724733724	-0.0938144940934016	6.32064244108518	0.907430242818557
ENSG00000103591	-0.359547625080616	-0.359720304781107	5.90859607544648	0.641716183847167
ENSG00000103642	-0.0368139372033264	-0.0368252879062641	7.40313661186093	0.964081014795124
ENSG00000103653	-0.79156851387314	-0.798245569227453	2.15845081202178	0.270254923202198
ENSG00000103657	-0.489592204242207	-0.490015699401299	5.4060869351981	0.51087381205394
ENSG00000103671	-0.403082335981395	-0.403580194718138	4.99238111781333	0.597770476647419
ENSG00000103707	-0.130848433975366	-0.13119015361516	3.24394925056921	0.870077281888701
ENSG00000103769	0.0703852709027688	0.0704056213821404	6.68417415417486	0.930284303008086
ENSG00000103811	0.772582057068739	0.774493866189876	3.51155837074509	0.24800562990493
ENSG00000103852	-0.336196016163064	-0.336818067390173	4.47265274669593	0.664051306927165
ENSG00000103855	-0.297796312743442	-0.2982026573934	4.64635517380767	0.702671990397584
ENSG00000103876	0.0518317590928148	0.0519003924036056	3.75064069246577	0.946714953572685
ENSG00000103888	0.464186275719257	0.468137274702615	2.22430980256728	0.570202655164606
ENSG00000103932	-0.549213097716361	-0.550063971697463	4.35249030681059	0.451667586974644
ENSG00000103942	-0.289047349332798	-0.295691683333153	2.43313110108722	0.71629816996741
ENSG00000103966	-0.228226530008879	-0.228403709637128	5.98431136115803	0.772148853334555
ENSG00000103978	-0.0667860018461469	-0.0668190327521284	6.28089011216735	0.934169309555986
ENSG00000103994	-0.272441280003785	-0.272471367359382	8.11672079394171	0.728212049594024
ENSG00000103995	-0.14228723595992	-0.142336848315771	6.38566029010725	0.859272963951692
ENSG00000104047	0.0448268487203405	0.0450050656894251	3.14510577708941	0.954079217018541
ENSG00000104064	0.207528049361579	0.207766816960648	5.01183636248815	0.791291610595794
ENSG00000104067	-0.613930723643315	-0.614046464740972	7.73228253653648	0.386559674106288
ENSG00000104081	0.501029827532868	0.503012680281816	3.64857662931073	0.498507433186268
ENSG00000104093	0.739053404623443	0.740073351551324	4.5695489729532	0.267995714214461
ENSG00000104129	-0.190640600079652	-0.191161363142088	3.37060632833959	0.809696261111629
ENSG00000104131	0.0127481998603886	0.0127493110647539	8.28629649471139	0.986327056401548
ENSG00000104133	-0.320638966955754	-0.321114875964275	4.92452797181291	0.679674638621491
ENSG00000104142	-0.47082362910802	-0.471324418959171	4.84776428448056	0.533590885559709
ENSG00000104154	-0.274355021377474	-0.275978433714548	3.00099973761355	0.724726163527872
ENSG00000104164	-0.0891707846262104	-0.0892069621563288	6.03510542206336	0.912463810302383
ENSG00000104177	0.0433253812814077	0.0433555319073976	5.66427586370175	0.956927953097749
ENSG00000104205	0.0116114679897619	0.0116276415501512	4.17859980574028	0.987295489924463
ENSG00000104213	0.436378267551576	0.437392899322857	5.03845813324025	0.562444776755415
ENSG00000104218	0.0643096334639378	0.0643483604605007	5.8732548332181	0.9356263616056
ENSG00000104219	0.194222900050309	0.194439910296922	4.79263327744733	0.804585621771112
ENSG00000104228	-0.283929353918037	-0.284793264134739	3.18949175145981	0.716165588582285
ENSG00000104231	0.330939379888434	0.332010402948983	3.07476707791224	0.668744123963229
ENSG00000104267	1.33643171041507	1.33759259823435	5.56957520073184	0.00430416023268263
ENSG00000104299	0.377536794966858	0.379215546569652	2.57229775043226	0.621232744953572
ENSG00000104312	0.716105088285656	0.717709332151358	5.92880687955398	0.288430083019483
ENSG00000104320	0.241741243873922	0.241920286262856	6.55613124967873	0.756993375545559
ENSG00000104325	0.333466077402302	0.333708579075357	5.80008600896438	0.665965417841458
ENSG00000104331	0.0489791270685555	0.0490071644687975	5.81160677732686	0.951546684948062
ENSG00000104341	0.192436144015323	0.192876503234136	3.57509262640281	0.806291912354271
ENSG00000104343	0.406719792713817	0.407504721993912	3.98190337899647	0.592435664978834
ENSG00000104356	0.0822545769887165	0.082339340194469	4.81937353487369	0.916571156884574
ENSG00000104365	0.0983717396811574	0.0984419639772347	5.36172201207293	0.901485168599945
ENSG00000104368	0.414613315218362	0.414923882432461	5.89966578898211	0.585277816997884
ENSG00000104375	-0.492208147043168	-0.492898921978279	4.89368188885023	0.508058848644599
ENSG00000104388	-0.0232427336472817	-0.0232464719992801	7.57647746480019	0.977706533913249
ENSG00000104408	0.704301089240441	0.704486869073115	6.7638719464484	0.2975172903611
ENSG00000104412	-0.177582985287791	-0.177677665931005	6.13586516770613	0.822852652855284
ENSG00000104419	-0.151997577949668	-0.152011203617006	8.40199793775158	0.849208004628003
ENSG00000104427	-0.723041254281177	-0.724604587380067	3.819589303615	0.295260183236908
ENSG00000104432	0.605686446295333	0.657898682445819	1.98167759366994	0.526511230965229
ENSG00000104442	-0.367089217250645	-0.367163891438399	6.88324720273913	0.636037533813972
ENSG00000104450	0.42001838524225	0.420589061689502	4.86216801460738	0.579777702580499
ENSG00000104472	0.198629574772259	0.198773379870171	5.5709902540145	0.800075284039092
ENSG00000104490	-0.0477943459293303	-0.0482051889629174	1.78838355850572	0.952501479336789
ENSG00000104497	0.465818663362208	0.468476699985052	2.84818330793531	0.538538817406275
ENSG00000104517	-0.131186427826728	-0.131231191230359	6.58886609476778	0.870374341137269
ENSG00000104518	0.00302908520348675	0.00302838274903189	4.40221102353417	0.996120904755877
ENSG00000104522	-0.529573885233468	-0.529756626327633	6.08951743966316	0.477411910067785
[truncated: 9,399 more rows]
