# Supplementary material for: Development of a bioinformatics platform for analysis of quantitative transcriptomics and proteomics data: the OMnalysis
Source: PeerJ. 2021 Nov 9;9:e12415. doi: 10.7717/peerj.12415 (PMC8588854; doi:10.7717/peerj.12415)
Supplement: Supplemental Information 5 [file peerj-09-12415-s005.csv]

ENSEMBLGENE	logFC	logCPM	Pvalue	logFC	logCPM	Pvalue	logFC	logCPM	Pvalue	logFC	logCPM	Pvalue
ENSG00000000003	-0.743751474	4.557845628	0.267132672	-0.906162417	4.557845628	0.141092329	0.417360753	4.557845628	0.581713954	-0.359959432	4.557845628	0.640167413
ENSG00000000419	0.108452932	4.758841601	0.890174054	0.096468827	4.758841601	0.902259333	-0.128664958	4.758841601	0.872533557	-0.781387008	4.758841601	0.25446638
ENSG00000000460	-0.456510611	1.782839496	0.559013223	-0.139030011	1.782839496	0.860699733	-1.432459378	1.782839496	0.043122831	0.792962751	1.782839496	0.277645571
ENSG00000000971	-0.450115407	6.933399049	0.553369285	-0.32461833	6.933399049	0.676355894	0.131856428	6.933399049	0.868554322	-0.620588906	6.933399049	0.380077772
ENSG00000001036	-0.066125272	5.462407519	0.934619402	-0.358448307	5.462407519	0.642259458	-0.29022485	5.462407519	0.710370722	0.171773762	5.462407519	0.827248275
ENSG00000001084	-0.186681415	4.100634067	0.813381166	-0.623286046	4.100634067	0.381325422	0.05777431	4.100634067	0.941401498	-0.013788881	4.100634067	0.986337825
ENSG00000001167	0.414895394	3.653166496	0.584106099	0.342529739	3.653166496	0.65640739	-0.384144745	3.653166496	0.615671935	0.178517544	3.653166496	0.820939189
ENSG00000001461	-0.73106741	5.259941728	0.275607193	-1.377509427	5.259941728	0.002376716	-0.39492088	5.259941728	0.606211415	-1.132401696	5.259941728	0.02980044
ENSG00000001497	0.018868257	4.674988978	0.98077197	0.013774194	4.674988978	0.985861002	-0.412208623	4.674988978	0.589125798	-0.546738802	4.674988978	0.454071816
ENSG00000001617	0.268128055	6.48740707	0.73041533	0.326498531	6.48740707	0.672197598	-0.514101655	6.48740707	0.487830563	-0.450475121	6.48740707	0.551134026
ENSG00000001629	0.472729958	7.124306563	0.527393235	1.205941989	7.124306563	0.007232761	0.115343937	7.124306563	0.884253484	0.330040316	7.124306563	0.669373203
ENSG00000001631	0.137278303	4.989182788	0.861844054	0.031398448	4.989182788	0.968016662	0.183695706	4.989182788	0.815143546	0.919776886	4.989182788	0.120985472
ENSG00000002016	0.243119654	2.614761631	0.756031163	0.319394173	2.614761631	0.680524748	0.075387117	2.614761631	0.923874202	1.391406157	2.614761631	0.011582982
ENSG00000002079	1.235417157	1.054904611	0.284573797	1.390901389	1.054904611	0.231737424	0.225446138	1.054904611	0.857857779	6.663156053	1.054904611	4.53E-13
ENSG00000002330	-1.017261741	3.740843379	0.087298106	-1.574941245	3.740843379	0.001536528	-0.268100953	3.740843379	0.732414405	-0.633672093	3.740843379	0.372783626
ENSG00000002549	1.773056593	9.730057396	7.36E-07	2.326653963	9.730057396	1.99E-11	0.484904588	9.730057396	0.514339195	1.055900718	9.730057396	0.042821966
ENSG00000002586	0.060587266	6.961313866	0.938569606	0.412812806	6.961313866	0.586910381	-0.280700845	6.961313866	0.719919052	0.361926713	6.961313866	0.637558088
ENSG00000002822	-0.239737895	4.264959811	0.760658487	-0.654731969	4.264959811	0.349987933	-0.679737401	4.264959811	0.325607333	-1.325236485	4.264959811	0.010657359
ENSG00000002834	0.505482686	4.454230638	0.493525546	0.481386726	4.454230638	0.517696775	-0.315923381	4.454230638	0.684371233	-0.340496625	4.454230638	0.659378975
ENSG00000002919	-0.099383162	4.377928095	0.901110813	-0.066896321	4.377928095	0.933616601	-0.461732562	4.377928095	0.538541325	-0.412762423	4.377928095	0.587147029
ENSG00000003056	0.43203897	4.849206261	0.567076274	0.405411759	4.849206261	0.593722489	-0.61435246	4.849206261	0.387869994	0.407662191	4.849206261	0.591602463
ENSG00000003147	-0.15384577	3.23690852	0.846033306	-0.161232005	3.23690852	0.838436805	0.501270922	3.23690852	0.500559809	0.660452895	3.23690852	0.355902573
ENSG00000003249	-0.707586719	3.899358006	0.306212696	-0.535285491	3.899358006	0.467432552	0.083650496	3.899358006	0.915065394	-1.164170723	3.899358006	0.046996945
ENSG00000003393	0.129639143	4.6445284	0.869541851	0.172146707	4.6445284	0.826883512	-0.023376596	4.6445284	0.9773586	0.289408489	4.6445284	0.709719108
ENSG00000003400	0.829332508	4.919780888	0.189245875	1.270100791	4.919780888	0.006325987	0.362984106	4.919780888	0.636413652	0.219845403	4.919780888	0.77940431
ENSG00000003402	1.118713898	9.100571663	0.023355833	2.141336909	9.100571663	4.95E-10	0.059726972	9.100571663	0.939299276	2.419371623	9.100571663	3.08E-12
ENSG00000003436	1.047159788	8.504025545	0.042170149	1.044053389	8.504025545	0.043428377	1.439123449	8.504025545	0.000112703	-0.142292373	8.504025545	0.859523405
ENSG00000003509	-0.203420489	3.656065052	0.796528469	-0.815686703	3.656065052	0.219995006	-0.034563642	3.656065052	0.966138039	0.455266337	3.656065052	0.544256358
ENSG00000003756	-0.08285015	6.663228661	0.91857518	0.04641703	6.663228661	0.953620155	-0.78262717	6.663228661	0.224970259	-0.571322313	6.663228661	0.428999127
ENSG00000003987	0.28996943	2.049966058	0.713882704	0.8324389	2.049966058	0.242458357	-0.006464222	2.049966058	0.993331436	1.606907295	2.049966058	0.006756696
ENSG00000003989	1.622069925	9.142373321	0.000115971	2.333018677	9.142373321	1.74E-09	0.458281791	9.142373321	0.540722854	0.378730817	9.142373321	0.620014525
ENSG00000004142	-0.004099545	5.196967224	0.996673663	-0.024814627	5.196967224	0.975907879	0.046809006	5.196967224	0.953524815	0.332811769	5.196967224	0.666520399
ENSG00000004399	-0.341744508	5.106498816	0.658993511	-0.738120178	5.106498816	0.269173177	-0.068264462	5.106498816	0.932529019	-0.171169811	5.106498816	0.829241198
ENSG00000004455	0.001992223	7.124689637	0.997020769	0.051011323	7.124689637	0.948072078	0.042957145	7.124689637	0.956110349	-0.689212796	7.124689637	0.314156022
ENSG00000004468	4.072536587	1.698623743	0.00119209	8.629009456	1.698623743	4.88E-14	3.182810583	1.698623743	0.009961175	7.53598405	1.698623743	7.54E-11
ENSG00000004478	0.191603849	3.441124093	0.80729086	0.40503558	3.441124093	0.593897851	0.031838678	3.441124093	0.967418542	-0.175181788	3.441124093	0.824161171
ENSG00000004487	0.168717697	5.20587759	0.830250809	-0.108243692	5.20587759	0.892256019	-0.039929154	5.20587759	0.960824085	-0.130040806	5.20587759	0.870317509
ENSG00000004534	0.107703583	5.912951258	0.89246105	0.136949367	5.912951258	0.862891584	0.029503491	5.912951258	0.970331667	0.369949036	5.912951258	0.631006614
ENSG00000004700	0.27603232	5.20124041	0.72279795	0.20704903	5.20124041	0.791788394	0.086159514	5.20124041	0.912752471	0.51854088	5.20124041	0.480990291
ENSG00000004766	0.077142108	4.639151037	0.92180194	0.06810562	4.639151037	0.930927758	-0.016351477	4.639151037	0.984633953	-0.134493653	4.639151037	0.865759962
ENSG00000004779	-0.265414407	7.135486858	0.735132171	-0.361178323	7.135486858	0.641008826	0.03026815	7.135486858	0.96959848	-0.43166382	7.135486858	0.571806884
ENSG00000004799	-1.579676944	4.180731669	0.00149903	-2.882193171	4.180731669	2.04E-08	-1.037594483	4.180731669	0.078293743	-1.675636143	4.180731669	0.001005716
ENSG00000004864	-0.152787659	5.219168618	0.847679987	0.021316963	5.219168618	0.978375324	0.157445123	5.219168618	0.841864513	-0.257622738	5.219168618	0.742715621
ENSG00000004866	-0.525432732	4.442218375	0.475139277	-0.368802899	4.442218375	0.63128789	-0.151539783	4.442218375	0.848961034	0.481391719	4.442218375	0.517858768
ENSG00000004897	0.026750049	7.400842871	0.973298915	0.139959933	7.400842871	0.861123177	-0.030715979	7.400842871	0.970278226	-0.090422084	7.400842871	0.911614459
ENSG00000004961	-0.010516163	6.071274749	0.990450786	0.522551287	6.071274749	0.476591787	-0.012251115	6.071274749	0.988750371	1.459575979	6.071274749	0.000433156
ENSG00000004975	-0.262940821	5.966251317	0.737606	-0.577565298	5.966251317	0.422866949	-0.030386098	5.966251317	0.9705048	-0.553022304	5.966251317	0.44738233
ENSG00000005007	0.079106976	7.391107719	0.920242311	-0.103697561	7.391107719	0.897257119	-0.147355018	7.391107719	0.853314393	-0.660494731	7.391107719	0.340924972
ENSG00000005020	-0.448349039	5.38095023	0.554214152	-1.089156131	5.38095023	0.04030742	0.186910545	5.38095023	0.811907501	-0.000255166	5.38095023	1.000426156
ENSG00000005022	0.006957959	8.0874848	0.991689326	-0.093084553	8.0874848	0.908178941	0.335780165	8.0874848	0.663013058	0.199165882	8.0874848	0.799345236
ENSG00000005059	0.055620411	5.973619006	0.944559311	0.489092309	5.973619006	0.510989862	-0.184989403	5.973619006	0.815433596	-0.239677584	5.973619006	0.7606983
ENSG00000005075	-0.718312638	5.46821004	0.286311797	-0.81029001	5.46821004	0.203921244	-0.277335568	5.46821004	0.723295681	0.015411521	5.46821004	0.983898694
ENSG00000005100	-0.225565083	5.395392406	0.774909365	-0.302584435	5.395392406	0.698056961	-0.387453765	5.395392406	0.61538169	-0.639598571	5.395392406	0.362215051
ENSG00000005156	0.06680149	4.41531096	0.932239753	0.366282971	4.41531096	0.632680098	-0.451910764	4.41531096	0.548646396	-0.209168464	4.41531096	0.790933517
ENSG00000005175	-0.039977447	6.722746714	0.961157324	0.014852062	6.722746714	0.984922147	-0.223709983	6.722746714	0.776667981	0.150140297	6.722746714	0.849951021
ENSG00000005189	0.467333233	2.375915288	0.543730119	0.734307156	2.375915288	0.314780216	0.079410848	2.375915288	0.921043624	3.267120851	2.375915288	3.88E-10
ENSG00000005194	-0.053605523	4.548576267	0.947022175	0.014261666	4.548576267	0.985176448	-0.100958871	4.548576267	0.899650592	0.536644501	4.548576267	0.462766052
ENSG00000005206	-0.317632985	4.385135877	0.683391437	-0.605611084	4.385135877	0.4004451	-0.479892173	4.385135877	0.522051085	-1.763673819	4.385135877	0.000568673
ENSG00000005238	0.598876479	3.629314085	0.407279947	1.167062469	3.629314085	0.040339395	0.611150165	3.629314085	0.394517079	1.752525168	3.629314085	0.000208457
ENSG00000005243	-0.545553875	1.851306605	0.473910909	-0.497995032	1.851306605	0.517456652	-0.066140372	1.851306605	0.93370243	1.052905442	1.851306605	0.110882174
ENSG00000005249	-0.182448657	4.877548351	0.817910472	-0.289833979	4.877548351	0.710445554	0.584236579	4.877548351	0.414995009	-0.002474744	4.877548351	0.99806889
ENSG00000005302	0.327330257	6.159120265	0.671878892	0.658952239	6.159120265	0.340996722	0.247184863	6.159120265	0.751621314	0.391164121	6.159120265	0.61510061
ENSG00000005339	0.1825184	7.167655524	0.816313336	0.187692242	7.167655524	0.811095689	-0.519896173	7.167655524	0.480577537	0.426493733	7.167655524	0.575084224
ENSG00000005436	-0.265409326	4.197464098	0.734786412	-0.455298285	4.197464098	0.544842873	0.257000669	4.197464098	0.741676721	0.11873388	4.197464098	0.880667573
ENSG00000005448	-0.621124331	5.150416578	0.382057506	-1.245803036	5.150416578	0.014440731	-0.124570335	5.150416578	0.876364932	-1.023061493	5.150416578	0.076529668
ENSG00000005469	-0.927820639	4.030114544	0.130535611	-1.500843684	4.030114544	0.001899695	-0.293210671	4.030114544	0.707320772	-1.298083361	4.030114544	0.014575545
ENSG00000005483	0.471063716	7.797438196	0.533143061	0.467960179	7.797438196	0.536616888	0.070873594	7.797438196	0.930115184	1.234906299	7.797438196	0.004618146
ENSG00000005486	-0.500696461	3.786175905	0.501138674	-0.327278042	3.786175905	0.673028745	-0.177788576	3.786175905	0.822812351	-0.257165187	3.786175905	0.742873865
ENSG00000005700	0.22072138	6.339687361	0.778063732	0.545766777	6.339687361	0.453020972	-0.19533495	6.339687361	0.805062902	-0.321280191	6.339687361	0.67945957
ENSG00000005801	0.118361291	3.259388224	0.88069982	-0.145548389	3.259388224	0.854340145	-0.036526803	3.259388224	0.964287078	-0.469144846	3.259388224	0.532290739
ENSG00000005810	0.653704997	6.570391898	0.346023158	0.973769367	6.570391898	0.078465057	-0.18694034	6.570391898	0.813434351	-0.038528827	6.570391898	0.962191352
ENSG00000005812	-0.142914479	4.851286702	0.857505439	-0.092354397	4.851286702	0.908140306	0.005039543	4.851286702	0.994134736	0.986675314	4.851286702	0.082473302
ENSG00000005882	-0.765823278	2.408560122	0.279890368	-0.655982375	2.408560122	0.368697493	-0.141736906	2.408560122	0.858454929	-0.243248986	2.408560122	0.755877037
ENSG00000005884	0.336282869	6.293086852	0.663011562	0.395273877	6.293086852	0.604390039	-0.631881784	6.293086852	0.369271353	-0.589012664	6.293086852	0.411684188
ENSG00000005889	-0.013457488	6.040021209	0.987346998	1.82E-05	6.040021209	0.999585639	-0.304957453	6.040021209	0.695776179	1.121796248	6.040021209	0.022213126
ENSG00000005893	-0.103526241	8.002005007	0.899038462	0.101392149	8.002005007	0.900226799	0.123750945	8.002005007	0.878090973	-0.398001563	8.002005007	0.608939507
ENSG00000006007	-0.59098952	6.504903735	0.411817307	-1.040700993	6.504903735	0.064408706	-0.402089863	6.504903735	0.599486221	-0.581734498	6.504903735	0.42102036
ENSG00000006015	-0.688252096	4.279636431	0.318045585	-1.193114646	4.279636431	0.024443268	-0.45503535	4.279636431	0.545650505	-0.666418022	4.279636431	0.33955917
ENSG00000006016	-0.987455241	7.91156188	0.104231866	-0.799765816	7.91156188	0.229633683	-0.722269287	7.91156188	0.294457716	0.086762375	7.91156188	0.91112829
ENSG00000006025	-0.273753644	2.108783262	0.726794599	-0.957589894	2.108783262	0.167203243	-0.741271248	2.108783262	0.298105195	-0.60607134	2.108783262	0.418998263
ENSG00000006042	-0.767101883	2.401692037	0.278307408	-1.262550304	2.401692037	0.050042617	-0.428557821	2.401692037	0.574366756	-0.758597617	2.401692037	0.293051464
ENSG00000006062	0.453716034	2.114661664	0.555643202	0.938488407	2.114661664	0.173337243	-0.245280257	2.114661664	0.756376987	-0.16528671	2.114661664	0.834707033
ENSG00000006118	1.1534785	3.869160712	0.072573508	1.791778722	3.869160712	0.001127251	0.891375624	3.869160712	0.193860013	4.60840403	3.869160712	1.14E-16
ENSG00000006125	0.007852563	8.06253097	0.991702631	0.103890628	8.06253097	0.89663549	0.064142615	8.06253097	0.936202292	-0.100201481	8.06253097	0.901427161
ENSG00000006194	-0.577728168	5.015696207	0.427906057	-0.567477094	5.015696207	0.437924619	-0.294903562	5.015696207	0.706399477	1.347060319	5.015696207	0.007418826
ENSG00000006210	6.591329049	3.793042157	2.50E-15	8.919867948	3.793042157	4.47E-22	3.379553056	3.793042157	8.24E-05	4.813076817	3.793042157	1.77E-08
ENSG00000006282	-0.023814249	3.009533421	0.976825005	-0.758270932	3.009533421	0.275465995	0.297419585	3.009533421	0.70099587	-0.539634842	3.009533421	0.467641317
ENSG00000006327	-0.204438385	5.915587052	0.797833822	-0.146800716	5.915587052	0.855356415	-1.123799027	5.915587052	0.06261914	0.046512469	5.915587052	0.951471314
ENSG00000006451	1.375052508	7.807294203	0.000417226	1.67314041	7.807294203	1.93E-07	0.209672079	7.807294203	0.789023013	-0.294006647	7.807294203	0.706747897
ENSG00000006453	-0.737228602	3.229112119	0.291844554	-0.272604784	3.229112119	0.727778273	0.228605116	3.229112119	0.769802746	0.0118741	3.229112119	0.987746454
ENSG00000006530	-0.169237277	2.837148757	0.830540998	0.025468168	2.837148757	0.974208603	0.033735121	2.837148757	0.965299084	-1.03157008	2.837148757	0.123024958
ENSG00000006534	-1.169949738	4.451663214	0.026802392	-1.461623967	4.451663214	0.002040609	-0.563077251	4.451663214	0.438481571	-0.898566286	4.451663214	0.14780421
ENSG00000006576	-0.617374123	6.325071325	0.383257891	-0.883624301	6.325071325	0.14096857	-0.413369509	6.325071325	0.591600332	-0.855831749	6.325071325	0.16350159
ENSG00000006607	-0.30503234	4.14461503	0.695236693	-0.640179385	4.14461503	0.364260714	-0.220186155	4.14461503	0.780312506	-0.780364626	4.14461503	0.241537691
ENSG00000006625	-0.415055015	6.281541799	0.58669282	-0.814639634	6.281541799	0.197504005	-0.111211591	6.281541799	0.889660387	-0.163461362	6.281541799	0.837012757
ENSG00000006634	-0.009686772	6.3479102	0.99114951	-0.120380481	6.3479102	0.880606994	-0.160763103	6.3479102	0.839732605	0.506607797	6.3479102	0.492483086
ENSG00000006638	0.920365393	2.368609991	0.171983314	0.704876418	2.368609991	0.328656836	0.823481151	2.368609991	0.231258508	-0.122280672	2.368609991	0.874752328
ENSG00000006652	0.170163662	4.935898868	0.828846263	0.673951043	4.935898868	0.328077385	0.210620268	4.935898868	0.788197294	1.054889409	4.935898868	0.051389126
ENSG00000006695	0.426444478	3.555045819	0.572426316	0.541708855	3.555045819	0.459001181	-0.112953633	3.555045819	0.887438546	-1.101007098	3.555045819	0.077644841
ENSG00000006704	-0.326864153	3.90725438	0.67303545	-0.282387736	3.90725438	0.717434389	0.486579547	3.90725438	0.512401608	-0.795011494	3.90725438	0.236105621
ENSG00000006712	-0.153836695	5.612026862	0.846633809	0.024787171	5.612026862	0.974582611	-0.427558611	5.612026862	0.573592742	0.237028674	5.612026862	0.761940206
ENSG00000006715	-0.09572665	5.620561033	0.905002544	-0.144380087	5.620561033	0.856108113	-0.355759153	5.620561033	0.645318972	-0.510873596	5.620561033	0.489494257
ENSG00000006744	-0.116080008	5.762564717	0.884580288	-0.324843839	5.762564717	0.675903214	-0.239174138	5.762564717	0.761308008	-0.870441923	5.762564717	0.156140253
ENSG00000006756	-0.097070854	3.344047387	0.903034159	-0.06531983	3.344047387	0.934760673	0.24739774	3.344047387	0.751187156	0.179032725	3.344047387	0.820332231
ENSG00000006757	0.349867858	2.78872169	0.649185961	0.279515449	2.78872169	0.719588773	0.180219894	2.78872169	0.818293797	0.414961514	2.78872169	0.586274567
ENSG00000006831	-0.293559721	8.077182097	0.707271693	-0.452836564	8.077182097	0.549023129	0.165345753	8.077182097	0.83363791	-0.050478349	8.077182097	0.950621025
ENSG00000007047	-0.376250417	4.408805539	0.624850885	-0.276246765	4.408805539	0.724509492	0.367831302	4.408805539	0.630916231	-1.439591209	4.408805539	0.009370904
ENSG00000007080	-0.355404161	4.409905033	0.645286143	-0.620801014	4.409905033	0.382950366	-0.948707692	4.409905033	0.113463677	-0.581025008	4.409905033	0.421736359
ENSG00000007168	0.073891958	7.004437325	0.927265814	0.124793628	7.004437325	0.877656736	-0.023322947	7.004437325	0.977582749	0.004483217	7.004437325	0.995283039
ENSG00000007202	-0.538701682	6.125961587	0.461689083	-0.644359482	6.125961587	0.356844081	-0.216769925	6.125961587	0.783664885	-0.762695581	6.125961587	0.244482714
ENSG00000007255	-0.983193494	5.25605453	0.110997559	-0.82009381	5.25605453	0.216950205	-0.275890309	5.25605453	0.725734232	0.286692626	5.25605453	0.71190102
ENSG00000007341	0.174342467	3.588985493	0.824717306	0.263700657	3.588985493	0.735294056	0.044244413	3.588985493	0.955008101	2.296798453	3.588985493	1.27E-08
ENSG00000007376	-0.56635911	3.756682965	0.439898635	-1.079952724	3.756682965	0.07874385	-0.310177001	3.756682965	0.690939792	-1.391832577	3.756682965	0.016806578
ENSG00000007384	0.483596301	5.366413923	0.515607162	0.529931759	5.366413923	0.469038805	0.106769694	5.366413923	0.892333741	-1.422798483	5.366413923	0.00203185
ENSG00000007392	-0.065316088	5.572873146	0.935687176	0.356461444	5.572873146	0.643786544	-0.051571965	5.572873146	0.949435607	-0.460487323	5.572873146	0.540584258
ENSG00000007541	-0.62395073	2.689529019	0.394287015	-0.425121418	2.689529019	0.578306468	0.313946961	2.689529019	0.684871671	-0.558607625	2.689529019	0.456265797
ENSG00000007545	-0.001397311	4.510191974	0.999322301	0.364684861	4.510191974	0.634887632	0.035341044	4.510191974	0.964124393	0.308951902	4.510191974	0.690244048
ENSG00000007908	7.946170801	4.208652336	1.46E-17	8.892613341	4.208652336	2.19E-20	4.175167093	4.208652336	1.63E-05	9.586446884	4.208652336	3.70E-22
ENSG00000007923	0.406846374	2.939572068	0.593939266	0.615113996	2.939572068	0.396201013	-0.722803801	2.939572068	0.308852542	1.064809353	2.939572068	0.085775733
ENSG00000007944	-1.584166319	4.373191394	0.001726014	-1.119007249	4.373191394	0.053850109	0.819683733	4.373191394	0.202689565	1.586120399	4.373191394	0.000283924
ENSG00000007952	0.026513492	2.958347266	0.972550818	-0.863270501	2.958347266	0.239198288	0.040308988	2.958347266	0.958327632	0.514249656	2.958347266	0.500192371
ENSG00000007968	-1.738873577	4.100278249	0.000142351	-1.690469062	4.100278249	0.00028382	0.150165688	4.100278249	0.848565035	-0.170712638	4.100278249	0.829624641
ENSG00000008018	-0.046929033	8.646857779	0.956089051	0.190369988	8.646857779	0.807023226	-0.567659648	8.646857779	0.443142111	-0.80630765	8.646857779	0.238338548
ENSG00000008083	-0.467555975	4.744123448	0.53390487	-0.727996347	4.744123448	0.285831436	-0.515419594	4.744123448	0.486470417	-1.675591147	4.744123448	0.000655131
ENSG00000008086	0.147804588	1.639387408	0.857701761	1.226371597	1.639387408	0.069782459	-0.927866811	1.639387408	0.230965473	-0.236274957	1.639387408	0.77127034
ENSG00000008130	0.164561811	4.125908839	0.834494466	0.595702535	4.125908839	0.40525552	0.035569124	4.125908839	0.963973204	0.692951702	4.125908839	0.313956431
ENSG00000008256	-0.786898395	8.186886045	0.230199532	-1.229898583	8.186886045	0.014641996	-0.801101166	8.186886045	0.218068923	-1.528789304	8.186886045	0.000634353
ENSG00000008282	0.254541299	5.936221824	0.744343256	0.176429995	5.936221824	0.822486201	0.344638539	5.936221824	0.654700618	0.249865082	5.936221824	0.749131551
ENSG00000008283	-0.573362824	2.698295287	0.442838664	-0.403470465	2.698295287	0.601009202	-0.667033912	2.698295287	0.359492477	0.102579079	2.698295287	0.897814513
ENSG00000008294	0.705341571	8.465063414	0.295869481	1.081335862	8.465063414	0.030368115	-0.21366209	8.465063414	0.786793936	0.558389343	8.465063414	0.44027447
ENSG00000008300	-0.674213564	2.086609992	0.373982659	-0.578837573	2.086609992	0.452332766	0.538323052	2.086609992	0.471679808	2.71863099	2.086609992	3.33E-08
ENSG00000008311	-0.043050664	3.575828019	0.957292234	0.145722261	3.575828019	0.853464351	0.405283447	3.575828019	0.593741655	0.090710437	3.575828019	0.909153618
ENSG00000008324	-0.561031288	4.607286336	0.442844918	-0.588552466	4.607286336	0.416660608	-0.46712196	4.607286336	0.534633992	0.518265481	4.607286336	0.482309081
ENSG00000008382	-0.540333344	3.369296036	0.462040717	-0.981750875	3.369296036	0.116682723	-0.133354628	3.369296036	0.867173123	-0.149174172	3.369296036	0.850735862
ENSG00000008394	0.205012924	3.978563059	0.793843206	0.113108736	3.978563059	0.886072735	0.927907731	3.978563059	0.133973651	0.113794983	3.978563059	0.8858794
ENSG00000008405	-0.459686741	4.808544241	0.540626386	-0.536753393	4.808544241	0.463758047	0.21863774	4.808544241	0.780145656	0.459941013	4.808544241	0.539552518
ENSG00000008441	-0.108000864	6.292224513	0.892812121	0.27092585	6.292224513	0.727961288	-0.089364117	6.292224513	0.911562815	-0.873221057	6.292224513	0.150660287
ENSG00000008513	-0.111338199	6.433553456	0.889571421	-0.437030247	6.433553456	0.564286605	-0.646556571	6.433553456	0.355422146	-2.443413406	6.433553456	7.49E-10
ENSG00000008517	2.487422161	5.80498504	1.45E-10	3.053589658	5.80498504	3.60E-14	0.788804099	5.80498504	0.228268112	-0.328089524	5.80498504	0.671171049
ENSG00000008710	-0.456279488	2.028736461	0.556503539	-0.618502354	2.028736461	0.417772284	-0.431892351	2.028736461	0.577342456	-1.264610847	2.028736461	0.087565374
ENSG00000008735	0.817327543	1.604215949	0.267025268	-0.003642671	1.604215949	0.992750922	-1.096055729	1.604215949	0.155047566	1.60118261	1.604215949	0.012180612
ENSG00000008838	0.771225857	8.45953494	0.263303057	1.078835554	8.45953494	0.079383764	0.188208225	8.45953494	0.809152993	-1.104784787	8.45953494	0.075911935
ENSG00000008853	0.787367844	3.957383379	0.229512068	-0.287452357	3.957383379	0.712268942	0.284965147	3.957383379	0.71372337	0.014931079	3.957383379	0.984771877
ENSG00000008869	-0.297919573	3.793498662	0.702047996	-0.45317575	3.793498662	0.547012535	-0.316540085	3.793498662	0.68358762	0.257497552	3.793498662	0.741574717
ENSG00000008952	0.328078189	8.592492015	0.67115475	0.374553345	8.592492015	0.62745933	0.275925819	8.592492015	0.722875413	-0.365667053	8.592492015	0.637057171
ENSG00000008988	-0.216854832	10.39754115	0.783785122	-0.164798743	10.39754115	0.835952171	-0.029620853	10.39754115	0.971512144	0.647941253	10.39754115	0.35177406
ENSG00000009307	0.273509143	10.05995746	0.725277666	0.458131955	10.05995746	0.542119716	0.106979372	10.05995746	0.892440225	0.452650327	10.05995746	0.54768585
ENSG00000009335	-0.194355159	6.229231421	0.806068529	-0.005249066	6.229231421	0.995594902	-0.22991995	6.229231421	0.770512465	-0.835035044	6.229231421	0.181287257
ENSG00000009413	0.337902369	6.732944742	0.661120672	-0.049238845	6.732944742	0.951774498	0.445120988	6.732944742	0.554120273	0.715965018	6.732944742	0.288367842
ENSG00000009780	-0.072969518	4.752089284	0.927589161	-0.139221662	4.752089284	0.861145935	-0.215252763	4.752089284	0.785169973	0.62664976	4.752089284	0.374099545
ENSG00000009830	0.199006948	5.57704009	0.799453219	0.155014461	5.57704009	0.84348664	-0.077997038	5.57704009	0.923340761	-1.035345352	5.57704009	0.081347101
ENSG00000009844	-0.211705179	5.944092708	0.788726747	-0.062736713	5.944092708	0.938437741	-0.328687438	5.944092708	0.672221279	-0.168265793	5.944092708	0.832168024
ENSG00000009954	0.013211603	8.869269315	0.986477266	-0.163178341	8.869269315	0.837602587	-0.084514214	8.869269315	0.917328048	0.446932883	8.869269315	0.556713393
ENSG00000010017	0.189185109	4.35882423	0.80954134	0.120167377	4.35882423	0.878753641	0.302544607	4.35882423	0.6960362	0.586342057	4.35882423	0.418716736
ENSG00000010030	1.893804608	4.953100081	0.000147627	2.776601323	4.953100081	4.98E-09	-0.031730098	4.953100081	0.968398114	0.620260561	4.953100081	0.401732158
ENSG00000010072	-0.188977811	4.268821575	0.811266656	-0.15560057	4.268821575	0.844635972	0.210704463	4.268821575	0.788029718	0.747735383	4.268821575	0.26279707
ENSG00000010165	0.004296406	4.945111863	0.99496855	0.087537321	4.945111863	0.911626865	0.045821295	4.945111863	0.95331764	0.028837676	4.945111863	0.970536839
ENSG00000010219	0.011587365	3.202312311	0.988103219	0.00273945	3.202312311	0.997149178	-0.125665804	3.202312311	0.874472151	0.712372	3.202312311	0.30401722
ENSG00000010244	0.161254375	7.084231746	0.839359399	0.36192187	7.084231746	0.640006638	0.058573577	7.084231746	0.942105725	0.221873933	7.084231746	0.776897979
ENSG00000010256	-0.490854508	5.122411063	0.509583795	-0.664529546	5.122411063	0.338309115	0.018349442	5.122411063	0.98118321	-0.517324225	5.122411063	0.483072338
ENSG00000010270	0.313935289	4.332413428	0.685493238	0.440412914	4.332413428	0.561511146	0.269545846	4.332413428	0.729141883	0.475759832	4.332413428	0.528433271
ENSG00000010278	0.230695868	9.280080224	0.77548721	0.504770444	9.280080224	0.531608892	0.889939025	9.280080224	0.251963211	-1.147789307	9.280080224	0.139316877
ENSG00000010292	-0.099408151	7.017442196	0.901597958	-0.654274349	7.017442196	0.348661761	0.085888706	7.017442196	0.912974006	0.066890531	7.017442196	0.932030893
ENSG00000010295	-0.622811594	5.778766341	0.380206711	-0.832953307	5.778766341	0.190815586	-0.201252729	5.778766341	0.799708084	-1.661738347	5.778766341	0.00016611
ENSG00000010318	-0.52588836	3.520986011	0.47594845	-0.683726254	3.520986011	0.330179334	-0.024086463	3.520986011	0.976607586	1.11327436	3.520986011	0.047088461
ENSG00000010322	-0.372271065	4.421571238	0.628315041	-0.989741277	4.421571238	0.091090517	-0.147265037	4.421571238	0.853399633	-1.392378923	4.421571238	0.004662661
ENSG00000010404	0.047776647	4.716287496	0.951384038	-0.236256089	4.716287496	0.763978129	0.197158025	4.716287496	0.801628888	0.454903207	4.716287496	0.544411289
ENSG00000010539	0.074286739	3.823104062	0.924967013	-0.014897249	3.823104062	0.985548733	0.214879237	3.823104062	0.783831574	0.522738879	3.823104062	0.477502912
ENSG00000010626	-0.008548648	4.103570034	0.992605099	-0.335130524	4.103570034	0.666016839	-0.194007145	4.103570034	0.807014461	0.023107931	4.103570034	0.976112835
ENSG00000010704	-0.445651738	2.519185415	0.55796955	0.246166015	2.519185415	0.75349891	-0.056723361	2.519185415	0.943678034	-1.045631903	2.519185415	0.133793079
ENSG00000010803	-0.620177591	4.544106521	0.383106904	-1.029595454	4.544106521	0.074183153	-0.122624895	4.544106521	0.878182808	-0.521290025	4.544106521	0.480028924
ENSG00000010810	0.264389026	5.887652278	0.734519135	0.445559841	5.887652278	0.555827444	0.06036162	5.887652278	0.939653647	-0.084238554	5.887652278	0.916646046
ENSG00000010818	1.332478329	6.171287877	0.001969682	2.224719462	6.171287877	5.11E-12	0.631476995	6.171287877	0.368243154	4.042610474	6.171287877	6.38E-24
ENSG00000011007	0.383279181	5.980237348	0.618071338	0.524211578	5.980237348	0.474724881	-0.28885723	5.980237348	0.711773437	0.39484432	5.980237348	0.606618017
ENSG00000011009	0.083144082	6.757501479	0.915367641	0.05843983	6.757501479	0.940106846	0.422895825	6.757501479	0.576030432	-0.919792753	6.757501479	0.133099189
ENSG00000011021	0.697031551	3.463145603	0.313824891	0.784317335	3.463145603	0.239778728	0.504658996	3.463145603	0.495196198	-0.277311962	3.463145603	0.72147729
ENSG00000011028	-0.93989677	5.155042049	0.123844159	-1.524659805	5.155042049	0.001708706	0.736313595	5.155042049	0.273087615	0.379663141	5.155042049	0.619336722
ENSG00000011105	-0.455561045	5.54184271	0.5454644	-0.091374275	5.54184271	0.909497621	0.01815465	5.54184271	0.980759807	-0.62189872	5.54184271	0.381047799
ENSG00000011114	-0.386361854	6.731885623	0.615326995	-0.601932073	6.731885623	0.398467738	-0.302922615	6.731885623	0.697926067	-1.288769282	6.731885623	0.003215648
ENSG00000011132	0.107575893	2.885550625	0.891759029	0.278968571	2.885550625	0.720143778	0.260557287	2.885550625	0.737825769	-1.262347318	2.885550625	0.053710537
ENSG00000011143	-0.182281821	2.346371258	0.817480236	-1.13865556	2.346371258	0.084252951	-0.675038148	2.346371258	0.347532518	-0.56335704	2.346371258	0.451546796
ENSG00000011198	0.550544689	4.161059645	0.449389356	0.573397682	4.161059645	0.42728474	0.527108539	4.161059645	0.472065545	1.297127839	4.161059645	0.00852768
ENSG00000011243	0.048437388	4.651507957	0.950529957	0.307616377	4.651507957	0.691251707	-0.584953588	4.651507957	0.419541581	1.23437597	4.651507957	0.018258281
ENSG00000011258	0.423899597	3.47109954	0.575272016	0.774697778	3.47109954	0.249088733	0.497772295	3.47109954	0.50176977	1.531097728	3.47109954	0.001293836
ENSG00000011260	0.277296215	6.511286864	0.721622235	0.434478914	6.511286864	0.569143525	-0.1259924	6.511286864	0.875489032	0.354499371	6.511286864	0.646215976
ENSG00000011275	0.075910512	5.888351229	0.924744735	0.249003588	5.888351229	0.749863678	-0.30257686	5.888351229	0.69816106	-1.377589303	5.888351229	0.001804312
ENSG00000011295	-0.095223567	7.301582243	0.906170595	-0.428971635	7.301582243	0.57277628	-0.091721166	7.301582243	0.909687599	-0.586853119	7.301582243	0.416346915
ENSG00000011304	-0.263513157	8.021815987	0.737069899	-0.358960281	8.021815987	0.642685512	-0.20519915	8.021815987	0.795225187	-0.97198412	8.021815987	0.079589247
ENSG00000011376	0.359321778	4.514234856	0.640264629	0.646057629	4.514234856	0.355613282	-0.205931269	4.514234856	0.7943978	-0.658863826	4.514234856	0.347327324
ENSG00000011405	-0.125064203	9.054027888	0.875879155	-0.132931843	9.054027888	0.867964783	-0.456201661	9.054027888	0.545343066	-0.440652079	9.054027888	0.561013258
ENSG00000011422	1.697107541	6.609409764	0.000105971	2.151155415	6.609409764	1.65E-07	0.890276714	6.609409764	0.155353144	2.174285598	6.609409764	0.000000135
ENSG00000011426	-0.00645712	7.903361132	0.994607848	-0.082288564	7.903361132	0.918767534	-0.287272879	7.903361132	0.713620623	-0.068294684	7.903361132	0.932762408
ENSG00000011451	0.086785858	4.972661855	0.912570898	0.008734331	4.972661855	0.990661829	0.05737841	4.972661855	0.941993011	-0.584286147	4.972661855	0.416831961
ENSG00000011454	-0.042896886	7.091281971	0.958260634	-0.127911835	7.091281971	0.874654734	0.02949089	7.091281971	0.970623548	-0.758073827	7.091281971	0.247854194
ENSG00000011478	-0.395043672	1.562212218	0.643758483	-1.837672416	1.562212218	0.054752157	0.860689299	1.562212218	0.26458597	0.819631772	1.562212218	0.314175561
ENSG00000011485	-0.097343634	3.514002672	0.903044957	-0.228856632	3.514002672	0.771075084	-0.03783556	3.514002672	0.963011645	-0.382446442	3.514002672	0.617903316
ENSG00000011523	-0.546549076	3.838976256	0.454974958	-0.765104666	3.838976256	0.254302348	-0.096672627	3.838976256	0.904059572	-1.350227232	3.838976256	0.01205321
ENSG00000011566	0.327722898	4.384153028	0.671134729	0.605529511	4.384153028	0.395950612	-0.204229305	4.384153028	0.796040821	0.3216843	4.384153028	0.677528083
ENSG00000011638	-0.769013521	2.659298935	0.274078956	-0.000365795	2.659298935	0.999601185	-0.055420747	2.659298935	0.944990145	0.249531947	2.659298935	0.75031946
ENSG00000012048	-0.013627694	6.889747243	0.987254477	-0.086968679	6.889747243	0.914790919	-0.524458769	6.889747243	0.47596205	0.229496593	6.889747243	0.769272268
ENSG00000012061	-0.338287999	3.831244442	0.661306799	-0.334149947	3.831244442	0.665321391	0.503062026	3.831244442	0.495972044	1.266345026	3.831244442	0.012404112
ENSG00000012171	-0.688168275	1.657033461	0.371218598	-1.120808232	1.657033461	0.140468471	0.490546713	1.657033461	0.520787419	1.080995055	1.657033461	0.112705695
ENSG00000012174	0.060483322	3.650630136	0.938730747	-0.26885358	3.650630136	0.730855345	0.082705857	3.650630136	0.916245566	-1.195733952	3.650630136	0.043521892
ENSG00000012232	0.380123141	3.000233758	0.618977548	-0.156412441	3.000233758	0.842597592	0.760923545	3.000233758	0.261347293	-0.393651288	3.000233758	0.606670044
ENSG00000012660	0.436078124	6.64351498	0.570579829	0.307484673	6.64351498	0.691629101	0.429576488	6.64351498	0.577436556	0.394789926	6.64351498	0.610494083
ENSG00000012779	0.607448831	1.955276877	0.462556614	0.451987449	1.955276877	0.59600585	1.87513896	1.955276877	0.005242621	1.29123356	1.955276877	0.096448927
ENSG00000012822	0.212142613	3.994774463	0.786732126	0.027018884	3.994774463	0.972459736	0.188534493	3.994774463	0.810277903	-0.181142872	3.994774463	0.81848603
ENSG00000012963	-0.808530138	5.376016746	0.205567587	-1.022391234	5.376016746	0.064410601	-0.304419934	5.376016746	0.696301162	0.578699778	5.376016746	0.420421674
ENSG00000012983	0.087364126	6.431912129	0.913803223	0.066656196	6.431912129	0.934171325	-0.162888287	6.431912129	0.838232978	0.710219303	6.431912129	0.293340418
ENSG00000013275	-0.0146987	6.186471577	0.986361324	0.006332235	6.186471577	0.992613468	-0.309532183	6.186471577	0.691497019	-0.111658061	6.186471577	0.889184108
ENSG00000013288	0.026970928	5.366083568	0.972337727	0.155883487	5.366083568	0.843141293	0.311058077	5.366083568	0.687953701	-0.012576521	5.366083568	0.988018089
ENSG00000013297	-0.068326548	7.455176773	0.932754997	-0.139464464	7.455176773	0.861399084	-0.415836532	7.455176773	0.585754218	-1.735200147	7.455176773	0.00000813
ENSG00000013306	-0.292397625	5.649682527	0.708533142	-0.368106513	5.649682527	0.632956753	-0.114304745	5.649682527	0.886650903	-0.574549437	5.649682527	0.427398256
ENSG00000013364	0.487541344	6.095840832	0.511617068	0.705043463	6.095840832	0.298671954	0.205452356	6.095840832	0.79321671	-0.785504813	6.095840832	0.229999325
ENSG00000013374	1.13620548	8.954447522	0.017253626	2.258375526	8.954447522	8.14E-15	-0.067413384	8.954447522	0.934188185	0.003151744	8.954447522	0.996373306
ENSG00000013375	0.431163794	5.705745226	0.570340644	0.586611869	5.705745226	0.412410304	0.107503629	5.705745226	0.892483026	-0.080759934	5.705745226	0.920016837
ENSG00000013392	0.440668057	2.844284185	0.563244901	0.589582431	2.844284185	0.424741748	0.974096553	2.844284185	0.131275964	0.308103818	2.844284185	0.695206615
ENSG00000013441	-0.248862888	6.372804907	0.751574978	-0.252360516	6.372804907	0.74808258	-0.252729108	6.372804907	0.747726371	1.735030691	6.372804907	9.65E-08
ENSG00000013503	-0.200365882	3.904801086	0.799868686	-0.403144074	3.904801086	0.59683542	-0.523109363	3.904801086	0.477763231	-0.96022954	3.904801086	0.124266531
ENSG00000013561	-0.512653627	5.984566447	0.490259162	-0.895620897	5.984566447	0.156221084	-0.329259057	5.984566447	0.672422997	-0.676179033	5.984566447	0.334616257
ENSG00000013573	-0.019535496	5.413242046	0.981241236	-0.299878815	5.413242046	0.700688806	-0.093857435	5.413242046	0.907037114	0.002143581	5.413242046	0.997360452
ENSG00000013583	-0.314303448	5.84370195	0.686468383	-0.08581555	5.84370195	0.915436787	0.27401317	5.84370195	0.72486615	-0.793524615	5.84370195	0.218227995
ENSG00000013588	-0.067118466	8.250466813	0.933993229	-0.369791726	8.250466813	0.631822366	-0.965373675	8.250466813	0.085175565	-2.407501002	8.250466813	9.43E-11
ENSG00000013810	-0.44128967	6.594231098	0.560452062	-0.55845815	6.594231098	0.441829092	-0.318547309	6.594231098	0.682417021	-0.440796955	6.594231098	0.560797254
ENSG00000014123	0.269581718	5.012764841	0.729342928	-0.152817608	5.012764841	0.847539406	-0.007938941	5.012764841	0.992864821	0.511619369	5.012764841	0.487554061
ENSG00000014138	-0.085853137	4.495034731	0.914712922	0.005996496	4.495034731	0.993459556	0.081745541	4.495034731	0.917542872	-1.097686152	4.495034731	0.053233567
ENSG00000014164	-0.317147541	2.092936875	0.684915386	0.420627623	2.092936875	0.584791691	0.232568071	2.092936875	0.766865169	-2.040093885	2.092936875	0.007978522
ENSG00000014216	-0.570839341	5.255564476	0.431097254	-0.458574546	5.255564476	0.542540133	-0.840471881	5.255564476	0.185270201	-1.234121511	5.255564476	0.017284864
ENSG00000014641	-0.185965675	6.890774357	0.814499114	-0.497235734	6.890774357	0.503552263	0.342506171	6.890774357	0.656823009	-0.085781601	6.890774357	0.9151134
ENSG00000014824	-0.218621076	6.248697402	0.781787837	-0.204629046	6.248697402	0.795774171	0.133885891	6.248697402	0.866599736	-0.299114744	6.248697402	0.701563656
ENSG00000014914	1.012846866	3.278698394	0.101368873	2.083015082	3.278698394	2.11E-06	0.58993175	3.278698394	0.414785798	1.529414273	3.278698394	0.002756864
ENSG00000014919	-0.074840074	5.030196868	0.926081705	-0.04507322	5.030196868	0.955706666	0.163044522	5.030196868	0.836210281	0.079512825	5.030196868	0.920508012
ENSG00000015133	-0.065634218	5.336828256	0.935203157	-0.39015335	5.336828256	0.610779534	-0.536316852	5.336828256	0.464321775	-1.494702774	5.336828256	0.000831934
ENSG00000015153	0.001373877	5.170049097	0.998138531	-0.050734838	5.170049097	0.949931979	0.412604697	5.170049097	0.588243643	0.056949019	5.170049097	0.942830432
ENSG00000015171	-0.151076245	6.473596617	0.85000848	-0.229968819	6.473596617	0.77043849	-0.443738582	6.473596617	0.560806944	-0.247549302	6.473596617	0.752906135
ENSG00000015475	0.604452246	5.126712721	0.395093043	1.116462033	5.126712721	0.028295649	0.148584017	5.126712721	0.850475655	0.364999717	5.126712721	0.634592461
ENSG00000015532	-0.59485775	4.885275157	0.408044815	-1.00051333	4.885275157	0.087542	-0.225860452	4.885275157	0.775066803	-1.627580403	4.885275157	0.000556504
ENSG00000015676	-0.683814997	6.188886753	0.319922178	-0.880917971	6.188886753	0.147765058	-0.892492942	6.188886753	0.138322095	-1.597480888	6.188886753	0.000123009
ENSG00000016864	-0.715925577	4.243117955	0.300573748	-0.965682165	4.243117955	0.122932779	-0.277195872	4.243117955	0.723601993	0.298707724	4.243117955	0.700267238
ENSG00000017260	0.051395926	5.052214851	0.948278241	0.151466	5.052214851	0.847776931	0.025157365	5.052214851	0.974413105	0.040668768	5.052214851	0.959033875
ENSG00000017483	0.662107559	5.854687767	0.343530731	1.849360754	5.854687767	8.88E-06	0.553839677	5.854687767	0.446819909	0.040423854	5.854687767	0.958755846
ENSG00000017797	-0.171859021	7.561097055	0.828887074	-0.004127364	7.561097055	0.9967814	0.183138462	7.561097055	0.816292241	-0.310269488	7.561097055	0.690655864
ENSG00000018189	0.311854952	5.059225775	0.687218506	0.366123504	5.059225775	0.633635258	0.077977058	5.059225775	0.921517355	-0.2491304	5.059225775	0.751023479
ENSG00000018408	-0.030602059	6.616111348	0.97033066	-0.01475437	6.616111348	0.986091906	0.250564413	6.616111348	0.748179503	-0.173548756	6.616111348	0.826874767
ENSG00000018510	-0.126354166	5.461400036	0.874280745	-0.103839434	5.461400036	0.896947318	0.054145161	5.461400036	0.945671716	-0.833098078	5.461400036	0.187271215
ENSG00000018610	0.028832976	3.765372167	0.970668174	-0.275392319	3.765372167	0.724492984	-0.166539074	3.765372167	0.833858987	-0.925094473	3.765372167	0.147619812
ENSG00000018699	0.577453555	3.780881253	0.424644211	0.512279095	3.780881253	0.488303575	-0.100107403	3.780881253	0.900296188	-0.430064962	3.780881253	0.570558924
ENSG00000019144	0.327089029	3.765570725	0.671742277	0.153596299	3.765570725	0.845427432	-0.656642737	3.765570725	0.349598701	-0.994103282	3.765570725	0.109758678
ENSG00000019485	-1.023125385	3.913272562	0.097899737	-0.873606095	3.913272562	0.183694429	-0.279756312	3.913272562	0.720932417	0.156501781	3.913272562	0.842576028
ENSG00000019582	2.973763282	1.834438094	0.000537975	4.671972798	1.834438094	8.01E-09	2.848375234	1.834438094	0.000696875	1.388539308	1.834438094	0.205879067
ENSG00000019995	-0.568179553	4.657384347	0.432844767	-0.281536214	4.657384347	0.718768398	-0.128348017	4.657384347	0.872214837	0.339495487	4.657384347	0.659639168
ENSG00000020129	0.22836761	4.05276037	0.770368782	0.207305689	4.05276037	0.791547627	0.030017176	4.05276037	0.968916571	-0.744463783	4.05276037	0.280953393
ENSG00000020256	-0.735291107	3.010139366	0.289918999	-0.640901574	3.010139366	0.37202999	0.002543713	3.010139366	0.996503195	-1.868358087	3.010139366	0.001376685
ENSG00000020426	0.272228145	5.537209605	0.726729969	0.353033311	5.537209605	0.64626712	0.29956082	5.537209605	0.69942487	0.538714532	5.537209605	0.460401953
ENSG00000020577	0.57810352	5.532971266	0.420922062	0.797019164	5.532971266	0.213250524	-0.392162436	5.532971266	0.610542943	0.626151983	5.532971266	0.373799537
ENSG00000020633	0.89441051	3.73241297	0.166520293	2.599196374	3.73241297	1.99E-09	0.801531644	3.73241297	0.230212543	1.655574594	3.73241297	0.00080515
ENSG00000020922	-0.275227485	6.649274634	0.725382604	-0.687337476	6.649274634	0.314986921	-0.225808397	6.649274634	0.774583507	-0.995127726	6.649274634	0.069868907
ENSG00000021355	0.169077455	5.635992263	0.829908618	0.683714926	5.635992263	0.317487535	0.255861939	5.635992263	0.743005882	-0.370173067	5.635992263	0.630458092
ENSG00000021574	-0.523422239	4.578590091	0.477116535	-0.577755434	4.578590091	0.423505697	-0.270122483	4.578590091	0.73039618	-0.446475195	4.578590091	0.553646715
ENSG00000021762	-0.535012444	4.992960854	0.465875098	0.043358059	4.992960854	0.955710148	0.002651455	4.992960854	0.996385925	-1.236867335	4.992960854	0.01584157
ENSG00000021776	-0.019343185	5.762194933	0.981449828	-0.138295291	5.762194933	0.862277708	0.049266597	5.762194933	0.950651073	-0.269617219	5.762194933	0.730845182
ENSG00000022267	-0.66488231	6.050797483	0.336827503	-0.938273756	6.050797483	0.104097813	0.04331712	6.050797483	0.956250092	-0.225617747	6.050797483	0.774820161
ENSG00000022277	-0.168519617	6.700884601	0.831952849	-0.081255154	6.700884601	0.919778886	-0.344303389	6.700884601	0.656934326	-0.242902759	6.700884601	0.757533907
ENSG00000022840	-0.019595324	7.412632025	0.981585575	0.030114359	7.412632025	0.968709751	0.184155454	7.412632025	0.814442957	0.10969811	7.412632025	0.889076931
ENSG00000023041	0.226712788	6.143327101	0.772116709	0.460334852	6.143327101	0.540789828	0.288607375	6.143327101	0.710351417	0.707283424	6.143327101	0.294655445
ENSG00000023171	0.560861503	4.991585848	0.438276817	-0.112317458	4.991585848	0.888039846	1.110979678	4.991585848	0.029349375	-0.287697018	4.991585848	0.71231736
ENSG00000023191	0.016077607	6.124432247	0.983629618	-0.120849851	6.124432247	0.880229214	0.117032476	6.124432247	0.883235702	-0.276310817	6.124432247	0.724220845
ENSG00000023228	-0.320168538	6.452562446	0.680743236	-0.411023395	6.452562446	0.593936715	-0.046765541	6.452562446	0.954516523	-0.948611765	6.452562446	0.09757273
ENSG00000023287	0.232938953	7.514438239	0.765761614	0.172115061	7.514438239	0.826722732	0.571231196	7.514438239	0.427316418	0.672002956	7.514438239	0.328243366
ENSG00000023318	0.27560852	6.112964625	0.723332873	0.591511615	6.112964625	0.407480586	-0.174757019	6.112964625	0.82571013	0.629694605	6.112964625	0.370057957
ENSG00000023330	0.531446738	4.263994712	0.473523259	0.623652293	4.263994712	0.388319558	0.279457218	4.263994712	0.71939211	0.17608467	4.263994712	0.82369915
ENSG00000023445	2.365164908	7.601469871	1.28E-13	3.481195776	7.601469871	2.19E-21	1.285418741	7.601469871	0.002807559	3.515660963	7.601469871	1.59E-21
ENSG00000023516	0.097486929	5.568617692	0.901806857	0.096672863	5.568617692	0.902632329	0.01049075	5.568617692	0.988778874	-0.803050743	5.568617692	0.212096905
ENSG00000023572	-0.189159758	5.023252327	0.81135146	-0.191464789	5.023252327	0.809005566	-0.27632116	5.023252327	0.724297478	0.290178764	5.023252327	0.708836149
ENSG00000023608	-0.065200861	8.861129058	0.936540944	-0.218806437	8.861129058	0.781692123	0.022009909	8.861129058	0.977944697	-0.301811879	8.861129058	0.699150504
ENSG00000023697	-0.306658867	4.514376587	0.69427418	-0.513322112	4.514376587	0.490349364	0.299749041	4.514376587	0.698783662	0.622741862	4.514376587	0.383507997
ENSG00000023734	-0.353680319	6.841825374	0.648048777	-0.274110803	6.841825374	0.726482206	-0.179112219	6.841825374	0.821329552	-0.017899727	6.841825374	0.982951284
ENSG00000023839	0.852029257	1.048634395	0.343387471	0.060008989	1.048634395	0.960779633	0.178593431	1.048634395	0.851202127	4.757136137	1.048634395	2.80E-11
ENSG00000023902	0.04936823	7.087751643	0.949658125	0.432406	7.087751643	0.56710015	-0.003717694	7.087751643	0.997307102	-0.150503107	7.087751643	0.850219102
ENSG00000023909	-0.567205547	7.522958872	0.433709874	-0.103117692	7.522958872	0.897894822	-0.277980442	7.522958872	0.722912532	-1.946174711	7.522958872	0.000000389
ENSG00000024048	0.055235813	6.096202153	0.945229434	0.306870143	6.096202153	0.692232587	-0.438129662	6.096202153	0.566287283	-0.497720202	6.096202153	0.502714493
ENSG00000024422	0.078203804	6.362409077	0.920650177	-0.144107395	6.362409077	0.85677789	-0.582765712	6.362409077	0.418691666	-1.791033757	6.362409077	0.0000158
ENSG00000024526	-0.566092024	5.874876477	0.434306114	-0.687524307	5.874876477	0.315165034	-0.102247238	5.874876477	0.899201354	-0.065881934	5.874876477	0.93531072
ENSG00000024862	-0.185520908	5.557416017	0.81489614	-0.104642567	5.557416017	0.895960871	-0.236295066	5.557416017	0.764163088	0.497951996	5.557416017	0.501269457
ENSG00000025156	-0.429951097	6.033419538	0.571590576	-0.57610973	6.033419538	0.427256061	0.008749877	6.033419538	0.989865485	1.126415821	6.033419538	0.035362683
ENSG00000025293	-0.194514563	6.151051695	0.805918596	-0.423443679	6.151051695	0.579011491	-0.149220488	6.151051695	0.851372551	-0.505197804	6.151051695	0.49533714
ENSG00000025434	-0.549070147	2.10285203	0.465579452	-0.514431587	2.10285203	0.497915767	0.393128617	2.10285203	0.607117893	-0.051343594	2.10285203	0.946787535
ENSG00000025708	1.724867557	7.325077931	5.20E-06	2.594581371	7.325077931	1.17E-12	0.428469903	7.325077931	0.570757141	1.535536773	7.325077931	0.000143966
ENSG00000025770	-0.753624048	5.843392003	0.271624123	-1.025357977	5.843392003	0.09416309	-1.030539421	5.843392003	0.08975134	-0.901544358	5.843392003	0.164041669
ENSG00000025772	-0.160930366	5.785795138	0.839559218	0.007614821	5.785795138	0.991704342	-0.059223494	5.785795138	0.941679036	0.553412821	5.785795138	0.445510734
ENSG00000025796	0.161326591	7.324762284	0.839492158	0.186342118	7.324762284	0.813078896	0.231235011	7.324762284	0.767438057	-0.031958817	7.324762284	0.969000583
ENSG00000025800	-0.027098607	7.711477718	0.973902472	-0.174841183	7.711477718	0.825655364	-0.114961337	7.711477718	0.886550967	-1.141947742	7.711477718	0.017634437
ENSG00000026025	0.427377139	9.435501185	0.573716243	0.615110225	9.435501185	0.383758409	-0.1485085	9.435501185	0.852210126	0.176130744	9.435501185	0.822736069
ENSG00000026103	0.882155715	3.379951407	0.183634395	1.324242247	3.379951407	0.018791505	0.632680914	3.379951407	0.378721481	3.14689463	3.379951407	1.40E-11
ENSG00000026297	0.273485127	2.529650237	0.725354864	-0.19702766	2.529650237	0.802097363	-0.017022393	2.529650237	0.983679799	-0.737994046	2.529650237	0.308617185
ENSG00000026508	2.285201548	7.689749724	1.17E-14	2.701936618	7.689749724	3.25E-18	0.168585323	7.689749724	0.830786982	0.82122865	7.689749724	0.189818548
ENSG00000026652	-0.180446408	3.034542579	0.819575927	-0.607904375	3.034542579	0.401931484	-0.030902418	3.034542579	0.969953569	-1.911610257	3.034542579	0.001153124
ENSG00000026950	0.997922374	5.100961917	0.075290578	1.426805028	5.100961917	0.000639832	0.052809225	5.100961917	0.946892979	1.258342146	5.100961917	0.007499659
ENSG00000027001	-0.041519419	3.322235225	0.958838539	-0.273955553	3.322235225	0.725495604	0.102308575	3.322235225	0.89654515	-0.036609187	3.322235225	0.96310402
ENSG00000027075	0.129945008	5.918448342	0.869995298	0.253860638	5.918448342	0.745046811	0.469454778	5.918448342	0.531577473	0.180548121	5.918448342	0.818431006
ENSG00000027697	0.02563469	4.896572086	0.972955865	0.313759928	4.896572086	0.685639788	0.613675681	4.896572086	0.395262596	0.605009445	4.896572086	0.405906802
ENSG00000027847	-0.014603494	5.184019087	0.986141802	-0.087027489	5.184019087	0.913534621	-0.107428558	5.184019087	0.8931716	-0.812401812	5.184019087	0.206718658
ENSG00000027869	0.845919993	1.774163868	0.236399191	0.285558261	1.774163868	0.720158191	-0.522731616	1.774163868	0.500286372	-1.620976563	1.774163868	0.044614405
ENSG00000028116	0.213440889	5.38584279	0.785358037	0.75120017	5.38584279	0.25729571	-0.130677712	5.38584279	0.870018363	0.147403318	5.38584279	0.851643946
ENSG00000028137	0.796825695	7.02187039	0.219411329	1.424970695	7.02187039	0.001401222	0.061138043	7.02187039	0.937425944	-2.329009435	7.02187039	0.000000114
ENSG00000028203	0.266686869	6.178485024	0.732209642	0.556885081	6.178485024	0.441907572	-0.336116409	6.178485024	0.664779487	-0.475611743	6.178485024	0.526163001
ENSG00000028277	4.390760209	5.247987205	8.84E-23	5.030522752	5.247987205	2.59E-25	0.945071792	5.247987205	0.119970053	1.212186151	5.247987205	0.026009058
ENSG00000028310	-0.143137181	6.358342814	0.85756817	-0.027499725	6.358342814	0.973458765	-0.687620161	6.358342814	0.315320909	-1.546267926	6.358342814	0.000155972
ENSG00000028528	0.06933757	7.065257434	0.929088656	-0.157446907	7.065257434	0.843937069	0.02600159	7.065257434	0.972442902	-0.678196301	7.065257434	0.329808331
ENSG00000028839	-0.179317285	3.003721867	0.820160402	0.099921543	3.003721867	0.899440169	-0.234700895	3.003721867	0.765054678	1.115948525	3.003721867	0.055953633
ENSG00000029153	0.265099872	4.626547459	0.733815187	0.998537476	4.626547459	0.079542798	0.4722637	4.626547459	0.526794437	0.624580777	4.626547459	0.377153234
ENSG00000029363	0.185422631	7.766452362	0.813919326	-0.036221125	7.766452362	0.964873395	0.017656682	7.766452362	0.982227859	0.636716866	7.766452362	0.36240779
ENSG00000029364	-0.14783301	5.307000538	0.852661764	-0.447915812	5.307000538	0.553604112	0.117971784	5.307000538	0.88195965	0.254238044	5.307000538	0.744768599
ENSG00000029639	0.339327058	3.236589335	0.659430977	0.724732686	3.236589335	0.291867678	0.36250586	3.236589335	0.635898861	-0.060331917	3.236589335	0.938752746
ENSG00000029725	0.182384377	6.769240675	0.816486119	-0.040249052	6.769240675	0.960796831	0.017352898	6.769240675	0.982257178	-0.07556799	6.769240675	0.925631047
ENSG00000029993	-0.485740129	5.204264435	0.514790046	-0.881856217	5.204264435	0.148752577	-0.515202004	5.204264435	0.485279498	-0.015094457	5.204264435	0.985631119
ENSG00000030066	0.049440566	4.444689079	0.94967399	0.146395086	4.444689079	0.852571785	-0.036234326	4.444689079	0.964573335	-0.591433684	4.444689079	0.412092871
ENSG00000030110	0.072351034	4.265474346	0.92627428	0.44072626	4.265474346	0.55942197	-0.556055746	4.265474346	0.450117117	-0.733558896	4.265474346	0.296412291
ENSG00000030419	-0.384944655	3.515157583	0.6152518	0.930124587	3.515157583	0.136110074	0.309070866	3.515157583	0.6894412	-0.932157077	3.515157583	0.162806483
ENSG00000030582	-0.080509368	7.879749106	0.921112693	-0.033983167	7.879749106	0.967665405	-0.38428931	7.879749106	0.617656077	-0.448159187	7.879749106	0.553992725
ENSG00000031003	-0.222886357	4.021579419	0.777432813	-0.319482201	4.021579419	0.68071844	-0.260322925	4.021579419	0.740153738	0.226596781	4.021579419	0.772482573
ENSG00000031081	0.284541996	5.481283496	0.714006485	0.486317428	5.481283496	0.513668743	0.286912071	5.481283496	0.71157272	-0.521321397	5.481283496	0.482504829
ENSG00000031691	-0.360954833	6.258958047	0.64009602	-0.106446342	6.258958047	0.894356787	0.631068859	6.258958047	0.368944977	0.49407596	6.258958047	0.505146572
ENSG00000031698	0.192399397	7.184797206	0.806361369	0.181981429	7.184797206	0.816825353	-0.174190138	7.184797206	0.826272038	-0.526529674	7.184797206	0.473906599
ENSG00000031823	-0.041456176	4.053102694	0.959138392	0.047869181	4.053102694	0.951496042	-0.120464537	4.053102694	0.880068927	-0.967643099	4.053102694	0.118212584
ENSG00000032219	-0.230389993	6.890540589	0.76999927	-0.504259768	6.890540589	0.49634784	0.038454808	6.890540589	0.960924309	-0.494036344	6.890540589	0.506643353
ENSG00000032389	-0.477826995	3.805422366	0.522609849	-0.061729082	3.805422366	0.938732609	-0.146757664	3.805422366	0.853701147	-1.1069619	3.805422366	0.062384057
ENSG00000032444	-0.479475544	2.93072645	0.522432677	-1.161248239	2.93072645	0.060855915	-0.048944592	2.93072645	0.951699465	-0.725665493	2.93072645	0.305247052
ENSG00000032742	-0.115059381	3.942940612	0.885135144	-0.000304935	3.942940612	1.000155748	-0.059993652	3.942940612	0.940609849	0.456356003	3.942940612	0.543085022
ENSG00000033011	-0.348645964	2.201681279	0.652087657	-0.370196377	2.201681279	0.631154796	-0.173316318	2.201681279	0.826643836	-1.368652122	2.201681279	0.041927395
ENSG00000033030	0.104748784	5.497127441	0.894992807	0.073344307	5.497127441	0.926466365	0.06934285	5.497127441	0.930477039	1.33910277	5.497127441	0.001600588
ENSG00000033050	0.20577205	5.15292055	0.793114098	0.125505009	5.15292055	0.873654533	0.058224785	5.15292055	0.941048403	-0.653029893	5.15292055	0.349983275
ENSG00000033100	-0.214184775	2.467038158	0.784808933	0.364468148	2.467038158	0.635988251	0.278951428	2.467038158	0.71938102	-0.068810359	2.467038158	0.929405213
ENSG00000033170	0.651070856	4.825517678	0.350087697	0.713400632	4.825517678	0.291232732	0.54307043	4.825517678	0.45590596	-0.007846354	4.825517678	0.992490135
ENSG00000033178	0.60387151	6.788433877	0.394899953	1.093405694	6.788433877	0.02756892	-0.104355861	6.788433877	0.898053196	0.219905211	6.788433877	0.778957666
ENSG00000033327	-0.679162766	4.667947773	0.328465712	-0.767332368	4.667947773	0.250563423	0.032954768	4.667947773	0.965859558	-1.837426528	4.667947773	0.000121477
ENSG00000033627	0.037116691	5.421349842	0.962314345	-0.198276094	5.421349842	0.802108928	-0.52366977	5.421349842	0.47668521	0.340331253	5.421349842	0.659160054
ENSG00000033800	0.04291691	5.67570405	0.957046487	-0.134896577	5.67570405	0.865798923	0.050740171	5.67570405	0.949300318	-0.661572449	5.67570405	0.340754811
ENSG00000033867	0.570389711	5.78813609	0.428487075	0.688462585	5.78813609	0.312766207	0.09813563	5.78813609	0.901618343	-0.534004763	5.78813609	0.466289195
ENSG00000034053	-0.669652794	2.078578998	0.356711363	-1.388605337	2.078578998	0.030873881	-0.383288467	2.078578998	0.618081093	-1.213497171	2.078578998	0.074095979
ENSG00000034152	0.942374234	5.949866985	0.139969714	1.283138848	5.949866985	0.021201281	-0.572075652	5.949866985	0.438294224	0.950945022	5.949866985	0.136964576
ENSG00000034510	0.091479279	8.609198298	0.908671522	0.71122506	8.609198298	0.290399982	-0.667815589	8.609198298	0.333813255	-0.416073532	8.609198298	0.587298019
ENSG00000034533	0.200856804	2.183184566	0.799593021	0.095000123	2.183184566	0.906278168	0.521577657	2.183184566	0.484685076	1.055614797	2.183184566	0.107571498
ENSG00000034677	-0.197713643	5.743507417	0.802662252	0.437731307	5.743507417	0.562382298	-0.097260193	5.743507417	0.903468379	1.006969942	5.743507417	0.06479363
ENSG00000034693	-0.165709793	3.528361868	0.83429082	-0.055627072	3.528361868	0.944558923	0.172512327	3.528361868	0.826059976	0.36621988	3.528361868	0.633552009
ENSG00000034713	0.118320022	6.871189648	0.880612875	0.38592805	6.871189648	0.613490148	0.501145936	6.871189648	0.497951395	1.172319594	6.871189648	0.014547547
ENSG00000035115	-0.419290434	2.607363718	0.582108465	-0.595021501	2.607363718	0.418913926	0.085905637	2.607363718	0.913189482	0.390459805	2.607363718	0.610608403
ENSG00000035141	-0.461411553	5.020701491	0.539246663	-0.560295321	5.020701491	0.440339031	-0.282213972	5.020701491	0.718399649	-0.555665111	5.020701491	0.445004939
ENSG00000035403	-0.179355451	7.236576693	0.821093494	-0.050898958	7.236576693	0.950344144	-0.318581876	7.236576693	0.682420981	-0.301197545	7.236576693	0.699609351
ENSG00000035499	-0.778371283	3.456399973	0.24615653	-1.193426811	3.456399973	0.036281968	-0.716031982	3.456399973	0.296980892	0.02716311	3.456399973	0.972239159
ENSG00000035664	-0.937582379	1.715616412	0.206759072	-1.504313873	1.715616412	0.042194509	0.292810567	1.715616412	0.708725137	-0.774687891	1.715616412	0.31988244
ENSG00000035681	0.597818613	4.718650617	0.402034711	0.315878399	4.718650617	0.683155816	-0.178626888	4.718650617	0.821700242	0.345714341	4.718650617	0.653494797
ENSG00000035687	0.567406825	6.578616036	0.431261534	0.816020531	6.578616036	0.194014417	0.139056684	6.578616036	0.860924558	-0.815986097	6.578616036	0.197422521
ENSG00000035862	-0.331687625	9.319443875	0.669598484	-0.707838724	9.319443875	0.295320233	-0.11870827	9.319443875	0.882270346	0.006215244	9.319443875	0.992877678
ENSG00000035928	-0.004822792	7.803700996	0.996104458	-0.349498799	7.803700996	0.652152113	0.249742922	7.803700996	0.748937345	-0.226826774	7.803700996	0.77360136
ENSG00000036054	0.154426846	5.203605099	0.8446078	0.321752453	5.203605099	0.67742547	-0.154918846	5.203605099	0.845519835	0.572996236	5.203605099	0.426374282
ENSG00000036257	0.501300225	5.259942424	0.497785681	0.28535683	5.259942424	0.71366066	0.332119542	5.259942424	0.666939829	0.274049947	5.259942424	0.725059722
ENSG00000036448	0.775610975	1.759393284	0.325350871	0.262593275	1.759393284	0.761665869	-0.761973554	1.759393284	0.364592312	4.712667511	1.759393284	9.86E-14
ENSG00000036549	0.10088528	6.004350366	0.900433807	0.242621563	6.004350366	0.756242406	-0.316666396	6.004350366	0.68412005	0.510590842	6.004350366	0.48847494
ENSG00000037042	-0.178526354	3.444603037	0.821337582	0.157311653	3.444603037	0.841789777	1.016575511	3.444603037	0.082030541	0.029297017	3.444603037	0.970568461
ENSG00000037241	0.159918343	5.629985396	0.839052085	0.247285426	5.629985396	0.751647729	0.178048131	5.629985396	0.820810366	1.609517521	5.629985396	0.0000134
ENSG00000037474	0.168025895	5.692521697	0.830822044	0.370553695	5.692521697	0.628763951	-0.577633361	5.692521697	0.423115758	0.240206256	5.692521697	0.758659853
ENSG00000037637	-0.349681622	3.651739545	0.650383823	-0.625376509	3.651739545	0.380231832	-0.210997065	3.651739545	0.789442868	-1.654952831	3.651739545	0.001362937
ENSG00000037749	0.358465903	3.365700738	0.640294842	0.003121976	3.365700738	0.996787375	0.158990092	3.365700738	0.839861206	0.306179593	3.365700738	0.693282544
ENSG00000037897	0.749998705	4.975458978	0.270616477	0.848118564	4.975458978	0.19381616	-0.523774267	4.975458978	0.481049723	-2.321904676	4.975458978	0.0000305
ENSG00000038002	-0.026356665	4.256754968	0.974280126	-0.532612641	4.256754968	0.46825531	-0.174957776	4.256754968	0.82542844	0.694381439	4.256754968	0.311310751
ENSG00000038210	0.452416063	3.829625317	0.5474775	0.860334374	3.829625317	0.182601769	0.043035502	3.829625317	0.956206203	0.582177571	3.829625317	0.423295761
ENSG00000038219	0.299831153	7.875209586	0.699167761	0.208576668	7.875209586	0.790121527	0.108474779	7.875209586	0.89107498	-0.578700573	7.875209586	0.421637205
ENSG00000038274	-0.02410454	5.731612559	0.976748017	0.009468526	5.731612559	0.989675247	0.473707822	5.731612559	0.525432193	0.634031386	5.731612559	0.366764856
ENSG00000038358	0.594869304	1.540440722	0.443904245	-0.004609697	1.540440722	0.991566067	-0.010026723	1.540440722	0.988204244	0.194390981	1.540440722	0.819079387
ENSG00000038382	0.567114644	6.764504887	0.431518163	0.595259325	6.764504887	0.403443377	-0.429288715	6.764504887	0.572933819	-0.665173148	6.764504887	0.336524489
ENSG00000038532	-0.290474385	3.831336201	0.709665815	-0.480071275	3.831336201	0.520435503	-0.322616179	3.831336201	0.677679354	-0.952462572	3.831336201	0.127853387
ENSG00000039123	0.101323329	7.319627987	0.898161804	-0.095514151	7.319627987	0.905521056	-0.511336826	7.319627987	0.489263543	-1.334271685	7.319627987	0.001489509
ENSG00000039139	1.289944521	2.319435588	0.037833341	1.208860919	2.319435588	0.059275909	0.792077121	2.319435588	0.262548484	-0.973407562	2.319435588	0.222386278
ENSG00000039319	-0.072832504	5.977293133	0.928077855	-0.104027841	5.977293133	0.896745219	-0.027715237	5.977293133	0.973124869	-0.297135796	5.977293133	0.703419089
ENSG00000039523	0.736555007	5.993889495	0.266966934	0.727063846	5.993889495	0.275959348	0.262384498	5.993889495	0.736484096	-0.030867754	5.993889495	0.969811291
ENSG00000039560	0.303408171	8.13423484	0.695614727	0.495657763	8.13423484	0.504975859	0.14612279	8.13423484	0.856014767	0.004007245	8.13423484	0.995709126
ENSG00000039650	0.117225749	4.978593658	0.881477715	0.286472034	4.978593658	0.712256273	-0.10256828	4.978593658	0.898454905	-1.302617364	4.978593658	0.013536054
ENSG00000040199	0.210431701	3.340103275	0.788471454	0.192425846	3.340103275	0.806666075	-0.287684333	3.340103275	0.711865905	0.805027509	3.340103275	0.226100629
ENSG00000040275	-0.624053584	7.838356413	0.376584097	-0.717137586	7.838356413	0.286121171	-0.673842517	7.838356413	0.327843919	-0.431371163	7.838356413	0.570670565
ENSG00000040341	-0.693967215	4.846727438	0.310581926	-0.804578426	4.846727438	0.211987175	0.078333851	4.846727438	0.92120546	-0.975765808	4.846727438	0.095217975
ENSG00000040487	0.057100611	4.399005364	0.942274292	-0.024262057	4.399005364	0.976349379	0.311358933	4.399005364	0.6875868	-1.290354394	4.399005364	0.015537194
ENSG00000040531	0.214500117	4.391341152	0.784142208	-0.118089017	4.391341152	0.882619338	0.118675945	4.391341152	0.879955712	-0.643616253	4.391341152	0.366638317
ENSG00000040608	-1.192607981	2.295374076	0.062509016	-1.449733684	2.295374076	0.020533186	-1.147764536	2.295374076	0.069876257	-2.299007271	2.295374076	0.00051452
ENSG00000040633	0.215474284	5.907761204	0.783333733	0.167929777	5.907761204	0.830972126	0.020396984	5.907761204	0.978777075	-1.425520697	5.907761204	0.001115453
ENSG00000040933	-0.753204659	3.51374429	0.27026943	-0.960637404	3.51374429	0.128495891	-0.491700024	3.51374429	0.510195812	-1.252690255	3.51374429	0.032921824
ENSG00000041353	1.233763465	1.68620883	0.110206225	1.325830724	1.68620883	0.085213571	0.315727598	1.68620883	0.710418103	-0.033158994	1.68620883	0.964018446
ENSG00000041357	0.769673682	8.311778362	0.235293011	1.375086844	8.311778362	0.000424783	0.116258742	8.311778362	0.884781335	0.04272119	8.311778362	0.957550192
ENSG00000041802	0.153242812	6.885299644	0.845948051	0.052560814	6.885299644	0.947050196	0.047590145	6.885299644	0.952001648	-0.274773557	6.885299644	0.725805034
ENSG00000041880	0.023744771	4.938963734	0.975087621	0.370243476	4.938963734	0.628737314	-0.441642876	4.938963734	0.55991571	-0.985220391	4.938963734	0.1164715
ENSG00000041988	-0.025012786	4.648103005	0.976290129	0.02049204	4.648103005	0.978207355	-0.396653943	4.648103005	0.604948591	-1.148577483	4.648103005	0.05320036
ENSG00000042062	2.326180969	3.992054563	6.16E-05	2.37695874	3.992054563	4.43E-05	2.386966002	3.992054563	3.08E-05	-0.338127461	3.992054563	0.684331216
ENSG00000042088	0.00881769	4.844574925	0.990648346	-0.254494921	4.844574925	0.745813373	0.142286362	4.844574925	0.856883197	-0.110312803	4.844574925	0.890001619
ENSG00000042286	0.339996793	5.856230792	0.659485084	0.604700887	5.856230792	0.394381595	-0.259414684	5.856230792	0.741086114	-0.813899597	5.856230792	0.20187198
ENSG00000042317	-0.37294275	2.265730553	0.629054609	-0.606273798	2.265730553	0.415301016	0.044835177	2.265730553	0.954236987	-0.034101937	2.265730553	0.964263031
ENSG00000042429	0.081592891	4.543599015	0.917830082	0.021416105	4.543599015	0.978141243	0.060396747	4.543599015	0.939012831	0.941370948	4.543599015	0.112406019
ENSG00000042445	-0.662755743	6.200633737	0.339157704	-1.240997113	6.200633737	0.007034973	-0.298655721	6.200633737	0.702146701	-0.847126504	6.200633737	0.17140359
ENSG00000042493	-0.777119696	6.641948408	0.256773222	-0.535962156	6.641948408	0.471415259	-0.887962248	6.641948408	0.175112449	-0.616912357	6.641948408	0.395799145
ENSG00000042753	-0.371026869	7.676431233	0.631316289	-0.472772824	7.676431233	0.530313095	-0.68730949	7.676431233	0.324523682	-0.921222567	7.676431233	0.140982899
ENSG00000043093	0.031536472	4.602974693	0.967675715	-0.227188366	4.602974693	0.773056279	0.026900834	4.602974693	0.972216579	-0.046227222	4.602974693	0.954161599
ENSG00000043143	0.316092695	6.175226756	0.683052479	0.892418465	6.175226756	0.132834568	-0.605885162	6.175226756	0.394624709	0.681021157	6.175226756	0.31977607
ENSG00000043514	-0.183713859	3.700922348	0.816289956	-0.289712127	3.700922348	0.710009323	0.373183232	3.700922348	0.625453741	-0.008135275	3.700922348	0.991939518
ENSG00000043591	-0.041666501	5.276285673	0.959130087	-0.655824267	5.276285673	0.346359696	-0.511218574	5.276285673	0.48926705	-0.827136799	5.276285673	0.192272486
ENSG00000044090	-0.078194313	2.256631622	0.920811676	0.217817568	2.256631622	0.782847124	0.562583322	2.256631622	0.445902164	0.507038393	2.256631622	0.503457119
ENSG00000044115	0.332973943	7.457798279	0.666383055	0.467299341	7.457798279	0.534112011	-0.179139245	7.457798279	0.82131715	0.306198704	7.457798279	0.692900709
ENSG00000044446	-0.770548431	3.05403255	0.260863331	-1.003804967	3.05403255	0.115920325	0.26445325	3.05403255	0.734008631	-0.586856051	3.05403255	0.422095378
ENSG00000044459	-0.169855419	7.006688942	0.830609824	-0.249104729	7.006688942	0.751343268	-0.039449508	7.006688942	0.961666454	0.00131592	7.006688942	0.998144783
ENSG00000044574	0.938581521	10.6717076	0.110329102	1.316465076	10.6717076	0.004023358	-0.583291603	10.6717076	0.418971156	-1.407235693	10.6717076	0.001687874
ENSG00000046647	-0.488221703	3.063194651	0.515621295	-0.174031842	3.063194651	0.825975667	-0.133893919	3.063194651	0.866694083	-0.565872315	3.063194651	0.445073092
ENSG00000046651	0.535004816	5.947642639	0.463882069	0.535209332	5.947642639	0.463716888	0.295144766	5.947642639	0.703848746	1.032842628	5.947642639	0.052971504
ENSG00000047056	0.12583593	2.82252633	0.873659107	0.113496744	2.82252633	0.886279842	0.091549462	2.82252633	0.907321607	0.333073686	2.82252633	0.668964904
ENSG00000047188	-0.195069346	5.286872868	0.805383097	-0.355469274	5.286872868	0.645548768	-0.164837413	5.286872868	0.835680089	-0.21896477	5.286872868	0.781410731
ENSG00000047230	-0.661525123	3.635778685	0.346819804	-0.637608875	3.635778685	0.369417901	-0.025568526	3.635778685	0.975274488	-0.807642354	3.635778685	0.227761423
ENSG00000047249	-0.135995491	5.1564057	0.864876068	-0.388704687	5.1564057	0.612239664	0.220424894	5.1564057	0.778128736	0.671441455	5.1564057	0.334323453
ENSG00000047315	0.554171223	6.039433463	0.44464186	0.554385936	6.039433463	0.444465896	0.271558929	6.039433463	0.727333912	0.079369436	6.039433463	0.920207651
ENSG00000047346	0.170898679	4.599685946	0.82788865	-0.133869926	4.599685946	0.866616761	0.621392959	4.599685946	0.381964279	0.791673246	4.599685946	0.232298704
ENSG00000047410	0.360574259	9.182349653	0.640189069	0.318507902	9.182349653	0.680619873	0.066076028	9.182349653	0.934081276	0.265346282	9.182349653	0.733416039
ENSG00000047457	-3.167588689	0.275091449	0.089698456	-0.372073839	0.275091449	0.77386853	0.574077803	0.275091449	0.604827382	4.903919261	0.275091449	1.69E-08
ENSG00000047578	0.450450927	3.073586194	0.549689034	0.122730446	3.073586194	0.876776457	-0.083432614	3.073586194	0.91677789	-0.803085973	3.073586194	0.251463934
ENSG00000047579	0.214293501	5.70959246	0.784561497	0.035669837	5.70959246	0.963720152	0.028467469	5.70959246	0.970875266	-0.010319046	5.70959246	0.990338524
ENSG00000047621	0.018139789	6.209314809	0.981742023	-0.016027021	6.209314809	0.984816292	-0.614693459	6.209314809	0.385900157	-0.350891178	6.209314809	0.650641981
ENSG00000047634	0.332712685	3.063789714	0.670578946	0.002831841	3.063789714	0.998614417	0.477021005	3.063789714	0.529413603	2.234520057	3.063789714	0.0000148
ENSG00000047644	-0.359988629	6.098956582	0.641479001	-0.563214864	6.098956582	0.437138432	0.344352815	6.098956582	0.655428216	-0.147544422	6.098956582	0.852940032
ENSG00000047648	-0.208561923	2.906022147	0.79056006	0.539403507	2.906022147	0.463824103	0.59064045	2.906022147	0.413586469	0.146442211	2.906022147	0.853579185
ENSG00000047849	-0.017532781	8.480891063	0.983448659	0.18804865	8.480891063	0.812067485	-0.382907987	8.480891063	0.624495761	-0.394948413	8.480891063	0.613852706
ENSG00000047932	-0.02542478	6.008669212	0.975403922	-0.133904874	6.008669212	0.867603333	-0.017352262	6.008669212	0.983484141	0.333269502	6.008669212	0.666006897
ENSG00000048028	0.517838494	5.192242495	0.481130559	0.645576457	5.192242495	0.354999346	0.337367096	5.192242495	0.662149334	0.192653979	5.192242495	0.806525896
ENSG00000048052	2.33049684	4.689969351	1.58E-07	2.623768019	4.689969351	3.25E-09	0.087356191	4.689969351	0.912922004	5.474583349	4.689969351	1.31E-22
ENSG00000048140	-0.633219988	4.357067886	0.372238514	-0.284527059	4.357067886	0.716121272	-0.357758094	4.357067886	0.64311594	-1.440547618	4.357067886	0.005614828
ENSG00000048162	0.449759456	5.128651235	0.550076988	0.243498277	5.128651235	0.755441374	-0.01907078	5.128651235	0.98169681	0.521229911	5.128651235	0.477907884
ENSG00000048392	0.167794082	4.50922216	0.831038859	-0.052802454	4.50922216	0.947794577	0.196448525	4.50922216	0.802182625	1.125079072	4.50922216	0.038388662
ENSG00000048405	0.062375116	4.490884756	0.936813546	0.061148842	4.490884756	0.938100607	0.113531225	4.490884756	0.885416425	-0.329630966	4.490884756	0.670260532
ENSG00000048471	-0.101908959	2.710446943	0.898186965	-1.061763479	2.710446943	0.100516538	-0.422718133	2.710446943	0.578140856	-0.832863571	2.710446943	0.2316309
ENSG00000048544	-0.204952446	6.217435937	0.795467692	-0.251427979	6.217435937	0.749073023	-0.38754193	6.217435937	0.614480797	-0.870025263	6.217435937	0.152958103
ENSG00000048649	0.269958064	7.959598382	0.728825271	0.446735822	7.959598382	0.561972874	0.06355546	7.959598382	0.937252372	-0.89858806	7.959598382	0.128266356
ENSG00000048707	-0.208076592	4.971005566	0.792364777	-0.165258434	4.971005566	0.835181673	-0.752186041	4.971005566	0.256332805	-1.302449438	4.971005566	0.008112525
ENSG00000048828	-0.261969173	9.415048115	0.738737926	-0.230648343	9.415048115	0.769924877	-0.404074187	9.415048115	0.598777627	-0.569764845	9.415048115	0.430725428
ENSG00000048991	-0.151753609	5.141453142	0.848725325	-0.499966315	5.141453142	0.500402624	0.027406971	5.141453142	0.971965245	-0.195045863	5.141453142	0.805292863
ENSG00000049130	1.753535526	3.912122928	0.000253398	1.360323267	3.912122928	0.011668498	-0.614660359	3.912122928	0.39908942	0.312665318	3.912122928	0.688122791
ENSG00000049167	-0.191620766	1.844909557	0.809234062	-0.486848409	1.844909557	0.536931496	0.591068047	1.844909557	0.430678399	-0.469863828	1.844909557	0.557461799
ENSG00000049192	1.750652306	5.059094294	0.000509226	2.171785552	5.059094294	5.38E-06	0.075040277	5.059094294	0.923662866	1.40398411	5.059094294	0.012082404
ENSG00000049239	-0.561244118	3.880050738	0.441236347	-0.494695355	3.880050738	0.506367426	0.528756274	3.880050738	0.470800358	-1.25110513	3.880050738	0.027340287
ENSG00000049245	0.176492003	6.217527203	0.82271107	0.31198168	6.217527203	0.687152955	0.154818935	6.217527203	0.845067592	-0.379612012	6.217527203	0.622980757
ENSG00000049246	-0.11345009	3.455891259	0.886526464	-0.080305543	3.455891259	0.919635838	0.384575968	3.455891259	0.61403149	0.574205205	3.455891259	0.428725878
ENSG00000049249	2.572615839	1.174820681	0.00454736	3.830234265	1.174820681	5.18E-06	0.879490335	1.174820681	0.394746262	5.043493295	1.174820681	1.57E-09
ENSG00000049323	0.374832791	4.341852557	0.624498518	0.191805158	4.341852557	0.807182142	0.252517153	4.341852557	0.746220003	-0.536198323	4.341852557	0.464940515
ENSG00000049449	0.60967746	5.574689383	0.389976638	0.673939965	5.574689383	0.327738473	0.157664882	5.574689383	0.841255066	0.538707978	5.574689383	0.460598119
ENSG00000049541	-0.423338921	5.319547275	0.580186037	-0.251246365	5.319547275	0.749219006	-0.009163126	5.319547275	0.991680126	-0.13006832	5.319547275	0.870811172
ENSG00000049618	-0.002393727	5.925709267	0.998424604	-0.206615952	5.925709267	0.793790024	0.278225183	5.925709267	0.720672421	-0.88036576	5.925709267	0.148206491
ENSG00000049656	-0.166790112	6.962123194	0.83377492	-0.205159967	6.962123194	0.795232781	-0.431606729	6.962123194	0.569911655	0.020658103	6.962123194	0.978494724
ENSG00000049759	1.090797289	7.762289999	0.027454721	0.905964229	7.762289999	0.120654645	0.25473609	7.762289999	0.743990287	1.056029007	7.762289999	0.038913806
ENSG00000049769	-0.500528641	0.88997449	0.540204409	-0.337885617	0.88997449	0.679540365	0.013917188	0.88997449	0.989415557	2.518919208	0.88997449	0.00000333
ENSG00000049860	0.388325179	5.350201305	0.61124331	0.336647202	5.350201305	0.662503032	0.016834784	5.350201305	0.981442501	0.44641828	5.350201305	0.554837826
ENSG00000049883	-0.044562785	3.322619408	0.955990732	0.049153536	3.322619408	0.950251142	0.057814181	3.322619408	0.940906813	-0.508821598	3.322619408	0.501296967
ENSG00000050165	-0.056670982	5.464886402	0.943971012	0.281723722	5.464886402	0.717299196	0.590890697	5.464886402	0.408103259	0.475868336	5.464886402	0.523476183
ENSG00000050327	-0.805653171	4.214449578	0.244680019	-0.671692922	4.214449578	0.352112449	-0.353246989	4.214449578	0.649359417	-1.324062343	4.214449578	0.034909558
ENSG00000050344	0.570636712	6.617997417	0.428127871	1.441633507	6.617997417	0.000152051	0.026224515	6.617997417	0.973198694	0.208682621	6.617997417	0.79031077
ENSG00000050393	0.024164971	5.201649807	0.975645996	-0.107931093	5.201649807	0.8928296	0.242968079	5.201649807	0.755865909	0.4695968	5.201649807	0.530924284
ENSG00000050405	0.541345007	9.318007373	0.45741623	1.110803704	9.318007373	0.022934843	0.223291388	9.318007373	0.775365119	1.662620782	9.318007373	0.00000173
ENSG00000050426	0.080884486	4.54650252	0.918501022	0.245904329	4.54650252	0.753015143	0.343254065	4.54650252	0.655976554	0.136957608	4.54650252	0.86234854
ENSG00000050748	-0.724484499	3.740325334	0.293353694	-1.550214449	3.740325334	0.003546892	0.126640558	3.740325334	0.871953971	-0.209944588	3.740325334	0.790197934
ENSG00000050820	-0.05231617	5.563975548	0.948504614	0.076151519	5.563975548	0.923468157	-0.275488108	5.563975548	0.725096693	-0.966605916	5.563975548	0.094666074
ENSG00000051009	0.200501353	4.146855446	0.798325498	0.363307342	4.146855446	0.635676145	-0.242325467	4.146855446	0.75802446	-1.11728084	4.146855446	0.053887132
ENSG00000051108	0.218283515	5.76122462	0.780504606	0.875851873	5.76122462	0.148522887	-0.056427287	5.76122462	0.94437376	0.206517362	5.76122462	0.792441954
ENSG00000051128	-0.784669998	7.13602479	0.237668374	-0.77754558	7.13602479	0.243802943	-0.229356425	7.13602479	0.772391363	-0.511074395	7.13602479	0.491989134
ENSG00000051180	-0.240155953	5.726040322	0.760330678	-0.297933701	5.726040322	0.702739546	-0.060986982	5.726040322	0.939926417	-0.447025967	5.726040322	0.553953309
ENSG00000051341	0.284366455	5.358354487	0.714600945	0.258140147	5.358354487	0.740791338	-0.404281893	5.358354487	0.597305395	-0.554886458	5.358354487	0.445605973
ENSG00000051382	-0.245402211	3.95890071	0.754839499	-0.336866314	3.95890071	0.66317673	0.1243006	3.95890071	0.874828433	-1.993337053	3.95890071	0.0000288
ENSG00000051596	-0.844112343	1.643233294	0.268019454	-1.246112019	1.643233294	0.100649612	-0.138852291	1.643233294	0.862516755	-0.487917964	1.643233294	0.542128237
ENSG00000051620	0.425100267	7.156547543	0.581182274	0.39754382	7.156547543	0.607742586	0.042320431	7.156547543	0.958028123	-0.425102903	7.156547543	0.581153319
ENSG00000051825	0.071356075	5.331190955	0.927816543	-0.320611894	5.331190955	0.679959384	-0.168312913	5.331190955	0.832176643	0.078436046	5.331190955	0.920817375
ENSG00000052126	-0.635138138	4.41829898	0.3682012	-0.428611638	4.41829898	0.571556638	0.505408733	4.41829898	0.493549725	-0.699413935	4.41829898	0.309972013
ENSG00000052723	-0.236613205	4.616495885	0.764355153	-0.452901613	4.616495885	0.54936102	0.01112617	4.616495885	0.98748479	-0.240549382	4.616495885	0.760061299
ENSG00000052749	0.696171054	4.292397099	0.308503778	0.376701607	4.292397099	0.622761523	-0.418454139	4.292397099	0.581723727	-0.827122663	4.292397099	0.206456672
ENSG00000052795	0.230900878	5.62565856	0.767969933	-0.049137493	5.62565856	0.951767186	0.092455909	5.62565856	0.907737706	0.534195111	5.62565856	0.464841847
ENSG00000052802	1.003531001	7.501673973	0.061143906	0.805088837	7.501673973	0.203298381	0.579818604	7.501673973	0.41874848	0.027208896	7.501673973	0.972207752
ENSG00000052841	0.009046079	6.206020724	0.99069493	0.189418313	6.206020724	0.809442037	-0.077053998	6.206020724	0.924650209	-0.359790438	6.206020724	0.642268198
ENSG00000053254	-0.84353638	7.094833658	0.171010338	-1.147120572	7.094833658	0.016347552	-0.301865214	7.094833658	0.698998271	-1.558648296	7.094833658	0.0000217
ENSG00000053371	-0.925817591	6.725561091	0.116057848	-1.234626946	6.725561091	0.00963698	-0.599233747	6.725561091	0.402229243	-0.766783192	6.725561091	0.243304815
ENSG00000053372	0.196490256	6.604902819	0.802273268	0.237444354	6.604902819	0.761302294	-0.231237224	6.604902819	0.769163776	-0.899001265	6.604902819	0.129941453
ENSG00000053501	0.195042806	2.910226906	0.80400038	0.109312577	2.910226906	0.890108298	-0.036456712	2.910226906	0.96441387	-0.38408531	2.910226906	0.618341107
ENSG00000053524	2.275026799	2.038499291	0.007482356	2.754220391	2.038499291	0.00084305	1.972736625	2.038499291	0.019939146	6.660628662	2.038499291	6.09E-16
ENSG00000053747	-0.809804486	3.285880615	0.246485195	0.723559329	3.285880615	0.299043921	-0.366293951	3.285880615	0.633836559	2.394491375	3.285880615	9.47E-08
ENSG00000053770	-0.020667091	4.622545517	0.97998746	-0.128059577	4.622545517	0.872273675	0.455350277	4.622545517	0.54364654	0.399994799	4.622545517	0.599257992
ENSG00000053900	-0.05376974	4.719702884	0.946893728	-0.25537279	4.719702884	0.744973291	-0.194612566	4.719702884	0.805877022	-0.257608432	4.719702884	0.742572826
ENSG00000054116	-0.04089505	6.595601843	0.960221193	-0.011631443	6.595601843	0.989209956	-0.060499118	6.595601843	0.94106368	0.452589699	6.595601843	0.552923619
ENSG00000054118	0.33524957	7.93490137	0.664142486	0.229414117	7.93490137	0.769256046	0.197756817	7.93490137	0.800941335	-0.089440574	7.93490137	0.91217066
ENSG00000054148	0.134417586	3.125643958	0.864729959	0.273102979	3.125643958	0.72656627	0.374081974	3.125643958	0.625450027	-0.081337284	3.125643958	0.918017828
ENSG00000054219	-0.026129056	2.51238227	0.97307449	0.612363565	2.51238227	0.401874321	0.909267416	2.51238227	0.166168502	-0.848964198	2.51238227	0.24939721
ENSG00000054267	0.466589453	8.042063754	0.534521772	0.544950086	8.042063754	0.453754235	0.137300063	8.042063754	0.862477223	0.620636286	8.042063754	0.37824359
ENSG00000054282	0.285099685	4.655932763	0.713790047	-0.031218572	4.655932763	0.969376962	0.027062422	4.655932763	0.972549484	0.144426752	4.655932763	0.854947683
ENSG00000054523	-0.304723387	6.504598912	0.696075804	-0.335507779	6.504598912	0.66549374	-0.503562012	6.504598912	0.497028797	0.216324687	6.504598912	0.782486142
ENSG00000054598	1.927166711	2.815823303	0.000571538	2.939884593	2.815823303	1.67E-08	0.204770523	2.815823303	0.799113774	4.505419444	2.815823303	1.25E-15
ENSG00000054611	-0.137734181	5.187203211	0.86281774	-0.402754043	5.187203211	0.598913982	-0.157251662	5.187203211	0.843300693	-1.02905244	5.187203211	0.065670128
ENSG00000054654	0.479053043	9.694550483	0.520083489	-0.036702688	9.694550483	0.964568718	-0.40759126	9.694550483	0.594095724	-0.229779928	9.694550483	0.771252075
ENSG00000054793	-0.688283793	2.892964305	0.329684375	-0.858569865	2.892964305	0.200562037	-0.522515588	2.892964305	0.480773744	-0.813424501	2.892964305	0.237386993
ENSG00000054965	-0.433729205	3.867834109	0.566666583	-1.198904542	3.867834109	0.029053036	-0.290508143	3.867834109	0.709942371	-0.88153215	3.867834109	0.168443002
ENSG00000054967	0.174220755	3.140188515	0.824809778	0.214040826	3.140188515	0.785058758	-0.12205058	3.140188515	0.877952025	0.200826906	3.140188515	0.798854311
ENSG00000054983	-0.52179596	3.410526782	0.481240717	-0.984443931	3.410526782	0.121145465	-0.032230983	3.410526782	0.968590412	-0.204168482	3.410526782	0.795461913
ENSG00000055044	0.478943971	7.987009844	0.52109287	0.313671215	7.987009844	0.685453856	0.201697819	7.987009844	0.796994711	0.868502304	7.987009844	0.149268507
ENSG00000055070	0.120139821	6.333987225	0.87924965	0.186323559	6.333987225	0.812512831	-0.193357395	6.333987225	0.807054839	-0.161700616	6.333987225	0.838754835
ENSG00000055130	0.223687589	5.441250211	0.775207875	0.176539113	5.441250211	0.822566935	0.326152143	5.441250211	0.672919437	0.521705112	5.441250211	0.47738923
ENSG00000055147	-0.181195871	4.186088854	0.819121597	-0.162665682	4.186088854	0.837606769	0.127230155	4.186088854	0.871783159	-0.005421631	4.186088854	0.995023987
ENSG00000055208	-0.203401461	6.429571641	0.796970768	0.2804282	6.429571641	0.718530566	0.091709154	6.429571641	0.907476032	1.085716752	6.429571641	0.031148275
ENSG00000055211	-0.078042519	7.405413892	0.923879615	-0.136590422	7.405413892	0.865412251	0.099290973	7.405413892	0.902010208	-0.421487518	7.405413892	0.584750983
ENSG00000055332	0.47849397	8.58307182	0.521055015	0.705271806	8.58307182	0.296293223	-0.214389988	8.58307182	0.786077458	-0.175239274	8.58307182	0.825303551
ENSG00000055483	0.511823139	6.126008034	0.487168715	0.544798225	6.126008034	0.454027517	-0.245255125	6.126008034	0.755203391	0.590669228	6.126008034	0.408287466
ENSG00000055609	-0.055579369	6.655521964	0.945525452	0.000944124	6.655521964	0.998417858	-0.413921417	6.655521964	0.588675015	-0.455032566	6.655521964	0.546647154
ENSG00000055917	-0.085069888	6.167395592	0.916635258	-0.05188399	6.167395592	0.949400196	-0.042937293	6.167395592	0.958247988	-0.454093705	6.167395592	0.549122048
ENSG00000055950	-0.375201243	6.4342232	0.628194498	-0.431528271	6.4342232	0.573106582	-0.03002343	6.4342232	0.970970544	-0.473336471	6.4342232	0.528884753
ENSG00000056050	-0.618164399	5.522675876	0.382812297	-0.866391698	5.522675876	0.158122587	-0.173285793	5.522675876	0.827227888	-0.398316234	5.522675876	0.603899919
ENSG00000056097	0.162430434	7.079201856	0.83690992	0.269834662	7.079201856	0.729011745	0.233776374	7.079201856	0.764918766	0.715956311	7.079201856	0.285818901
ENSG00000056277	0.677441344	2.44236792	0.358509472	0.471593958	2.44236792	0.541585165	0.484195038	2.44236792	0.52547291	0.417882258	2.44236792	0.596395579
ENSG00000056558	4.092756022	5.333225044	6.00E-18	5.629807991	5.333225044	6.20E-24	1.178779399	5.333225044	0.037061831	2.855770958	5.333225044	9.97E-11
ENSG00000056586	-0.017152345	6.763370986	0.983721902	-0.072906265	6.763370986	0.92895286	-0.35199989	6.763370986	0.649836478	-0.02895447	6.763370986	0.971882436
ENSG00000056972	1.174983802	5.36381176	0.015559058	1.30704274	5.36381176	0.003167949	1.012338	5.36381176	0.064837182	0.48502927	5.36381176	0.514794822
ENSG00000057019	0.452081264	7.45602062	0.558127906	0.831526114	7.45602062	0.179876732	-0.580838196	7.45602062	0.419409847	-1.253587246	7.45602062	0.004982324
ENSG00000057252	0.256458165	5.6305022	0.742445974	0.169856955	5.6305022	0.829250848	0.308101637	5.6305022	0.690927441	-0.64082843	5.6305022	0.361004779
ENSG00000057294	-0.426678463	5.037263083	0.574078449	-0.461829664	5.037263083	0.53877376	-0.491586058	5.037263083	0.509002507	-0.264832029	5.037263083	0.735572122
ENSG00000057608	0.262069447	6.756561267	0.736742077	0.458437507	6.756561267	0.546652612	0.077708271	6.756561267	0.923401458	-0.371724242	6.756561267	0.632052214
ENSG00000057663	-0.133002482	4.630474779	0.867411697	0.351564879	4.630474779	0.647409713	0.250569033	4.630474779	0.748109008	1.151448474	4.630474779	0.027963551
ENSG00000057704	-0.635443218	2.021642711	0.393841322	-0.712740934	2.021642711	0.335602044	0.132832111	2.021642711	0.8664493	-0.628743622	2.021642711	0.407859809
ENSG00000057757	-0.22828758	5.779180168	0.772181026	-0.679608463	5.779180168	0.322901516	-0.184557498	5.779180168	0.815917852	-0.14518086	5.779180168	0.855312715
ENSG00000057935	-0.536010243	4.363500918	0.466800846	-0.790992173	4.363500918	0.236836519	0.119508438	4.363500918	0.879059548	-0.375134297	4.363500918	0.625626577
ENSG00000058056	-0.220846038	5.064923782	0.779628442	-0.807617949	5.064923782	0.20861626	0.038566113	5.064923782	0.96160205	-0.972407333	5.064923782	0.095516073
ENSG00000058063	-0.378848929	4.715776979	0.621903762	-0.569722254	4.715776979	0.433290894	-0.102652756	4.715776979	0.898260003	-0.345329044	4.715776979	0.655124386
ENSG00000058085	4.353121914	4.210735826	1.38E-20	5.789485123	4.210735826	2.38E-26	0.37883381	4.210735826	0.623486117	4.008373412	4.210735826	1.92E-18
ENSG00000058091	-0.38804032	5.107429763	0.612860492	-0.513702002	5.107429763	0.486688514	0.196732145	5.107429763	0.802075564	-1.351717698	5.107429763	0.004401227
ENSG00000058262	0.103267639	7.777141708	0.896078367	0.172282824	7.777141708	0.826560985	-0.17861241	7.777141708	0.821870602	-0.388072819	7.777141708	0.613750814
ENSG00000058272	0.206273229	7.829463686	0.792422979	0.215309823	7.829463686	0.783379086	0.092633775	7.829463686	0.907776336	-0.072713352	7.829463686	0.92872996
ENSG00000058453	-0.664287681	3.453458886	0.35706915	-1.371895148	3.453458886	0.02440793	-0.131195894	3.453458886	0.870170524	-1.660195181	3.453458886	0.006594761
ENSG00000058600	0.366049303	3.882825712	0.633073069	0.052071444	3.882825712	0.947403173	0.183347241	3.882825712	0.815443582	-0.814086276	3.882825712	0.222063884
ENSG00000058668	0.09181797	6.390403139	0.908441612	-0.203492039	6.390403139	0.796907307	-0.42329277	6.390403139	0.580029222	-1.221446705	6.390403139	0.008908723
ENSG00000058673	0.209981002	6.38208959	0.788724421	0.28811874	6.38208959	0.710754871	0.29406589	6.38208959	0.704784924	0.302785451	6.38208959	0.696233262
ENSG00000058729	-0.023544611	4.622129906	0.977059223	0.020887617	4.622129906	0.978723953	-0.021879588	4.622129906	0.978848068	1.393505222	4.622129906	0.001502932
ENSG00000058799	0.214750059	4.689283495	0.784132149	0.201203905	4.689283495	0.797742549	0.099833723	4.689283495	0.89916689	0.244010926	4.689283495	0.755050771
ENSG00000058804	-0.565430261	5.773055227	0.434984354	-0.757032616	5.773055227	0.250108968	-0.089869207	5.773055227	0.911346568	-0.511617782	5.773055227	0.488842206
ENSG00000059122	-0.918550287	3.254494494	0.151558306	-1.39192852	3.254494494	0.012020365	-0.234051329	3.254494494	0.766218593	-0.303885081	3.254494494	0.695714361
ENSG00000059145	-0.62057974	3.681936152	0.384253618	-0.532191015	3.681936152	0.469364797	-0.267887573	3.681936152	0.73240198	-0.926507529	3.681936152	0.146171494
ENSG00000059377	-1.148188726	1.81153874	0.113538591	0.112619899	1.81153874	0.888833393	-0.600088999	1.81153874	0.42828473	1.286559946	1.81153874	0.042080027
ENSG00000059378	0.582858343	6.774985885	0.415859535	1.118436131	6.774985885	0.02171387	-0.369284328	6.774985885	0.633502166	0.854008924	6.774985885	0.162642354
ENSG00000059573	-0.273112939	3.353088628	0.727587021	-0.844092291	3.353088628	0.215395562	-0.299360713	3.353088628	0.701615351	-0.211517962	3.353088628	0.78864234
ENSG00000059588	-0.504906582	2.88348561	0.498306677	-0.625656984	2.88348561	0.38673981	-0.009116979	2.88348561	0.991795524	-0.388709366	2.88348561	0.611882169
ENSG00000059691	0.111539963	4.554397476	0.88757407	-0.202337067	4.554397476	0.797979076	-0.11066806	4.554397476	0.889933259	-0.047971566	4.554397476	0.952479746
ENSG00000059728	0.708854945	5.693656977	0.294052143	1.551902221	5.693656977	3.52E-05	-0.12747946	5.693656977	0.872802579	2.97934881	5.693656977	8.03E-18
ENSG00000059758	0.579975238	5.378892643	0.419416924	1.256658669	5.378892643	0.006628125	0.380267866	5.378892643	0.618893502	0.111811379	5.378892643	0.887510964
ENSG00000059769	0.388881268	4.636061313	0.610871985	0.339639416	4.636061313	0.659733917	0.072128226	4.636061313	0.927366149	0.605563979	4.636061313	0.395103277
ENSG00000059804	0.460994837	5.177954914	0.538155296	-0.116533158	5.177954914	0.883918835	0.494275788	5.177954914	0.504843616	-0.201512985	5.177954914	0.798587418
ENSG00000059915	2.27698383	2.163249187	0.004469604	3.456226459	2.163249187	4.41E-06	1.350113958	2.163249187	0.117820117	5.311617404	2.163249187	9.15E-12
ENSG00000060069	0.216330122	3.593541869	0.782468705	0.264438271	3.593541869	0.734478735	0.438238025	3.593541869	0.560820129	-0.27637314	3.593541869	0.722946449
ENSG00000060138	0.260314508	9.185670878	0.738408938	0.298636708	9.185670878	0.70032456	0.203634284	9.185670878	0.795034089	0.278057483	9.185670878	0.720767698
ENSG00000060237	-0.015527037	7.798992667	0.985411685	-0.007207183	7.798992667	0.993714139	-0.351799398	7.798992667	0.649959834	0.522963067	7.798992667	0.475955418
ENSG00000060339	0.369649186	8.353578483	0.631076561	0.217814315	8.353578483	0.780861469	0.193080482	8.353578483	0.805630798	0.558983714	8.353578483	0.439667568
ENSG00000060491	0.70118022	6.769073447	0.310707235	1.258951824	6.769073447	0.017194273	-0.06107228	6.769073447	0.940712831	0.648143446	6.769073447	0.359395101
ENSG00000060642	1.099591286	2.50416285	0.090296836	1.521897622	2.50416285	0.008137402	0.612994394	2.50416285	0.404729338	2.272261733	2.50416285	0.00000264
ENSG00000060656	-1.361286033	3.065355227	0.039835547	-1.653693	3.065355227	0.01242297	0.635863679	3.065355227	0.382739571	-1.117156533	3.065355227	0.114729959
ENSG00000060688	-0.00162138	3.547912189	0.998886018	-0.003199942	3.547912189	0.997183005	-0.047202117	3.547912189	0.953428225	0.433630246	3.547912189	0.565918615
ENSG00000060749	-0.313137148	6.023124664	0.687646298	-0.454920644	6.023124664	0.547367909	-0.13645932	6.023124664	0.864524059	0.444974957	6.023124664	0.557140412
ENSG00000060762	-0.102524158	3.821179197	0.898192063	0.136727235	3.821179197	0.862601013	0.139465214	3.821179197	0.859131035	0.552364033	3.821179197	0.457870407
ENSG00000060982	0.518097225	6.263396549	0.480857409	0.01310092	6.263396549	0.986073057	-0.112785218	6.263396549	0.888018582	-1.147706272	6.263396549	0.021772483
ENSG00000061273	0.691302926	9.747953973	0.330647753	0.382968111	9.747953973	0.616737087	0.374421337	9.747953973	0.62506845	-1.460062056	9.747953973	0.010129078
ENSG00000061676	0.059007557	5.898079689	0.940001814	0.095134606	5.898079689	0.903842902	0.143985113	5.898079689	0.854821797	0.016983572	5.898079689	0.982170409
ENSG00000061794	0.162109618	5.51248539	0.836856904	0.046234745	5.51248539	0.953099668	0.121940333	5.51248539	0.877198584	0.107628044	5.51248539	0.89165729
ENSG00000061936	0.164003083	6.794236377	0.835611475	0.1182654	6.794236377	0.882225793	-0.218290177	6.794236377	0.782082284	-0.20623464	6.794236377	0.794145144
ENSG00000061938	0.1269153	4.300942428	0.872245812	0.737406567	4.300942428	0.272090746	-0.118399895	4.300942428	0.881959017	-0.192860893	4.300942428	0.806708079
ENSG00000061987	-0.163574547	4.589035795	0.836908177	-0.241883428	4.589035795	0.758497059	-0.498068255	4.589035795	0.502388794	-0.268371956	4.589035795	0.731855978
ENSG00000062194	0.42553061	7.920337519	0.582108753	0.932619331	7.920337519	0.10213495	0.069600229	7.920337519	0.931372317	2.235758467	7.920337519	2.65E-16
ENSG00000062282	-0.161541971	1.982779182	0.844613888	-0.44538704	1.982779182	0.599838097	1.616577	1.982779182	0.014197567	2.345848186	1.982779182	0.00019605
ENSG00000062370	-0.784319557	1.763091759	0.287912676	-0.61179362	1.763091759	0.420529851	0.161606784	1.763091759	0.837718583	-0.285873046	1.763091759	0.716195001
ENSG00000062485	0.218815273	5.933738855	0.780007496	-0.049591985	5.933738855	0.95124516	0.19036196	5.933738855	0.808440701	0.199624372	5.933738855	0.799307867
ENSG00000062582	0.250849638	2.261785744	0.753202259	0.935293745	2.261785744	0.182519504	-0.135622566	2.261785744	0.864726669	1.969136133	2.261785744	0.000507354
ENSG00000062598	0.14220573	4.896808973	0.856781365	0.406392004	4.896808973	0.592847314	-0.204599093	4.896808973	0.795816702	0.536398668	4.896808973	0.462932843
ENSG00000062650	0.328102477	7.267466367	0.671160724	0.263396827	7.267466367	0.735417074	0.165168908	7.267466367	0.834172258	1.176681233	7.267466367	0.010477636
ENSG00000062716	1.018658073	7.543307889	0.053898541	1.248943274	7.543307889	0.003811859	0.31368262	7.543307889	0.685437541	0.098578488	7.543307889	0.901506902
ENSG00000062725	-0.192258357	5.600219508	0.808136579	-0.065181382	5.600219508	0.935859343	-0.193179727	5.600219508	0.807246559	0.766707612	5.600219508	0.239970461
ENSG00000062822	-0.64874502	1.711877619	0.406804634	-0.103544944	1.711877619	0.896286367	-0.56799707	1.711877619	0.464466147	-0.18214743	1.711877619	0.820359765
ENSG00000063046	0.148975211	5.747473732	0.850248676	-0.17913241	5.747473732	0.821283702	0.166695594	5.747473732	0.832312785	0.626674492	5.747473732	0.372871117
ENSG00000063169	0.081957281	2.408358066	0.917814245	0.25776984	2.408358066	0.74322787	0.428255511	2.408358066	0.574575819	-0.380866351	2.408358066	0.626344304
ENSG00000063177	-0.191728884	9.73288164	0.808868235	-0.053264549	9.73288164	0.947903755	0.102348234	9.73288164	0.897148672	0.505980088	9.73288164	0.493163277
ENSG00000063180	-0.573017918	1.793716285	0.474415464	-0.353069051	1.793716285	0.663564965	0.192580094	1.793716285	0.811387796	-0.195283871	1.793716285	0.81076216
ENSG00000063241	-0.141415127	3.789827144	0.860525323	0.092895769	3.789827144	0.905923604	-0.613021142	3.789827144	0.409662798	-0.496456304	3.789827144	0.518380651
ENSG00000063244	0.205865667	4.969248776	0.793039649	0.333970634	4.969248776	0.66517363	-0.86698565	4.969248776	0.162012368	0.703460872	4.969248776	0.300135369
ENSG00000063245	-0.25826775	5.328743421	0.742275266	-0.351934796	5.328743421	0.648901368	-0.319429454	5.328743421	0.681345741	-0.368963221	5.328743421	0.631826207
ENSG00000063322	-0.244500108	5.633961744	0.755977893	-0.578837579	5.633961744	0.421684371	-0.180506631	5.633961744	0.819961619	0.491853963	5.633961744	0.507549154
ENSG00000063438	1.062080664	3.4401208	0.066199173	1.130357974	3.4401208	0.043471556	-0.278424644	3.4401208	0.721060745	-0.888758043	3.4401208	0.187135398
ENSG00000063601	-0.142409471	3.611457717	0.857747866	-0.039843682	3.611457717	0.960543312	-0.375506245	3.611457717	0.624447751	-1.04931099	3.611457717	0.090548117
ENSG00000063660	-0.037292141	2.566981215	0.963277771	-0.437562453	2.566981215	0.565466687	-1.090841942	2.566981215	0.084218665	-1.095152602	2.566981215	0.099936659
ENSG00000063854	-0.580104899	5.740953295	0.420381766	-1.026129421	5.740953295	0.059446784	-0.061579382	5.740953295	0.939321323	-0.214510082	5.740953295	0.785918315
ENSG00000063978	0.441144326	4.13621292	0.558541794	0.233376016	4.13621292	0.765569538	0.546844012	4.13621292	0.45445947	0.561445488	4.13621292	0.442141475
ENSG00000064012	0.788814713	5.751327869	0.219978404	1.234470577	5.751327869	0.00670101	0.15051562	5.751327869	0.848555596	0.611251178	5.751327869	0.388364482
ENSG00000064042	-0.351692229	4.827938035	0.648611637	-0.259722004	4.827938035	0.740415679	0.047904734	4.827938035	0.951655894	0.423108805	4.827938035	0.576809945
ENSG00000064102	-0.057153884	5.109829576	0.943483028	-0.31710692	5.109829576	0.68330109	-0.129858088	5.109829576	0.870675429	0.008557951	5.109829576	0.990912842
ENSG00000064115	-0.960637679	6.276915815	0.094114435	-1.25551628	6.276915815	0.007790544	-0.247303302	6.276915815	0.753408931	-0.185328115	6.276915815	0.815337231
ENSG00000064199	0.392891064	2.875081352	0.606448403	0.212338066	2.875081352	0.786778025	0.080189438	2.875081352	0.918844964	-0.127138671	2.875081352	0.871371096
ENSG00000064205	-1.422713727	2.958338017	0.048272615	-1.960148025	2.958338017	0.007408649	-0.486177075	2.958338017	0.537243685	-0.535453797	2.958338017	0.501086201
ENSG00000064225	0.433052218	5.248126866	0.568229282	0.305022243	5.248126866	0.694025477	0.382004634	5.248126866	0.61899662	-0.434239031	5.248126866	0.566685868
ENSG00000064313	0.228581791	6.016487162	0.770247018	0.102893298	6.016487162	0.896839631	0.116572772	6.016487162	0.883100669	0.550680259	6.016487162	0.448252441
ENSG00000064393	-0.009776663	6.638782229	0.99110067	0.265555198	6.638782229	0.73326934	-0.449151242	6.638782229	0.552479652	-1.071386408	6.638782229	0.038430529
ENSG00000064419	-0.008342843	6.646851187	0.99253312	-0.035702002	6.646851187	0.965239251	-0.166258907	6.646851187	0.83423247	-0.948597469	6.646851187	0.096478676
ENSG00000064545	-0.568560003	5.604316572	0.442290388	-1.201626534	5.604316572	0.047195422	0.018833261	5.604316572	0.978754857	-0.705966115	5.604316572	0.321556145
ENSG00000064607	-0.447716052	5.962933152	0.553665359	-0.698064161	5.962933152	0.304961993	-0.342002319	5.962933152	0.659092637	-0.312816932	5.962933152	0.687954952
ENSG00000064651	2.741312676	7.050369146	1.56E-14	2.415784311	7.050369146	4.02E-12	0.232769212	7.050369146	0.76594379	-0.447954924	7.050369146	0.552584522
ENSG00000064652	-1.025030561	3.998910475	0.081594299	-0.791660096	3.998910475	0.231429189	-0.204744596	3.998910475	0.795746191	-0.883389033	3.998910475	0.16727422
ENSG00000064666	-0.915326027	3.050948128	0.20621174	-0.979061198	3.050948128	0.176058494	-0.543105023	3.050948128	0.477765828	-0.521410918	3.050948128	0.503400732
ENSG00000064687	-0.723276321	3.083448865	0.308470816	-1.482848215	3.083448865	0.014797641	0.070605061	3.083448865	0.927962184	-0.682324545	3.083448865	0.347274796
ENSG00000064703	0.054947839	5.088150313	0.944528306	0.197051594	5.088150313	0.801909049	0.165641624	5.088150313	0.833318661	0.96188405	5.088150313	0.093998274
ENSG00000064726	0.032015153	3.771535237	0.967125717	0.021491958	3.771535237	0.977838105	-0.077183575	3.771535237	0.923755974	0.759076802	3.771535237	0.270430871
ENSG00000064763	-0.276612734	3.568091705	0.724043924	0.224808607	3.568091705	0.774197367	0.06597009	3.568091705	0.932619156	-0.279365697	3.568091705	0.721028105
ENSG00000064932	0.842012842	6.137439755	0.173378	1.09469946	6.137439755	0.029788799	0.995071746	6.137439755	0.068429089	-0.975296003	6.137439755	0.090728038
ENSG00000064933	0.018355303	5.502397286	0.980913657	-0.211772055	5.502397286	0.788619582	0.069630062	5.502397286	0.929613422	-0.013787466	5.502397286	0.986880551
ENSG00000064961	-0.220875237	6.145397483	0.779549317	-0.213414242	6.145397483	0.787002127	0.025320688	6.145397483	0.974417107	0.119046134	6.145397483	0.880942608
ENSG00000064989	1.47759508	4.484483448	0.004565922	0.788496512	4.484483448	0.248579951	1.784361281	4.484483448	0.000183498	0.156895679	4.484483448	0.843693513
ENSG00000064995	-0.246530668	6.007020832	0.753977657	-0.46634671	6.007020832	0.53465388	-0.313366975	6.007020832	0.687514314	-1.575951649	6.007020832	0.0000767
ENSG00000064999	-0.077002427	4.011007291	0.923441551	0.106762496	4.011007291	0.892462033	0.085427437	4.011007291	0.913685335	-1.338916494	4.011007291	0.014321241
ENSG00000065000	0.246282039	7.401095575	0.752427161	0.181501384	7.401095575	0.817464211	-0.097795027	7.401095575	0.903775169	-0.596396563	7.401095575	0.404010998
ENSG00000065029	-0.319883083	3.122647195	0.682094919	-0.249992615	3.122647195	0.751152323	0.04586138	3.122647195	0.952771212	-0.545600643	3.122647195	0.46916041
ENSG00000065054	0.561932981	5.570303645	0.44018489	0.55192764	5.570303645	0.449972893	-0.43845344	5.570303645	0.563870422	-0.539019713	5.570303645	0.466120686
ENSG00000065057	-1.599435272	4.726221945	0.005240395	-1.897090841	4.726221945	0.000784777	-0.38764623	4.726221945	0.616963599	-1.096645555	4.726221945	0.088900681
ENSG00000065060	0.616832386	4.928074438	0.383572861	1.269959868	4.928074438	0.006690394	0.142494883	4.928074438	0.856466367	0.141375963	4.928074438	0.858051672
ENSG00000065135	0.165603866	6.701670328	0.835615218	0.452123224	6.701670328	0.555133588	-0.180422192	6.701670328	0.820408283	-0.089886999	6.701670328	0.912353874
ENSG00000065150	0.060865914	6.706987538	0.93965	-0.052357215	6.706987538	0.948970062	0.018677618	6.706987538	0.981174829	0.570599391	6.706987538	0.428104979
ENSG00000065154	-0.518502515	4.602356162	0.492206471	-0.67633702	4.602356162	0.352930225	0.056103632	4.602356162	0.94180004	0.358985923	4.602356162	0.642153552
ENSG00000065183	0.316951368	5.152357682	0.682084241	0.083294812	5.152357682	0.917094083	-0.163596376	5.152357682	0.836881531	-0.323317828	5.152357682	0.67699258
ENSG00000065243	-0.014658137	7.130297314	0.986227534	0.102339079	7.130297314	0.898306683	-0.093137904	7.130297314	0.908577386	-0.126126898	7.130297314	0.875232764
ENSG00000065268	-0.707114395	5.910950735	0.305027773	-0.687377296	5.910950735	0.323149012	-0.684497247	5.910950735	0.325226504	-0.959984337	5.910950735	0.116617161
ENSG00000065308	0.121932688	7.388176497	0.877486032	0.034971609	7.388176497	0.964460465	-0.21751555	7.388176497	0.782872236	-1.162961879	7.388176497	0.014368925
ENSG00000065328	-0.17650272	5.61738799	0.823973237	-0.591240883	5.61738799	0.409391793	-0.259308006	5.61738799	0.741256695	-0.152811957	5.61738799	0.847762835
ENSG00000065357	-0.005468412	5.209293841	0.995641268	-0.270195332	5.209293841	0.730634483	0.266355565	5.209293841	0.732265208	-0.545913189	5.209293841	0.456491095
ENSG00000065413	-0.795997225	2.759114541	0.256086081	-0.709089302	2.759114541	0.32430732	-0.13538452	2.759114541	0.865130339	-0.395854033	2.759114541	0.607183287
ENSG00000065427	0.31022843	7.652483509	0.688866591	0.643347585	7.652483509	0.355871483	-0.283202833	7.652483509	0.717496329	-0.282647168	7.652483509	0.718041953
ENSG00000065457	0.231883954	5.259619257	0.766987465	0.104560823	5.259619257	0.895363816	-0.059629123	5.259619257	0.941350904	0.007517321	5.259619257	0.992122887
ENSG00000065485	0.463239109	4.894113623	0.536484994	0.791114933	4.894113623	0.221436183	0.521318935	4.894113623	0.477566922	0.015451232	4.894113623	0.984363164
ENSG00000065491	-0.096084075	3.703003363	0.904220457	-0.114335608	3.703003363	0.885783154	-0.21242624	3.703003363	0.787799045	0.361678276	3.703003363	0.637452884
ENSG00000065518	-0.164238318	6.672827896	0.836239929	-0.264283781	6.672827896	0.736238529	0.348130899	6.672827896	0.652005737	0.157505373	6.672827896	0.842017134
ENSG00000065526	0.006852433	7.211618596	0.992385771	-0.010379527	7.211618596	0.990521719	-0.48526184	7.211618596	0.515709541	-0.168294368	7.211618596	0.832192104
ENSG00000065534	1.349363288	7.84046656	0.001407342	1.799680024	7.84046656	5.13E-07	0.415989681	7.84046656	0.583530484	-0.925579518	7.84046656	0.115403932
ENSG00000065548	0.24197732	8.668459554	0.75668911	0.163579484	8.668459554	0.835507149	-0.217562748	8.668459554	0.782914717	0.433890789	8.668459554	0.56726231
ENSG00000065559	-0.057583249	4.102492733	0.942997537	-0.200600162	4.102492733	0.799568197	0.081046968	4.102492733	0.918434676	-0.413374343	4.102492733	0.586469882
ENSG00000065600	-0.199345383	3.094838204	0.800401932	-0.137840878	3.094838204	0.861782405	0.670364973	3.094838204	0.343131138	0.24202344	3.094838204	0.758328179
ENSG00000065613	0.580829823	8.414709486	0.41774255	0.468702316	8.414709486	0.532691127	0.00420568	8.414709486	0.995229183	-0.27201062	8.414709486	0.72866665
ENSG00000065615	0.209883944	3.930105845	0.7890209	0.335251615	3.930105845	0.66369023	0.248832155	3.930105845	0.749867883	0.199388052	3.930105845	0.799862492
ENSG00000065618	2.240721737	2.165149383	0.000710624	3.541113258	2.165149383	1.62E-08	0.8918033	2.165149383	0.257783367	3.585549343	2.165149383	0.000000019
ENSG00000065621	-0.475561412	2.362289824	0.538864552	0.32703374	2.362289824	0.677563273	0.339414186	2.362289824	0.661631986	3.484235879	2.362289824	7.64E-12
ENSG00000065717	-1.367035076	3.257723234	0.019385906	-1.990308763	3.257723234	0.000448041	0.884674905	3.257723234	0.167454458	-0.63277989	3.257723234	0.383604838
ENSG00000065802	-0.646264314	5.17398818	0.363315394	-0.598053094	5.17398818	0.40864641	-0.717208435	5.17398818	0.298784633	1.800829178	5.17398818	0.0000351
ENSG00000065809	0.455907712	7.140026659	0.554586012	0.669661101	7.140026659	0.333646783	-0.16156856	7.140026659	0.842177417	-0.061094383	7.140026659	0.940117182
ENSG00000065833	0.04774667	3.805134328	0.951675083	0.111264726	3.805134328	0.888075161	0.250252989	3.805134328	0.748321573	-0.194279697	3.805134328	0.804780359
ENSG00000065882	-0.237685845	6.209932929	0.762743241	0.267113936	6.209932929	0.73178945	-0.050274671	6.209932929	0.950905198	-0.116325966	6.209932929	0.884709525
ENSG00000065883	0.185893515	5.282865151	0.813027058	0.299904056	5.282865151	0.6991407	0.127043527	5.282865151	0.872336386	0.642819121	5.282865151	0.357684094
ENSG00000065911	-0.473815864	6.316761479	0.527046677	0.059991871	6.316761479	0.939202551	0.053455415	6.316761479	0.945715481	-0.086862195	6.316761479	0.913876805
ENSG00000065923	-0.509224417	3.494965505	0.492059417	-0.374025121	3.494965505	0.625966112	-0.256893764	3.494965505	0.743410405	-1.212192244	3.494965505	0.037434748
ENSG00000065970	-0.568996057	5.066120953	0.432130798	-0.729340391	5.066120953	0.279050535	-0.180242471	5.066120953	0.820334114	0.349810029	5.066120953	0.649341274
ENSG00000065978	0.371133555	9.288968995	0.629623863	0.408927934	9.288968995	0.592642836	-0.006107746	9.288968995	0.994894214	0.529841344	9.288968995	0.469012584
ENSG00000065989	-1.305715969	3.819024131	0.012433237	-1.784422185	3.819024131	0.000197775	-0.395238101	3.819024131	0.605371646	-0.479505744	3.819024131	0.521505743
ENSG00000066027	-0.42279496	4.768402035	0.578396721	-0.890993382	4.768402035	0.147631268	-0.104536059	4.768402035	0.896179969	-0.477618721	4.768402035	0.52264283
ENSG00000066044	-0.258949152	6.181844756	0.741573434	-0.023078714	6.181844756	0.977811415	0.231184932	6.181844756	0.767560514	-0.394948942	6.181844756	0.606184741
ENSG00000066056	0.277815369	5.590686863	0.721047702	0.339926928	5.590686863	0.659212014	0.617086999	5.590686863	0.382581061	0.526516048	5.590686863	0.472711209
ENSG00000066084	0.663469042	4.875606599	0.338162065	1.081096945	4.875606599	0.041471042	-0.028168901	4.875606599	0.972471472	-0.014891976	4.875606599	0.985369261
ENSG00000066117	0.076362692	4.938233056	0.923244257	0.315495372	4.938233056	0.683645908	-0.014751055	4.938233056	0.986060171	-0.919322898	4.938233056	0.131008205
ENSG00000066135	0.035154834	4.732939982	0.964333273	0.082487747	4.732939982	0.916985153	-0.19305616	4.732939982	0.807410139	-1.111039503	4.732939982	0.045297113
ENSG00000066136	0.219422518	3.418524498	0.779429358	0.065625347	3.418524498	0.933902227	-0.055014589	3.418524498	0.945443977	0.405650737	3.418524498	0.593993947
ENSG00000066279	-0.042231443	8.295129539	0.958843688	-0.346035856	8.295129539	0.655359822	0.140209407	8.295129539	0.858833897	-1.247581711	8.295129539	0.004872811
ENSG00000066322	-0.013205436	7.105409406	0.988242032	0.012166282	7.105409406	0.986377061	-0.619660882	7.105409406	0.384433901	-0.171022614	7.105409406	0.830254077
ENSG00000066379	-0.050098837	4.094597824	0.950532836	-0.331272487	4.094597824	0.668799551	0.213937277	4.094597824	0.784742527	0.298858758	4.094597824	0.700187603
ENSG00000066422	0.176934511	5.51338893	0.821965891	-0.062402512	5.51338893	0.938288579	-0.415003402	5.51338893	0.586115274	0.672307425	5.51338893	0.328670519
ENSG00000066427	0.120385697	6.065632051	0.879943773	-0.030990201	6.065632051	0.969905641	-0.06144515	6.065632051	0.939856868	0.370744444	6.065632051	0.630611733
ENSG00000066455	-0.00757566	5.14548569	0.993127465	0.053838082	5.14548569	0.945455656	-0.095672407	5.14548569	0.904929917	0.847957489	5.14548569	0.172570196
ENSG00000066557	-0.453762056	4.718631378	0.546725699	-0.391318411	4.718631378	0.609233933	-0.178670143	4.718631378	0.821887511	-0.304931034	4.718631378	0.695392505
ENSG00000066583	-0.243675803	3.004175542	0.756521495	-0.071629996	3.004175542	0.928391784	-0.131887538	3.004175542	0.868583965	-0.070710354	3.004175542	0.928499155
ENSG00000066629	0.741026289	3.349939515	0.274334521	0.693164481	3.349939515	0.317031847	0.241725592	3.349939515	0.75684589	-0.772034693	3.349939515	0.264518076
ENSG00000066651	0.251141863	3.851817286	0.747683733	0.16548122	3.851817286	0.833606853	-0.248562646	3.851817286	0.751453563	-0.551385802	3.851817286	0.45152283
ENSG00000066654	0.128611445	5.703086319	0.872113084	-0.10851816	5.703086319	0.893049465	-0.053127797	5.703086319	0.948173114	-0.46070011	5.703086319	0.541719251
ENSG00000066697	0.273487877	5.651419757	0.725485307	0.726857814	5.651419757	0.276664485	0.017619756	5.651419757	0.982223394	1.368510872	5.651419757	0.000987496
ENSG00000066739	-0.469836271	4.149727706	0.530523652	-0.612474097	4.149727706	0.390599115	-0.145756105	4.149727706	0.854828806	-0.449785563	4.149727706	0.550374389
ENSG00000066777	0.132736188	5.968711066	0.866759233	0.20806455	5.968711066	0.790791541	0.16262181	5.968711066	0.836496335	-0.617737377	5.968711066	0.383260149
ENSG00000066827	0.062659045	2.921225343	0.936642853	-0.194425349	2.921225343	0.805042498	-0.164686632	2.921225343	0.835399395	-0.938780947	2.921225343	0.163790514
ENSG00000066855	0.057411205	3.753401938	0.941680824	-0.117013055	3.753401938	0.883255747	0.109673528	3.753401938	0.889081962	-0.405997564	3.753401938	0.594269633
ENSG00000066926	-0.883336043	3.328683927	0.172374217	-0.610094844	3.328683927	0.396232137	-0.337028415	3.328683927	0.663188436	-0.870551046	3.328683927	0.187682575
ENSG00000066933	-0.22755937	5.524422947	0.772925165	-0.443823349	5.524422947	0.557504905	-0.768546496	5.524422947	0.239453458	-1.485835208	5.524422947	0.000456897
ENSG00000067057	-0.608370112	7.039760062	0.392815932	-0.428398033	7.039760062	0.573043521	-0.475778467	7.039760062	0.525408392	-0.631816639	7.039760062	0.369925645
ENSG00000067064	1.181367248	6.060027696	0.046146059	0.791463844	6.060027696	0.249140391	0.384338796	6.060027696	0.615736629	0.255517185	6.060027696	0.743759744
ENSG00000067066	0.964781282	8.812310906	0.083961793	1.331358825	8.812310906	0.001458653	0.045311653	8.812310906	0.953761272	1.07292647	8.812310906	0.035145775
ENSG00000067082	0.238856119	9.067765089	0.759812853	1.19264003	9.067765089	0.00858714	-0.518950406	9.067765089	0.481724576	0.912314141	9.067765089	0.116558673
ENSG00000067167	-0.374232804	7.517281588	0.627246147	-0.195069909	7.517281588	0.805570593	0.236402923	7.517281588	0.762174885	0.02688788	7.517281588	0.972127864
ENSG00000067177	-0.902142695	2.285348811	0.198882654	-0.738791739	2.285348811	0.310144043	0.157915265	2.285348811	0.840711701	1.408638751	2.285348811	0.012104974
ENSG00000067182	-0.35038297	7.518371426	0.651086835	-0.435727379	7.518371426	0.566269477	0.125839958	7.518371426	0.873537949	-2.278023445	7.518371426	8.89E-11
ENSG00000067191	0.636325068	2.072887514	0.388043112	0.719336706	2.072887514	0.320988536	0.38382434	2.072887514	0.618867012	-0.551356033	2.072887514	0.481713533
ENSG00000067208	-0.094974734	5.520813131	0.905744532	-0.154653077	5.520813131	0.84580475	-0.010889648	5.520813131	0.989948626	-1.038424472	5.520813131	0.060051522
ENSG00000067221	0.531824545	4.981434962	0.46732366	1.30579039	4.981434962	0.004479779	-0.159570468	4.981434962	0.840504461	2.251382313	4.981434962	6.14E-11
ENSG00000067225	0.458769001	9.819376797	0.540222345	0.519417348	9.819376797	0.479995215	0.052392096	9.819376797	0.945947303	-0.034657209	9.819376797	0.966942147
ENSG00000067248	-0.004477014	5.997366371	0.996332499	-0.092823875	5.997366371	0.907950555	0.105716724	5.997366371	0.89374853	0.181587931	5.997366371	0.81736271
ENSG00000067334	0.511601836	7.379036835	0.48741443	0.549974535	7.379036835	0.448716696	0.287365116	7.379036835	0.71154423	0.965510176	7.379036835	0.08181517
ENSG00000067365	-0.138974248	2.702081885	0.860827219	-0.296591615	2.702081885	0.703268402	0.038264881	2.702081885	0.96070882	0.383118389	2.702081885	0.618097038
ENSG00000067369	0.454089446	5.935915467	0.546507792	0.611306049	5.935915467	0.38785193	-0.199543133	5.935915467	0.800847839	0.199277125	5.935915467	0.799700446
ENSG00000067533	0.455041793	6.911368445	0.545379369	0.364362876	6.911368445	0.635759125	-0.001705219	6.911368445	0.999162701	0.591498291	6.911368445	0.407228757
ENSG00000067560	-0.079760175	9.40216251	0.921376464	0.030067808	9.40216251	0.969144672	-0.257041915	9.40216251	0.743633092	0.224863428	9.40216251	0.773795623
ENSG00000067596	0.310639284	5.295960583	0.688400602	0.244690826	5.295960583	0.754249875	0.119213139	5.295960583	0.880283604	-0.140651779	5.295960583	0.859652817
ENSG00000067704	-0.160679934	5.497352622	0.839762254	0.055020474	5.497352622	0.945039979	-0.107769543	5.497352622	0.893303611	-0.183815697	5.497352622	0.816510928
ENSG00000067715	0.180332846	1.66156041	0.83323838	0.571307928	1.66156041	0.483592347	-0.432893057	1.66156041	0.598753511	4.749021454	1.66156041	1.05E-14
ENSG00000067798	3.430203198	3.754886178	4.52E-11	4.369295351	3.754886178	2.67E-15	0.407169701	3.754886178	0.602339772	3.394103331	3.754886178	1.59E-10
ENSG00000067829	0.109408712	3.556926316	0.889707168	0.022947349	3.556926316	0.976617565	0.322794024	3.556926316	0.675732537	-0.024570919	3.556926316	0.975280069
ENSG00000067836	-1.211987237	3.1697879	0.038275173	-1.484296558	3.1697879	0.007674342	-0.435088633	3.1697879	0.566334425	-0.863074177	3.1697879	0.197488935
ENSG00000067900	0.16791597	8.503883082	0.831413686	0.183487706	8.503883082	0.815390946	-0.008034467	8.503883082	0.992935768	0.145387955	8.503883082	0.854459206
ENSG00000067955	0.093610861	6.03601841	0.907713548	-0.108923216	6.03601841	0.893215239	0.061166224	6.03601841	0.9395981	-0.11259334	6.03601841	0.889386279
ENSG00000068001	-0.152056703	5.586866072	0.848934086	-0.318311001	5.586866072	0.68267385	0.87572278	5.586866072	0.160590706	0.584330246	5.586866072	0.41731877
ENSG00000068024	-0.479477086	3.038657784	0.522371327	-0.71672999	3.038657784	0.307069764	-0.077279586	3.038657784	0.923311175	-0.927944581	3.038657784	0.165522977
ENSG00000068028	-0.410552946	6.635728148	0.595637191	-0.400537846	6.635728148	0.605441788	-0.470079266	6.635728148	0.53799118	0.495648673	6.635728148	0.508775712
ENSG00000068079	1.704180388	7.083035092	0.000532712	2.132636578	7.083035092	4.28E-06	-0.121349848	7.083035092	0.880868799	-1.26277105	7.083035092	0.038869683
ENSG00000068097	-0.110179514	4.466546853	0.890472019	-0.084083258	4.466546853	0.916647449	-0.476177571	4.466546853	0.524300035	-1.424248206	4.466546853	0.003910778
ENSG00000068120	-0.162450043	4.678648201	0.837909999	0.190648967	4.678648201	0.808303644	0.1818109	4.678648201	0.817033463	0.281402112	4.678648201	0.71766485
ENSG00000068137	-0.63208437	4.879740717	0.36989001	-0.960323503	4.879740717	0.101868984	0.644437541	4.879740717	0.355785901	-0.907382533	4.879740717	0.13739371
ENSG00000068305	0.214552316	6.508728251	0.78421872	0.168155543	6.508728251	0.832093231	-0.210495507	6.508728251	0.789879837	0.492818681	6.508728251	0.507757411
ENSG00000068308	-0.275649349	6.650374794	0.725359083	-0.101595427	6.650374794	0.89943033	-0.39429234	6.650374794	0.607112782	-0.303370599	6.650374794	0.697691865
ENSG00000068323	0.022914567	6.305209071	0.975716207	-0.02540127	6.305209071	0.975892401	0.012925478	6.305209071	0.985682277	0.74741445	6.305209071	0.263843294
ENSG00000068354	-0.515399619	3.920390801	0.485469334	-0.28270836	3.920390801	0.717454595	-0.288319206	3.920390801	0.712069563	-1.424735121	3.920390801	0.006523147
ENSG00000068366	0.708403316	7.056386787	0.292965376	0.890894976	7.056386787	0.132234725	0.579968834	7.056386787	0.418609361	-0.040404317	7.056386787	0.960545613
ENSG00000068394	0.07934214	4.926838843	0.920156567	0.159004142	4.926838843	0.840096569	0.058302851	4.926838843	0.941198906	-0.583122218	4.926838843	0.418070159
ENSG00000068400	0.326977165	7.35546896	0.671377603	0.647608601	7.35546896	0.358753028	-0.119922645	7.35546896	0.882020849	-0.568111624	7.35546896	0.437662766
ENSG00000068438	0.291618997	4.098478707	0.707239779	0.236287461	4.098478707	0.762653453	0.670332533	4.098478707	0.333055828	-0.229772979	4.098478707	0.769701238
ENSG00000068489	0.051786773	7.56302923	0.94839512	0.083395688	7.56302923	0.917064992	-0.192138366	7.56302923	0.808292472	-1.421322645	7.56302923	0.000310039
ENSG00000068650	0.056240625	5.261035448	0.943369414	-0.344384461	5.261035448	0.656389185	-0.198478495	5.261035448	0.802016522	-1.250712256	5.261035448	0.010621931
ENSG00000068654	0.095862051	4.763085085	0.903433861	0.069744295	4.763085085	0.929626956	-0.264526909	4.763085085	0.736003053	-1.538411368	4.763085085	0.000815586
ENSG00000068697	-0.153122046	10.54390265	0.84763911	0.089109425	10.54390265	0.910494098	0.050540235	10.54390265	0.948983053	0.112003162	10.54390265	0.88751979
ENSG00000068724	-1.092476556	3.956114089	0.052877346	-1.264306096	3.956114089	0.016233708	-0.221732838	3.956114089	0.778876507	-1.097241749	3.956114089	0.056628037
ENSG00000068745	0.05560515	5.854215017	0.944912275	-0.078682835	5.854215017	0.922836223	-0.106873355	5.854215017	0.894899853	1.346544533	5.854215017	0.001152481
ENSG00000068784	0.254839375	5.171651877	0.744072897	0.080021764	5.171651877	0.91955949	-0.221134374	5.171651877	0.779295218	-0.053539844	5.171651877	0.946981099
ENSG00000068796	-0.155701443	6.064080203	0.844797426	-0.186583529	6.064080203	0.813838633	0.243223386	6.064080203	0.755550552	-0.619448172	6.064080203	0.381489481
ENSG00000068878	0.14829422	6.279488496	0.850853025	0.263161943	6.279488496	0.735709095	-0.188872358	6.279488496	0.81154864	-0.534659145	6.279488496	0.46571357
ENSG00000068885	-0.220261407	3.792927137	0.779980406	-0.543593677	3.792927137	0.460385944	0.469266896	3.792927137	0.53010901	-0.093806374	3.792927137	0.906261479
ENSG00000068903	-0.54813103	4.848124773	0.452459195	-0.943499387	4.848124773	0.112528393	0.151431436	4.848124773	0.847486798	0.22006385	4.848124773	0.778925873
ENSG00000068912	0.175770082	6.359290687	0.823102094	0.509316776	6.359290687	0.489731193	-0.078964501	6.359290687	0.921917116	-0.769777665	6.359290687	0.238589628
ENSG00000068976	0.055203588	1.002052208	0.974599426	1.092895733	1.002052208	0.371083969	0.234215823	1.002052208	0.854441495	6.641800156	1.002052208	2.46E-13
ENSG00000069020	1.059466844	5.717795934	0.042579613	1.167538868	5.717795934	0.014926421	0.572472676	5.717795934	0.426373899	0.343680576	5.717795934	0.656151109
ENSG00000069122	1.041747231	4.868396584	0.056649485	0.405784372	4.868396584	0.59403328	0.617881303	4.868396584	0.382109782	0.310898878	4.868396584	0.688405839
ENSG00000069248	-0.150976123	5.40398279	0.849498092	-0.325609914	5.40398279	0.674983722	0.170775637	5.40398279	0.828138764	-0.657178663	5.40398279	0.345421315
ENSG00000069275	-0.356466991	10.74615352	0.645158512	-0.501200706	10.74615352	0.499783236	-0.249506878	10.74615352	0.75125035	-1.047775225	10.74615352	0.044855882
ENSG00000069329	-0.107293919	7.263198104	0.894325543	0.008388596	7.263198104	0.991209996	-0.088763446	7.263198104	0.912908377	-0.487686671	7.263198104	0.513400158
ENSG00000069345	0.42584996	6.39676524	0.578036927	0.57642866	6.39676524	0.422317323	-0.098632415	6.39676524	0.903033079	0.863171487	6.39676524	0.155256699
ENSG00000069399	1.287362692	7.075546509	0.002361667	1.643591645	7.075546509	8.19E-07	1.508396253	7.075546509	2.75E-05	2.513350145	7.075546509	2.96E-17
ENSG00000069424	-0.169898524	1.973929228	0.83069714	-0.906181741	1.973929228	0.218165119	0.605165086	1.973929228	0.412312571	-0.005825321	1.973929228	0.992106732
ENSG00000069493	0.084800802	3.559462044	0.915525692	1.761720252	3.559462044	0.00015949	0.382530892	3.559462044	0.616327913	3.996002127	3.559462044	5.46E-17
ENSG00000069509	0.053646562	6.224448167	0.946418756	0.095777213	6.224448167	0.904417706	-0.128442202	6.224448167	0.872523448	1.116577386	6.224448167	0.023080231
ENSG00000069667	0.251022335	3.080075892	0.748728761	-0.496454735	3.080075892	0.512994995	0.109687015	3.080075892	0.889114623	1.200220656	3.080075892	0.045958952
ENSG00000069702	-0.268773449	6.814712215	0.73178477	-0.421309828	6.814712215	0.58511462	0.145639683	6.814712215	0.85543957	-2.612578476	6.814712215	7.57E-16
ENSG00000069712	0.114499434	2.215511714	0.888463769	0.321168949	2.215511714	0.68791241	0.350745483	2.215511714	0.655152199	0.552251183	2.215511714	0.479219804
ENSG00000069849	0.183137157	8.772087016	0.81541049	-0.115231682	8.772087016	0.885924753	0.440925676	8.772087016	0.55825686	-0.408311607	8.772087016	0.593302544
ENSG00000069869	0.626164597	6.859949178	0.372858404	0.880388994	6.859949178	0.14063044	0.46064779	6.859949178	0.540376537	0.865950051	6.859949178	0.152406501
ENSG00000069956	0.66471848	5.718325355	0.335735622	1.003071296	5.718325355	0.066833505	0.017587488	5.718325355	0.981961476	0.940215979	5.718325355	0.103474855
ENSG00000069966	-0.426682124	4.801191612	0.574516466	-1.219578167	4.801191612	0.016118458	-0.099231251	4.801191612	0.901532905	-0.140413812	4.801191612	0.859987619
ENSG00000069974	-0.513095002	6.173775407	0.487397013	-0.502180719	6.173775407	0.498374491	0.354299887	6.173775407	0.646302733	-0.663255856	6.173775407	0.338582649
ENSG00000069998	-0.470817511	3.620155933	0.534114135	-0.704130851	3.620155933	0.324473615	0.025885391	3.620155933	0.972668215	-0.535190157	3.620155933	0.475062701
ENSG00000070010	-0.089109537	7.021675148	0.912508125	-0.186334719	7.021675148	0.814078484	0.240581907	7.021675148	0.75810758	0.042491251	7.021675148	0.957618411
ENSG00000070018	-0.201443466	4.276366659	0.798957546	-0.397034835	4.276366659	0.603185293	0.009700606	4.276366659	0.989498117	-2.013672319	4.276366659	0.00000956
ENSG00000070047	-0.171686516	5.983993608	0.828791917	-0.064703662	5.983993608	0.936311331	-0.325742086	5.983993608	0.67518424	-1.016980834	5.983993608	0.063698197
ENSG00000070061	-0.468435282	3.999122632	0.531904325	-0.757211775	3.999122632	0.26007698	-0.237852257	3.999122632	0.762566271	-0.330992687	3.999122632	0.668851462
ENSG00000070081	0.334581896	8.087229855	0.664793556	0.583741917	8.087229855	0.414845843	0.418026674	8.087229855	0.585182441	0.548649342	8.087229855	0.450064892
ENSG00000070087	-0.233087159	1.785952348	0.766212282	-1.856985929	1.785952348	0.006826295	0.127662258	1.785952348	0.871122319	-0.382214625	1.785952348	0.623147528
ENSG00000070214	-1.041187454	7.572795216	0.045886811	-0.84977122	7.572795216	0.165946312	0.033474958	7.572795216	0.966586427	-0.426280974	7.572795216	0.578652221
ENSG00000070269	-0.03886865	3.867906641	0.961583997	-0.108199719	3.867906641	0.891909933	-0.065034063	3.867906641	0.935570816	0.259648738	3.867906641	0.739506074
ENSG00000070366	0.514506993	3.372356348	0.486250495	0.360827857	3.372356348	0.638343727	-0.432199164	3.372356348	0.5681959	-0.948830111	3.372356348	0.151201585
ENSG00000070367	0.049690322	6.076269529	0.949207782	0.152271766	6.076269529	0.846492535	0.006560846	6.076269529	0.992334309	0.034489168	6.076269529	0.964516458
ENSG00000070371	-0.260016481	1.945034958	0.739281253	-0.75443	1.945034958	0.308692712	0.295790583	1.945034958	0.70349634	0.300417338	1.945034958	0.702896855
ENSG00000070404	-0.730831825	3.204146928	0.289773563	-0.651772508	3.204146928	0.359323196	-1.061551544	3.204146928	0.077755325	-0.128736063	3.204146928	0.870997448
ENSG00000070413	-0.394806997	5.089259032	0.606158669	-0.421143937	5.089259032	0.579721533	-0.179448442	5.089259032	0.821092147	-1.45187814	5.089259032	0.001184283
ENSG00000070423	-0.390904116	5.730258886	0.611096962	-0.473061113	5.730258886	0.529712673	-0.16139488	5.730258886	0.840208415	-0.824406291	5.730258886	0.212686892
ENSG00000070444	0.22043219	4.039035971	0.778456645	0.3651249	4.039035971	0.6339287	0.436453142	4.039035971	0.562441024	-0.102321071	4.039035971	0.897508078
ENSG00000070476	-0.343350268	4.210834375	0.657003043	-0.203724933	4.210834375	0.796583399	-0.213264388	4.210834375	0.787192849	-1.090005045	4.210834375	0.061153192
ENSG00000070495	0.047262003	5.348256532	0.952327379	-0.198668478	5.348256532	0.801638286	0.138579219	5.348256532	0.860706413	1.999828644	5.348256532	6.42E-10
ENSG00000070501	0.005865647	4.642756322	0.99363032	-0.245010268	4.642756322	0.755155452	0.09090541	4.642756322	0.908464978	0.85320381	4.642756322	0.1723237
ENSG00000070526	0.045085263	1.991667004	0.954385104	-1.329114326	1.991667004	0.044346923	-0.834387788	1.991667004	0.231414015	-1.183767815	1.991667004	0.088083243
ENSG00000070540	0.61303141	3.282915892	0.392302569	0.673849386	3.282915892	0.337194806	0.591059487	3.282915892	0.411934126	-0.909699391	3.282915892	0.183338053
ENSG00000070610	0.524948458	3.205255854	0.475973854	0.537787343	3.205255854	0.463925288	0.372918504	3.205255854	0.625526066	-0.244252278	3.205255854	0.7543759
ENSG00000070614	-0.630489301	6.728000489	0.378287621	-0.708584835	6.728000489	0.307189005	-0.534072695	6.728000489	0.470469427	-2.672645055	6.728000489	3.88E-08
ENSG00000070669	-0.098375042	4.91997643	0.902469349	0.302957872	4.91997643	0.695980935	-0.864429769	4.91997643	0.18752178	0.625364297	4.91997643	0.381770055
ENSG00000070718	-0.337956907	5.057395281	0.662734207	-0.474200104	5.057395281	0.52633335	-0.177437313	5.057395281	0.82308017	-1.193487434	5.057395281	0.019714243
ENSG00000070731	-0.917864718	2.86393208	0.203815994	-1.034755189	2.86393208	0.149663082	-0.076861416	2.86393208	0.924856401	-0.100712762	2.86393208	0.900174369
ENSG00000070756	-0.079655135	10.82757479	0.921507558	-0.048874846	10.82757479	0.952269456	0.416997665	10.82757479	0.583346151	0.63884331	10.82757479	0.360536988
ENSG00000070759	0.352707222	2.347950763	0.652738255	0.696338874	2.347950763	0.343684033	0.511141592	2.347950763	0.500091545	1.305624309	2.347950763	0.040140996
ENSG00000070761	-0.467520388	4.187889764	0.533609129	-0.540019548	4.187889764	0.462779129	-0.018584643	4.187889764	0.982386597	1.093204556	4.187889764	0.05062983
ENSG00000070770	-0.04163335	7.082470277	0.959548331	-0.00021463	7.082470277	1.000649625	0.019890744	7.082470277	0.979920861	0.705579316	7.082470277	0.29641408
ENSG00000070778	-0.330783986	4.071954985	0.669221945	-0.176677196	4.071954985	0.823487344	-0.557962637	4.071954985	0.443301559	0.951628354	4.071954985	0.110409255
ENSG00000070785	-0.09872609	4.809566928	0.901903837	-0.336927671	4.809566928	0.663539669	-0.168690748	4.809566928	0.831848299	-0.465897098	4.809566928	0.534420915
ENSG00000070814	0.213418112	7.355375669	0.785275079	0.042333625	7.355375669	0.956956797	0.092771495	7.355375669	0.906545287	-1.077760176	7.355375669	0.034658351
ENSG00000070831	0.153123606	7.046147231	0.845585506	0.384234744	7.046147231	0.614986568	0.165510029	7.046147231	0.833153537	-1.016497504	7.046147231	0.068597667
ENSG00000070882	0.124131667	4.816441288	0.876240037	0.062005799	4.816441288	0.938400421	-0.310594934	4.816441288	0.689840137	-0.480049947	4.816441288	0.520183601
ENSG00000070950	0.436181444	5.385381391	0.563815444	-0.03759407	5.385381391	0.963051289	0.247626475	5.385381391	0.751215357	-0.091626153	5.385381391	0.908800487
ENSG00000070961	0.406179068	5.725573387	0.595221294	0.993044184	5.725573387	0.072156539	-0.001607483	5.725573387	0.999151005	1.973393534	5.725573387	1.07E-10
ENSG00000071051	-0.518094845	2.589152515	0.506818307	-0.15886877	2.589152515	0.8432691	0.51615943	2.589152515	0.497744963	-1.023149611	2.589152515	0.184974492
ENSG00000071054	0.238006052	8.414896957	0.760660442	0.825267294	8.414896957	0.185365463	-0.594432509	8.414896957	0.405967121	0.387981833	8.414896957	0.61560324
ENSG00000071073	-0.447072346	4.304157819	0.552859599	0.126036937	4.304157819	0.873117004	0.627838366	4.304157819	0.373112027	0.13179676	4.304157819	0.867525404
ENSG00000071082	0.098349399	9.877593537	0.901136836	0.172367109	9.877593537	0.8264897	0.59682417	9.877593537	0.401910608	0.857589321	9.877593537	0.158986619
ENSG00000071127	-0.143488689	7.384268916	0.857461136	0.033439403	7.384268916	0.966439231	-0.124726959	7.384268916	0.876588147	-0.387441431	7.384268916	0.615612323
ENSG00000071189	0.176325868	4.583231982	0.822581306	0.071613082	4.583231982	0.927537059	0.429455091	4.583231982	0.569523597	-0.594250632	4.583231982	0.408575591
ENSG00000071205	-0.506842306	6.280867413	0.493707888	-0.529133077	6.280867413	0.47127487	-0.481920537	6.280867413	0.518949904	0.277284653	6.280867413	0.721671753
ENSG00000071242	-1.233760684	6.692460006	0.00823327	-1.823724663	6.692460006	1.97E-06	-0.280947313	6.692460006	0.719885638	-0.808939992	6.692460006	0.20467618
ENSG00000071243	0.021689379	5.527824931	0.978262496	0.018261359	5.527824931	0.981646954	-0.081356052	5.527824931	0.920095293	1.461066574	5.527824931	0.000177821
ENSG00000071462	0.11778544	6.287762709	0.881910574	0.126616306	6.287762709	0.872996214	-0.126593418	6.287762709	0.874238074	0.275792988	6.287762709	0.723175567
ENSG00000071537	0.262744721	6.644390816	0.736084383	0.336077057	6.644390816	0.663369125	0.062464656	6.644390816	0.937968976	-0.752985629	6.644390816	0.253165756
ENSG00000071539	-0.297018484	5.271140072	0.70362188	-0.523266312	5.271140072	0.477411295	-0.397385571	5.271140072	0.603599617	-0.501478031	5.271140072	0.499152797
ENSG00000071553	-0.199511384	7.183073494	0.801116544	-0.065311593	7.183073494	0.935709286	-0.202019289	7.183073494	0.79860738	0.422547555	7.183073494	0.576982885
ENSG00000071564	-0.893086444	6.394708436	0.136209161	-1.234097136	6.394708436	0.008499502	-0.036595704	6.394708436	0.96443593	-0.572718351	6.394708436	0.428057121
ENSG00000071575	-0.823376985	4.189913195	0.20374441	-1.028514226	4.189913195	0.079644927	0.670047476	4.189913195	0.332619875	-0.350330935	4.189913195	0.649580943
ENSG00000071626	0.081285365	7.61620441	0.918748653	0.082141018	7.61620441	0.917889901	-0.405524437	7.61620441	0.597589802	-0.368174398	7.61620441	0.633995761
ENSG00000071655	-0.803343969	5.919032385	0.242820006	-1.136602766	5.919032385	0.065253465	-1.310477675	5.919032385	0.024304295	-1.233777859	5.919032385	0.041311322
ENSG00000071794	-0.537186701	5.834028875	0.463214184	-0.985616135	5.834028875	0.078370078	0.160377742	5.834028875	0.838595534	-0.659137725	5.834028875	0.342817324
ENSG00000071859	-0.195056251	6.774048606	0.805342117	-0.394167233	6.774048606	0.607876856	-0.158898944	6.774048606	0.841629717	-0.407547057	6.774048606	0.594439853
ENSG00000071889	-0.545456082	3.296101412	0.457377104	-1.08316537	3.296101412	0.074866484	-0.179455481	3.296101412	0.820923053	-0.433671644	3.296101412	0.566788031
ENSG00000071894	0.001747637	3.156958753	0.997800503	-0.165346713	3.156958753	0.834339076	0.02514432	3.156958753	0.974062674	-0.653645196	3.156958753	0.363010828
ENSG00000071967	-0.124548897	5.653208232	0.87657499	-0.554269793	5.653208232	0.448940113	0.174678018	5.653208232	0.823787326	0.185148779	5.653208232	0.813536695
ENSG00000071994	-0.181195183	5.720788465	0.819253192	0.041973736	5.720788465	0.957693425	0.089620648	5.720788465	0.910149896	-0.378360399	5.720788465	0.622937538
ENSG00000072041	-0.677877995	2.63308602	0.35934992	-0.772662217	2.63308602	0.291326702	0.906897124	2.63308602	0.173020881	-0.717315941	2.63308602	0.339193539
ENSG00000072042	0.269725351	7.029373523	0.729107349	0.17094712	7.029373523	0.827979133	0.322549514	7.029373523	0.6766555	-0.49037891	7.029373523	0.510293986
ENSG00000072062	-0.659873174	7.169650904	0.343741376	-1.054459495	7.169650904	0.051856349	-0.262166735	7.169650904	0.738923659	-0.315043116	7.169650904	0.68623129
ENSG00000072071	-0.383846889	4.243151697	0.616982138	-0.159678349	4.243151697	0.840927018	0.856374875	4.243151697	0.177871896	-0.124481506	4.243151697	0.875997182
ENSG00000072110	-0.223997325	9.735524833	0.776599522	0.242751899	9.735524833	0.755777331	-0.59338992	9.735524833	0.407391374	-0.924433309	9.735524833	0.111541326
ENSG00000072121	1.097301068	5.182400169	0.040322419	1.656727746	5.182400169	5.11E-05	0.08080973	5.182400169	0.918206592	-0.460597744	5.182400169	0.539689903
ENSG00000072134	-0.748915595	6.034740369	0.257001365	-0.772192118	6.034740369	0.235681733	-0.120963408	6.034740369	0.879815009	-1.234443412	6.034740369	0.008185845
ENSG00000072135	-0.673368189	4.702914878	0.330491615	-0.944643038	4.702914878	0.112062574	-0.547151094	4.702914878	0.453523331	-0.55192858	4.702914878	0.448930684
ENSG00000072163	-1.577461168	6.557056484	0.000899771	-1.945449878	6.557056484	1.75E-05	-0.86434414	6.557056484	0.176052266	-1.455575714	6.557056484	0.003316124
ENSG00000072201	0.321670622	1.798255973	0.692290448	-0.488621586	1.798255973	0.555020877	0.619976812	1.798255973	0.423319546	-0.155150889	1.798255973	0.850811273
ENSG00000072210	-0.585867233	6.250914013	0.415498259	-0.984906507	6.250914013	0.084212184	0.66937693	6.250914013	0.331965769	-1.242529008	6.250914013	0.011478432
ENSG00000072274	0.101654507	7.842014421	0.897956782	-1.39309727	7.842014421	0.000442303	-0.094798514	7.842014421	0.906370626	-0.595477668	7.842014421	0.404904339
ENSG00000072310	0.133911653	4.837981074	0.865230401	0.735810486	4.837981074	0.271133049	0.92744498	4.837981074	0.116832101	0.306273887	4.837981074	0.692958643
ENSG00000072364	0.269230201	6.830909768	0.729614612	0.355383469	6.830909768	0.64521967	-0.22147961	6.830909768	0.778889089	0.51271241	6.830909768	0.486329741
ENSG00000072401	0.16058586	4.184815995	0.838437324	0.409722212	4.184815995	0.592316168	0.487509184	4.184815995	0.515898421	0.76968583	4.184815995	0.270485213
ENSG00000072415	-0.779060737	6.580085332	0.228437865	-0.927933508	6.580085332	0.108670505	-0.42257812	6.580085332	0.58475435	0.571072502	6.580085332	0.427606119
ENSG00000072422	-0.206786965	3.243427241	0.793446552	-0.876614008	3.243427241	0.194727099	0.140678546	3.243427241	0.857900474	-0.202400154	3.243427241	0.797287516
ENSG00000072501	-0.048403777	9.440147967	0.952969967	-0.189002571	9.440147967	0.811575165	-0.376049434	9.440147967	0.627539711	-0.345067898	9.440147967	0.656363147
ENSG00000072506	-0.277827045	6.116116472	0.722782273	-0.133467198	6.116116472	0.867154677	-0.128562528	6.116116472	0.872182283	-0.127662521	6.116116472	0.872951025
ENSG00000072518	-0.169207228	5.521056888	0.83127303	-0.077718047	5.521056888	0.92306809	-0.456326281	5.521056888	0.544777466	-0.200529475	5.521056888	0.799875051
ENSG00000072571	-0.043729521	7.197818439	0.957314858	-0.274491244	7.197818439	0.726221281	0.056794287	7.197818439	0.942266307	0.423049512	7.197818439	0.576582871
ENSG00000072609	0.255650835	3.752125444	0.743170379	0.148737992	3.752125444	0.850389733	0.029806343	3.752125444	0.969508538	-0.124229919	3.752125444	0.875614667
ENSG00000072682	-0.205170362	3.629477551	0.794944408	0.011282526	3.629477551	0.988190025	-0.759352092	3.629477551	0.259541684	-0.719461313	3.629477551	0.298999103
ENSG00000072736	-0.099801881	2.434325765	0.899724644	-0.389157427	2.434325765	0.61235017	-0.118960857	2.434325765	0.880892295	0.092954883	2.434325765	0.907599787
ENSG00000072756	0.44970853	4.290833288	0.549427822	0.255086905	4.290833288	0.743822116	0.141374343	4.290833288	0.857647133	0.635862739	4.290833288	0.366726835
ENSG00000072778	0.09793441	6.35766275	0.901507313	0.03565894	6.35766275	0.963739407	-0.199397223	6.35766275	0.801012714	-0.866094138	6.35766275	0.155648007
ENSG00000072786	1.103499506	5.85123772	0.028387757	1.602511053	5.85123772	6.45E-06	0.0603638	5.85123772	0.939187819	0.080430942	5.85123772	0.919159937
ENSG00000072803	-0.268762088	5.193905193	0.731715586	0.096840494	5.193905193	0.90256108	0.032629086	5.193905193	0.966767485	0.010509882	5.193905193	0.988965951
ENSG00000072818	-0.372065157	2.618544179	0.63815564	-0.64124492	2.618544179	0.41047988	0.53020934	2.618544179	0.485538945	2.187250288	2.618544179	0.0000693
ENSG00000072840	0.811788922	2.620053786	0.230943911	0.615720597	2.620053786	0.396201052	-0.588804321	2.620053786	0.423697641	-0.616687635	2.620053786	0.407847897
ENSG00000072849	0.318196802	6.165628107	0.680961651	0.487808635	6.165628107	0.512438962	0.023331494	6.165628107	0.976511886	0.679426087	6.165628107	0.321295333
ENSG00000072864	-0.458420998	4.707765285	0.542195038	-0.648601957	4.707765285	0.354231706	-0.638719521	4.707765285	0.363431548	-1.985925981	4.707765285	0.00000113
ENSG00000072954	-1.432361885	4.105167472	0.008201058	-2.43749931	4.105167472	3.26E-06	0.220683782	4.105167472	0.777610159	-1.021112367	4.105167472	0.103317967
ENSG00000072958	-0.350454309	5.948842895	0.650630051	-0.40333653	5.948842895	0.597897287	-0.3279054	5.948842895	0.673037778	-1.080607731	5.948842895	0.039208832
ENSG00000073008	0.035854363	7.732565932	0.963794724	-0.231927024	7.732565932	0.768501389	-0.167213779	7.732565932	0.833319595	-1.086472092	7.732565932	0.031004603
ENSG00000073050	0.557671714	2.554147123	0.449266181	-0.045315289	2.554147123	0.953664164	-0.163448657	2.554147123	0.835844521	0.079273481	2.554147123	0.92238276
ENSG00000073060	-0.307640666	5.256977014	0.692966149	-0.896684916	5.256977014	0.138861096	0.119540827	5.256977014	0.879530808	-0.117190955	5.256977014	0.883266246
ENSG00000073111	-0.307968505	6.544652131	0.692835284	-0.977604246	6.544652131	0.079655222	0.339250306	6.544652131	0.660294639	0.909338642	6.544652131	0.119267227
ENSG00000073146	0.180054537	2.626079983	0.820031392	0.749889505	2.626079983	0.285993512	0.58326182	2.626079983	0.42530996	0.257677998	2.626079983	0.745093624
ENSG00000073150	-1.174615755	2.290132453	0.10838116	-0.492941918	2.290132453	0.529443524	0.059963886	2.290132453	0.939558395	-0.405015223	2.290132453	0.61103969
ENSG00000073169	-0.226063601	2.998752946	0.773901144	-0.503870375	2.998752946	0.502094178	0.482355697	2.998752946	0.518747709	-1.665114678	2.998752946	0.008251282
ENSG00000073331	-0.103487382	4.817120929	0.896840795	0.517430722	4.817120929	0.481663052	0.29496876	4.817120929	0.70384832	1.157721761	4.817120929	0.02257316
ENSG00000073350	-0.856924683	2.586051212	0.206552781	-1.573875702	2.586051212	0.007574055	-0.199564802	2.586051212	0.800644558	-0.079762051	2.586051212	0.920017419
ENSG00000073417	0.214023508	4.171094331	0.784741795	-0.11062311	4.171094331	0.889758557	-0.003885662	4.171094331	0.997101883	0.321143122	4.171094331	0.678196214
ENSG00000073464	0.161213157	3.091370771	0.837908391	-0.061816769	3.091370771	0.937851822	0.475556605	3.091370771	0.524459111	-1.0157026	3.091370771	0.128765914
ENSG00000073536	-0.190085286	3.269012592	0.81041224	-0.363574685	3.269012592	0.637330682	-0.417662772	3.269012592	0.583834192	-1.281939125	3.269012592	0.036131531
ENSG00000073578	0.140961095	5.208779814	0.858194516	0.188270075	5.208779814	0.810643968	-0.067118448	5.208779814	0.933632623	-0.927414958	5.208779814	0.12239398
ENSG00000073584	0.079810501	4.81419115	0.919874817	-0.225810077	4.81419115	0.774489773	0.016833924	4.81419115	0.982699366	0.374120223	4.81419115	0.625941773
ENSG00000073605	0.062693399	1.91391889	0.93745893	-0.165189107	1.91391889	0.833479386	0.390582701	1.91391889	0.609941749	0.049106389	1.91391889	0.953486762
ENSG00000073614	0.106969055	7.572223427	0.894405878	0.153332312	7.572223427	0.847479409	-0.266702595	7.572223427	0.733870518	-0.646574838	7.572223427	0.354530491
ENSG00000073711	0.216651729	3.266193232	0.782520039	0.115074339	3.266193232	0.884526147	0.255421566	3.266193232	0.743233093	0.413466914	3.266193232	0.588631154
ENSG00000073712	0.299251525	7.864298185	0.699598045	0.217484246	7.864298185	0.781092767	-0.714275373	7.864298185	0.289760052	0.632100013	7.864298185	0.367242018
ENSG00000073756	7.201128989	1.195465489	2.24E-09	8.10236733	1.195465489	1.44E-11	2.342992632	1.195465489	0.079248237	5.155257418	1.195465489	0.000146648
ENSG00000073792	-0.333103805	7.161724485	0.668023418	-0.191648366	7.161724485	0.808763747	0.023986351	7.161724485	0.976025382	-1.349175398	7.161724485	0.001230127
ENSG00000073803	-0.472632659	6.477047642	0.529059464	0.159937922	6.477047642	0.838572874	-0.502103492	6.477047642	0.499733987	-0.190119211	6.477047642	0.81101843
ENSG00000073849	-0.613163047	1.301352759	0.45176997	0.030265569	1.301352759	0.975488194	0.951372951	1.301352759	0.181422516	-2.271543968	1.301352759	0.023662455
ENSG00000073910	-1.712496359	4.803932016	0.000661453	-2.620870198	4.803932016	3.77E-07	0.187633962	4.803932016	0.810735484	0.294637614	4.803932016	0.704150694
ENSG00000073921	0.644327434	7.24442428	0.354915741	0.418814685	7.24442428	0.582255066	0.159519815	7.24442428	0.839625765	0.18772319	7.24442428	0.811098864
ENSG00000073969	-0.028406854	4.954248833	0.972517735	0.193163506	4.954248833	0.805606775	-0.072540499	4.954248833	0.928391877	-0.533432005	4.954248833	0.468421255
ENSG00000074054	0.06120081	5.418415283	0.938166213	0.335866011	5.418415283	0.663476044	-0.04929322	5.418415283	0.951493701	-0.194028961	5.418415283	0.80628524
ENSG00000074071	-0.880958232	5.677493774	0.147005515	-1.004389178	5.677493774	0.071072181	-0.426521398	5.677493774	0.5746966	-0.650128389	5.677493774	0.352264173
ENSG00000074201	-0.153241128	6.229186346	0.847286165	-0.297241802	6.229186346	0.70347452	-0.339225865	6.229186346	0.661802937	-0.030175269	6.229186346	0.970682314
ENSG00000074266	0.131713328	5.538064998	0.867775522	-0.003258607	5.538064998	0.997485513	-0.211560946	5.538064998	0.788860255	1.057004903	5.538064998	0.044057147
ENSG00000074319	0.256700845	5.337219396	0.742229536	0.505012181	5.337219396	0.494023906	0.167267782	5.337219396	0.831705474	0.469379609	5.337219396	0.530267454
ENSG00000074356	-0.119267119	6.483499447	0.883558594	0.018658298	6.483499447	0.981301218	-0.145999329	6.483499447	0.856637579	-0.645305915	6.483499447	0.355898621
ENSG00000074410	1.186439288	6.338743607	0.010426657	1.540565405	6.338743607	1.73E-05	0.898608615	6.338743607	0.127923738	-0.605376084	6.338743607	0.395364153
ENSG00000074416	0.31704413	6.696599746	0.682121703	0.47786655	6.696599746	0.522018927	-0.766575157	6.696599746	0.239637155	-0.588528666	6.696599746	0.411848574
ENSG00000074527	1.577373804	6.639540771	0.000651228	1.333969709	6.639540771	0.008459177	0.082371756	6.639540771	0.915912699	-0.94101318	6.639540771	0.139449074
ENSG00000074582	-0.047486936	3.723728288	0.953173133	-0.24897076	3.723728288	0.751144801	-0.034930818	3.723728288	0.965984487	-0.181316661	3.723728288	0.818572726
ENSG00000074590	0.874138706	7.627730547	0.154944572	0.786019792	7.627730547	0.226518189	0.441371086	7.627730547	0.557698325	-1.177799203	7.627730547	0.02207676
ENSG00000074603	-0.066691756	5.501134942	0.9343487	-0.134791563	5.501134942	0.865809083	0.091840281	5.501134942	0.908289811	0.020698693	5.501134942	0.97904016
ENSG00000074621	0.420861038	3.940232232	0.578062071	0.676482914	3.940232232	0.329353295	-0.353304429	3.940232232	0.646342509	0.603243309	3.940232232	0.39941559
ENSG00000074657	0.432199885	4.939588214	0.568859678	0.501746372	4.939588214	0.497317212	-0.176740678	4.939588214	0.823677327	0.266797699	4.939588214	0.732286422
ENSG00000074660	1.062178365	3.58997722	0.069928727	1.577844596	3.58997722	0.000884049	1.450221327	3.58997722	0.002859986	-0.04762465	3.58997722	0.950697927
ENSG00000074695	0.173309345	7.604966791	0.827637894	0.161893504	7.604966791	0.839676199	0.379689813	7.604966791	0.625703816	-0.420767122	7.604966791	0.588229105
ENSG00000074696	-0.764161004	6.73013372	0.241984375	-1.052199747	6.73013372	0.043479394	-0.114803223	6.73013372	0.887644339	0.006903156	6.73013372	0.992841003
ENSG00000074706	1.641976482	0.422059466	0.254836448	3.229750345	0.422059466	0.011561595	1.792237631	0.422059466	0.177830389	7.165288171	0.422059466	1.69E-11
ENSG00000074755	-0.005360593	4.853014805	0.995447606	-0.356090959	4.853014805	0.644999449	-0.41681574	4.853014805	0.58572045	-0.437976644	4.853014805	0.563445314
ENSG00000074800	0.064549543	9.520491322	0.9357175	0.011311371	9.520491322	0.988250882	0.288036303	9.520491322	0.710837376	0.235448184	9.520491322	0.76322158
ENSG00000074842	0.352776968	6.920332415	0.647551031	0.329034088	6.920332415	0.670246488	0.01924314	6.920332415	0.980422824	-0.229009601	6.920332415	0.771374284
ENSG00000074935	0.24914911	2.081944297	0.751753627	0.499177892	2.081944297	0.510225762	-0.604561948	2.081944297	0.418138393	0.703969775	2.081944297	0.33415492
ENSG00000075089	-0.025379924	4.951034855	0.975325031	0.157339667	4.951034855	0.841769892	-0.050772549	4.951034855	0.949943253	-0.490322068	4.951034855	0.509884095
ENSG00000075131	0.29793472	4.549514911	0.701037308	0.308254573	4.549514911	0.690806902	-0.010993365	4.549514911	0.989781783	1.174860085	4.549514911	0.020478783
ENSG00000075142	-0.541197484	5.173410286	0.46021354	-0.687204149	5.173410286	0.319300869	0.06031163	5.173410286	0.938517125	-0.955215374	5.173410286	0.111713093
ENSG00000075151	-0.020884101	7.158309213	0.980024583	-0.164350439	7.158309213	0.836266276	0.166842663	7.158309213	0.832874659	-0.579532538	7.158309213	0.42078164
ENSG00000075188	-0.01731092	4.650765823	0.983459568	-0.0513062	4.650765823	0.949328319	0.05360452	4.650765823	0.945423825	0.736424045	4.650765823	0.271558622
ENSG00000075213	3.565106884	7.662158883	4.02E-19	3.645253015	7.662158883	1.62E-19	1.173042132	7.662158883	0.0147435	0.503106414	7.662158883	0.496167636
ENSG00000075218	-0.078271689	7.014126782	0.923655715	-0.352034766	7.014126782	0.649839435	-0.317136474	7.014126782	0.683845806	-0.308722078	7.014126782	0.692141069
ENSG00000075223	1.647612192	6.345979799	8.14E-06	1.536358273	6.345979799	6.48E-05	0.084331671	6.345979799	0.914801145	-0.607711938	6.345979799	0.393557262
ENSG00000075234	0.105103256	3.852484698	0.894082263	0.770007022	3.852484698	0.246781679	0.179387682	3.852484698	0.819347788	-0.137983997	3.852484698	0.861366494
ENSG00000075239	-0.29958194	5.427118534	0.701035244	-0.455069904	5.427118534	0.546230216	-0.221612231	5.427118534	0.77885737	-0.132654429	5.427118534	0.867787739
ENSG00000075275	0.348024423	1.091655438	0.673450627	-0.761363403	1.091655438	0.379095282	0.384841987	1.091655438	0.632200947	3.293480247	1.091655438	1.93E-08
ENSG00000075292	0.359105373	7.552981069	0.641992583	0.300062438	7.552981069	0.698959082	0.057731633	7.552981069	0.942672979	0.716579511	7.552981069	0.28604789
ENSG00000075303	-0.353147596	3.404388987	0.646572105	-0.729318415	3.404388987	0.291503848	0.368013852	3.404388987	0.630831804	-0.285568015	3.404388987	0.713639028
ENSG00000075336	-0.095745614	4.646589392	0.904836915	-0.462306945	4.646589392	0.53799338	-0.116030392	4.646589392	0.884590105	0.378898904	4.646589392	0.620864728
ENSG00000075391	0.599626277	4.809138902	0.400176458	0.723605242	4.809138902	0.281713128	-0.214380056	4.809138902	0.785940282	-0.022477605	4.809138902	0.97792837
ENSG00000075407	-0.323603945	6.221977601	0.6773144	-0.618189329	6.221977601	0.382525945	-0.32712265	6.221977601	0.673850886	-0.3797735	6.221977601	0.622711954
ENSG00000075413	0.041657793	5.348791668	0.95845566	0.538015717	5.348791668	0.460947336	0.236739709	5.348791668	0.762080769	-0.111391918	5.348791668	0.889450762
ENSG00000075415	0.221092182	7.7179521	0.777499159	0.170508624	7.7179521	0.82818986	0.401236149	7.7179521	0.598191837	-0.063128983	7.7179521	0.937939549
ENSG00000075420	0.759045711	7.587201257	0.245141552	1.245822367	7.587201257	0.003990854	0.237582724	7.587201257	0.761117448	-0.248303931	7.587201257	0.752164513
ENSG00000075426	0.617093162	8.280960687	0.381750359	0.587036451	8.280960687	0.411540696	0.16607648	8.280960687	0.832741267	-1.902992478	8.280960687	0.00000018
ENSG00000075539	0.452090173	6.124324148	0.548961808	0.29459565	6.124324148	0.704444397	-0.117009303	6.124324148	0.88391793	-0.28226339	6.124324148	0.718253252
ENSG00000075568	-0.082916995	5.03147091	0.917632074	0.015754554	5.03147091	0.983721921	-0.130563765	5.03147091	0.869953538	0.055039235	5.03147091	0.944517305
ENSG00000075618	-0.840714674	6.169971124	0.175140561	-1.217924198	6.169971124	0.008629596	-0.4473345	6.169971124	0.555059215	-0.061944832	6.169971124	0.939155858
ENSG00000075624	-0.475757705	7.937518456	0.525831389	-0.441964027	7.937518456	0.560753741	-0.906548536	7.937518456	0.120976517	-0.759554975	7.937518456	0.246078426
ENSG00000075643	0.025200428	4.634025097	0.97414536	0.29411147	4.634025097	0.704878816	0.167346556	4.634025097	0.831526249	-1.044127732	4.634025097	0.073979018
ENSG00000075651	1.295926009	5.206730852	0.004049057	1.401175923	5.206730852	0.000908383	0.697330006	5.206730852	0.305273086	0.986870579	5.206730852	0.082662078
ENSG00000075702	-0.156166221	4.131260204	0.844182596	-0.438164632	4.131260204	0.561902902	0.176637313	4.131260204	0.822174994	-0.431765002	4.131260204	0.568180448
ENSG00000075711	0.316538881	6.836683361	0.682627185	0.259499741	6.836683361	0.739309665	0.081863492	6.836683361	0.918883431	-0.878230689	6.836683361	0.145542506
ENSG00000075785	-0.066445884	8.841080993	0.935305046	-0.056431577	8.841080993	0.945119351	0.040282723	8.841080993	0.959976163	-0.195864406	8.841080993	0.804648253
ENSG00000075790	0.602495103	7.388112023	0.396204624	0.790935743	7.388112023	0.215980477	0.300706196	7.388112023	0.698308764	0.18311552	7.388112023	0.815741467
ENSG00000075826	-0.489873177	2.235188353	0.515815127	-0.648297581	2.235188353	0.375378079	0.097863296	2.235188353	0.90082942	-1.148617214	2.235188353	0.092426302
ENSG00000075856	0.192286337	6.161284643	0.806535036	-0.071293731	6.161284643	0.929895379	-0.166528309	6.161284643	0.833951246	-1.010909756	6.161284643	0.066690617
ENSG00000075914	-0.199135409	4.369877857	0.80130666	-0.410131229	4.369877857	0.590292157	0.020005145	4.369877857	0.979020434	-0.726815278	4.369877857	0.285321227
ENSG00000075945	0.421122777	4.605568182	0.578042204	0.793182491	4.605568182	0.221424295	0.255984097	4.605568182	0.74279038	0.320986935	4.605568182	0.678251102
ENSG00000075975	-0.405630083	2.978587803	0.594703029	-0.442594793	2.978587803	0.558416412	-0.572854538	2.978587803	0.432228969	-0.786929149	2.978587803	0.257234811
ENSG00000076003	-0.973831794	5.498683587	0.086355139	-1.560771981	5.498683587	0.000109944	0.09000048	5.498683587	0.909516849	0.11646308	5.498683587	0.882949246
ENSG00000076043	-0.156862306	5.898456684	0.844335282	-0.487706523	5.898456684	0.514398885	0.498552387	5.898456684	0.500941585	0.236211759	5.898456684	0.762427559
ENSG00000076053	-0.237885751	3.422589868	0.761491996	0.320331898	3.422589868	0.678515541	0.340645266	3.422589868	0.657807461	0.908448801	3.422589868	0.150743761
ENSG00000076067	0.019286208	5.871795036	0.980039591	0.44166543	5.871795036	0.558304423	-0.207334085	5.871795036	0.793091753	-0.968286034	5.871795036	0.091222083
ENSG00000076108	0.555783105	7.662275445	0.442843613	0.816250558	7.662275445	0.193193257	-0.010654068	7.662275445	0.990283565	-0.602148626	7.662275445	0.39832012
ENSG00000076201	-0.272213612	5.605236745	0.728529978	-0.117899082	5.605236745	0.882879212	-0.605040455	5.605236745	0.396730271	-1.665483713	5.605236745	0.000161489
ENSG00000076242	0.151300899	5.40903144	0.848152614	0.196171016	5.40903144	0.802739125	-0.157429753	5.40903144	0.843050343	-0.119530395	5.40903144	0.881003794
ENSG00000076248	-0.883525297	6.850388679	0.149987846	-1.27123068	6.850388679	0.008501679	-0.151068414	6.850388679	0.850006453	-0.000282524	6.850388679	1.000933539
ENSG00000076321	0.176651658	4.389789264	0.822237448	0.187784111	4.389789264	0.811158004	-0.003892075	4.389789264	0.996986548	-0.401116768	4.389789264	0.598952071
ENSG00000076351	-0.440829919	2.115392671	0.567759177	-1.058042478	2.115392671	0.136351611	-0.144644834	2.115392671	0.856146751	0.053819749	2.115392671	0.947354285
ENSG00000076356	-0.289725878	6.108582489	0.710993895	-0.353513837	6.108582489	0.647935416	-0.756828816	6.108582489	0.249136878	-1.333812273	6.108582489	0.002273306
ENSG00000076382	0.047923098	4.866658081	0.951515459	-0.528550622	4.866658081	0.471864022	0.170110044	4.866658081	0.828794171	-0.208129069	4.866658081	0.792086664
ENSG00000076513	-0.471177765	6.304139196	0.530400623	-0.500172663	6.304139196	0.500424659	-0.163427016	6.304139196	0.837078022	-0.291729427	6.304139196	0.708946951
ENSG00000076555	-1.38188876	1.904351546	0.038796983	-2.06533911	1.904351546	0.002515183	-0.265733043	1.904351546	0.735042767	-0.393973859	1.904351546	0.612551905
ENSG00000076641	1.172289146	3.445496364	0.084838703	0.716938061	3.445496364	0.341478617	-0.035044024	3.445496364	0.967053244	-0.157119477	3.445496364	0.847526624
ENSG00000076650	0.154676202	4.919100898	0.844275762	-0.085807273	4.919100898	0.914702834	-0.310406077	4.919100898	0.690070072	-0.092303141	4.919100898	0.908057015
ENSG00000076685	1.195525807	4.784625102	0.032162877	1.901194392	4.784625102	2.51E-05	0.275507326	4.784625102	0.723402591	1.203759707	4.784625102	0.033378888
ENSG00000076706	0.121157516	9.247301756	0.878740354	0.161151165	9.247301756	0.838136663	-0.173714436	9.247301756	0.826892845	-1.250987029	9.247301756	0.004547817
ENSG00000076928	0.061467668	3.331199186	0.937639982	0.177116079	3.331199186	0.821887422	-0.101551173	3.331199186	0.899062718	0.535957795	3.331199186	0.467432502
ENSG00000076984	0.066730886	6.073503448	0.933056668	0.025019705	6.073503448	0.974552299	0.06193506	6.073503448	0.937846876	-0.366841008	6.073503448	0.634523101
ENSG00000077044	0.601731358	5.213872843	0.397602292	0.066909304	5.213872843	0.932492151	-0.32130487	5.213872843	0.67927624	-1.129440424	5.213872843	0.034899026
ENSG00000077097	-0.076551978	6.648824926	0.925282371	-0.056567203	6.648824926	0.944895456	-0.105453739	6.648824926	0.896748555	-0.758947938	6.648824926	0.247389358
ENSG00000077147	0.189628588	9.187602607	0.809007068	0.004289337	9.187602607	0.994678678	-0.054353538	9.187602607	0.946787091	-0.519035184	9.187602607	0.481757514
ENSG00000077150	2.59337989	4.996277191	5.72E-09	3.428798288	4.996277191	1.59E-13	1.319027209	4.996277191	0.015253241	2.358507548	4.996277191	0.000000239
ENSG00000077152	-0.303024103	5.357195894	0.698373014	-0.48725541	5.357195894	0.515772129	0.102183659	5.357195894	0.896151708	0.82520649	5.357195894	0.207152136
ENSG00000077157	-0.898432522	5.162497881	0.170715181	-0.169628977	5.162497881	0.831873894	-0.542032539	5.162497881	0.46422416	-0.512507282	5.162497881	0.493661014
ENSG00000077232	0.179403955	6.817845036	0.819997442	0.386990027	6.817845036	0.616649104	0.036367702	6.817845036	0.963833995	-0.173288918	6.817845036	0.82713189
ENSG00000077235	0.19360654	6.662692923	0.805175859	-0.221237492	6.662692923	0.779146067	-0.38809479	6.662692923	0.613394422	-0.546594431	6.662692923	0.453745213
ENSG00000077238	0.225718465	7.057290387	0.772912463	0.116134598	7.057290387	0.882877575	0.652163148	7.057290387	0.34782339	0.101570435	7.057290387	0.897496762
ENSG00000077254	-0.111439005	7.500504491	0.891477219	0.208583641	7.500504491	0.790130426	0.096247498	7.500504491	0.905529593	0.216670361	7.500504491	0.782061717
ENSG00000077312	-0.455001968	6.358048852	0.547519197	-0.350502369	6.358048852	0.65138327	-0.450354584	6.358048852	0.552108971	-0.015689077	6.358048852	0.985950144
ENSG00000077348	-0.261913171	4.202298104	0.738457311	-0.993453578	4.202298104	0.094254216	-0.00704523	4.202298104	0.993855201	-0.528381704	4.202298104	0.472617834
ENSG00000077380	0.131785772	7.813235309	0.86789192	0.260282866	7.813235309	0.738461937	-0.021254725	7.813235309	0.979702105	-0.420532118	7.813235309	0.582187022
ENSG00000077458	0.106226116	5.261719945	0.892971793	0.10509076	5.261719945	0.894138854	0.092735189	5.261719945	0.906448244	1.391623736	5.261719945	0.000866965
ENSG00000077463	0.03512136	5.31938393	0.96356142	0.159026381	5.31938393	0.839571763	-0.378742095	5.31938393	0.622577117	1.017423539	5.31938393	0.080225854
ENSG00000077514	0.067488779	6.063995995	0.93312851	0.146498744	6.063995995	0.853824025	0.008747112	6.063995995	0.990972034	-0.040736343	6.063995995	0.960284804
ENSG00000077549	-0.435792312	7.624550567	0.565712962	-0.063689376	7.624550567	0.937463638	-0.064813	7.624550567	0.93635535	-0.401013551	7.624550567	0.600496429
ENSG00000077585	-0.498611102	3.28147791	0.507611545	-0.689138372	3.28147791	0.340075911	0.7264879	3.28147791	0.294988591	-0.545268487	3.28147791	0.467545874
ENSG00000077684	-1.041807612	6.038990474	0.049145101	-1.484734106	6.038990474	0.000169548	-0.499403909	6.038990474	0.501266417	-0.875593504	6.038990474	0.148665822
ENSG00000077713	0.00961047	1.599632872	0.994418842	-0.855215882	1.599632872	0.335117127	1.381038448	1.599632872	0.048681697	-0.482041483	1.599632872	0.590361902
ENSG00000077721	0.068969681	6.484284424	0.929814346	0.427780688	6.484284424	0.571344029	0.164482402	6.484284424	0.83414155	0.090530209	6.484284424	0.908297379
ENSG00000077782	0.265038211	5.689313287	0.733884208	0.114811646	5.689313287	0.884885616	0.099903565	5.689313287	0.899905281	0.387402578	5.689313287	0.613252932
ENSG00000077935	0.031000296	1.141549358	0.976850873	-0.204453584	1.141549358	0.804560928	0.169976233	1.141549358	0.839591819	3.206956023	1.141549358	0.000000081
ENSG00000077942	-0.772325971	3.724218013	0.254882921	-1.036277396	3.724218013	0.091649179	-0.323012224	3.724218013	0.677765414	-0.548636897	3.724218013	0.456342415
ENSG00000078018	-0.247993784	7.514642045	0.752469664	0.530321274	7.514642045	0.468519585	-0.277363033	7.514642045	0.723267426	0.240709471	7.514642045	0.758067794
ENSG00000078043	-0.116956177	4.080428635	0.883566288	-0.583500024	4.080428635	0.418740917	0.005207536	4.080428635	0.994107668	-1.090057669	4.080428635	0.061303478
ENSG00000078061	-0.037350044	3.869601214	0.963292009	0.215940979	3.869601214	0.782952302	-0.380115162	3.869601214	0.620015037	-0.74438553	3.869601214	0.275563585
ENSG00000078070	0.155473193	4.494427803	0.843799881	-0.03686314	4.494427803	0.963683407	-0.034165226	4.494427803	0.966554057	0.944305518	4.494427803	0.110344865
ENSG00000078081	2.221640954	6.258257301	2.15E-07	2.993556283	6.258257301	6.09E-12	0.877580712	6.258257301	0.171055471	1.996963486	6.258257301	0.00000683
ENSG00000078098	1.502579048	2.285561835	0.191385574	-0.335391417	2.285561835	0.814766423	1.16128536	2.285561835	0.304750781	8.453093013	2.285561835	1.40E-18
ENSG00000078114	-1.583686137	5.31680506	6.69E-05	-1.637093418	5.31680506	3.07E-05	-0.18105594	5.31680506	0.819482803	-0.418572045	5.31680506	0.584252071
ENSG00000078124	-0.506099326	4.555386504	0.494297113	-0.379990782	4.555386504	0.620365719	-0.403677641	4.555386504	0.596944602	-0.615916897	4.555386504	0.386944089
ENSG00000078140	0.097453257	7.443691354	0.903527311	0.160606387	7.443691354	0.83951451	-0.079972745	7.443691354	0.921875755	-0.230080048	7.443691354	0.770338829
ENSG00000078142	0.02595567	5.860326329	0.973934088	0.106401962	5.860326329	0.893969946	-0.006525405	5.860326329	0.994314318	0.158523903	5.860326329	0.841044319
ENSG00000078177	0.097651568	3.987651311	0.90156858	-0.138501789	3.987651311	0.861471706	-0.222442151	3.987651311	0.777666357	0.112052542	3.987651311	0.887457858
ENSG00000078237	0.093514419	4.619469426	0.90558154	0.211547968	4.619469426	0.787370555	-0.051496854	4.619469426	0.949216218	-0.339498492	4.619469426	0.660494428
ENSG00000078246	0.195367219	5.869097853	0.80347964	-0.143194716	5.869097853	0.857790765	0.006450709	5.869097853	0.993233294	0.668615544	5.869097853	0.331884881
ENSG00000078269	0.783090105	6.879903593	0.223093845	1.02863839	6.879903593	0.04991874	-0.038079589	6.879903593	0.96300923	-1.059879323	6.879903593	0.043774143
ENSG00000078304	-0.288151388	5.454151377	0.712461371	-0.691722847	5.454151377	0.311709657	0.043314761	5.454151377	0.956078068	-0.342583253	5.454151377	0.658099206
ENSG00000078369	0.066587685	8.708391965	0.934301364	0.030840751	8.708391965	0.969268987	-0.136445853	8.708391965	0.866347597	-0.060188985	8.708391965	0.941409994
ENSG00000078401	0.395883657	7.99296357	0.603098636	1.317485666	7.99296357	0.004081218	0.328513064	7.99296357	0.670241918	0.123570488	7.99296357	0.875017326
ENSG00000078403	-0.202584984	4.675868511	0.797848246	-0.371448161	4.675868511	0.629050039	-0.166014543	4.675868511	0.834515419	-0.61579087	4.675868511	0.386661019
ENSG00000078487	0.24528243	3.545224023	0.753667865	0.279014173	3.545224023	0.720191427	-0.063805053	3.545224023	0.936602365	1.344250326	3.545224023	0.01066509
ENSG00000078596	-0.522965241	7.06835983	0.47749967	-0.91690914	7.06835983	0.115016131	0.25337384	7.06835983	0.745333224	0.150059618	7.06835983	0.848954644
ENSG00000078618	0.232750557	7.896112388	0.765922708	0.258000989	7.896112388	0.740739835	0.124854344	7.896112388	0.875847351	-0.198548426	7.896112388	0.801882137
ENSG00000078668	-0.471637033	6.411109757	0.529485257	-0.406913202	6.411109757	0.594963801	0.038648846	6.411109757	0.960867082	-0.376580864	6.411109757	0.624943034
ENSG00000078674	0.124659203	7.728791329	0.876485788	-0.163472881	7.728791329	0.83753679	-0.107185008	7.728791329	0.895006902	-0.339363528	7.728791329	0.661827082
ENSG00000078687	-0.317663721	4.029042281	0.682447121	-0.386191769	4.029042281	0.613789078	-0.055589895	4.029042281	0.945153312	-1.052956265	4.029042281	0.077738716
ENSG00000078699	0.177938002	3.713080051	0.821019695	0.344249476	3.713080051	0.654654737	0.034923216	3.713080051	0.96434843	-0.354342772	3.713080051	0.644872468
ENSG00000078747	0.121342025	5.05493179	0.877996819	0.160864588	5.05493179	0.83822932	-0.074102935	5.05493179	0.926573272	0.220108927	5.05493179	0.778961103
ENSG00000078804	0.218342795	4.675360538	0.780441142	0.18028933	4.675360538	0.818624706	0.353932493	4.675360538	0.645072799	0.943080127	4.675360538	0.136684441
ENSG00000078808	-0.039766514	7.75559458	0.961276945	-0.052264559	7.75559458	0.948800964	-0.322784571	7.75559458	0.678311676	-0.140076974	7.75559458	0.860636033
ENSG00000078902	0.020168558	6.08904243	0.978053318	-0.095103416	6.08904243	0.906569125	-0.926711616	6.08904243	0.138622773	-1.154868591	6.08904243	0.043875152
ENSG00000078967	-0.094709127	3.482686122	0.905536307	-0.214907962	3.482686122	0.784786805	-0.307612522	3.482686122	0.692314312	-0.16912394	3.482686122	0.830341141
ENSG00000079134	0.105205485	5.158176165	0.893906381	0.303082656	5.158176165	0.695954021	-0.373763726	5.158176165	0.626778281	1.513882545	5.158176165	0.00017034
ENSG00000079150	-0.428524128	2.135719989	0.575931995	-0.721076518	2.135719989	0.327382069	0.476488295	2.135719989	0.526261265	0.771168878	2.135719989	0.275190526
ENSG00000079156	-0.797223272	3.936505179	0.227799566	-1.059843598	3.936505179	0.072285517	-0.061501939	3.936505179	0.939188048	0.259247519	3.936505179	0.739803396
ENSG00000079246	0.183552027	8.52382542	0.816344377	0.188462974	8.52382542	0.81105946	0.333031676	8.52382542	0.666247878	-0.223141393	8.52382542	0.777336604
ENSG00000079257	-0.369333609	2.023402957	0.63917654	-1.141898377	2.023402957	0.128911974	0.450951788	2.023402957	0.556860047	0.625625367	2.023402957	0.41026034
ENSG00000079277	0.111364211	4.469082429	0.887834564	0.385704072	4.469082429	0.613617875	-0.00037719	4.469082429	1.000444122	0.403137183	4.469082429	0.596245682
ENSG00000079308	-0.353360314	3.066233357	0.64627312	0.698780748	3.066233357	0.315466095	-0.331707434	3.066233357	0.668053361	-1.170337614	3.066233357	0.070594518
ENSG00000079332	0.20898368	7.194046304	0.789743052	0.703658637	7.194046304	0.298914529	0.046916883	7.194046304	0.953434495	0.622581429	7.194046304	0.376379042
ENSG00000079335	0.987813086	2.049281155	0.170717316	2.402720223	2.049281155	2.44E-05	0.411888433	2.049281155	0.602130675	3.300342534	2.049281155	4.90E-09
ENSG00000079337	-0.395355563	2.848079803	0.608026331	0.181823223	2.848079803	0.817772711	-0.25213564	2.848079803	0.748673415	-0.702675253	2.848079803	0.34074892
ENSG00000079385	2.005589131	3.429355182	3.36E-05	2.697443276	3.429355182	6.15E-09	0.699384569	3.429355182	0.325392585	1.357844556	3.429355182	0.023097115
ENSG00000079387	-0.087683377	6.177672509	0.913847589	-0.057127903	6.177672509	0.944144971	-0.427498868	6.177672509	0.576611459	0.469887439	6.177672509	0.531791981
ENSG00000079432	0.188359516	4.584703138	0.810411859	0.002993577	4.584703138	0.996180777	-0.067996551	4.584703138	0.932851877	0.478246417	4.584703138	0.521473405
ENSG00000079459	0.765291426	7.50196746	0.239302621	0.334648236	7.50196746	0.664674133	0.550055642	7.50196746	0.448590021	-0.203734508	7.50196746	0.79666511
ENSG00000079462	-0.887376417	4.880654346	0.16250481	-1.167044315	4.880654346	0.037730505	-0.085834813	4.880654346	0.915408348	-0.470681182	4.880654346	0.531284825
ENSG00000079482	-0.409431403	2.694317234	0.591349733	-0.970538216	2.694317234	0.144311705	-0.136027168	2.694317234	0.864150528	-1.100129928	2.694317234	0.095712064
ENSG00000079616	-0.325043463	5.542143793	0.675734383	-0.425939168	5.542143793	0.574972574	-0.07393714	5.542143793	0.926918594	-0.246320159	5.542143793	0.754117788
ENSG00000079691	-0.690906782	4.259228008	0.316420486	-1.124146847	4.259228008	0.044344843	0.009565783	4.259228008	0.989795478	0.310791451	4.259228008	0.688381663
ENSG00000079739	-0.383283559	3.966029256	0.6172323	0.10234141	3.966029256	0.896682377	0.694381496	3.966029256	0.314158214	-1.270448804	3.966029256	0.031165776
ENSG00000079785	-0.122012448	7.680436028	0.880005473	-0.133504911	7.680436028	0.868331502	-0.419462098	7.680436028	0.586549116	-0.413871451	7.680436028	0.59175363
ENSG00000079805	-0.242008541	6.546155134	0.758427579	-0.241668814	6.546155134	0.758767471	-0.141795014	6.546155134	0.858898714	-0.319244304	6.546155134	0.681626573
ENSG00000079819	0.167670436	7.051572851	0.832403019	0.148439812	7.051572851	0.85229157	-0.323902756	7.051572851	0.677101372	0.111233869	7.051572851	0.889918955
ENSG00000079950	-0.128758052	5.117371879	0.871781097	-0.072516885	5.117371879	0.928302308	-0.055531834	5.117371879	0.945387092	-1.006463417	5.117371879	0.078261809
ENSG00000079974	0.273241332	5.192945989	0.725355983	0.297379686	5.192945989	0.701306068	-0.4776716	5.192945989	0.524257043	-0.277755014	5.192945989	0.723088425
ENSG00000079999	-0.400517227	5.945871258	0.600985242	-0.201392959	5.945871258	0.799035126	-0.3387069	5.945871258	0.66228327	-1.103729379	5.945871258	0.032818315
ENSG00000080031	1.036190435	2.070529926	0.12376748	1.37375839	2.070529926	0.025910623	0.6235648	2.070529926	0.399258563	2.000052213	2.070529926	0.00018861
ENSG00000080189	0.119749689	4.417952597	0.879538866	0.323084422	4.417952597	0.676093935	-0.197135423	4.417952597	0.803295466	-0.963767174	4.417952597	0.114070716
ENSG00000080200	0.345748549	4.155725154	0.653102483	0.207314371	4.155725154	0.791571677	-0.419268708	4.155725154	0.581377583	-0.226914213	4.155725154	0.772881478
ENSG00000080298	0.153271451	3.353735425	0.845801921	0.351094713	3.353735425	0.647839308	0.368297396	3.353735425	0.630144226	1.043071878	3.353735425	0.07967436
ENSG00000080345	0.181962481	8.021483305	0.817364497	0.13138946	8.021483305	0.869593508	-0.147618702	8.021483305	0.853974671	0.057754146	8.021483305	0.942792689
ENSG00000080371	0.039243704	5.713672848	0.960201108	-0.150257596	5.713672848	0.850202992	-0.184266178	5.713672848	0.816181929	0.861754251	5.713672848	0.158240088
ENSG00000080503	-0.670408876	7.396498796	0.331188645	-1.049585076	7.396498796	0.043239058	-0.376328664	7.396498796	0.626360179	0.034582807	7.396498796	0.965213203
ENSG00000080546	0.117065356	3.46089172	0.882205716	0.097118328	3.46089172	0.902426283	0.00714881	3.46089172	0.992193304	1.46238246	3.46089172	0.003070208
ENSG00000080561	0.382340403	1.787192656	0.627368616	0.512073969	1.787192656	0.509118178	0.030796011	1.787192656	0.970532081	-0.25913752	1.787192656	0.746654742
ENSG00000080573	0	0.084867449	1	0	0.084867449	1	0	0.084867449	1	8.116584076	0.084867449	6.62E-08
ENSG00000080608	0.585344114	7.741821658	0.413215509	0.449610927	7.741821658	0.555595985	-0.105709838	7.741821658	0.896593174	-0.423983194	7.741821658	0.582352567
ENSG00000080802	-0.273897439	5.200767069	0.726536822	0.170462733	5.200767069	0.828631209	-0.187099108	5.200767069	0.813342396	1.136955268	5.200767069	0.022563247
ENSG00000080815	0.460883848	6.332015119	0.544064193	0.892659568	6.332015119	0.132310663	-0.011727908	6.332015119	0.989091264	0.454099995	6.332015119	0.551029212
ENSG00000080819	-0.750619707	4.096339089	0.266673861	-0.99968771	4.096339089	0.097878682	-0.040998197	4.096339089	0.959924404	-0.502597071	4.096339089	0.498965398
ENSG00000080822	-0.07869132	3.942941695	0.922823498	0.021246144	3.942941695	0.978130627	0.660586592	3.942941695	0.367102227	0.204183296	3.942941695	0.798110122
ENSG00000080823	0.027118452	2.982175944	0.972041201	-0.141766901	2.982175944	0.859872029	-0.398303118	2.982175944	0.610173488	-0.022296561	2.982175944	0.977590373
ENSG00000080824	0.355513789	10.80040191	0.64444106	0.288137208	10.80040191	0.710728627	-0.111905446	10.80040191	0.889208047	-0.5380786	10.80040191	0.462651464
ENSG00000080839	-0.319980787	5.808847403	0.680833266	-0.474768463	5.808847403	0.52698215	-0.318617053	5.808847403	0.682232284	-0.781647256	5.808847403	0.228582423
ENSG00000080845	0.669666534	5.872604438	0.330679783	0.755164596	5.872604438	0.24976291	-0.228834745	5.872604438	0.771591221	-0.607352537	5.872604438	0.393536715
ENSG00000080986	-0.226657885	7.097130443	0.773727925	-0.331805488	7.097130443	0.669267226	-0.201673893	7.097130443	0.798708582	0.270381778	7.097130443	0.728479565
ENSG00000081014	-0.158889747	4.806397914	0.841563122	-0.124588996	4.806397914	0.875883146	-0.621856766	4.806397914	0.379788735	-0.527904627	4.806397914	0.47259517
ENSG00000081019	0.276711843	4.50265189	0.722130125	0.198968087	4.50265189	0.799962661	-0.417693224	4.50265189	0.583203919	-0.050935699	4.50265189	0.949395033
ENSG00000081026	-0.344361086	5.030910367	0.656294889	-0.504661132	5.030910367	0.495738207	-0.199575511	5.030910367	0.800926913	-1.106483842	5.030910367	0.040663966
ENSG00000081041	3.91632847	6.598904492	3.63E-14	4.974851569	6.598904492	2.14E-18	3.358290556	6.598904492	1.18E-11	6.263420212	6.598904492	2.70E-22
ENSG00000081059	-0.392106562	2.78276884	0.608196231	-0.407510314	2.78276884	0.593201489	0.194824023	2.78276884	0.803683602	-0.303287233	2.78276884	0.695938692
ENSG00000081087	0.194460661	5.211577847	0.804416258	-0.038772096	5.211577847	0.961918827	0.170643804	5.211577847	0.828203752	-0.191438798	5.211577847	0.808867845
ENSG00000081154	0.002382643	6.590556791	0.997009809	-0.072527291	6.590556791	0.928660744	-0.06087548	6.590556791	0.940332076	-0.111765172	6.590556791	0.889235663
ENSG00000081177	-0.182851425	2.315387028	0.815996545	-0.11781042	2.315387028	0.880880425	0.128499795	2.315387028	0.870561827	0.052368199	2.315387028	0.949471766
ENSG00000081189	0.802486363	5.503521553	0.208836383	0.651661659	5.503521553	0.348822124	-0.000711301	5.503521553	1.000000356	1.773513672	5.503521553	0.000000127
ENSG00000081237	1.794336869	1.334167701	0.010067518	1.653433012	1.334167701	0.021998982	0.4323239	1.334167701	0.603468211	3.403508822	1.334167701	9.95E-08
ENSG00000081307	-0.206381251	4.629513704	0.793988553	-0.113646802	4.629513704	0.886805163	-0.165844621	4.629513704	0.834662006	-0.044306108	4.629513704	0.956153304
ENSG00000081320	-0.075308724	4.667812648	0.925274392	-0.387585909	4.667812648	0.612732909	0.083395161	4.667812648	0.915747662	0.227680065	4.667812648	0.771370671
ENSG00000081386	-0.274549225	2.807415653	0.726171918	-0.221738744	2.807415653	0.778410894	0.078969475	2.807415653	0.919713778	1.020181954	2.807415653	0.11223123
ENSG00000081665	0.063932498	2.513048707	0.935712904	-0.453000493	2.513048707	0.550913031	-0.564533918	2.513048707	0.444764934	0.799114543	2.513048707	0.245267398
ENSG00000081692	-0.324787532	4.173660762	0.676827297	-0.583024481	4.173660762	0.425762598	-0.372761147	4.173660762	0.629227675	-1.66689013	4.173660762	0.003062462
ENSG00000081721	-0.003706797	3.562046485	0.99687583	0.33708856	3.562046485	0.66190257	-0.129981738	3.562046485	0.870487496	0.450039836	3.562046485	0.550407966
ENSG00000081760	-0.210630449	4.911383721	0.789823522	-0.453424773	4.911383721	0.54709502	-0.289429544	4.911383721	0.711161018	-0.578020706	4.911383721	0.423017213
ENSG00000081791	-0.070210654	5.494252024	0.930659006	-0.238267569	5.494252024	0.762349883	-0.097268468	5.494252024	0.9035958	-0.61811394	5.494252024	0.384553773
ENSG00000081803	-0.537519905	6.117021375	0.462838095	-0.510689323	6.117021375	0.489784856	0.071079035	6.117021375	0.929040731	-0.364812208	6.117021375	0.63682495
ENSG00000081870	-0.219132815	5.542233377	0.78179319	-0.218770628	5.542233377	0.782121683	-0.027255162	5.542233377	0.973928558	-0.318843602	5.542233377	0.682040284
ENSG00000081913	-0.814504386	5.351989018	0.204076924	-0.984037151	5.351989018	0.088139592	-0.791907131	5.351989018	0.222450598	-0.09954048	5.351989018	0.901233438
ENSG00000081923	1.256463405	6.579902506	0.007687606	0.830624929	6.579902506	0.18866773	-0.539672292	6.579902506	0.461679123	-1.240960811	6.579902506	0.015082584
ENSG00000082068	0.107707715	5.488211409	0.892730711	-0.13646221	5.488211409	0.864307087	-0.098897555	5.488211409	0.902463132	-0.179603363	5.488211409	0.820724781
ENSG00000082074	0.565533077	0.835752729	0.623044345	2.71915852	0.835752729	0.002975543	-2.594940991	0.835752729	0.074363082	6.2556069	0.835752729	2.09E-13
ENSG00000082126	2.112527718	3.569581586	0.041668328	2.485394893	3.569581586	0.014528741	1.239054413	3.569581586	0.256331842	9.043818257	3.569581586	1.20E-20
ENSG00000082146	-0.680692578	3.146570548	0.332953353	-1.162281681	3.146570548	0.051614774	-0.64476221	3.146570548	0.363752882	-1.141269005	3.146570548	0.063654802
ENSG00000082153	0.370644508	6.368408626	0.628606141	0.336710002	6.368408626	0.662386442	0.099311002	6.368408626	0.899615172	0.499629152	6.368408626	0.499578693
ENSG00000082212	0.300916949	5.039296349	0.69796573	0.473274839	5.039296349	0.525924541	0.205193283	5.039296349	0.793523037	0.261467698	5.039296349	0.737541419
ENSG00000082213	-0.133081992	4.501632067	0.867415668	-0.06557286	4.501632067	0.935019634	-0.247055232	4.501632067	0.753426717	-0.172465942	4.501632067	0.827764178
ENSG00000082258	0.140322935	4.844053364	0.858710344	0.429207833	4.844053364	0.570053991	-0.000898746	4.844053364	0.999899295	1.441218492	4.844053364	0.000547352
ENSG00000082269	0.171093057	4.232529739	0.827901967	0.208658005	4.232529739	0.790266269	0.034259989	4.232529739	0.965171827	-0.754341919	4.232529739	0.264985529
ENSG00000082397	0.798802471	6.983932332	0.210844089	1.015010485	6.983932332	0.059525121	0.579588512	6.983932332	0.419211106	0.777130502	6.983932332	0.230559674
ENSG00000082438	0.529986616	5.454032285	0.468942039	0.963668864	5.454032285	0.088841789	-0.003668656	5.454032285	0.997121063	-0.1224277	5.454032285	0.8778872
ENSG00000082458	0.200014335	1.577190954	0.808146663	-0.522859193	1.577190954	0.522679453	-0.066400658	1.577190954	0.933129649	1.765433893	1.577190954	0.005302332
ENSG00000082497	-0.347992415	3.442812117	0.651832713	-0.051404158	3.442812117	0.948928262	-0.123106249	3.442812117	0.877308296	-0.274019575	3.442812117	0.725385805
ENSG00000082512	-0.488319485	3.93086358	0.512225924	-0.196595984	3.93086358	0.803664625	-0.3032583	3.93086358	0.69712744	-1.51014884	3.93086358	0.00341824
ENSG00000082515	-0.027939517	5.731363872	0.972831582	0.057621319	5.731363872	0.942034999	0.131712552	5.731363872	0.867711504	-0.312613911	5.731363872	0.687944891
ENSG00000082516	0.271801281	4.249302091	0.727056338	0.137506162	4.249302091	0.861610332	-0.042139272	4.249302091	0.958591315	-0.910722352	4.249302091	0.149006973
ENSG00000082641	0.740854347	7.262603175	0.263792071	1.380736877	7.262603175	0.000397787	0.135317944	7.262603175	0.866143842	0.607142171	7.262603175	0.391732361
ENSG00000082701	-0.222085508	6.567366935	0.778298625	-0.163965442	6.567366935	0.838207603	-0.067954392	6.567366935	0.933711384	1.163195184	6.567366935	0.012809915
ENSG00000082781	-0.192878098	6.530200233	0.808136302	-0.267068499	6.530200233	0.734010686	0.256951325	6.530200233	0.741644166	-0.245934004	6.530200233	0.755064714
ENSG00000082805	0.767663765	7.927387408	0.237033749	0.702448123	7.927387408	0.299485492	-0.250887664	7.927387408	0.749608984	-1.073878415	7.927387408	0.035465351
ENSG00000082898	0.25565087	7.318877662	0.742974806	0.164632713	7.318877662	0.83418358	0.168751982	7.318877662	0.830022681	0.358810844	7.318877662	0.640627518
ENSG00000082996	0.134663449	5.326667773	0.864404147	0.345651591	5.326667773	0.6536184	0.231112905	5.326667773	0.767717405	0.449297418	5.326667773	0.550137647
ENSG00000083067	0.579663806	2.076142805	0.462333835	0.409246222	2.076142805	0.616849227	0.754189775	2.076142805	0.315267286	4.90684052	2.076142805	4.31E-16
ENSG00000083093	0.255806633	5.053039622	0.743039588	0.174363012	5.053039622	0.824597986	0.266001442	5.053039622	0.73273439	2.348208375	5.053039622	6.39E-10
ENSG00000083097	0.323437342	3.834275827	0.675378372	0.498729586	3.834275827	0.500750528	-0.513902857	3.834275827	0.486794829	0.073457006	3.834275827	0.926232887
ENSG00000083099	0.391246613	6.922958853	0.609347987	0.317516254	6.922958853	0.681667106	-0.020790711	6.922958853	0.98010809	-0.205091408	6.922958853	0.795282792
ENSG00000083123	-1.098045256	1.992087469	0.169493546	-0.334606419	1.992087469	0.683118273	0.234426909	1.992087469	0.770059906	0.038706288	1.992087469	0.966086585
ENSG00000083168	-0.086489349	7.121106871	0.914751803	-0.26855407	7.121106871	0.732014754	-0.411973712	7.121106871	0.590813796	-0.635904994	7.121106871	0.364967385
ENSG00000083223	0.410299068	5.945411404	0.594022314	0.389095007	5.945411404	0.614242756	-0.038073499	5.945411404	0.962957716	1.262452631	5.945411404	0.004267242
ENSG00000083290	-0.872518637	4.222301111	0.165719216	-1.099866871	4.222301111	0.050261736	-0.65319906	4.222301111	0.350796454	0.125733411	4.222301111	0.873518672
ENSG00000083312	0.1127538	9.532990516	0.887353504	0.394665192	9.532990516	0.607297671	0.016369968	9.532990516	0.983177819	-0.381237873	9.532990516	0.621735285
ENSG00000083444	-0.276846338	6.377781834	0.723763581	-0.449502298	6.377781834	0.552045482	-0.048746213	6.377781834	0.952268931	-0.671086105	6.377781834	0.330851602
ENSG00000083454	-0.17636639	2.045749356	0.822966006	-0.564792747	2.045749356	0.456356883	0.233425354	2.045749356	0.765714096	0.194880663	2.045749356	0.807267016
ENSG00000083457	-0.695506146	3.914673078	0.313715256	-0.957290485	3.914673078	0.11847822	0.231645394	3.914673078	0.767023312	-0.016692513	3.914673078	0.983787891
ENSG00000083520	-0.066685359	6.401621552	0.934385376	-0.16102879	6.401621552	0.839454593	-0.235717908	6.401621552	0.764702683	0.28992103	6.401621552	0.70910921
ENSG00000083535	0.221395713	4.831235945	0.777429811	0.025990764	4.831235945	0.973263625	0.373697094	4.831235945	0.625126493	1.677466635	4.831235945	0.0000627
ENSG00000083544	0.051008984	4.02626129	0.948254399	-0.641262032	4.02626129	0.365026835	0.155839763	4.02626129	0.842949617	0.973027157	4.02626129	0.100911729
ENSG00000083635	0.414046763	4.4232078	0.585037807	0.284916236	4.4232078	0.714096803	0.246872036	4.4232078	0.751894061	1.63515392	4.4232078	0.0000437
ENSG00000083642	-0.02876907	7.136767361	0.972135752	-0.268119906	7.136767361	0.732436876	0.201110598	7.136767361	0.797604193	-0.161053156	7.136767361	0.840253556
ENSG00000083720	-0.140056417	4.455123982	0.860382005	-0.385909197	4.455123982	0.614355765	-0.314493239	4.455123982	0.685906319	0.157709222	4.455123982	0.841485517
ENSG00000083750	0.613366899	2.963570743	0.394145072	0.631019335	2.963570743	0.378817895	-0.32549451	2.963570743	0.67353573	0.155497864	2.963570743	0.845043939
ENSG00000083799	1.356218826	6.907426566	0.000838176	2.257896488	6.907426566	3.59E-16	0.434075228	6.907426566	0.571927016	3.225558158	6.907426566	6.04E-24
ENSG00000083812	-0.096656152	2.563655137	0.903294737	-0.324079902	2.563655137	0.679306463	0.110080299	2.563655137	0.889133437	0.176640395	2.563655137	0.825770073
ENSG00000083844	-0.632256532	4.197019492	0.371247872	-0.491788415	4.197019492	0.508704985	-0.367488059	4.197019492	0.63298479	-0.1127736	4.197019492	0.887581971
ENSG00000083845	-0.156326448	8.865147859	0.844637108	-0.025897244	8.865147859	0.97510545	0.338631045	8.865147859	0.660911051	0.666277184	8.865147859	0.333564958
ENSG00000083896	0.105394863	7.525677939	0.894645289	0.004978904	7.525677939	0.994435903	-0.314629156	7.525677939	0.686351619	1.258210785	7.525677939	0.003233039
ENSG00000083937	-0.217381783	5.68464088	0.783002097	-0.360581392	5.68464088	0.640222031	0.225892867	5.68464088	0.772911564	1.17086068	5.68464088	0.014134293
ENSG00000084070	0.372605288	4.118252115	0.626661051	0.622709056	4.118252115	0.379013646	0.006184269	4.118252115	0.993285448	-1.612917954	4.118252115	0.001736227
ENSG00000084072	-0.258972469	5.475053672	0.741685664	-0.435039306	5.475053672	0.565870459	-0.293409876	5.475053672	0.707386323	-0.615805843	5.475053672	0.386519362
ENSG00000084073	-0.016449306	6.382152801	0.984376557	0.023976126	6.382152801	0.975842857	0.065854299	6.382152801	0.934432082	0.051492644	6.382152801	0.948631988
ENSG00000084090	-0.61841102	6.891936299	0.38246763	-0.351952012	6.891936299	0.649366338	-0.126319473	6.891936299	0.874525592	-0.79838999	6.891936299	0.212499191
ENSG00000084092	-0.106126699	4.690133732	0.894179268	0.1140514	4.690133732	0.885337445	0.217289893	4.690133732	0.781523813	2.077412149	4.690133732	5.79E-10
ENSG00000084093	0.256622996	7.361634677	0.742131573	0.299346298	7.361634677	0.69967543	0.170544374	7.361634677	0.828417591	-0.139169465	7.361634677	0.861483524
ENSG00000084112	0.763142648	7.335345786	0.241326474	0.75199434	7.335345786	0.251737774	-0.249815666	7.335345786	0.750640003	0.408105049	7.335345786	0.59252672
ENSG00000084207	-0.271847672	9.865158918	0.730267997	-0.398214609	9.865158918	0.604269489	-0.345812897	9.865158918	0.656482003	0.096969575	9.865158918	0.90098402
ENSG00000084234	0.091386264	9.24816046	0.907649614	0.17770789	9.24816046	0.820981858	-0.030876308	9.24816046	0.970246534	-0.199338353	9.24816046	0.801261036
ENSG00000084444	-0.429100656	2.106567739	0.575007272	-0.954863208	2.106567739	0.176663972	0.37165392	2.106567739	0.627934595	-0.184103757	2.106567739	0.814108516
ENSG00000084463	0.355713122	7.861157345	0.644822484	0.39909419	7.861157345	0.603227696	-0.115294526	7.861157345	0.886112964	0.414156563	7.861157345	0.588358493
ENSG00000084623	0.401632016	7.490304704	0.599644838	0.597247443	7.490304704	0.401390559	0.63345112	7.490304704	0.365543383	0.424748436	7.490304704	0.576552444
ENSG00000084636	3.790608968	1.681219325	2.40E-08	3.700833708	1.681219325	6.60E-08	1.959832637	1.681219325	0.008015991	2.162621781	1.681219325	0.005900803
ENSG00000084652	0.065931364	6.640792101	0.933920596	0.101276	6.640792101	0.89856832	-0.171496739	6.640792101	0.828965371	-0.541339853	6.640792101	0.459006027
ENSG00000084676	-0.253101788	4.670621374	0.747228615	-0.239359672	4.670621374	0.760924821	-0.456463738	4.670621374	0.543910994	-0.334452448	4.670621374	0.665584006
ENSG00000084693	-0.406708642	4.457896676	0.594768067	-0.739094406	4.457896676	0.283959697	0.191736658	4.457896676	0.80670748	-0.084999164	4.457896676	0.915713579
ENSG00000084710	1.025298646	4.267688815	0.091864789	0.730362475	4.267688815	0.29097082	-0.181177037	4.267688815	0.819956203	-1.148298255	4.267688815	0.072321595
ENSG00000084731	-0.279398345	3.520460833	0.72027666	-0.31425925	3.520460833	0.685252504	0.17053351	3.520460833	0.828215293	-0.205361506	3.520460833	0.794045761
ENSG00000084733	0.341248951	7.612329754	0.658470647	0.520918035	7.612329754	0.478007322	0.200597558	7.612329754	0.798108826	-0.155125614	7.612329754	0.845420656
ENSG00000084754	-0.023047669	7.934863878	0.977914168	-0.136952527	7.934863878	0.864051394	-0.259149467	7.934863878	0.741394759	-0.438273518	7.934863878	0.564742528
ENSG00000084774	-0.828071275	5.740651688	0.195901494	-0.949316483	5.740651688	0.111398219	-0.629582407	5.740651688	0.373988414	-0.929849488	5.740651688	0.125057625
ENSG00000085063	0.115435271	10.86731212	0.884354512	0.063880215	10.86731212	0.93594686	0.250018665	10.86731212	0.748673257	-0.352693966	10.86731212	0.649086552
ENSG00000085117	0.531759932	7.686116886	0.467673002	1.199275382	7.686116886	0.016352772	0.665773099	7.686116886	0.337146262	0.315321691	7.686116886	0.683386516
ENSG00000085185	-0.321509504	4.267878245	0.678819212	-0.543695121	4.267878245	0.457318156	0.012028348	4.267878245	0.987099742	-1.200196541	4.267878245	0.02819064
ENSG00000085224	-0.104218117	7.955704273	0.897566244	-0.271466618	7.955704273	0.729165907	0.141262757	7.955704273	0.859060811	-0.760682572	7.955704273	0.245147072
ENSG00000085231	-0.240282247	6.174589442	0.760740492	-0.375809076	6.174589442	0.625456724	-0.287012045	6.174589442	0.714128116	1.084897015	6.174589442	0.042507038
ENSG00000085274	0.120235734	3.575216044	0.878824207	0.322823561	3.575216044	0.676360708	0.204075093	3.575216044	0.794451468	-0.333376313	3.575216044	0.666567589
ENSG00000085276	0.186161922	5.542303093	0.812746816	0.363998971	5.542303093	0.635330051	0.658625095	5.542303093	0.341797549	-0.154214025	5.542303093	0.846091921
ENSG00000085365	-0.067344255	6.766387493	0.933966204	0.436499795	6.766387493	0.565927252	0.079313137	6.766387493	0.92100122	-0.868320808	6.766387493	0.153849503
ENSG00000085377	-0.160632504	4.243374964	0.839690516	-0.167920021	4.243374964	0.832312387	0.211683738	4.243374964	0.787055082	-0.602500596	4.243374964	0.400898808
ENSG00000085382	0.227467296	3.422299045	0.771603638	0.177739353	3.422299045	0.821649772	0.765236571	3.422299045	0.258365515	0.451864712	3.422299045	0.550293392
ENSG00000085415	0.109320705	5.079197584	0.889608701	-0.327706941	5.079197584	0.672822405	-0.133406112	5.079197584	0.867281244	1.100834558	5.079197584	0.036905674
ENSG00000085433	-0.489410112	4.249057404	0.510875025	-0.617236387	4.249057404	0.386176195	-0.172747356	4.249057404	0.827682213	1.343240744	4.249057404	0.003699991
ENSG00000085449	0.587314166	6.165423805	0.41153215	1.206382543	6.165423805	0.008244196	-0.080496883	6.165423805	0.920421097	-0.44987709	6.165423805	0.551014115
ENSG00000085491	-0.411783805	6.402892403	0.591844048	-0.371191072	6.402892403	0.63129091	-0.133723892	6.402892403	0.867440887	-0.279900954	6.402892403	0.720698289
ENSG00000085511	-0.424095431	4.17301486	0.576169729	-0.853547144	4.17301486	0.181630423	-0.302851356	4.17301486	0.69759098	-0.671370884	4.17301486	0.336090287
ENSG00000085514	0.340892409	1.179275506	0.690112629	-0.73716997	1.179275506	0.416879287	-0.219831324	1.179275506	0.792256402	3.49525214	1.179275506	2.65E-08
ENSG00000085563	-0.146134653	8.038134465	0.855091233	-0.38987559	8.038134465	0.614295036	-0.410665633	8.038134465	0.594223507	0.00055265	8.038134465	0.998929384
ENSG00000085644	-0.038700514	2.127199962	0.96036862	-0.821799034	2.127199962	0.260836761	-0.492563754	2.127199962	0.514853441	1.947053308	2.127199962	0.0000713
ENSG00000085662	-0.673476619	8.932266359	0.338336678	0.023928805	8.932266359	0.97392009	1.364004388	8.932266359	0.006653443	0.297282895	8.932266359	0.700860646
ENSG00000085719	-0.253761843	6.013492733	0.746739174	-0.264551344	6.013492733	0.735981236	0.035427894	6.013492733	0.96372242	-0.243232634	6.013492733	0.757204207
ENSG00000085721	0.138602072	6.301710122	0.860152911	0.103464171	6.301710122	0.895368382	-0.092888062	6.301710122	0.90810754	1.334857563	6.301710122	0.002921938
ENSG00000085733	0.305241502	7.27617721	0.693817983	0.48599888	7.27617721	0.515124059	-0.13935825	7.27617721	0.862280953	-0.113010156	7.27617721	0.88883241
ENSG00000085760	0.209999848	6.540283063	0.78876432	-0.021437759	6.540283063	0.979397051	-0.284934822	6.540283063	0.715716545	0.233894915	6.540283063	0.764935622
ENSG00000085788	-0.413629485	4.030618506	0.586599832	-0.452292245	4.030618506	0.547975038	-0.206360116	4.030618506	0.794105261	-0.448441264	4.030618506	0.551752819
ENSG00000085831	2.370599196	2.710551829	0.000152356	4.054521802	2.710551829	2.96E-11	1.544157712	2.710551829	0.023917548	2.931303306	2.710551829	0.00000281
ENSG00000085832	0.252106424	6.699644846	0.746693636	0.428529917	6.699644846	0.574694311	0.093107475	6.699644846	0.907470966	-0.169085095	6.699644846	0.831329889
ENSG00000085840	-0.119690988	3.931499223	0.88058713	-0.230161806	3.931499223	0.769717816	0.003537541	3.931499223	0.995800823	0.623244639	3.931499223	0.3796862
ENSG00000085871	-0.64731547	5.406711394	0.35543252	-1.036792619	5.406711394	0.062196052	0.443018184	5.406711394	0.556228632	-0.460258629	5.406711394	0.540446174
ENSG00000085872	-0.311788029	5.323299164	0.688902088	-0.291260578	5.323299164	0.709326302	-0.217368644	5.323299164	0.783130997	0.028614894	5.323299164	0.970589499
ENSG00000085978	-0.084933324	3.849763968	0.915456576	-0.218144157	3.849763968	0.781770899	-0.042666042	3.849763968	0.958039824	0.053326739	3.849763968	0.946329465
ENSG00000085982	0.731960784	6.121954142	0.271049976	1.117026096	6.121954142	0.022980173	-0.086432634	6.121954142	0.914792835	0.121846355	6.121954142	0.878100961
ENSG00000085998	0.595369107	3.778482093	0.406391719	0.882067872	3.778482093	0.160927917	0.414708954	3.778482093	0.583894722	-0.497199485	3.778482093	0.504191003
ENSG00000086015	-0.832898461	5.046628197	0.198998523	-0.666556283	5.046628197	0.341810519	-0.50253415	5.046628197	0.499520678	-1.443320317	5.046628197	0.004646627
ENSG00000086061	1.019312821	8.663402027	0.053817331	1.418214383	8.663402027	0.000183093	-0.049382072	8.663402027	0.95200134	1.48945743	8.663402027	0.0000376
ENSG00000086062	1.376610689	9.467962381	0.000789749	1.776817545	9.467962381	5.37E-07	0.846105045	9.467962381	0.169756855	0.840464859	9.467962381	0.174602981
ENSG00000086065	0.07765232	7.611071979	0.921165897	0.158120582	7.611071979	0.840560409	-0.211706133	7.611071979	0.789174215	1.477973631	7.611071979	0.00030741
ENSG00000086102	0.398125343	6.810230944	0.604443731	0.302939027	6.810230944	0.696141569	0.062508124	6.810230944	0.93777986	1.007152427	6.810230944	0.060264551
ENSG00000086189	-0.567033762	5.673842693	0.433410842	-0.644656748	5.673842693	0.356819616	0.104849706	5.673842693	0.89512305	-0.978980745	5.673842693	0.084728974
ENSG00000086200	0.119349042	4.223678309	0.879878151	-0.039342693	4.223678309	0.961197513	-0.078331357	4.223678309	0.922303885	-0.641981837	4.223678309	0.363815066
ENSG00000086232	-0.260175161	7.128210081	0.740338222	-0.359504692	7.128210081	0.64344195	-0.091922532	7.128210081	0.910500673	-0.348910239	7.128210081	0.652520118
ENSG00000086300	1.137274494	0.228113987	0.329322437	-0.031183521	0.228113987	0.975893463	-2.020613152	0.228113987	0.147767243	6.178167661	0.228113987	1.24E-11
ENSG00000086475	-0.603092013	4.420414751	0.398859443	-1.126093299	4.420414751	0.039037626	-0.089455306	4.420414751	0.9112864	-0.265462257	4.420414751	0.734829891
ENSG00000086504	-0.377369256	4.556456512	0.624213634	-0.158599307	4.556456512	0.842511253	-0.347949247	4.556456512	0.653553432	-3.034915228	4.556456512	0.000000153
ENSG00000086544	-0.216837564	3.635542669	0.78242283	-0.185913584	3.635542669	0.813269593	0.956318165	3.635542669	0.11433409	0.615339788	3.635542669	0.390193388
ENSG00000086589	-0.030048993	6.391613972	0.970896035	0.25742337	6.391613972	0.741424519	-0.363171388	6.391613972	0.639536289	0.221915689	6.391613972	0.776937895
ENSG00000086598	0.056674715	5.567350777	0.942704382	0.017591156	5.567350777	0.981761524	0.163818577	5.567350777	0.83511824	0.068891266	5.567350777	0.930523884
ENSG00000086619	-0.151966561	4.275537156	0.848131754	0.529574696	4.275537156	0.469918489	0.362861622	4.275537156	0.636244786	0.156633157	4.275537156	0.842724349
ENSG00000086666	-0.280890352	6.231580594	0.719718854	-0.096538196	6.231580594	0.904441798	0.202644563	6.231580594	0.796121169	0.340516838	6.231580594	0.659197496
ENSG00000086712	0.463273375	6.169107304	0.536569261	0.501429176	6.169107304	0.497735117	0.294170285	6.169107304	0.704827998	2.232588057	6.169107304	8.10E-12
ENSG00000086730	-0.16048682	1.751808094	0.844778057	-0.761883766	1.751808094	0.376627047	0.718608774	1.751808094	0.35279554	3.377780979	1.751808094	0.000000022
ENSG00000086758	0.022261524	7.72553682	0.97709157	-0.019208104	7.72553682	0.981729714	-0.612288956	7.72553682	0.388182123	0.080380215	7.72553682	0.919187686
ENSG00000086827	-0.146780698	6.060185255	0.853765354	-0.249738431	6.060185255	0.75075281	-0.33411663	6.060185255	0.666849715	0.677793807	6.060185255	0.322789775
ENSG00000086848	-0.3979271	2.268410587	0.604155721	-1.036010082	2.268410587	0.13169706	-0.297453222	2.268410587	0.702574489	-0.476248287	2.268410587	0.532652273
ENSG00000087008	-0.481912196	3.167320987	0.519373177	-0.602998108	3.167320987	0.403834237	-0.177805864	3.167320987	0.822659487	-1.748730298	3.167320987	0.001469721
ENSG00000087053	0.300784393	5.776696159	0.6982614	0.311230729	5.776696159	0.687882686	0.194636769	5.776696159	0.804182717	0.357543372	5.776696159	0.642954298
ENSG00000087074	1.155750604	7.426399464	0.014086854	1.462668128	7.426399464	0.000137743	-0.388637655	7.426399464	0.612673684	3.557119436	7.426399464	3.56E-20
ENSG00000087076	-0.400474062	2.537557464	0.604181453	-0.499942367	2.537557464	0.51303452	0.719242348	2.537557464	0.309088876	0.800960686	2.537557464	0.254883861
ENSG00000087077	0.309134306	5.600416476	0.689937245	0.218642361	5.600416476	0.780267283	0.322464783	5.600416476	0.676634546	-0.549739921	5.600416476	0.450634863
ENSG00000087086	0.222860562	10.50123004	0.775791616	0.195845362	10.50123004	0.802832655	-0.071834804	10.50123004	0.929316763	-0.216277346	10.50123004	0.784370572
ENSG00000087087	0.201333677	7.634702915	0.797386162	0.195539363	7.634702915	0.803205692	-0.024040419	7.634702915	0.976921253	1.103581413	7.634702915	0.024084323
ENSG00000087088	0.10036643	3.463121447	0.898604938	-0.548216875	3.463121447	0.469700852	-0.173012875	3.463121447	0.828711728	-0.221663184	3.463121447	0.780214391
ENSG00000087095	0.442387419	5.423248967	0.557966658	0.195064064	5.423248967	0.803856062	0.409501556	5.423248967	0.591063778	-0.746105759	5.423248967	0.262615984
ENSG00000087111	-0.259223851	6.168663246	0.741317931	-0.596935167	6.168663246	0.403561196	-0.227902319	6.168663246	0.77253851	-1.308098187	6.168663246	0.003227738
ENSG00000087152	0.119122453	5.409304856	0.879950885	0.370087082	5.409304856	0.629322586	-0.092940184	5.409304856	0.90778779	-0.756104272	5.409304856	0.253362677
ENSG00000087157	0.090971871	3.176190659	0.908443839	-0.083847737	3.176190659	0.915604866	0.892937435	3.176190659	0.159987043	0.167504663	3.176190659	0.832329146
ENSG00000087191	-0.039402852	6.969110168	0.961675724	-0.131572653	6.969110168	0.869387291	-0.119427795	6.969110168	0.881743217	-1.060861963	6.969110168	0.040794479
ENSG00000087206	0.335661151	5.973129574	0.66388513	0.485668097	5.973129574	0.514160785	0.161615541	5.973129574	0.83759951	0.7508679	5.973129574	0.254086649
ENSG00000087237	0.611799074	2.660384631	0.430195605	0.698599694	2.660384631	0.363669538	2.213512528	2.660384631	0.000107262	1.823845413	2.660384631	0.003593319
ENSG00000087253	-0.895918856	3.799004185	0.163176118	-0.787360655	3.799004185	0.242283623	0.954002694	3.799004185	0.110780835	0.315696596	3.799004185	0.683588413
ENSG00000087263	-0.103847182	7.775862397	0.897454171	0.230464236	7.775862397	0.768015762	-0.641706247	7.775862397	0.36232486	-0.471900404	7.775862397	0.529778173
ENSG00000087266	0.128207144	4.998637291	0.871501503	0.374989834	4.998637291	0.625693936	0.169587642	4.998637291	0.829494095	-1.553742072	4.998637291	0.000498707
ENSG00000087269	0.609149123	6.239321954	0.389768364	0.314646083	6.239321954	0.684508757	-0.05241549	6.239321954	0.948809372	-0.186991457	6.239321954	0.813381102
ENSG00000087274	-0.309152576	6.578620084	0.69170358	-0.065571946	6.578620084	0.936099871	-0.059298097	6.578620084	0.942249759	-0.824316839	6.578620084	0.189141126
ENSG00000087299	-0.432788455	4.344358081	0.567573253	-0.315828158	4.344358081	0.684515282	-0.301319379	4.344358081	0.699214553	-1.866576337	4.344358081	0.0000303
ENSG00000087301	-0.473236296	5.38380182	0.527326909	-0.688617383	5.38380182	0.31560161	0.078383756	5.38380182	0.920707364	0.194394423	5.38380182	0.804625939
ENSG00000087302	-0.010179867	7.173616151	0.990719267	-0.072162785	7.173616151	0.929356999	0.011876385	7.173616151	0.987768591	-0.111983983	7.173616151	0.889502475
ENSG00000087338	-0.58411799	5.606528083	0.416426956	-1.013215334	5.606528083	0.066146102	-0.053956753	5.606528083	0.947114343	-1.103151786	5.606528083	0.034685818
ENSG00000087365	0.215446949	8.684931035	0.783213519	0.253591665	8.684931035	0.74511427	-0.160731679	8.684931035	0.84049259	0.200856278	8.684931035	0.797846381
ENSG00000087448	-0.431563362	5.103642088	0.569844357	-0.487087909	5.103642088	0.513317008	-0.242110839	5.103642088	0.758406059	0.456131528	5.103642088	0.544246373
ENSG00000087460	0.304777699	8.952839143	0.693432731	0.410679114	8.952839143	0.589329477	1.059941476	8.952839143	0.085603584	1.008004593	8.952839143	0.109534998
ENSG00000087470	-0.008532772	7.592802855	0.992390477	0.074742042	7.592802855	0.925231869	-0.241322585	7.592802855	0.759119089	0.247113653	7.592802855	0.751614893
ENSG00000087502	-0.000779198	5.846836294	1.000170476	-0.050268431	5.846836294	0.950610219	0.287279535	5.846836294	0.711518658	-0.738489632	5.846836294	0.270708212
ENSG00000087586	-0.200579359	6.874954362	0.799804997	-0.412778815	6.874954362	0.590942797	-0.263504578	6.874954362	0.737017013	0.142142399	6.874954362	0.857821453
ENSG00000087842	-0.405158888	4.57376097	0.59540132	-0.045046402	4.57376097	0.955668411	0.240232697	4.57376097	0.758415619	-0.491762487	4.57376097	0.509362046
ENSG00000087884	-0.696385121	5.584612217	0.316820143	-1.079114579	5.584612217	0.065107662	-0.828868961	5.584612217	0.205429248	-0.691639639	5.584612217	0.322220064
ENSG00000087903	-0.526888799	4.250181198	0.473827405	-0.640428946	4.250181198	0.364189616	0.486994013	4.250181198	0.511902092	0.563591418	4.250181198	0.436499156
ENSG00000087995	0.131800969	5.104713202	0.86798589	0.007624761	5.104713202	0.99199982	-0.220367037	5.104713202	0.780110941	-0.22010414	5.104713202	0.780208867
ENSG00000088035	-0.136735322	3.574373841	0.8634084	-0.379820243	3.574373841	0.619860393	0.162410886	3.574373841	0.836325879	-0.437549049	3.574373841	0.562548195
ENSG00000088038	0.310258064	4.308941798	0.688503101	0.197235025	4.308941798	0.801590221	-0.20647404	4.308941798	0.794145334	0.225960274	4.308941798	0.773098015
ENSG00000088179	-0.583710737	4.063213996	0.418347021	-1.144087947	4.063213996	0.039435867	-0.162415014	4.063213996	0.838180356	-1.405102699	4.063213996	0.006409205
ENSG00000088205	0.290887575	7.656628228	0.708039902	-0.036879722	7.656628228	0.964248779	0.123972813	7.656628228	0.876437973	-0.07321623	7.656628228	0.92829596
ENSG00000088247	-0.399751184	9.253806252	0.601949263	-0.392181046	9.253806252	0.609510535	-0.142057071	9.253806252	0.859115183	-0.161572119	9.253806252	0.839560822
ENSG00000088256	-0.439347644	6.103474052	0.561811753	-0.140752218	6.103474052	0.860046938	-0.216354001	6.103474052	0.784371277	-0.183519707	6.103474052	0.817157363
ENSG00000088280	-0.445347228	2.602572049	0.556677778	-0.856315108	2.602572049	0.212731771	-0.072256005	2.602572049	0.928235859	-1.228803467	2.602572049	0.059838067
ENSG00000088298	-0.690210451	2.923545864	0.328891223	-0.843191316	2.923545864	0.212985542	-0.526785685	2.923545864	0.476389604	-0.434704659	2.923545864	0.566711391
ENSG00000088305	-0.192720384	2.391695404	0.807784665	-0.635610496	2.391695404	0.39149611	-0.689103991	2.391695404	0.342001357	-1.472384356	2.391695404	0.031267539
ENSG00000088325	-0.408430788	8.307739825	0.595774475	-0.569313617	8.307739825	0.431015559	-0.366735691	8.307739825	0.635998479	-0.968118962	8.307739825	0.081549966
ENSG00000088356	-0.032919924	5.937090318	0.967931407	0.057428627	5.937090318	0.942770783	-0.161389618	5.937090318	0.839051488	2.32571099	5.937090318	7.19E-15
ENSG00000088367	-0.503419365	7.292029705	0.497282155	-0.705381437	7.292029705	0.297389376	-0.44817962	7.292029705	0.554054496	-1.167822318	7.292029705	0.013337866
ENSG00000088387	-0.409096213	5.161534959	0.592138639	-0.402019498	5.161534959	0.599119654	-0.059631983	5.161534959	0.941219246	-0.535015466	5.161534959	0.465427087
ENSG00000088448	-0.219772213	4.738215618	0.780466803	0.130470255	4.738215618	0.868926158	0.037357218	4.738215618	0.962251091	1.233055314	4.738215618	0.010274324
ENSG00000088538	0.081074793	2.096074322	0.920227848	-0.674921141	2.096074322	0.382751658	-0.360563356	2.096074322	0.646005624	1.496407052	2.096074322	0.014092854
ENSG00000088682	-0.055461416	3.399701898	0.944936786	-0.526311896	3.399701898	0.476061665	-0.042527216	3.399701898	0.958229842	-0.603213939	3.399701898	0.405056673
ENSG00000088726	1.362476332	2.069556562	0.025310244	1.012019539	2.069556562	0.135191509	-0.468469222	2.069556562	0.544032545	-0.703970278	2.069556562	0.373393471
ENSG00000088727	-0.28123227	2.542893173	0.718247143	-0.384438278	2.542893173	0.61638452	-0.184744709	2.542893173	0.814921329	0.894673959	2.542893173	0.174884722
ENSG00000088766	-0.173585256	3.96635143	0.827383121	-0.879964052	3.96635143	0.192553461	-0.006559971	3.96635143	0.994886753	0.565821348	3.96635143	0.440757705
ENSG00000088808	-0.56843813	3.066981472	0.436713799	-0.181817556	3.066981472	0.817943872	-0.210336303	3.066981472	0.789800488	-0.159523066	3.066981472	0.839938485
ENSG00000088812	-0.245917845	4.352324997	0.754522306	-0.675022474	4.352324997	0.330679562	-0.239761404	4.352324997	0.760761364	-1.069624452	4.352324997	0.062546668
ENSG00000088826	1.69638258	3.677978965	0.000229402	2.438870516	3.677978965	4.33E-10	0.481767119	3.677978965	0.518473061	1.78847758	3.677978965	0.000104724
ENSG00000088832	0.17524941	8.682749935	0.823384049	0.316222997	8.682749935	0.682680304	0.028994415	8.682749935	0.969862604	0.260244837	8.682749935	0.738378983
ENSG00000088833	0.697501192	7.048538301	0.304990006	1.064184857	7.048538301	0.036089913	0.384526444	7.048538301	0.619188005	-0.10464119	7.048538301	0.8972101
ENSG00000088836	-0.501338004	2.513895974	0.511540577	-0.790013856	2.513895974	0.279596933	-0.225556352	2.513895974	0.775881287	-0.72339477	2.513895974	0.334804232
ENSG00000088854	-0.041885671	3.131138453	0.958318933	0.122738598	3.131138453	0.876532484	0.140212196	3.131138453	0.858599439	-0.404901714	3.131138453	0.595198961
ENSG00000088876	-0.315615569	3.035030369	0.683966291	-0.684715956	3.035030369	0.334083454	-0.302899767	3.035030369	0.696901519	0.795615678	3.035030369	0.235121643
ENSG00000088888	-0.138249488	6.380684957	0.862692751	-0.201416071	6.380684957	0.798991918	0.059699627	6.380684957	0.940457091	-1.804634799	6.380684957	0.00000023
ENSG00000088899	-0.424202804	3.457888096	0.576227991	-0.142013066	3.457888096	0.857997288	-0.215383931	3.457888096	0.784839858	0.317364698	3.457888096	0.681853919
ENSG00000088930	0.38651428	8.162696555	0.614500794	0.294495135	8.162696555	0.704460236	0.184756629	8.162696555	0.81399198	0.404640793	8.162696555	0.596622417
ENSG00000088970	-0.212159939	2.645415387	0.786822139	-0.931254421	2.645415387	0.176609417	0.427189576	2.645415387	0.57242839	0.254200074	2.645415387	0.746286022
ENSG00000088986	0.183115868	7.573590039	0.81586417	0.284216337	7.573590039	0.714673486	-0.000546036	7.573590039	1.000369192	-0.357018987	7.573590039	0.645026494
ENSG00000089006	-0.151842869	6.819487277	0.849573119	-0.360609182	6.819487277	0.642020902	-0.089207415	6.819487277	0.912819733	0.092756132	6.819487277	0.908311817
ENSG00000089009	0.065470995	7.26138596	0.93400541	0.246467824	7.26138596	0.752263221	0.182130078	7.26138596	0.816645689	0.70467265	7.26138596	0.296588394
ENSG00000089022	0.101525917	4.130527587	0.897564292	-0.240617943	4.130527587	0.759512209	-0.278782684	4.130527587	0.721572116	0.035849953	4.130527587	0.963646231
ENSG00000089041	1.549833199	4.389083134	0.000674849	2.823846692	4.389083134	4.70E-12	-0.275601454	4.389083134	0.723563007	-0.019366771	4.389083134	0.979584084
ENSG00000089048	0.389658168	7.636155364	0.61119082	0.202671934	7.636155364	0.796057556	-0.005571695	7.636155364	0.995342638	1.208853922	7.636155364	0.006738977
ENSG00000089050	0.23249828	3.293585292	0.766281407	0.238166662	3.293585292	0.760768939	0.593196901	3.293585292	0.409341017	-0.033546202	3.293585292	0.965861879
ENSG00000089053	-0.46244058	6.541181028	0.539014635	-0.626212159	6.541181028	0.374512899	-0.212098795	6.541181028	0.788289285	-0.768229953	6.541181028	0.238783336
ENSG00000089057	-0.01230312	2.595599037	0.988009581	-0.70447201	2.595599037	0.326449638	0.320079792	2.595599037	0.678224884	0.16742977	2.595599037	0.832333111
ENSG00000089060	0.134747083	5.586951746	0.865262654	0.430627336	5.586951746	0.571710278	0.605022511	5.586951746	0.39404806	-0.393811132	5.586951746	0.60811473
ENSG00000089063	-0.258257581	5.068926734	0.742843822	-0.245528353	5.068926734	0.755506535	0.346758956	5.068926734	0.651882551	-0.401579926	5.068926734	0.59989406
ENSG00000089091	0.218227883	2.237176151	0.782313942	-0.631867523	2.237176151	0.403442981	-0.543029229	2.237176151	0.470711463	2.736910383	2.237176151	0.000000015
ENSG00000089094	-0.533189433	4.964709246	0.467330115	-0.48262517	4.964709246	0.51785804	-0.48179222	4.964709246	0.518767323	-1.01894761	4.964709246	0.072385958
ENSG00000089123	-0.300414805	2.174064616	0.701269868	-0.128322342	2.174064616	0.871495382	-0.730500343	2.174064616	0.31301117	-1.024865188	2.174064616	0.158127648
ENSG00000089127	1.400562002	8.161493212	0.002918887	1.964017198	8.161493212	1.39E-06	0.047225915	8.161493212	0.951129196	1.795677346	8.161493212	0.0000179
ENSG00000089154	-0.133244749	6.806424954	0.867631505	-0.273909709	6.806424954	0.72668304	-0.356509427	6.806424954	0.64521225	-1.028083584	6.806424954	0.054180302
ENSG00000089157	-0.415003881	10.15565658	0.588043282	-0.494257302	10.15565658	0.506756627	0.061198732	10.15565658	0.938617579	0.144036706	10.15565658	0.855436268
ENSG00000089159	0.062210557	2.919765268	0.937069055	0.340515955	2.919765268	0.658451228	-0.277123662	2.919765268	0.722653607	-0.600508119	2.919765268	0.412771414
ENSG00000089177	0.100711993	3.242959746	0.898504825	-0.244416257	3.242959746	0.754800209	0.037892986	3.242959746	0.961351443	-1.354592599	3.242959746	0.026338333
ENSG00000089195	0.351595365	5.709445766	0.64845823	0.463191127	5.709445766	0.537412953	0.152330151	5.709445766	0.847063198	1.468933253	5.709445766	0.000139345
ENSG00000089220	-0.357565628	9.619422988	0.644057469	-0.553320006	9.619422988	0.448286923	-0.059994407	9.619422988	0.94131357	0.017665653	9.619422988	0.98101171
ENSG00000089234	0.312527056	5.10943172	0.686574783	0.333287707	5.10943172	0.666032084	0.250685178	5.10943172	0.748168914	1.020338042	5.10943172	0.0638564
ENSG00000089248	-0.354729838	8.135241111	0.646742985	-0.507901879	8.135241111	0.493080293	-0.165446131	8.135241111	0.835331373	-0.11933022	8.135241111	0.881625911
ENSG00000089280	0.251042402	8.609617384	0.747656291	0.59522898	8.609617384	0.403409907	0.205389841	8.609617384	0.793284448	0.217764657	8.609617384	0.780920356
ENSG00000089289	-0.079819442	5.820563942	0.921944757	-0.085246471	5.820563942	0.916548846	0.206493833	5.820563942	0.792311743	0.38537665	5.820563942	0.61851291
ENSG00000089327	0.16141183	4.573469388	0.837548508	-0.174240164	4.573469388	0.825949936	0.086251504	4.573469388	0.912729837	0.762001285	4.573469388	0.249919768
ENSG00000089335	0.185439515	4.33865562	0.813373866	0.270635817	4.33865562	0.72833304	0.441849332	4.33865562	0.557686819	1.208991666	4.33865562	0.028511107
ENSG00000089351	0.19512626	5.923689741	0.80337016	0.679363514	5.923689741	0.327199296	0.960244327	5.923689741	0.107597479	-0.086271459	5.923689741	0.914816526
ENSG00000089486	0.085827718	2.181870644	0.914314933	-0.699906918	2.181870644	0.355476264	-0.495712879	2.181870644	0.518809063	-0.304368409	2.181870644	0.701261403
ENSG00000089597	-0.679649296	8.484839514	0.347595593	-0.671181874	8.484839514	0.354922428	-1.108409099	8.484839514	0.079343698	-0.683734216	8.484839514	0.344410679
ENSG00000089639	-0.43192907	3.263483739	0.568416422	-0.350226136	3.263483739	0.64956486	-0.075474414	3.263483739	0.925204616	-1.371049191	3.263483739	0.017975011
ENSG00000089682	-0.237628573	4.793247533	0.762823028	-0.642632365	4.793247533	0.360020537	-0.067352016	4.793247533	0.933379575	-1.217899127	4.793247533	0.019001689
ENSG00000089685	-0.573202916	6.709372478	0.427051109	-0.765164213	6.709372478	0.241085528	-0.320363234	6.709372478	0.68064369	-0.297262421	6.709372478	0.703505539
ENSG00000089693	0.264250163	6.687804618	0.734362041	0.467941757	6.687804618	0.531194109	0.191291449	6.687804618	0.807243299	0.429240471	6.687804618	0.569851029
ENSG00000089737	0.18919965	8.216387094	0.810771994	0.100271279	8.216387094	0.901762317	0.077216572	8.216387094	0.924028474	1.048176458	8.216387094	0.041541273
ENSG00000089775	-0.087910784	3.118016823	0.912053211	-0.899903588	3.118016823	0.177803362	0.642817663	3.118016823	0.363331137	-0.084877564	3.118016823	0.9143275
ENSG00000089818	0.248827349	4.02563699	0.751463971	0.362633737	4.02563699	0.640498777	0.435734383	4.02563699	0.568584274	-0.666487461	4.02563699	0.379440955
ENSG00000089820	-0.797048237	5.252300844	0.263683849	-1.170398476	5.252300844	0.074183678	-0.143411093	5.252300844	0.860296862	-0.712415782	5.252300844	0.330768623
ENSG00000089876	0.311075169	3.045138157	0.688238114	-0.239301713	3.045138157	0.75982112	0.518722688	3.045138157	0.483391668	0.016716406	3.045138157	0.984135479
ENSG00000089902	0.439773493	5.020048143	0.559588159	0.132259825	5.020048143	0.866799317	-0.189968042	5.020048143	0.810495238	-0.883050237	5.020048143	0.154058687
ENSG00000089916	0.173724011	5.599654468	0.825242658	0.42174225	5.599654468	0.578763334	-0.177083634	5.599654468	0.823350176	0.285014185	5.599654468	0.714074426
ENSG00000090006	-0.754569154	3.222956105	0.28765798	-0.070104894	3.222956105	0.930178193	0.502888747	3.222956105	0.499845736	-0.263288491	3.222956105	0.737201217
ENSG00000090013	-0.218724393	5.305245593	0.781731161	-0.591955881	5.305245593	0.409064663	-0.278420215	5.305245593	0.722186108	-0.027076209	5.305245593	0.973648757
ENSG00000090020	0.693907455	4.802481379	0.309636834	0.877976974	4.802481379	0.15288704	0.715130235	4.802481379	0.289306149	0.455608531	4.802481379	0.543906394
ENSG00000090054	0.636423663	4.127054579	0.366902062	0.563803784	4.127054579	0.437121895	-0.009329031	4.127054579	0.9913299	0.471593744	4.127054579	0.528337737
ENSG00000090060	0.063339275	7.988134262	0.937094507	0.160691028	7.988134262	0.839125936	0.191534208	7.988134262	0.807184071	0.346006819	7.988134262	0.654103451
ENSG00000090061	0.51540405	3.865652533	0.48616033	1.116945372	3.865652533	0.051164517	0.173174772	3.865652533	0.825594483	0.430973761	3.865652533	0.570005479
ENSG00000090238	-0.699590461	5.153766432	0.312174436	-1.607064029	5.153766432	0.001095577	0.412141077	5.153766432	0.586764586	0.050896895	5.153766432	0.947892227
ENSG00000090263	0.08345004	6.154795013	0.917419024	0.062555883	6.154795013	0.938054523	-0.165575742	6.154795013	0.83507311	0.536967163	6.154795013	0.461945219
ENSG00000090266	-0.209099091	6.889492939	0.791275191	-0.302092285	6.889492939	0.698713223	-0.201007772	6.889492939	0.799372602	0.018593824	6.889492939	0.981155065
ENSG00000090273	0.241343481	7.207760107	0.757366553	0.282954977	7.207760107	0.715945884	0.015131796	7.207760107	0.984630595	-0.048098453	7.207760107	0.953166535
ENSG00000090316	-0.266103776	5.626513458	0.734439981	-0.245109238	5.626513458	0.755363641	-0.014357458	5.626513458	0.986493683	-0.775946068	5.626513458	0.234442729
ENSG00000090339	3.023946433	5.031960248	1.48E-13	3.776263887	5.031960248	9.03E-18	1.975105004	5.031960248	1.24E-06	2.112233146	5.031960248	0.000000424
ENSG00000090372	0.074414844	4.094923521	0.924890225	0.386138004	4.094923521	0.613009295	-0.320558161	4.094923521	0.679531196	0.521188996	4.094923521	0.478590283
ENSG00000090376	-0.321872314	5.60871946	0.678666372	0.35947164	5.60871946	0.640909274	0.913871673	5.60871946	0.119075829	0.407506216	5.60871946	0.593791517
ENSG00000090432	-0.330531352	5.736237698	0.670369885	-0.358927494	5.736237698	0.642081448	-0.461775343	5.736237698	0.539203952	-0.00978762	5.736237698	0.991031032
ENSG00000090447	-0.861561596	3.265567601	0.192597715	-1.684824667	3.265567601	0.002105461	-0.215749866	3.265567601	0.784883922	-0.389902366	3.265567601	0.61104593
ENSG00000090470	-0.00513147	5.806745824	0.995687429	-0.207664275	5.806745824	0.792751214	-0.030683985	5.806745824	0.970261743	-0.2670409	5.806745824	0.733437991
ENSG00000090487	0.163014366	5.587546488	0.83591276	-0.165707056	5.587546488	0.834704903	0.413414967	5.587546488	0.586027672	0.594733262	5.587546488	0.404712253
ENSG00000090520	0.460262707	7.337891775	0.542692151	0.511076781	7.337891775	0.48795353	0.023663091	7.337891775	0.97624502	0.468437713	7.337891775	0.533831456
ENSG00000090530	-0.270648899	6.192912868	0.72990722	-0.31417516	6.192912868	0.686596876	-0.539653493	6.192912868	0.460669401	-0.164142268	6.192912868	0.836288771
ENSG00000090565	-0.707741957	4.204325213	0.30055033	-0.759290863	4.204325213	0.255499885	-0.634785756	4.204325213	0.368318498	-1.489924422	4.204325213	0.002433585
ENSG00000090581	0.15819241	4.936979035	0.840776091	0.412913689	4.936979035	0.586525649	-0.155831389	4.936979035	0.84464887	0.449445789	4.936979035	0.549957151
ENSG00000090612	0.288335156	4.112237376	0.71051972	-0.067940451	4.112237376	0.932482404	-0.096860405	4.112237376	0.903719755	0.441075298	4.112237376	0.558149217
ENSG00000090615	0.028233234	6.473671821	0.971425058	-0.055506888	6.473671821	0.94559538	-0.666203474	6.473671821	0.335309956	-0.376675119	6.473671821	0.625295176
ENSG00000090621	-0.147032483	7.954723463	0.85365185	-0.286450858	7.954723463	0.71429983	-0.193020758	7.954723463	0.807421261	0.831371397	7.954723463	0.180004304
ENSG00000090674	0.140590704	2.010500651	0.859333131	-0.150941859	2.010500651	0.847537615	0.166536296	2.010500651	0.832246911	1.158288148	2.010500651	0.066320866
ENSG00000090686	-0.172205138	8.5695669	0.828674016	-0.205546169	8.5695669	0.795272349	-0.343157421	8.5695669	0.658300575	-0.662465576	8.5695669	0.340427428
ENSG00000090776	1.334297892	4.137688573	0.00653772	2.08349587	4.137688573	3.51E-08	0.883184301	4.137688573	0.158623907	1.845617681	4.137688573	0.00000406
ENSG00000090857	-0.45365633	6.782710433	0.547680259	-0.546409669	6.782710433	0.454674946	-0.175250753	6.782710433	0.82558356	-0.982356075	6.782710433	0.083811375
ENSG00000090861	-0.177139701	6.794710881	0.823299159	-0.316658417	6.794710881	0.684244706	-0.423896593	6.794710881	0.578266055	-1.167702647	6.794710881	0.015127474
ENSG00000090863	-0.097990355	7.293298035	0.904247323	-0.139621547	7.293298035	0.862387059	-0.164354576	7.293298035	0.83686119	-1.004770729	7.293298035	0.063846414
ENSG00000090889	-0.231341218	7.281473247	0.769063806	-0.33672321	7.281473247	0.664430952	-0.252931618	7.281473247	0.747546223	-0.612835963	7.281473247	0.387711725
ENSG00000090905	-0.248329777	6.881650273	0.752118741	-0.31120024	6.881650273	0.68969777	-0.203478817	6.881650273	0.796900225	-0.985062431	6.881650273	0.074367981
ENSG00000090924	-0.065724657	3.681680465	0.934590529	-0.139589649	3.681680465	0.860312018	0.586535494	3.681680465	0.41429814	0.982869854	3.681680465	0.099894363
ENSG00000090971	-0.903587432	4.657942607	0.169069473	-1.012532853	4.657942607	0.110804337	-0.422543372	4.657942607	0.580708815	-0.560006502	4.657942607	0.449241286
ENSG00000090975	-0.66521721	2.445682973	0.375698741	-0.149337413	2.445682973	0.851895679	-0.746781209	2.445682973	0.308651155	-1.482405269	2.445682973	0.041455783
ENSG00000090989	0.097699384	6.375506084	0.902541424	0.07199848	6.375506084	0.928192935	-0.165664191	6.375506084	0.834807943	0.077949932	6.375506084	0.922234286
ENSG00000091009	0.34105654	4.364664853	0.65812436	-0.029661379	4.364664853	0.970886868	0.198717002	4.364664853	0.800035497	0.033088108	4.364664853	0.966532409
ENSG00000091039	-0.023444237	6.786100238	0.977750643	-0.185689071	6.786100238	0.815281019	0.085533916	6.786100238	0.913173147	-0.592732831	6.786100238	0.409580085
ENSG00000091073	-0.185007598	4.917952498	0.815681059	0.489889825	4.917952498	0.509469685	-0.432070651	4.917952498	0.568887446	-0.385639653	4.917952498	0.614967785
ENSG00000091127	0.461300859	4.089557012	0.537714509	0.482736705	4.089557012	0.516386071	-0.046499323	4.089557012	0.954127781	-0.411490404	4.089557012	0.58810679
ENSG00000091129	0.156229413	4.550132075	0.843209619	0.77556612	4.550132075	0.263232347	1.337011709	4.550132075	0.016292251	0.170818655	4.550132075	0.829878193
ENSG00000091136	0.526400094	7.923781212	0.472462311	0.484080692	7.923781212	0.515869725	0.162498268	7.923781212	0.836623446	-0.21273884	7.923781212	0.787680308
ENSG00000091137	0.147545825	2.417821777	0.887817311	1.100944922	2.417821777	0.219502798	0.088714959	2.417821777	0.930759864	6.498272287	2.417821777	1.33E-16
ENSG00000091140	0.028380647	5.755877554	0.97167116	0.000747232	5.755877554	0.998861344	-0.172880348	5.755877554	0.827601124	-0.931828368	5.755877554	0.113244603
ENSG00000091157	-0.310719065	3.746458695	0.689233894	-0.62255138	3.746458695	0.382843799	-0.254984369	3.746458695	0.745268086	-0.672388374	3.746458695	0.338753898
ENSG00000091164	0.210980021	5.413194037	0.787908921	0.309185678	5.413194037	0.689901101	0.276679235	5.413194037	0.722219173	0.66226157	5.413194037	0.33860775
ENSG00000091317	-0.291723697	6.600706305	0.710803869	-0.160461486	6.600706305	0.841752346	-0.10410081	6.600706305	0.89815099	-0.487737264	6.600706305	0.517531798
ENSG00000091409	-0.451927909	5.552110424	0.548927742	-0.362512727	5.552110424	0.638366618	-0.622357884	5.552110424	0.379157701	-0.769642271	5.552110424	0.242092124
ENSG00000091428	0.313472246	6.786265025	0.685664439	-0.42020169	6.786265025	0.582945881	-0.070302104	6.786265025	0.931060017	-1.130615935	6.786265025	0.021876809
ENSG00000091436	-0.748491226	7.784989165	0.256347194	-0.838423528	7.784989165	0.17529426	-0.163482809	7.784989165	0.837076166	-0.123413214	7.784989165	0.877742739
ENSG00000091483	-0.075305419	5.468082748	0.925651937	-0.843676547	5.468082748	0.185672647	0.246363255	5.468082748	0.752268492	-0.247477968	5.468082748	0.753196745
ENSG00000091490	-0.234950806	6.338389006	0.765638735	-0.442030623	6.338389006	0.559063756	0.152967472	6.338389006	0.845848915	-0.550875641	6.338389006	0.449982101
ENSG00000091527	0.328178212	9.565623763	0.67106312	0.580879456	9.565623763	0.417775515	-0.060749101	9.565623763	0.940538193	1.0942168	9.565623763	0.027389012
ENSG00000091542	-0.550288171	5.779547847	0.450102115	-0.678412742	5.779547847	0.32404488	-0.277754927	5.779547847	0.722885242	0.440766466	5.779547847	0.559928745
ENSG00000091592	-0.268347248	4.490260586	0.732085294	-0.623296318	4.490260586	0.37935832	-0.267772434	4.490260586	0.732736396	-0.581876413	4.490260586	0.419871389
ENSG00000091640	0.267312366	7.348311638	0.73105465	0.339391905	7.348311638	0.659167041	-0.224598324	7.348311638	0.776971777	0.442606266	7.348311638	0.556439892
ENSG00000091651	-0.034440247	5.57848364	0.966317386	-0.046487881	5.57848364	0.954257844	-0.224758953	5.57848364	0.775688907	0.57165155	5.57848364	0.427427861
ENSG00000091656	0.267113942	1.808886374	0.732998641	-0.289465326	1.808886374	0.711511744	-0.906622936	1.808886374	0.194920424	-2.968969073	1.808886374	0.000278448
ENSG00000091732	0.031020604	4.648790382	0.96821229	0.040949279	4.648790382	0.958306678	-0.562399447	4.648790382	0.43837149	0.182093313	4.648790382	0.81693935
ENSG00000091844	0.182970033	1.681839498	0.826215746	0.229895251	1.681839498	0.783186042	0.025588699	1.681839498	0.977028068	2.536294157	1.681839498	0.0000178
ENSG00000091879	2.565014856	3.962340544	2.16E-09	2.864678683	3.962340544	3.72E-11	1.423715513	3.962340544	0.004957543	1.828599902	3.962340544	0.000112574
ENSG00000091947	-0.1693298	5.540564542	0.831143863	-0.017245398	5.540564542	0.983534737	-0.171184814	5.540564542	0.829308708	-1.606790519	5.540564542	0.0000851
ENSG00000091972	-0.127052077	3.845517031	0.873249626	0.688328599	3.845517031	0.323572076	-0.120620294	3.845517031	0.879895576	-0.195127547	3.845517031	0.804476577
ENSG00000091986	-0.45606903	7.237310133	0.547849933	-0.687407293	7.237310133	0.328915233	-0.546528924	7.237310133	0.459687275	-0.885479709	7.237310133	0.173371215
ENSG00000092010	0.480308015	8.344210912	0.521399012	0.892286495	8.344210912	0.130802309	0.213995829	8.344210912	0.784670552	0.08266526	8.344210912	0.918146496
ENSG00000092020	0.15863629	4.350582802	0.840311385	0.844759887	4.350582802	0.187056603	0.787545914	4.350582802	0.230846096	0.642925906	4.350582802	0.362656631
ENSG00000092094	-0.194768977	3.352960555	0.805141281	-0.045700856	3.352960555	0.954601254	0.200954982	3.352960555	0.797629113	0.104890431	3.352960555	0.894593246
ENSG00000092108	0.062552653	6.435482843	0.937214334	0.025129221	6.435482843	0.97442378	-0.081609729	6.435482843	0.919498948	0.042857079	6.435482843	0.956815365
ENSG00000092140	-0.261459471	6.062625217	0.739093418	-0.467880093	6.062625217	0.534725446	-0.228373114	6.062625217	0.772079463	-0.56096327	6.062625217	0.439445598
ENSG00000092148	0.164267246	7.160245498	0.835698259	-0.098470094	7.160245498	0.90343707	-0.431569002	7.160245498	0.573819716	-0.00971257	7.160245498	0.991150567
ENSG00000092199	0.455186771	8.955898631	0.553679727	0.846827475	8.955898631	0.167287428	0.013118055	8.955898631	0.986669044	1.756249669	8.955898631	1.47E-08
ENSG00000092200	1.446187128	0.848620377	0.164983366	-0.219522535	0.848620377	0.859776918	0.892898353	0.848620377	0.395983235	5.90531947	0.848620377	1.12E-11
ENSG00000092201	-0.037309591	8.71995331	0.963822749	-0.212539088	8.71995331	0.787945371	-0.317744176	8.71995331	0.683377784	-0.421171441	8.71995331	0.586078125
ENSG00000092203	0.424130312	6.859783865	0.575015898	0.477701799	6.859783865	0.521456332	0.167930617	6.859783865	0.830697487	0.475474436	6.859783865	0.523724754
ENSG00000092208	-0.403256403	3.205021232	0.600448207	-0.653027093	3.205021232	0.373857199	-0.186417039	3.205021232	0.814486847	0.94590584	3.205021232	0.148882545
ENSG00000092330	0.27726099	5.39671664	0.721706502	0.818125258	5.39671664	0.195196998	0.360843819	5.39671664	0.639022578	-0.757045321	5.39671664	0.253662822
ENSG00000092439	0.146845865	5.72701945	0.852437908	0.492403544	5.72701945	0.507033098	-0.100433581	5.72701945	0.900379991	0.464604739	5.72701945	0.535459996
ENSG00000092445	-0.739162601	4.19739835	0.27323471	-1.025537217	4.19739835	0.079582591	0.384210472	4.19739835	0.614654595	-0.104029709	4.19739835	0.896295047
ENSG00000092470	-0.608343148	6.000697075	0.392294909	-0.81415441	6.000697075	0.19865977	-0.160560761	6.000697075	0.839970767	-0.623501039	6.000697075	0.377482951
ENSG00000092531	0.415500189	6.010784582	0.584431027	0.491952774	6.010784582	0.507328256	-0.011458629	6.010784582	0.989377897	0.305482017	6.010784582	0.693663631
ENSG00000092758	-0.615380548	1.637672014	0.448854431	-1.146821653	1.637672014	0.17430619	0.59853503	1.637672014	0.432007655	4.022145253	1.637672014	1.62E-12
ENSG00000092820	-0.059442466	8.466450942	0.942164186	-0.012385606	8.466450942	0.988581431	-0.596476126	8.466450942	0.403942312	-0.190742714	8.466450942	0.809749793
ENSG00000092841	-0.332863992	9.307089253	0.66843263	-0.179528877	9.307089253	0.821064497	-0.827564257	9.307089253	0.184916787	-1.555953854	9.307089253	0.0000176
ENSG00000092847	-0.563550323	4.968313871	0.437547525	-0.849305645	4.968313871	0.177005041	-0.206411716	4.968313871	0.794173801	-0.766673852	4.968313871	0.246733232
ENSG00000092853	0.005933516	8.503848536	0.993066545	-0.06948193	8.503848536	0.93162149	-0.387836201	8.503848536	0.613921021	-0.650856011	8.503848536	0.350833902
ENSG00000092931	-0.168615765	4.068746017	0.831561952	-0.156998862	4.068746017	0.843099413	0.171719704	4.068746017	0.827133867	0.443947675	4.068746017	0.555246818
ENSG00000092964	-0.113450768	8.407305789	0.887535249	-0.211375654	8.407305789	0.789170376	0.175946393	8.407305789	0.822758886	-0.535347334	8.407305789	0.465324551
ENSG00000092969	1.089581056	6.433554869	0.035662317	0.872444455	6.433554869	0.153272628	-0.025965966	6.433554869	0.975014746	0.085158606	6.433554869	0.913891705
ENSG00000092978	-0.049529084	4.949039517	0.951113378	0.0083254	4.949039517	0.991202951	-0.240802733	4.949039517	0.759645865	0.191637977	4.949039517	0.807432757
ENSG00000093000	0.210579158	6.559728958	0.788190259	0.393429973	6.559728958	0.611435707	0.253587222	6.559728958	0.745183681	0.498874031	6.559728958	0.500886112
ENSG00000093009	-0.674028037	5.431802357	0.328543807	-0.841966204	5.431802357	0.178295435	0.124531899	5.431802357	0.87453705	-0.659577972	5.431802357	0.342874127
ENSG00000093010	0.077071601	6.579404268	0.920578846	-0.167756275	6.579404268	0.834711872	0.262007209	6.579404268	0.736069258	0.507527486	6.579404268	0.495655603
ENSG00000093144	0.457645597	6.137859892	0.544561969	0.336166739	6.137859892	0.663356084	0.524423715	6.137859892	0.474447712	0.280400529	6.137859892	0.7186502
ENSG00000093167	0.46467357	6.639837957	0.537958912	0.872756507	6.639837957	0.146795954	-0.271073573	6.639837957	0.729458409	0.912424266	6.639837957	0.117569184
ENSG00000093183	-0.26558725	5.719132468	0.734962086	-0.210192979	5.719132468	0.790236284	-0.267268052	5.719132468	0.73331093	-0.252638048	5.719132468	0.747811639
ENSG00000094631	0.436431058	6.280498301	0.562875259	0.443666947	6.280498301	0.555779003	-0.263752758	6.280498301	0.738121087	-0.767259431	6.280498301	0.259757488
ENSG00000094804	-0.059324254	7.022931762	0.942200508	-0.232912135	7.022931762	0.767485241	0.122738975	7.022931762	0.878375067	-0.62824339	7.022931762	0.372526062
ENSG00000094841	-0.282206747	2.964743548	0.717511673	-0.572867212	2.964743548	0.434685549	-0.069915921	2.964743548	0.930650937	-0.996636434	2.964743548	0.132358814
ENSG00000094880	-0.154576383	4.155623456	0.845742089	-0.144135605	4.155623456	0.856129753	0.056342554	4.155623456	0.942900273	0.037647757	4.155623456	0.961932409
ENSG00000094914	-0.124511868	2.795443624	0.875499378	-0.403638157	2.795443624	0.599936037	-0.288100388	2.795443624	0.712547815	0.276504612	2.795443624	0.724667957
ENSG00000094916	-0.004595665	7.685412438	0.996329676	-0.184054623	7.685412438	0.816405727	-0.330811436	7.685412438	0.670365049	0.416385342	7.685412438	0.589188161
ENSG00000094975	0.218580504	6.820128914	0.780173558	0.491292693	6.820128914	0.509059177	-0.127187139	6.820128914	0.874385568	0.833592623	6.820128914	0.178841752
ENSG00000095002	-0.130423435	5.95542131	0.870398499	-0.407667148	5.95542131	0.594796652	0.066930327	5.95542131	0.933153675	-0.114983606	5.95542131	0.885868962
ENSG00000095015	-0.44890105	5.007039264	0.551741303	-0.236662417	5.007039264	0.763766086	-0.484014966	5.007039264	0.516615738	-1.353205594	5.007039264	0.005283656
ENSG00000095066	-0.469735707	4.081932988	0.530623608	-0.431284959	4.081932988	0.568819702	0.403244871	4.081932988	0.595538767	0.904610907	4.081932988	0.140681327
ENSG00000095139	0.189282755	6.237172387	0.809549518	0.201200105	6.237172387	0.797631568	-0.223321285	6.237172387	0.777081514	0.434898037	6.237172387	0.568074125
ENSG00000095209	-0.034723889	3.657156241	0.965557961	-0.70975764	3.657156241	0.311672917	0.489884742	3.657156241	0.509935793	0.680595725	3.657156241	0.33126286
ENSG00000095261	-0.273613327	4.897790555	0.72685965	-0.164147828	4.897790555	0.836287271	0.206557999	4.897790555	0.792228918	-0.33080883	4.897790555	0.669486348
ENSG00000095303	-0.678646544	1.913336348	0.439040729	-0.50063589	1.913336348	0.570059037	1.414953025	1.913336348	0.051407356	0.931088061	1.913336348	0.252668237
ENSG00000095319	0.202584546	3.414583091	0.796216862	-0.226914024	3.414583091	0.77276668	-0.491842283	3.414583091	0.509026509	-0.569691556	3.414583091	0.43569868
ENSG00000095321	-0.710891952	4.458210937	0.296614598	-0.600182083	4.458210937	0.401762293	-0.094620613	4.458210937	0.906103139	-0.729062774	4.458210937	0.281927577
ENSG00000095370	1.047306781	5.322986659	0.050059334	0.539504451	5.322986659	0.459547288	1.512356229	5.322986659	7.97E-05	0.004166363	5.322986659	0.995452548
ENSG00000095380	-0.266392213	7.128482854	0.734156637	-0.136422021	7.128482854	0.8649813	0.170949711	7.128482854	0.828607095	-0.587506427	7.128482854	0.412839092
ENSG00000095383	0.296464321	5.220699585	0.702526783	-0.425319284	5.220699585	0.575304561	0.125695428	5.220699585	0.87331069	-0.994678341	5.220699585	0.084395204
ENSG00000095485	0.341746635	4.711513588	0.657303899	0.506587111	4.711513588	0.492537079	0.289447093	4.711513588	0.709369052	0.957476555	4.711513588	0.101214187
ENSG00000095564	0.138749434	5.616969254	0.860803226	0.240231655	5.616969254	0.758675557	0.022915507	5.616969254	0.976729364	0.316334016	5.616969254	0.682844622
ENSG00000095574	-0.07918935	3.9015616	0.921280616	-0.287575046	3.9015616	0.712316504	-0.326630957	3.9015616	0.673505447	-0.19103182	3.9015616	0.808794767
ENSG00000095637	-0.563119033	5.277006743	0.437420335	-1.664324316	5.277006743	2.51E-05	0.025934359	5.277006743	0.973557112	-0.754088894	5.277006743	0.254742303
ENSG00000095739	0.558486955	2.690932413	0.44816997	1.008668055	2.690932413	0.111242504	-0.417311941	2.690932413	0.583939864	1.111647084	2.690932413	0.071958978
ENSG00000095752	2.253542694	2.331226699	0.000449559	2.668660476	2.331226699	2.22E-05	0.437741155	2.331226699	0.593948191	1.834988653	2.331226699	0.008663714
ENSG00000095787	0.036786769	8.622867827	0.96339154	0.013418475	8.622867827	0.986405692	0.193311316	8.622867827	0.806101685	1.59570461	8.622867827	0.00000215
ENSG00000095794	0.497599911	5.285266791	0.501442466	0.646475632	5.285266791	0.354321196	0.417848222	5.285266791	0.582262716	1.983221198	5.285266791	1.32E-09
ENSG00000095906	-0.663794203	4.039738426	0.349568931	-0.839147861	4.039738426	0.208346301	-0.109012423	4.039738426	0.892154004	-0.77771628	4.039738426	0.257695761
ENSG00000095951	0.015051384	5.810976867	0.984268486	0.65427057	5.810976867	0.345786029	0.091100185	5.810976867	0.908196778	0.427595415	5.810976867	0.572201189
ENSG00000096060	-0.835822379	7.775617451	0.177473711	-0.717493191	7.775617451	0.2868289	-0.161568435	7.775617451	0.839628282	-0.395085625	7.775617451	0.610387774
ENSG00000096063	-0.309025068	6.770691097	0.691826735	-0.18230215	6.770691097	0.818119378	-0.036593375	6.770691097	0.964522666	-0.372059615	6.770691097	0.630950057
ENSG00000096070	0.138557645	4.245558893	0.860464891	0.435811002	4.245558893	0.563253881	-0.135807021	4.245558893	0.864551904	0.809464892	4.245558893	0.211683563
ENSG00000096092	-1.030127769	4.306692912	0.088837678	-1.561273568	4.306692912	0.002800381	-0.158568247	4.306692912	0.842540582	-0.089347226	4.306692912	0.911404207
ENSG00000096093	0.870942134	3.354070853	0.176344657	0.793963853	3.354070853	0.235038537	0.579575868	3.354070853	0.422663667	0.499409318	3.354070853	0.502782968
ENSG00000096384	0.439677515	11.21209432	0.560007202	0.574765614	11.21209432	0.423989306	-0.35162402	11.21209432	0.649936218	-0.450104421	11.21209432	0.551514672
ENSG00000096401	0.147170184	7.264086749	0.852436964	0.163774746	7.264086749	0.83550508	-0.154650369	7.264086749	0.845933301	0.892482864	7.264086749	0.13083416
ENSG00000096433	0.237248995	5.455743667	0.761501524	0.413439868	5.455743667	0.585746061	-0.456061033	5.455743667	0.544836664	-0.204450524	5.455743667	0.796048929
ENSG00000096654	-0.908907655	2.567387459	0.223150995	-0.884976599	2.567387459	0.241303921	0.193523224	2.567387459	0.806657664	1.706627477	2.567387459	0.00345635
ENSG00000096696	2.900730224	5.778802698	1.06E-08	4.040926609	5.778802698	7.51E-14	-0.917259125	5.778802698	0.214624798	3.075450549	5.778802698	2.70E-09
ENSG00000096717	0.140334085	4.542927874	0.85878033	0.138245249	4.542927874	0.860918083	-0.202441236	4.542927874	0.797957409	0.507528369	4.542927874	0.491802155
ENSG00000096746	0.167431162	7.961274765	0.832017098	0.102944585	7.961274765	0.897541753	-0.334923203	7.961274765	0.666291563	1.115875044	7.961274765	0.020930855
ENSG00000096872	0.273846302	4.665425095	0.725062741	0.096248278	4.665425095	0.902963342	0.166428028	4.665425095	0.832434228	0.536019112	4.665425095	0.463663846
ENSG00000096968	0.617936476	5.308350914	0.381915297	1.973758636	5.308350914	1.77E-09	-0.212624817	5.308350914	0.787545743	0.214816351	5.308350914	0.784413053
ENSG00000097007	-0.124888166	5.268685335	0.87594052	0.270345745	5.268685335	0.72842437	-0.14331132	5.268685335	0.85754112	-1.65463204	5.268685335	0.000431012
ENSG00000097021	-0.512937913	5.284409887	0.48749992	-0.322766673	5.284409887	0.677884081	-0.408336149	5.284409887	0.593359192	-0.643905884	5.284409887	0.358213467
ENSG00000097033	0.551880425	7.627333955	0.446781247	0.956565835	7.627333955	0.086779876	0.043473192	7.627333955	0.956726623	0.621173218	7.627333955	0.37776851
ENSG00000097046	0.059931963	4.23171596	0.939249058	-0.109617205	4.23171596	0.890577042	0.317554239	4.23171596	0.681090208	1.121822632	4.23171596	0.041375061
ENSG00000097096	-0.439879619	2.673001747	0.562974825	-0.947855702	2.673001747	0.163172381	-0.35251131	2.673001747	0.647988228	0.17510971	2.673001747	0.825051805
ENSG00000099194	0.424089784	8.515768997	0.576315072	0.288436129	8.515768997	0.710479263	1.210275346	8.515768997	0.006646913	0.870201365	8.515768997	0.14829962
ENSG00000099204	-0.117431549	6.896115543	0.883549691	-0.549793402	6.896115543	0.450491679	0.1839714	6.896115543	0.814804904	0.059461397	6.896115543	0.940306293
ENSG00000099219	-0.985869639	5.28132692	0.081610261	-1.593657657	5.28132692	8.55E-05	0.367833794	5.28132692	0.63210757	-0.133600119	5.28132692	0.866890893
ENSG00000099246	-0.186832929	6.54658998	0.813579662	0.005612828	6.54658998	0.994027673	-0.060901513	6.54658998	0.940584499	-0.119498145	6.54658998	0.882022814
ENSG00000099250	1.307934085	6.793906761	0.001648608	1.145669317	6.793906761	0.01607674	0.777688166	6.793906761	0.2282029	0.359285785	6.793906761	0.641719949
ENSG00000099251	0.666023002	1.939732542	0.408203961	0.653316546	1.939732542	0.422464738	0.479467784	1.939732542	0.554379347	3.190357254	1.939732542	0.000000302
ENSG00000099256	-1.055576594	2.658738628	0.101723714	-1.155429572	2.658738628	0.0698996	0.121496258	2.658738628	0.877003058	-0.088565564	2.658738628	0.911046039
ENSG00000099260	-0.201733426	6.374363159	0.801685717	-0.786356441	6.374363159	0.261234057	-0.256052453	6.374363159	0.747714983	-0.725523172	6.374363159	0.310180695
ENSG00000099282	-1.375796721	3.540282662	0.016391431	-2.511695855	3.540282662	9.14E-06	0.065296486	3.540282662	0.933233359	-0.522454115	3.540282662	0.48356478
ENSG00000099290	1.088238524	6.023712744	0.044314988	1.405353727	6.023712744	0.001948979	-0.037156005	6.023712744	0.963837095	0.517846552	6.023712744	0.482070915
ENSG00000099326	-0.189008854	3.373246694	0.811827149	-0.392989183	3.373246694	0.610467397	0.120509649	3.373246694	0.878012742	0.080696871	3.373246694	0.919040353
ENSG00000099330	-0.924040259	3.563511507	0.144256701	-1.568197776	3.563511507	0.003008644	0.480558747	3.563511507	0.518591932	0.038887618	3.563511507	0.960654253
ENSG00000099331	0.323109885	5.646880608	0.676120233	0.867399182	5.646880608	0.153436653	-0.272141094	5.646880608	0.728405203	-0.825502444	5.646880608	0.19297261
ENSG00000099337	0.412853866	5.436302395	0.589031696	-0.121705492	5.436302395	0.879095157	-0.012656552	5.436302395	0.988186522	-1.661372756	5.436302395	0.0000447
ENSG00000099341	-0.034564313	8.227433791	0.966515744	-0.039511283	8.227433791	0.961572447	-0.260286282	8.227433791	0.740293487	-0.317567423	8.227433791	0.683501226
ENSG00000099364	-0.056743999	1.990400057	0.943180528	0.33863669	1.990400057	0.666679309	0.141904501	1.990400057	0.857795775	-2.735441866	1.990400057	0.001505343
ENSG00000099377	-0.333104718	3.10944619	0.671854431	-0.267074714	3.10944619	0.736114872	0.202703277	3.10944619	0.796722426	-0.32125889	3.10944619	0.684346032
ENSG00000099381	-0.091863382	4.099361226	0.908673853	-0.165540141	4.099361226	0.834775575	-0.703584631	4.099361226	0.304455253	-0.666073943	4.099361226	0.341532032
ENSG00000099385	-0.558254082	3.03484693	0.447945034	-0.489440409	3.03484693	0.513757229	-0.423591173	3.03484693	0.577472609	-0.575874179	3.03484693	0.434117789
ENSG00000099622	-0.238841701	6.240395817	0.76176902	-0.455062209	6.240395817	0.546052438	-0.284334293	6.240395817	0.716465107	-0.303496754	6.240395817	0.697348195
ENSG00000099624	-0.029128852	2.241120213	0.970909301	-0.494359929	2.241120213	0.51647705	0.454966975	2.241120213	0.547421531	0.032599947	2.241120213	0.968362379
ENSG00000099783	0.296008045	8.364378955	0.702944276	0.288531209	8.364378955	0.71036773	-0.407393029	8.364378955	0.600038121	0.128022959	8.364378955	0.873546686
ENSG00000099785	-0.683368376	2.920338639	0.336294299	-1.127384972	2.920338639	0.075012424	0.31082313	2.920338639	0.687481294	0.550558261	2.920338639	0.453714938
ENSG00000099795	-0.608393987	5.58388253	0.420134617	-0.199497399	5.58388253	0.805542839	-0.738107301	5.58388253	0.312897615	-0.678554798	5.58388253	0.364544556
ENSG00000099800	-0.721442875	8.283237989	0.313778631	-0.988977165	8.283237989	0.133627415	-0.960536854	8.283237989	0.148275435	-0.793755844	8.283237989	0.257700899
ENSG00000099804	-0.382579637	5.115906059	0.618468848	-0.453018578	5.115906059	0.548142612	-0.48909812	5.115906059	0.512241766	-0.563660757	5.115906059	0.438854392
ENSG00000099810	-0.339033256	5.363424073	0.66166139	-0.655020903	5.363424073	0.347126297	-0.047338402	5.363424073	0.953783787	0.532298656	5.363424073	0.466743958
ENSG00000099814	-0.244802307	3.664873248	0.755334877	-0.022064067	3.664873248	0.978555335	-0.655347433	3.664873248	0.351248226	-0.758172559	3.664873248	0.266186584
ENSG00000099817	-0.295307737	9.844625856	0.70745541	-0.490252838	9.844625856	0.514422125	-0.350856427	9.844625856	0.652155222	-0.353156958	9.844625856	0.64986635
ENSG00000099821	-0.691976673	2.481464451	0.337165451	-0.825986511	2.481464451	0.239229479	-0.157843382	2.481464451	0.842758761	-1.817660195	2.481464451	0.005446871
ENSG00000099840	0.081566056	1.948721473	0.919391361	-0.638376173	1.948721473	0.416628673	-1.417420072	1.948721473	0.050679217	-1.220471751	1.948721473	0.123450951
ENSG00000099849	-0.829183164	4.071803569	0.198483667	-1.115730188	4.071803569	0.0459312	-0.479989196	4.071803569	0.52061252	-1.491002558	4.071803569	0.002632018
ENSG00000099860	-1.232509947	7.03444689	0.006250711	-1.558052918	7.03444689	5.48E-05	-0.272059304	7.03444689	0.728517605	2.061051643	7.03444689	4.87E-10
ENSG00000099864	-0.874465155	6.359225682	0.168948143	-0.811493938	6.359225682	0.216697944	-0.610916954	6.359225682	0.39467418	-0.663916136	6.359225682	0.345298968
ENSG00000099875	-0.61685276	6.874459845	0.383661673	-0.879302491	6.874459845	0.142665692	-0.197252111	6.874459845	0.803140662	-0.998668539	6.874459845	0.06682401
ENSG00000099889	-0.286897433	3.343984314	0.712856614	-0.350431238	3.343984314	0.649225697	-0.11054782	3.343984314	0.889991467	-1.841121114	3.343984314	0.000752352
ENSG00000099899	-0.287387333	3.644629708	0.712796977	-0.923962673	3.644629708	0.141894468	-0.057507502	3.644629708	0.943341	-1.464103418	3.644629708	0.006067446
ENSG00000099901	-0.0877732	6.717494784	0.914176876	-0.111152921	6.717494784	0.890881312	-0.099644581	6.717494784	0.90245051	-0.179774114	6.717494784	0.820652122
ENSG00000099904	-0.285536858	4.576589845	0.715845751	-0.994909165	4.576589845	0.112255337	-0.085723569	4.576589845	0.915748953	-0.282199952	4.576589845	0.718985416
ENSG00000099910	-0.613961733	4.255626372	0.391303102	-0.81250223	4.255626372	0.217931193	-0.343855406	4.255626372	0.65704918	-1.331717273	4.255626372	0.014341683
ENSG00000099917	0.777892666	3.734981155	0.242240142	0.972234045	3.734981155	0.106560543	0.302161261	3.734981155	0.696434853	0.00200567	3.734981155	0.998356745
ENSG00000099937	1.001592374	0.767852985	0.410351367	2.862161657	0.767852985	0.004534762	0.357046407	0.767852985	0.775153544	5.502142329	0.767852985	1.62E-09
ENSG00000099940	-0.111999544	5.696749922	0.889217639	-0.265590405	5.696749922	0.734936485	-0.031238199	5.696749922	0.96969603	-0.052723407	5.696749922	0.948287187
ENSG00000099942	-0.418725079	4.807221262	0.581968993	-0.394040975	4.807221262	0.606613153	-0.296719329	4.807221262	0.703867283	0.335257623	4.807221262	0.664118402
ENSG00000099949	-0.354001551	3.979882616	0.646145412	-0.357543075	3.979882616	0.642512423	-0.068001949	3.979882616	0.932749269	-1.162631225	3.979882616	0.041425644
ENSG00000099954	-0.750604659	0.748980226	0.633034318	-0.622528587	0.748980226	0.696917787	-0.267159683	0.748980226	0.841378888	6.225894886	0.748980226	5.83E-11
ENSG00000099956	-0.152996904	4.896162386	0.847636716	-0.421584193	4.896162386	0.579134812	-0.253871597	4.896162386	0.74675208	-0.587260721	4.896162386	0.414906077
ENSG00000099968	0.225268927	6.249103083	0.773569062	0.922828237	6.249103083	0.111224415	-0.017064939	6.249103083	0.98373795	1.188525682	6.249103083	0.010469164
ENSG00000099991	-0.550808976	5.424149248	0.449765089	-0.304079682	5.424149248	0.696585592	-0.598577428	5.424149248	0.402303482	-1.178019151	5.424149248	0.020009177
ENSG00000099992	-0.191720569	3.98679991	0.808735606	0.118670478	3.98679991	0.880263132	-0.11858965	3.98679991	0.882185647	0.586038302	3.98679991	0.418002988
ENSG00000099995	0.070908391	6.831630702	0.930153771	-0.134961322	6.831630702	0.868236936	-0.08077909	6.831630702	0.921368946	-0.541991763	6.831630702	0.458351747
ENSG00000099998	-0.300943034	4.423878463	0.699353899	0.255542372	4.423878463	0.743301967	0.250657559	4.423878463	0.748022689	0.036061548	4.423878463	0.963311172
ENSG00000100003	-1.296001811	3.997228842	0.02584303	-0.885076416	3.997228842	0.182381441	-0.31401061	3.997228842	0.687737868	-0.799867082	3.997228842	0.245396854
ENSG00000100014	-0.342000891	5.07206899	0.658668885	-0.415321548	5.07206899	0.585431417	0.047909863	5.07206899	0.951349964	-1.013016288	5.07206899	0.074988242
ENSG00000100027	-0.79428818	2.503693151	0.254183425	-1.989305937	2.503693151	0.000954394	-0.525088723	2.503693151	0.481182172	-1.151042032	2.503693151	0.08191385
ENSG00000100028	-0.128551672	6.591389422	0.872164597	0.027487096	6.591389422	0.971850905	0.057967961	6.591389422	0.941456378	-0.753102836	6.591389422	0.252924994
ENSG00000100029	0.417510491	4.924897519	0.581663243	0.135515757	4.924897519	0.863046443	-0.427361089	4.924897519	0.574483379	-1.069898906	4.924897519	0.07826415
ENSG00000100030	-0.35380341	6.581607125	0.647619336	-0.134338576	6.581607125	0.866366524	-0.084231171	6.581607125	0.916878906	-0.911390975	6.581607125	0.121424035
ENSG00000100034	-0.090905488	4.096856858	0.909770549	-0.382070783	4.096856858	0.618346053	0.06515544	4.096856858	0.933683264	-0.862679337	4.096856858	0.182416219
ENSG00000100036	0.762781733	4.715888981	0.24603257	0.217631426	4.715888981	0.781325903	-0.121338353	4.715888981	0.879161054	-0.439308426	4.715888981	0.560568273
ENSG00000100056	0.013791552	3.125751235	0.985740825	-0.423633647	3.125751235	0.576707176	-0.231577073	3.125751235	0.768500843	-1.475789535	3.125751235	0.012779057
ENSG00000100058	0.269104256	4.169940234	0.729691484	0.257013188	4.169940234	0.741868947	0.223166776	4.169940234	0.775543766	0.247787656	4.169940234	0.751333327
ENSG00000100060	-0.567464901	6.328015722	0.435651063	-0.796406503	6.328015722	0.225379207	0.225066179	6.328015722	0.773324868	-0.415662119	6.328015722	0.586009946
ENSG00000100065	-0.541878031	4.336199361	0.45923448	-0.524733267	4.336199361	0.476236627	-0.394780032	4.336199361	0.605930806	-0.942772228	4.336199361	0.12128039
ENSG00000100075	-0.249839101	5.08818454	0.7506265	-0.337012862	5.08818454	0.663538022	-0.176950893	5.08818454	0.823547933	-0.729953694	5.08818454	0.277980623
ENSG00000100083	-0.192820754	5.326791217	0.807664516	-0.292701769	5.326791217	0.707928965	-0.160890872	5.326791217	0.839657106	-0.865382653	5.326791217	0.161650067
ENSG00000100084	0.35882646	2.754905604	0.641680848	0.802224827	2.754905604	0.242030063	0.168481711	2.754905604	0.830481156	-0.057785633	2.754905604	0.940545893
ENSG00000100092	-1.164725254	2.135389039	0.098132963	-0.551457447	2.135389039	0.471724136	0.249093515	2.135389039	0.750680373	-0.119447589	2.135389039	0.880247242
ENSG00000100097	0.29922854	8.156804063	0.6997538	0.234739208	8.156804063	0.763927591	-0.24028424	8.156804063	0.760189041	-0.360720532	8.156804063	0.640887642
ENSG00000100099	0.199673458	5.106996443	0.799202129	0.165384418	5.106996443	0.833726882	-0.08554029	5.106996443	0.915292568	-0.037367222	5.106996443	0.963195336
ENSG00000100100	-0.927153769	4.920938885	0.124413998	-1.20837759	4.920938885	0.020444083	0.895703116	4.920938885	0.136331971	-0.121956366	4.920938885	0.878275374
ENSG00000100105	-0.125887885	4.983661287	0.874681586	-0.329589708	4.983661287	0.670989275	-0.303806272	4.983661287	0.696845087	-0.860035849	4.983661287	0.169252782
ENSG00000100106	-0.316037284	6.324758331	0.68508929	-0.197257385	6.324758331	0.803610137	-0.19060417	6.324758331	0.810298068	-1.055528957	6.324758331	0.056144765
ENSG00000100109	1.009008512	2.795398762	0.10908143	1.029520778	2.795398762	0.10107809	0.059890103	2.795398762	0.939709954	1.649455662	2.795398762	0.0011136
ENSG00000100116	-0.8162272	2.748146671	0.229202822	-1.385153495	2.748146671	0.018097676	-0.671831106	2.748146671	0.342666339	-1.344276451	2.748146671	0.02751596
ENSG00000100124	-0.420393607	3.682791835	0.579533627	-0.44639176	3.682791835	0.553712811	-0.049913953	3.682791835	0.950766233	1.454339717	3.682791835	0.001546212
ENSG00000100138	-0.143377227	8.2685145	0.857895399	-0.240001965	8.2685145	0.76048762	0.034285991	8.2685145	0.965719528	0.296330981	8.2685145	0.702639057
ENSG00000100139	0.301865307	5.621463495	0.697180677	0.624313718	5.621463495	0.375159697	-0.043017359	5.621463495	0.958057584	-0.992052227	5.621463495	0.082199691
ENSG00000100150	-0.028521392	2.277691958	0.971122094	0.081770201	2.277691958	0.918297419	0.143727731	2.277691958	0.854835452	-0.944386617	2.277691958	0.191482353
ENSG00000100154	0.414453026	4.706067826	0.585334281	0.471675261	4.706067826	0.527702753	0.124399318	4.706067826	0.874843465	-0.936584835	4.706067826	0.126518975
ENSG00000100162	-0.626302102	5.194676096	0.375084666	-1.461634757	5.194676096	0.000726123	0.254759534	5.194676096	0.744068989	-0.306493251	5.194676096	0.694038732
ENSG00000100196	-0.834808907	3.130105703	0.210059847	-1.615697288	3.130105703	0.002866972	0.081340004	3.130105703	0.917592155	-0.626717247	3.130105703	0.384595001
ENSG00000100201	-0.218650504	8.538230837	0.78181865	-0.194154017	8.538230837	0.806337447	-0.215110744	8.538230837	0.785354803	-0.795790113	8.538230837	0.212952064
ENSG00000100207	0.350466016	6.236430076	0.64972094	0.587271127	6.236430076	0.411540586	0.355233234	6.236430076	0.645170541	-0.601765122	6.236430076	0.398884996
ENSG00000100209	1.059977462	5.161181999	0.04857777	1.511381867	5.161181999	0.000156463	0.804691819	5.161181999	0.20878781	2.534357371	5.161181999	8.12E-15
ENSG00000100211	-0.474622403	5.34618504	0.526076524	-1.012159795	5.34618504	0.069017601	0.098013803	5.34618504	0.901080734	-0.201469777	5.34618504	0.798946119
ENSG00000100216	-0.01801303	7.096424401	0.982904294	-0.180455652	7.096424401	0.819986084	-0.110645977	7.096424401	0.890298381	-0.48576752	7.096424401	0.515117861
ENSG00000100219	0.744975347	6.937925823	0.258462824	1.30399819	6.937925823	0.00171006	0.13291926	6.937925823	0.866988981	1.316544097	6.937925823	0.001452119
ENSG00000100220	-0.437059297	6.306782976	0.564206004	-0.331480581	6.306782976	0.669618543	-0.467584374	6.306782976	0.533573959	-1.381651042	6.306782976	0.002152219
ENSG00000100221	-0.352835215	6.183098294	0.648973613	-0.628566833	6.183098294	0.372362938	-0.158015867	6.183098294	0.843832524	1.289364304	6.183098294	0.002447634
ENSG00000100225	-0.14450499	7.074113412	0.85640177	0.452269031	7.074113412	0.550029776	0.170036094	7.074113412	0.829289087	0.298983988	7.074113412	0.700083596
ENSG00000100226	0.443485563	5.152084051	0.556869285	0.856196619	5.152084051	0.165654501	0.051473182	5.152084051	0.94824131	-0.57549322	5.152084051	0.4254227
ENSG00000100227	-0.10426797	6.303009233	0.896604872	-0.077054586	6.303009233	0.923875401	-0.451605825	6.303009233	0.549635428	-0.825691438	6.303009233	0.190299029
ENSG00000100234	0.366519094	7.38178062	0.633109147	0.957432255	7.38178062	0.087001086	1.122623362	7.38178062	0.020221422	-0.50772786	7.38178062	0.492942979
ENSG00000100239	-0.083246051	4.454858895	0.917271222	-0.207655817	4.454858895	0.792566473	0.30464369	4.454858895	0.694193867	-0.352229169	4.454858895	0.647693927
ENSG00000100241	-0.398108269	5.686652405	0.605828486	-0.224007311	5.686652405	0.778483414	-0.765937372	5.686652405	0.268071995	-1.659356577	5.686652405	0.002753771
ENSG00000100242	0.557135195	2.309122772	0.453696647	1.261510988	2.309122772	0.035265133	-0.172103744	2.309122772	0.826528774	0.345193738	2.309122772	0.659673262
ENSG00000100243	0.285496852	8.54485558	0.713375964	0.652591513	8.54485558	0.34685777	-0.023801835	8.54485558	0.977188944	0.041717667	8.54485558	0.958618452
ENSG00000100246	-0.166721598	4.204189413	0.833661983	-0.435449922	4.204189413	0.564672988	-0.348021195	4.204189413	0.652279037	0.367501263	4.204189413	0.631638016
ENSG00000100258	-0.462896806	5.962004069	0.53961455	-0.663714742	5.962004069	0.346283224	-0.479367753	5.962004069	0.523305731	-0.996952641	5.962004069	0.101005166
ENSG00000100263	-0.552518587	3.293850105	0.452453952	-0.433196197	3.293850105	0.568057969	-0.46250297	3.293850105	0.539062044	-0.509091664	3.293850105	0.495181821
ENSG00000100266	-0.16646144	5.200369374	0.833971638	-0.266994645	5.200369374	0.733424928	0.164925447	5.200369374	0.83397684	-0.000991636	5.200369374	0.999638411
ENSG00000100280	-0.076220896	6.909879862	0.924797049	-0.132134822	6.909879862	0.868596155	-0.086879478	6.909879862	0.914137881	-0.402562237	6.909879862	0.599107579
ENSG00000100281	0.094078057	6.330312991	0.907130235	0.182018332	6.330312991	0.817407336	0.072698632	6.330312991	0.928221154	-0.977988974	6.330312991	0.08183375
ENSG00000100284	0.560998996	4.040648834	0.438869957	0.160442166	4.040648834	0.838605822	-0.14419887	4.040648834	0.856219879	-0.903569391	4.040648834	0.157468211
ENSG00000100288	-0.170459553	3.48989686	0.829927535	-0.194876682	3.48989686	0.805338205	-0.430370646	3.48989686	0.570691635	-1.553522713	3.48989686	0.006316816
ENSG00000100292	0.27869634	8.233563967	0.719250966	0.765574135	8.233563967	0.263299184	-0.658570595	8.233563967	0.358301789	0.015349224	8.233563967	0.981972199
ENSG00000100294	-0.182842697	2.821358471	0.817098991	-0.558112637	2.821358471	0.450244153	-0.090949803	2.821358471	0.909592305	-1.826318892	2.821358471	0.003042914
ENSG00000100296	0.099994704	5.241302469	0.899535919	-0.054639369	5.241302469	0.946057443	-0.090382784	5.241302469	0.910375151	-0.377511147	5.241302469	0.623262977
ENSG00000100297	-0.611982938	6.589007728	0.391851655	-0.940681733	6.589007728	0.118496277	-0.310024787	6.589007728	0.69142704	-0.984202125	6.589007728	0.095102152
ENSG00000100299	0.012131822	4.333954964	0.986676414	0.21081368	4.333954964	0.787847911	-0.509125301	4.333954964	0.493965217	-0.359783445	4.333954964	0.641241967
ENSG00000100300	-0.460978569	7.069259739	0.541094686	-0.289645614	7.069259739	0.711076621	-0.54035408	7.069259739	0.459964427	-0.38357312	7.069259739	0.618879859
ENSG00000100304	-0.700369479	5.073127087	0.309504016	-1.397362261	5.073127087	0.005246668	-0.021773394	5.073127087	0.979477078	-1.175454012	5.073127087	0.033321084
ENSG00000100307	-1.170914098	4.272346116	0.038189253	-2.151566335	4.272346116	1.11E-05	0.257480828	4.272346116	0.740930295	-2.419384528	4.272346116	0.00000248
ENSG00000100311	0.23555469	3.608351558	0.763072991	-0.655670532	3.608351558	0.35950898	0.504598373	3.608351558	0.496086812	-2.616038053	3.608351558	0.0000146
ENSG00000100316	0.119868709	6.736463369	0.880720166	0.204425512	6.736463369	0.794355578	0.291830055	6.736463369	0.707125071	0.85612375	6.736463369	0.159978349
ENSG00000100320	0.234203529	7.143183061	0.764498148	0.174803995	7.143183061	0.826354625	-0.218120264	7.143183061	0.782254505	0.084729623	7.143183061	0.916796109
ENSG00000100324	-0.533365707	4.697689892	0.467218114	-0.359782512	4.697689892	0.640752402	-0.101699691	4.697689892	0.898976016	-1.499983172	4.697689892	0.001251987
ENSG00000100325	0.234586346	4.524411605	0.764252127	-0.10339105	4.524411605	0.897038885	0.107953181	4.524411605	0.891078362	0.180012806	4.524411605	0.819084188
ENSG00000100330	-0.12854197	2.698376232	0.8715562	-0.334957762	2.698376232	0.665193495	-0.778607023	2.698376232	0.258002122	-1.326691363	2.698376232	0.035938644
ENSG00000100335	-0.176330126	6.344304269	0.824123252	-0.144645247	6.344304269	0.855908764	-0.140926614	6.344304269	0.859703314	0.063488506	6.344304269	0.936107862
ENSG00000100336	-2.334728972	0.357877862	0.160897268	1.354327368	0.357877862	0.243048953	0.845026588	0.357877862	0.452453685	5.611386739	0.357877862	3.30E-10
ENSG00000100342	1.196303568	8.043716982	0.011722534	1.989949836	8.043716982	2.39E-08	0.012779105	8.043716982	0.986148619	0.361214643	8.043716982	0.638004302
ENSG00000100345	0.161601475	9.778888322	0.837454572	0.178610361	9.778888322	0.82019968	-1.023475572	9.778888322	0.053987002	-0.652331046	9.778888322	0.349141037
ENSG00000100347	-0.316915466	4.994390905	0.683649768	-0.427598715	4.994390905	0.573335669	-0.026342208	4.994390905	0.974478628	-0.828362156	4.994390905	0.194088223
ENSG00000100348	-0.014522672	6.366931245	0.986328613	-0.430757611	6.366931245	0.570667758	0.06747778	6.366931245	0.931916107	-0.320082767	6.366931245	0.680737145
ENSG00000100350	-0.401696434	5.179518506	0.600084687	-1.160393665	5.179518506	0.041329616	-0.168363703	5.179518506	0.833042402	-0.874531787	5.179518506	0.177277044
ENSG00000100351	-3.99025823	1.618876019	0.000435488	-3.454112905	1.618876019	0.001447576	-0.167589891	1.618876019	0.841742609	-2.790954204	1.618876019	0.008388484
ENSG00000100353	0.064686403	8.798049592	0.934771749	-0.000554602	8.798049592	1.000414418	-0.237895194	8.798049592	0.762632536	0.350775249	8.798049592	0.648953021
ENSG00000100354	-0.148773941	7.011114806	0.85220453	-0.470592977	7.011114806	0.531737524	-0.215889882	7.011114806	0.784479481	-0.973440972	7.011114806	0.080357389
ENSG00000100359	-0.518906573	5.443339012	0.485885707	-0.759667709	5.443339012	0.267346045	-0.339102177	5.443339012	0.663062338	-0.787651718	5.443339012	0.246518927
ENSG00000100360	-0.264635892	3.93520249	0.735493229	-0.518404986	3.93520249	0.482542533	0.105404343	3.93520249	0.893658007	-0.564347821	3.93520249	0.438280196
ENSG00000100364	-0.354251342	5.853840045	0.646868803	-0.485923586	5.853840045	0.514789267	0.081299303	5.853840045	0.917951281	-1.606121663	5.853840045	0.0000682
ENSG00000100365	2.647732838	0.470758507	0.060826017	4.238577398	0.470758507	0.0022132	0	0.470758507	1	8.498737742	0.470758507	6.08E-12
ENSG00000100372	-0.020701349	4.498590703	0.979984161	-0.212237365	4.498590703	0.787982044	0.086168061	4.498590703	0.913031342	-0.23180623	4.498590703	0.768225584
ENSG00000100376	0.109006087	4.015866629	0.889889702	0.374848908	4.015866629	0.624106834	-0.043015862	4.015866629	0.957857555	-0.162939259	4.015866629	0.837155348
ENSG00000100379	-0.510143305	4.440007472	0.493234085	-0.398200251	4.440007472	0.603387278	-0.01252054	4.440007472	0.988873149	-0.852825561	4.440007472	0.19859952
ENSG00000100380	0.004635314	8.150735924	0.994966009	-0.02438811	8.150735924	0.976580519	-0.040568535	8.150735924	0.960665895	0.235040119	8.150735924	0.763642537
ENSG00000100387	-0.089881449	6.827990931	0.911277468	0.244579357	6.827990931	0.754178202	-0.255957602	6.827990931	0.744518841	-0.086721315	6.827990931	0.91435761
ENSG00000100393	0.453872062	6.89574812	0.547104414	0.264527648	6.89574812	0.73431211	-0.264310159	6.89574812	0.736200323	0.47370471	6.89574812	0.526621858
ENSG00000100395	-0.176622961	4.655488048	0.823854345	-0.268669392	4.655488048	0.731742037	-0.338206487	4.655488048	0.66238205	-1.034387912	4.655488048	0.071799002
ENSG00000100401	-0.081473589	7.101022333	0.919757297	0.048108361	7.101022333	0.950568315	-0.419775548	7.101022333	0.581786005	-1.113778295	7.101022333	0.036772822
ENSG00000100403	0.715183627	6.780979923	0.287819638	1.239539123	6.780979923	0.006323042	0.126754777	6.780979923	0.872169372	-0.808544607	6.780979923	0.206351346
ENSG00000100410	0.423616258	5.572751903	0.576755427	0.219719692	5.572751903	0.779149584	-0.514681557	5.572751903	0.485737936	-0.249838389	5.572751903	0.750572251
ENSG00000100412	0.322449499	2.521541203	0.677433874	0.339228166	2.521541203	0.661269307	-0.299858283	2.521541203	0.700673131	-0.238482081	2.521541203	0.761327592
ENSG00000100413	-0.106469322	2.748253782	0.893596572	-0.613962502	2.748253782	0.400760533	0.243487678	2.748253782	0.754872186	-1.038411048	2.748253782	0.123218169
ENSG00000100416	-0.175273091	4.117600925	0.825301661	-0.064536942	4.117600925	0.936184687	-0.4151384	4.117600925	0.585733474	-0.552981762	4.117600925	0.450656031
ENSG00000100417	-0.520875844	5.113212078	0.479625293	-0.621306252	5.113212078	0.380098302	-0.537322382	5.113212078	0.463184899	-1.286751947	5.113212078	0.007356729
ENSG00000100418	0.212575378	4.91399591	0.786331438	0.453168142	4.91399591	0.546254673	0.093818423	4.91399591	0.905425329	-0.726068328	4.91399591	0.283591391
ENSG00000100422	-1.268333637	3.518063731	0.021009629	-1.259791308	3.518063731	0.023469616	-0.449552205	3.518063731	0.551554712	-1.100631072	3.518063731	0.06626271
ENSG00000100425	0.094134368	4.334890703	0.905059247	-0.005652064	4.334890703	0.995000541	-0.276354179	4.334890703	0.723983101	-0.063923146	4.334890703	0.936386735
ENSG00000100426	-0.128539743	4.635268756	0.871993466	-0.249286265	4.635268756	0.751099859	-0.248137655	4.635268756	0.752373949	-1.264755428	4.635268756	0.01435328
ENSG00000100429	-0.734221586	3.03727669	0.298305103	-1.086077164	3.03727669	0.091397151	-0.555776355	3.03727669	0.452745262	-1.431400539	3.03727669	0.020951369
ENSG00000100439	0.20783197	3.838202944	0.791104731	-0.032244573	3.838202944	0.967846355	0.618995683	3.838202944	0.383049727	0.473272163	3.838202944	0.52671176
ENSG00000100441	0.246549541	4.25130501	0.752286345	0.661712523	4.25130501	0.341483568	-0.027720233	4.25130501	0.972949707	-0.109860961	4.25130501	0.890067452
ENSG00000100442	0.141490354	6.249281744	0.85865471	0.239030693	6.249281744	0.759793121	-0.110163633	6.249281744	0.891348783	0.007968874	6.249281744	0.991705482
ENSG00000100461	0.130284354	6.050023767	0.868957925	0.233235982	6.050023767	0.765637537	0.130595181	6.050023767	0.868633069	0.970808463	6.050023767	0.082268181
ENSG00000100478	0.061756326	3.136486858	0.937728039	0.384093096	3.136486858	0.615052661	-0.244254299	3.136486858	0.755317876	0.719030923	3.136486858	0.298841805
ENSG00000100479	-0.380485001	3.881505924	0.619503214	-0.62827663	3.881505924	0.376824933	-0.172175921	3.881505924	0.828262783	0.166584586	3.881505924	0.832629673
ENSG00000100483	0.178718394	3.378260568	0.820256195	0.020743807	3.378260568	0.978995929	-0.385955111	3.378260568	0.613786593	0.405562009	3.378260568	0.594049813
ENSG00000100485	-0.2103129	5.546255873	0.790115028	-0.195875186	5.546255873	0.804538598	-0.111082445	5.546255873	0.889918817	-0.849658281	5.546255873	0.173712248
ENSG00000100503	0.27081691	6.863915462	0.728024561	0.31846166	6.863915462	0.680729545	-0.304493761	6.863915462	0.6963256	-0.407623209	6.863915462	0.594584732
ENSG00000100504	-0.376615218	6.228624799	0.624684087	-0.868065703	6.228624799	0.155296392	-0.039792774	6.228624799	0.961188529	-0.580562756	6.228624799	0.420132833
ENSG00000100519	0.38512466	5.584262596	0.616165584	0.424689037	5.584262596	0.577002445	-0.044265262	5.584262596	0.956698273	-0.074983169	5.584262596	0.925864578
ENSG00000100522	0.116169847	5.1398978	0.883473039	0.302418682	5.1398978	0.696601042	-0.242713879	5.1398978	0.75778071	-0.073214385	5.1398978	0.927408952
ENSG00000100523	-0.218195791	3.798510921	0.782044384	-0.357854596	3.798510921	0.642126671	-0.223636003	3.798510921	0.776765338	-0.759555629	3.798510921	0.263025874
ENSG00000100526	-0.156758662	5.855643747	0.843736687	-0.732467598	5.855643747	0.272782959	0.573941668	5.855643747	0.424787605	0.428761227	5.855643747	0.571864924
ENSG00000100528	-0.252575296	6.334263204	0.747906487	-0.296179571	6.334263204	0.704527158	0.232107276	6.334263204	0.766624016	-0.145624408	6.334263204	0.85491018
ENSG00000100532	-0.022454341	3.618880068	0.977916959	0.143029894	3.618880068	0.856151675	0.423670778	3.618880068	0.575213708	0.689186403	3.618880068	0.322796264
ENSG00000100554	0.123663947	6.518327742	0.876004992	-0.079563682	6.518327742	0.921498487	0.184446798	6.518327742	0.814348859	-0.235362943	6.518327742	0.765034844
ENSG00000100558	0.996224394	4.403747802	0.083217481	1.262133491	4.403747802	0.00947186	0.539373748	4.403747802	0.459784036	-0.290103109	4.403747802	0.709160821
ENSG00000100567	0.714664749	6.826289487	0.290289159	0.99063671	6.826289487	0.079800152	0.46007598	6.826289487	0.53904456	0.987149156	6.826289487	0.082306745
ENSG00000100568	-0.256749466	4.166693351	0.743609043	-0.320885047	4.166693351	0.679347657	-0.653631929	4.166693351	0.350531146	-0.934866032	4.166693351	0.130641215
ENSG00000100575	0.097598947	4.343368426	0.90171831	-0.544597813	4.343368426	0.456362348	0.039873809	4.343368426	0.959504603	1.277284159	4.343368426	0.007673397
ENSG00000100577	-0.00389184	5.431310662	0.998387661	-0.214894783	5.431310662	0.787603693	-1.064481452	5.431310662	0.090686417	-0.789729378	5.431310662	0.25724544
ENSG00000100578	-0.03393111	4.870573492	0.967071297	-0.782377603	4.870573492	0.238878769	-0.326806467	4.870573492	0.674122402	0.008198062	4.870573492	0.990908831
ENSG00000100580	-0.588252041	5.689123529	0.41314418	-0.796925594	5.689123529	0.218020168	-0.26306492	5.689123529	0.737692801	-1.109220911	5.689123529	0.037508811
ENSG00000100591	0.220209774	8.166568653	0.778360878	0.10630981	8.166568653	0.892645831	-0.219110655	8.166568653	0.7815188	-0.112392077	8.166568653	0.888579725
ENSG00000100592	-0.094489766	7.437102906	0.907976193	-0.281067005	7.437102906	0.719605324	0.07704802	7.437102906	0.924134856	-0.987438548	7.437102906	0.072494486
ENSG00000100596	-0.127044179	7.286359658	0.873925971	0.190810773	7.286359658	0.807828763	0.03859291	7.286359658	0.960282671	-1.2846626	7.286359658	0.006119154
ENSG00000100600	0.950917518	5.971623939	0.118695647	2.022930141	5.971623939	1.30E-06	0.703260376	5.971623939	0.306844123	1.082047866	5.971623939	0.058920725
ENSG00000100601	0.730557861	2.093626069	0.322247004	0.316872576	2.093626069	0.69132821	0.229684833	2.093626069	0.772359698	1.459815843	2.093626069	0.021246881
ENSG00000100603	0.233186615	7.410239744	0.765512442	0.340929703	7.410239744	0.658451963	-0.20217445	7.410239744	0.798220066	0.698020338	7.410239744	0.306803171
ENSG00000100605	-0.655386074	5.675057251	0.346275416	-1.129281468	5.675057251	0.02502443	-0.360224155	5.675057251	0.641441098	-0.94806842	5.675057251	0.101564575
ENSG00000100612	0.407792466	5.823519616	0.591652477	0.450482979	5.823519616	0.549769546	-0.003225211	5.823519616	0.998629205	-0.106187419	5.823519616	0.895322336
ENSG00000100614	-0.358968129	5.879741272	0.642790807	-0.187405369	5.879741272	0.812996735	0.093924727	5.879741272	0.906634	0.808254152	5.879741272	0.202274682
ENSG00000100625	0.362732313	4.284445613	0.636185388	0.078012184	4.284445613	0.921244397	0.217346454	4.284445613	0.781390135	1.012874861	4.284445613	0.076986953
ENSG00000100629	-0.129039459	5.050517402	0.871465722	-0.107783589	5.050517402	0.892731714	-0.236580795	5.050517402	0.763888493	-0.457182879	5.050517402	0.543148386
ENSG00000100632	0.079534338	9.606836582	0.919364263	0.148389469	9.606836582	0.850345238	-0.076799259	9.606836582	0.924366643	0.644269867	9.606836582	0.355781033
ENSG00000100644	0.852504323	7.665291579	0.162801042	1.374793921	7.665291579	0.000611235	1.032615711	7.665291579	0.048003008	1.142461303	7.665291579	0.016450969
ENSG00000100647	0.793421155	6.636389183	0.219116866	1.220375739	6.636389183	0.010927991	0.975201946	6.636389183	0.086559418	0.486474639	6.636389183	0.512800773
ENSG00000100650	0.09834845	8.553298276	0.900995932	0.139088522	8.553298276	0.860031382	0.060547408	8.553298276	0.93881117	-0.337139559	8.553298276	0.664127528
ENSG00000100664	0.12268193	6.350494915	0.877386231	0.594904783	6.350494915	0.403921019	0.393126013	6.350494915	0.608867914	1.135307755	6.350494915	0.018611143
ENSG00000100697	0.243294553	6.180261245	0.755537247	0.103404951	6.180261245	0.897500938	-0.123992608	6.180261245	0.877697322	0.529202111	6.180261245	0.469761412
ENSG00000100711	-0.422088715	5.564237512	0.578995324	-0.370961112	5.564237512	0.630077763	-0.432538689	5.564237512	0.568574201	-1.281262723	5.564237512	0.007900487
ENSG00000100714	-0.114353296	5.851670824	0.886918351	-0.408568834	5.851670824	0.594644574	0.132813789	5.851670824	0.867429065	-0.371002344	5.851670824	0.631030316
ENSG00000100722	-0.197104735	5.089974666	0.803294087	-0.218908963	5.089974666	0.781454322	-0.057862439	5.089974666	0.94292019	0.1433338	5.089974666	0.855981938
ENSG00000100731	-0.032225693	5.458426597	0.968571166	0.472627023	5.458426597	0.528031596	-0.012460112	5.458426597	0.988347714	-1.511133383	5.458426597	0.000556038
ENSG00000100744	-0.302246565	4.158821373	0.697673602	0.038043292	4.158821373	0.961531925	0.369393732	4.158821373	0.629955034	1.021977473	4.158821373	0.073347779
ENSG00000100749	-0.02284227	6.125303185	0.977970737	-0.212500258	6.125303185	0.787894807	0.073078538	6.125303185	0.927323354	0.337602625	6.125303185	0.662059568
ENSG00000100764	0.129747966	8.142705895	0.868640392	0.065567293	8.142705895	0.932871568	-0.482743063	8.142705895	0.519205577	-0.247807293	8.142705895	0.753633164
ENSG00000100767	-0.185815287	4.101196845	0.814893757	-0.510063109	4.101196845	0.492044221	-0.082429455	4.101196845	0.918534693	-0.85503662	4.101196845	0.191549747
ENSG00000100784	-0.088145398	4.860113737	0.912371014	0.52159474	4.860113737	0.477463475	0.371127325	4.860113737	0.62896202	-0.401211417	4.860113737	0.599116845
ENSG00000100796	0.202235444	6.745728591	0.796536925	0.169817549	6.745728591	0.829255419	-0.149411184	6.745728591	0.851156209	1.065273922	6.745728591	0.036305148
ENSG00000100802	-0.027133616	2.004331579	0.972227421	0.241830932	2.004331579	0.758662375	0.447709362	2.004331579	0.554318474	0.051317924	2.004331579	0.950558506
ENSG00000100804	-0.122374192	7.03122113	0.879262904	-0.165969755	7.03122113	0.834563898	0.008636898	7.03122113	0.991002004	-1.132792378	7.03122113	0.020661614
ENSG00000100811	-0.181408075	7.05377303	0.819163298	-0.008840345	7.05377303	0.992038504	-0.079588829	7.05377303	0.922496668	0.177718163	7.05377303	0.822458388
ENSG00000100813	0.248960362	7.623973035	0.749743075	0.234291366	7.623973035	0.764395383	-0.466953595	7.623973035	0.534798901	0.317117128	7.623973035	0.682059111
ENSG00000100814	0.391796021	4.35806181	0.607171955	-0.12630411	4.35806181	0.873830257	0.700437678	4.35806181	0.305954762	1.590114679	4.35806181	0.000266058
ENSG00000100815	0.300175098	7.36331108	0.698841966	0.153158514	7.36331108	0.846008732	0.049257108	7.36331108	0.950305773	0.306633476	7.36331108	0.69247077
ENSG00000100823	0.386291942	6.493767049	0.612870483	0.393371219	6.493767049	0.605814906	-0.254304239	6.493767049	0.746549387	0.229284755	6.493767049	0.769454335
ENSG00000100836	-0.321463243	5.481878231	0.679974071	-0.215839989	5.481878231	0.785436474	-0.326632506	5.481878231	0.674854105	0.234651674	5.481878231	0.763903868
ENSG00000100852	0.112872509	6.104315555	0.886485347	0.474452574	6.104315555	0.525225581	0.140957255	6.104315555	0.858210407	0.163190965	6.104315555	0.835863
ENSG00000100865	0.088906122	3.722681169	0.910416229	0.074563477	3.722681169	0.924880509	-0.030318753	3.722681169	0.970395217	-0.424688393	3.722681169	0.575078612
ENSG00000100867	-1.163781624	2.454916752	0.071144443	-1.554969307	2.454916752	0.011983032	-2.213505522	2.454916752	0.000154382	-0.91571498	2.454916752	0.188961782
ENSG00000100883	0.411930274	6.90852627	0.58893688	0.63698639	6.90852627	0.362206128	0.30126967	6.90852627	0.697758237	0.854987215	6.90852627	0.16096376
ENSG00000100888	0.202710534	7.664428929	0.796001381	0.634013907	7.664428929	0.365027788	-0.263370559	7.664428929	0.737183183	0.102307527	7.664428929	0.898283269
ENSG00000100889	-0.330164607	3.409994987	0.669194742	-0.442090339	3.409994987	0.558141	0.531034604	3.409994987	0.468888326	-0.517656608	3.409994987	0.485718864
ENSG00000100890	0.648102753	2.889018631	0.362319128	0.449845875	2.889018631	0.550853706	0.340236477	2.889018631	0.658244907	1.067794022	2.889018631	0.079381144
ENSG00000100897	-0.299466621	5.836282512	0.701256962	-0.525234009	5.836282512	0.475196806	-0.080179826	5.836282512	0.920700777	-0.543497676	5.836282512	0.456919275
ENSG00000100902	0.941282051	3.359489414	0.151603608	1.542801369	3.359489414	0.004233179	0.23606745	3.359489414	0.763217601	1.47068761	3.359489414	0.008571049
ENSG00000100906	1.367787628	10.04808409	0.000604988	2.420188338	10.04808409	6.32E-15	1.397554846	10.04808409	0.000340703	2.269931205	10.04808409	1.36E-13
ENSG00000100908	-0.155326993	3.13804237	0.844540872	-0.412513281	3.13804237	0.587596358	0.138500008	3.13804237	0.860304349	0.498842026	3.13804237	0.502426119
ENSG00000100911	0.926334187	7.057883312	0.106824089	1.253365359	7.057883312	0.003700682	0.640965796	7.057883312	0.358232568	-0.160875441	7.057883312	0.83954355
ENSG00000100916	-0.159169755	3.733316989	0.840933073	-0.154432006	3.733316989	0.845568587	-0.029689437	3.733316989	0.971061661	-0.172898668	3.733316989	0.826706666
ENSG00000100918	0.136742444	1.956825938	0.864011063	0.7018105	1.956825938	0.33318663	0.067863508	1.956825938	0.931726405	0.459360348	1.956825938	0.552341862
ENSG00000100926	0.013030924	4.817945751	0.986125363	-0.235740144	4.817945751	0.764601036	0.319078419	4.817945751	0.679752729	-0.718226276	4.817945751	0.29338744
ENSG00000100934	-0.244234028	5.555448177	0.756248058	-0.167056753	5.555448177	0.833399709	-0.002601289	5.555448177	0.99825838	-0.34526152	5.555448177	0.655432801
ENSG00000100938	-0.342662863	5.233146249	0.65810538	-0.571840406	5.233146249	0.428781416	0.136296742	5.233146249	0.863289431	-0.459010385	5.233146249	0.541788351
ENSG00000100941	0.171792338	8.486089866	0.827535439	-0.092066041	8.486089866	0.909614141	0.060084238	8.486089866	0.940198381	0.470709902	8.486089866	0.530954747
ENSG00000100949	0.337741892	3.001449214	0.661198177	0.410942448	3.001449214	0.588829145	0.239840656	3.001449214	0.758603113	-0.07338196	3.001449214	0.925620222
ENSG00000100968	0.088007654	1.185700178	0.926355704	0.390816866	1.185700178	0.659092843	1.284845985	1.185700178	0.08487745	3.206310134	1.185700178	0.000000868
ENSG00000100983	0.042651083	6.30824976	0.955503085	-0.231312939	6.30824976	0.770454059	-0.671692594	6.30824976	0.339667509	-0.057552132	6.30824976	0.944146944
ENSG00000100991	-0.223566075	3.946903693	0.776621766	0.006164523	3.946903693	0.99324852	-0.193223489	3.946903693	0.807182602	-1.04866032	3.946903693	0.081753286
ENSG00000100994	-0.641462393	6.035946531	0.361005983	-0.880559172	6.035946531	0.149673098	-0.577573005	6.035946531	0.423601954	-0.766584098	6.035946531	0.244305842
ENSG00000100997	-0.243929294	5.088104475	0.756510102	-0.237970274	5.088104475	0.762430261	-0.191572425	5.088104475	0.808899552	-0.090340223	5.088104475	0.910204678
ENSG00000101000	0.12841879	4.973730984	0.869943692	-0.124726088	4.973730984	0.876927797	0.732194082	4.973730984	0.294386999	0.447650357	4.973730984	0.555616234
ENSG00000101003	-0.276128936	5.570398681	0.724426588	-0.078878546	5.570398681	0.921935507	-0.053156496	5.570398681	0.947761995	-0.086469831	5.570398681	0.914210029
ENSG00000101017	1.098919045	3.645373583	0.062339628	2.797666128	3.645373583	5.47E-11	0.242845829	3.645373583	0.7560296	0.713476618	3.645373583	0.310363852
ENSG00000101019	0.107486596	4.471838377	0.892085935	-0.034014074	4.471838377	0.966629301	-0.02722372	4.471838377	0.973583585	-0.316807391	4.471838377	0.68319807
ENSG00000101040	-0.023765147	6.842826398	0.977094048	0.285619065	6.842826398	0.713343406	0.610628397	6.842826398	0.388110467	0.608457078	6.842826398	0.390432878
ENSG00000101052	-0.088091952	3.724688215	0.912345931	-0.030161649	3.724688215	0.970340586	0.115846038	3.724688215	0.882948326	-0.051151193	3.724688215	0.948935377
ENSG00000101057	-1.476443427	7.488318453	0.006961109	-1.503428422	7.488318453	0.005793254	-1.210917252	7.488318453	0.039221537	-0.925290303	7.488318453	0.156716985
ENSG00000101079	-1.441661144	5.662663903	0.001004961	-2.071508391	5.662663903	2.22E-07	-0.398334575	5.662663903	0.6029879	-0.362300242	5.662663903	0.638827354
ENSG00000101104	-0.219946086	3.428314358	0.781363694	-0.209674493	3.428314358	0.791463586	0.210067783	3.428314358	0.788498136	-0.780850303	3.428314358	0.280254035
ENSG00000101109	-0.115491434	7.274478749	0.885516567	0.352114921	7.274478749	0.647849223	-0.329168635	7.274478749	0.671952816	-1.179878625	7.274478749	0.012006917
ENSG00000101126	0.058278988	5.950519151	0.941189273	-0.249074551	5.950519151	0.751372113	0.151895422	5.950519151	0.847187425	1.048775122	5.950519151	0.044907971
ENSG00000101132	-0.040500531	5.97021328	0.960419048	0.067700751	5.97021328	0.932181503	0.043291485	5.97021328	0.956478854	-0.242530296	5.97021328	0.757897174
ENSG00000101138	-0.019412228	3.907552795	0.98131073	-0.371313836	3.907552795	0.628646581	-0.029989069	3.907552795	0.970827291	-0.374416335	3.907552795	0.625350356
ENSG00000101146	-0.124910469	6.39766679	0.875782556	-0.153874471	6.39766679	0.846633403	-0.145316218	6.39766679	0.855279475	1.46722992	6.39766679	0.000130173
ENSG00000101150	-0.008136541	7.489685551	0.993004842	0.092475915	7.489685551	0.906371009	-0.383477366	7.489685551	0.618038737	-0.078963534	7.489685551	0.922105403
ENSG00000101152	-0.269674431	6.75286408	0.731877951	-0.235032557	6.75286408	0.766458502	0.03489753	6.75286408	0.963479623	-2.186373141	6.75286408	0.000000864
ENSG00000101158	0.304417504	5.641101294	0.694637301	0.069705794	5.641101294	0.929953275	0.40139832	5.641101294	0.59922202	-0.493696229	5.641101294	0.506632298
ENSG00000101160	-0.547577603	6.621025254	0.464979971	-1.149541848	6.621025254	0.066809596	-0.593582596	6.621025254	0.422351145	0.090871107	6.621025254	0.906393545
ENSG00000101161	-0.251035767	7.864228279	0.750200555	-0.403156772	7.864228279	0.598483224	-0.754984026	7.864228279	0.255745149	-1.121094705	7.864228279	0.033141066
ENSG00000101166	-0.091322282	4.921431877	0.909226752	-0.060483941	4.921431877	0.940093776	0.05949647	4.921431877	0.939982158	0.550435191	4.921431877	0.448846082
ENSG00000101181	0.389900934	4.865931667	0.61017513	0.39798714	4.865931667	0.602111958	0.145985579	4.865931667	0.853200912	-0.704948952	4.865931667	0.302494315
ENSG00000101182	0.055608315	9.515607993	0.944987936	0.096334794	9.515607993	0.905065717	0.033062095	9.515607993	0.967083202	-0.226502603	9.515607993	0.774073783
ENSG00000101187	0.397136556	5.891650503	0.602744928	0.945486968	5.891650503	0.097184706	-0.099403051	5.891650503	0.901338227	-0.440301462	5.891650503	0.56045862
ENSG00000101189	-0.084757252	5.572644463	0.917051702	0.11001145	5.572644463	0.891308019	0.240525163	5.572644463	0.75829317	-0.196936784	5.572644463	0.803391793
ENSG00000101190	-0.563844336	3.673616882	0.438457183	-1.214305288	3.673616882	0.029545752	-0.304558144	3.673616882	0.695744969	0.210992418	3.673616882	0.788030443
ENSG00000101191	-0.098373556	5.41498414	0.902324603	-0.020620042	5.41498414	0.980128441	-0.254921429	5.41498414	0.745605736	0.167654122	5.41498414	0.83140847
ENSG00000101193	-0.323473497	6.034497638	0.677477432	-0.199557545	6.034497638	0.801040819	-0.096124114	6.034497638	0.904771979	-0.086819586	6.034497638	0.913982393
ENSG00000101194	-0.156418364	3.424804446	0.84397063	-0.45640103	3.424804446	0.545789686	0.537294351	3.424804446	0.464066293	-0.445780567	3.424804446	0.556575785
ENSG00000101199	-0.432784326	5.325553948	0.570444791	-0.548697644	5.325553948	0.457860932	-0.898774211	5.325553948	0.164413126	-2.224042698	5.325553948	0.0000228
ENSG00000101210	-2.77809588	1.809985024	0.001163281	-1.944761343	1.809985024	0.015755998	0.397090561	1.809985024	0.613899254	-0.616751698	1.809985024	0.449861763
ENSG00000101216	-0.137851009	4.781584622	0.862763784	-0.04003824	4.781584622	0.960745742	0.004431282	4.781584622	0.994672038	-1.332818619	4.781584622	0.007747391
ENSG00000101220	-1.022997191	3.353955264	0.093433032	-0.869042653	3.353955264	0.182521299	-0.293662708	3.353955264	0.70658523	-0.903066559	3.353955264	0.165429912
ENSG00000101224	0.819017791	9.090532178	0.195458213	0.904542156	9.090532178	0.128643383	-0.166133631	9.090532178	0.834862824	-1.82525888	9.090532178	0.00000276
ENSG00000101236	0.389995699	5.073174467	0.610088197	1.031082842	5.073174467	0.061025691	0.914462188	5.073174467	0.124414422	1.54835041	5.073174467	0.0000956
ENSG00000101246	-0.09912268	4.91999263	0.901652266	0.012233328	4.91999263	0.986834962	-0.485521862	4.91999263	0.515375654	-1.452079995	4.91999263	0.002717674
ENSG00000101247	-0.239270388	2.940120987	0.760235732	-0.204888823	2.940120987	0.794539911	0.197066174	2.940120987	0.801409582	0.303240595	2.940120987	0.696239512
ENSG00000101255	-0.390124009	4.525404139	0.609532506	0.231614353	4.525404139	0.767377866	-0.055401048	4.525404139	0.945128661	2.038988204	4.525404139	3.26E-08
ENSG00000101266	-0.036855904	6.563593688	0.964098326	-0.013339994	6.563593688	0.987518874	-0.312679286	6.563593688	0.688209647	-0.664665588	6.563593688	0.336995086
ENSG00000101290	-0.171343328	4.972565868	0.829090684	-0.204872067	4.972565868	0.795503486	0.183425666	4.972565868	0.815454829	-0.600886655	4.972565868	0.400605043
ENSG00000101294	-0.396379558	7.126756352	0.60521576	-0.293823655	7.126756352	0.70752669	-0.543595136	7.126756352	0.458306977	-0.764838289	7.126756352	0.248516322
ENSG00000101298	-0.694914928	3.278657672	0.322851948	-1.183795137	3.278657672	0.048737538	-0.063172786	3.278657672	0.937734249	-1.160872745	3.278657672	0.060680291
ENSG00000101307	3.070079816	2.707025651	7.42E-08	3.599334189	2.707025651	4.52E-10	2.472811999	2.707025651	1.73E-05	1.113408769	2.707025651	0.139640111
ENSG00000101310	0.447953708	5.745668369	0.552426662	0.443561422	5.745668369	0.556844614	0.009345883	5.745668369	0.99009898	1.254079023	5.745668369	0.00509043
ENSG00000101311	0.942057711	1.787482001	0.168987445	0.870129176	1.787482001	0.21570535	-1.083631963	1.787482001	0.132200592	-1.643486526	1.787482001	0.040019551
ENSG00000101335	-1.783938044	5.741273942	0.002656605	-2.204517435	5.741273942	0.000192159	-1.119305507	5.741273942	0.086677977	-1.014404986	5.741273942	0.135484819
ENSG00000101337	0.180140532	4.942714236	0.818777023	0.080337834	4.942714236	0.919216908	-0.206285278	4.942714236	0.794148795	0.160137009	4.942714236	0.839061942
ENSG00000101342	0.810568229	4.132219625	0.221445302	1.137624681	4.132219625	0.04530386	-0.186124066	4.132219625	0.814140355	-0.734995783	4.132219625	0.298761985
ENSG00000101343	0.16256937	5.551396912	0.836485623	0.039462581	5.551396912	0.960066286	-0.099505383	5.551396912	0.901240692	0.033281214	5.551396912	0.966270334
ENSG00000101346	-0.267951255	4.736142863	0.732531777	-0.182598788	4.736142863	0.817845192	-0.171142672	4.736142863	0.82941838	-1.433121813	4.736142863	0.002532447
ENSG00000101347	0.883565898	9.110834063	0.137937895	1.112064664	9.110834063	0.022647374	-0.040693223	9.110834063	0.960402184	-0.720192812	9.110834063	0.283994531
ENSG00000101350	0.147224065	6.191657101	0.852140305	0.106893693	6.191657101	0.892846036	-0.204578764	6.191657101	0.795831997	-0.557709776	6.191657101	0.442661434
ENSG00000101353	0.422932785	0.910984793	0.648246055	-0.527784361	0.910984793	0.601069343	0.674210231	0.910984793	0.435326985	4.530023639	0.910984793	9.92E-11
ENSG00000101361	0.028158852	8.270911515	0.971805287	0.054825724	8.270911515	0.945563445	0.007841177	8.270911515	0.991773276	0.153483645	8.270911515	0.84667895
ENSG00000101363	-0.524130735	4.380393848	0.476537888	-0.496655058	4.380393848	0.503829827	-0.431689154	4.380393848	0.568813753	-0.177717115	4.380393848	0.822532622
ENSG00000101365	0.071941485	5.503400907	0.92710884	-0.007839467	5.503400907	0.993006654	-0.041141282	5.503400907	0.959756271	-0.057291738	5.503400907	0.943397028
ENSG00000101367	0.256903675	5.550812617	0.741985109	0.319461271	5.550812617	0.679665604	-0.093907496	5.550812617	0.907801044	-0.520617372	5.550812617	0.479734307
ENSG00000101384	1.6617215	6.082512909	9.69E-07	1.375270969	6.082512909	0.000714131	0.090011311	6.082512909	0.909985433	0.310622116	6.082512909	0.688598663
ENSG00000101391	-0.097232828	4.752041879	0.903376045	-0.07575453	4.752041879	0.924859711	-0.341438296	4.752041879	0.659202282	-1.482316797	4.752041879	0.001464415
ENSG00000101400	-1.623710356	4.320928978	0.001022958	-2.023264593	4.320928978	2.89E-05	-0.960945855	4.320928978	0.117058531	-0.939386804	4.320928978	0.135560245
ENSG00000101407	0.055609899	3.973001866	0.943628079	0.179165286	3.973001866	0.819824224	0.351367512	3.973001866	0.647350951	-0.188257282	3.973001866	0.811333635
ENSG00000101412	-1.023060233	7.083728473	0.094136705	-1.657015658	7.083728473	0.001037206	0.08007572	7.083728473	0.917602082	-0.439260339	7.083728473	0.564517497
ENSG00000101413	0.166494057	5.278497829	0.83248519	-2.69E-05	5.278497829	1.000700753	-0.121167424	5.278497829	0.879392121	0.463941512	5.278497829	0.535626615
ENSG00000101417	-0.848572255	4.128506747	0.182268942	-1.773545482	4.128506747	5.25E-05	-0.006751751	4.128506747	0.994228219	-1.637782166	4.128506747	0.000468288
ENSG00000101421	0.524086319	8.722923834	0.474805331	0.719635537	8.722923834	0.282261813	0.320936874	8.722923834	0.678221931	1.710194507	8.722923834	6.68E-08
ENSG00000101439	-0.06321496	8.381905865	0.937883684	0.417853459	8.381905865	0.582554853	-0.1143579	8.381905865	0.886603349	0.36592429	8.381905865	0.634007321
ENSG00000101442	0.074092271	2.873158898	0.92505891	0.150107012	2.873158898	0.848959766	-0.169421357	2.873158898	0.83080849	-1.269309807	2.873158898	0.045495314
ENSG00000101444	-0.252553051	4.697822272	0.747930185	-0.154997699	4.697822272	0.845483069	0.029449698	4.697822272	0.969952418	-0.963431455	4.697822272	0.105823607
ENSG00000101447	-0.53515544	4.481338606	0.467753101	-0.975253176	4.481338606	0.111953696	-0.553770473	4.481338606	0.449413507	-0.248092625	4.481338606	0.752655647
ENSG00000101452	0.248496532	2.483935519	0.750580343	-0.119309855	2.483935519	0.880074013	-0.136009457	2.483935519	0.863949205	-0.98611942	2.483935519	0.156942571
ENSG00000101457	0.088916639	5.589675526	0.911664312	-0.142123545	5.589675526	0.858644834	0.086418184	5.589675526	0.914193284	-0.333675934	5.589675526	0.666837308
ENSG00000101460	-0.794007602	3.830910409	0.2487184	-0.881116688	3.830910409	0.189922826	-0.327103544	3.830910409	0.67454541	0.152704698	3.830910409	0.846263299
ENSG00000101464	-0.334380125	3.624459574	0.666353533	-0.658799771	3.624459574	0.353689998	-0.608074708	3.624459574	0.398718281	-1.125751904	3.624459574	0.06533621
ENSG00000101474	0.0393757	6.586725627	0.960243402	-0.113168699	6.586725627	0.887692553	0.46687808	6.586725627	0.533510788	-0.321716788	6.586725627	0.679080715
ENSG00000101544	-0.325959612	5.099681389	0.674655454	-0.141763655	5.099681389	0.858717535	-0.114579384	5.099681389	0.886082251	-0.948060512	5.099681389	0.109823223
ENSG00000101546	-0.541806148	3.264853942	0.464232686	-1.122083931	3.264853942	0.070719498	-0.565768956	3.264853942	0.440823358	-0.945274115	3.264853942	0.154809412
ENSG00000101557	-0.156211397	7.277206109	0.845826908	0.213740467	7.277206109	0.78495783	-0.454816648	7.277206109	0.551894553	-0.944845119	7.277206109	0.097035615
ENSG00000101558	-0.117221928	7.440243588	0.8846261	-0.012528414	7.440243588	0.988374818	0.376709274	7.440243588	0.625959956	0.247774724	7.440243588	0.750986301
ENSG00000101574	-0.203932456	4.260411035	0.796303928	-0.093281727	4.260411035	0.907102941	-0.035033922	4.260411035	0.965724173	0.370670659	4.260411035	0.628758003
ENSG00000101577	-0.118655442	5.901275878	0.882613191	0.180042542	5.901275878	0.819014237	-0.137304923	5.901275878	0.863765912	-0.188261163	5.901275878	0.812126691
ENSG00000101596	0.437332661	8.016937216	0.563912636	0.778833419	8.016937216	0.226858703	-0.172211862	8.016937216	0.828295513	0.828072692	8.016937216	0.183112326
ENSG00000101605	-1.080591901	1.718474139	0.229594652	-0.550103514	1.718474139	0.535092417	-0.106014578	1.718474139	0.899809265	2.125459703	1.718474139	0.002151089
ENSG00000101608	0.196957386	8.651558469	0.801741609	0.553834716	8.651558469	0.444822288	-0.099239969	8.651558469	0.902313655	0.755375474	8.651558469	0.248606098
ENSG00000101624	0.092806716	3.681645772	0.906421624	-0.383343986	3.681645772	0.616235779	0.069725153	3.681645772	0.929425635	0.441604337	3.681645772	0.557836126
ENSG00000101639	-0.226153028	5.397802296	0.774313972	-0.771086836	5.397802296	0.238511872	-0.344426739	5.397802296	0.656552184	-0.312559377	5.397802296	0.688008567
ENSG00000101654	0.237316918	6.71878628	0.761454497	0.182312665	6.71878628	0.817135147	-0.091911565	6.71878628	0.910178485	1.737348573	6.71878628	3.28E-08
ENSG00000101665	-0.162901958	2.487598044	0.8381775	-0.344864166	2.487598044	0.662698772	0.28703797	2.487598044	0.714378936	1.055627473	2.487598044	0.120353227
ENSG00000101670	3.76180399	3.909939673	1.33E-12	4.777829392	3.909939673	5.84E-17	2.635417773	3.909939673	2.97E-07	1.114103982	3.909939673	0.115803645
ENSG00000101745	0.693246932	8.269321973	0.311280559	0.786288474	8.269321973	0.227668562	0.315441084	8.269321973	0.683183289	0.293285369	8.269321973	0.705308979
ENSG00000101751	0.034435525	2.941597884	0.96554352	0.420330633	2.941597884	0.58020978	0.815675421	2.941597884	0.221085341	1.074563345	2.941597884	0.079009514
ENSG00000101752	-0.176356727	5.890263641	0.824099089	-0.261202255	5.890263641	0.739320194	-0.187418359	5.890263641	0.813035213	-0.667340032	5.890263641	0.33492359
ENSG00000101773	-0.09702796	7.070231602	0.904603623	-0.313205435	7.070231602	0.687688328	-0.016341871	7.070231602	0.984563217	0.88055043	7.070231602	0.139943974
ENSG00000101782	-0.101480486	6.697930111	0.90024712	-0.067866553	6.697930111	0.933632957	-0.168534738	6.697930111	0.831927533	1.27254966	6.697930111	0.002797283
ENSG00000101811	0.163136046	4.271237242	0.835882197	0.135475961	4.271237242	0.863692638	0.09930248	4.271237242	0.899824454	-0.19864299	4.271237242	0.801118626
ENSG00000101843	0.004800684	4.693986204	0.993923126	0.037874217	4.693986204	0.960895503	0.193661609	4.693986204	0.804701136	0.464983806	4.693986204	0.535945082
ENSG00000101844	0.473970343	4.915215812	0.52585498	-0.000276134	4.915215812	1.000408839	0.282039536	4.915215812	0.716827438	0.042064628	4.915215812	0.957696302
ENSG00000101846	-0.084478581	4.255909236	0.915951451	-0.469397268	4.255909236	0.530749424	0.115924941	4.255909236	0.882990346	0.019143862	4.255909236	0.980431717
ENSG00000101849	-0.449382626	5.366421484	0.551456428	-0.115905506	5.366421484	0.884661997	0.154646272	5.366421484	0.844334553	-1.852520768	5.366421484	0.00000357
ENSG00000101850	-0.197613929	2.353209998	0.810416663	-0.121833511	2.353209998	0.882007493	1.196203378	2.353209998	0.086939655	0.573625965	2.353209998	0.476603994
ENSG00000101856	-0.327361659	4.783393791	0.673283708	-0.37660228	4.783393791	0.624071507	0.226815836	4.783393791	0.771772261	-0.067438997	4.783393791	0.933124744
ENSG00000101868	-0.318140038	6.637391359	0.682941038	-0.579156453	6.637391359	0.422068885	-0.166335309	6.637391359	0.834458554	-0.136900738	6.637391359	0.863920865
ENSG00000101871	0.0522594	5.69025827	0.94671546	0.226680127	5.69025827	0.772074643	-0.20235978	5.69025827	0.798330551	-1.114150465	5.69025827	0.039646377
ENSG00000101882	0.092823858	5.64971172	0.906779776	-0.226839515	5.64971172	0.773549678	0.18087124	5.64971172	0.817965111	0.526972137	5.64971172	0.47206604
ENSG00000101888	0.356697054	4.630503685	0.642952421	0.852706569	4.630503685	0.174724995	0.036545582	4.630503685	0.963201268	2.662473199	4.630503685	5.23E-16
ENSG00000101901	-0.17983739	3.415114988	0.819796316	-0.00010727	3.415114988	1.000100921	0.059039013	3.415114988	0.940146145	0.546156947	3.415114988	0.456106575
ENSG00000101911	-0.666827601	5.094854868	0.336306669	-0.867668761	5.094854868	0.160502009	0.300611895	5.094854868	0.698327394	-1.458415602	5.094854868	0.001433899
ENSG00000101928	0.030242624	5.391678593	0.969176332	-0.233706199	5.391678593	0.766747405	-0.122015844	5.391678593	0.878603243	-0.362596213	5.391678593	0.638219559
ENSG00000101935	0.073409476	4.282531372	0.926023502	0.039469463	4.282531372	0.960048277	-0.056060017	4.282531372	0.944667965	-1.210675712	4.282531372	0.028171738
ENSG00000101940	-0.56028114	5.134616981	0.441881647	-0.588451004	5.134616981	0.414442664	-0.633996556	5.134616981	0.370100048	-1.273396696	5.134616981	0.014585674
ENSG00000101945	-0.79144575	2.456806882	0.25804948	-0.387201714	2.456806882	0.613972832	-0.234603072	2.456806882	0.76532875	-1.303382934	2.456806882	0.047356331
ENSG00000101955	-0.872582846	2.877298945	0.219046928	-1.163236829	2.877298945	0.090286312	1.128142124	2.877298945	0.064391962	0.64451752	2.877298945	0.378555362
ENSG00000101966	0.130653544	6.441924512	0.871758231	0.321865367	6.441924512	0.677345977	-0.021645801	6.441924512	0.979216499	0.405134684	6.441924512	0.60294181
ENSG00000101972	0.17402879	7.630761459	0.825476536	0.353582355	7.630761459	0.647163154	0.058118172	7.630761459	0.942355901	0.497211317	7.630761459	0.502669298
ENSG00000101974	-0.161091741	6.235181749	0.83937407	-0.148865701	6.235181749	0.851625161	0.521461414	6.235181749	0.477428682	-0.537446658	6.235181749	0.46289619
ENSG00000102007	0.048834845	8.122532378	0.94971541	-0.345428837	8.122532378	0.656160807	-0.143799514	8.122532378	0.857490039	-0.287311348	8.122532378	0.714095475
ENSG00000102010	0.283484734	1.709777397	0.748097983	1.640284117	1.709777397	0.027884219	1.253091569	1.709777397	0.100646986	0.683423614	1.709777397	0.43910636
ENSG00000102024	0.166220461	7.538735394	0.832842208	0.23664217	7.538735394	0.762065048	0.227373329	7.538735394	0.771296385	0.210495096	7.538735394	0.788251347
ENSG00000102030	-0.074470859	3.515488928	0.926063121	-0.378683361	3.515488928	0.621227417	-0.266783878	3.515488928	0.733439491	-0.926645907	3.515488928	0.150845559
ENSG00000102032	-0.025525882	3.007101615	0.975515484	-0.575832053	3.007101615	0.448403423	0.195099485	3.007101615	0.804001748	-1.712335723	3.007101615	0.014758655
ENSG00000102034	0.02661955	5.798519428	0.972659954	0.534899069	5.798519428	0.463994747	-0.068709023	5.798519428	0.93214956	-1.128696121	5.798519428	0.02830147
ENSG00000102038	0.162940736	5.786831998	0.83605085	0.426571706	5.786831998	0.573419048	0.193181767	5.786831998	0.805633904	-0.736965366	5.786831998	0.269770504
ENSG00000102054	-0.001507883	8.227208715	0.999432101	0.105941208	8.227208715	0.895846843	-0.26535409	8.227208715	0.735256261	0.342607454	8.227208715	0.656845182
ENSG00000102078	-0.335195545	4.414379957	0.665218153	-0.756299591	4.414379957	0.257444614	-0.072168958	4.414379957	0.9285557	0.33655527	4.414379957	0.662497414
ENSG00000102081	0.315785551	7.566690621	0.68336382	0.79068233	7.566690621	0.216072811	-0.074663375	7.566690621	0.926588568	0.642545775	7.566690621	0.356744347
ENSG00000102096	-0.701598564	4.34084564	0.331204911	-1.137243185	4.34084564	0.079700952	-0.743277574	4.34084564	0.296051271	-0.108987704	4.34084564	0.892964254
ENSG00000102100	0.159647105	4.859619141	0.839127586	0.024179268	4.859619141	0.974907602	-0.040024639	4.859619141	0.960925869	0.908939232	4.859619141	0.138790212
ENSG00000102103	0.115827985	4.271669708	0.8833563	0.096397865	4.271669708	0.902904704	0.105086003	4.271669708	0.894017661	0.113713381	4.271669708	0.885735366
ENSG00000102119	-0.536329895	6.144999213	0.465210134	-0.419973413	6.144999213	0.581356485	-0.54817894	6.144999213	0.453419056	-0.312538695	6.144999213	0.68856974
ENSG00000102125	-0.519599151	5.024529273	0.482341773	-0.741564021	5.024529273	0.273685404	-0.220074519	5.024529273	0.780886046	-0.134917406	5.024529273	0.865891989
ENSG00000102144	-0.042626619	7.316123084	0.95845586	-0.255519298	7.316123084	0.74498018	0.201633506	7.316123084	0.797063069	-0.373216436	7.316123084	0.628787337
ENSG00000102158	0.156483786	6.31712414	0.842852129	0.438632615	6.31712414	0.562740792	0.072427681	6.31712414	0.927546655	-0.291709041	6.31712414	0.70887347
ENSG00000102172	-0.200888281	7.651743596	0.799526388	-0.040771745	7.651743596	0.960306419	-0.090867242	7.651743596	0.910372093	-0.151959255	7.651743596	0.848624028
ENSG00000102178	-0.970018796	4.022346418	0.10533044	-1.374901238	4.022346418	0.006041947	-0.176402348	4.022346418	0.824255802	-0.942154786	4.022346418	0.126365769
ENSG00000102181	-1.294294318	5.021417814	0.014834532	-1.326570036	5.021417814	0.012088591	-0.422940462	5.021417814	0.578938562	-1.315394933	5.021417814	0.014557284
ENSG00000102189	0.566519759	7.362627321	0.432071981	0.24847201	7.362627321	0.750275075	-0.003724361	7.362627321	0.997173386	0.07333481	7.362627321	0.926338878
ENSG00000102218	-0.066978579	3.730706431	0.933255935	0.498240914	3.730706431	0.507361367	0.160249437	3.730706431	0.838581942	0.986675563	3.730706431	0.128413097
ENSG00000102221	-0.210049563	2.992280829	0.789223403	0.292434438	2.992280829	0.70694565	-0.327178616	2.992280829	0.672532464	0.83589554	2.992280829	0.210093355
ENSG00000102225	-0.236146144	6.848729066	0.767346203	-0.374884414	6.848729066	0.6301288	-0.071766848	6.848729066	0.931273687	-0.048034313	6.848729066	0.954858384
ENSG00000102226	0.118844439	4.952473869	0.880128286	0.317347095	4.952473869	0.681631087	-0.606222983	4.952473869	0.39560463	-0.640150305	4.952473869	0.363971713
ENSG00000102241	0.008396788	6.359943921	0.990994044	0.142082644	6.359943921	0.857263575	-0.190118795	6.359943921	0.810289073	-0.11705975	6.359943921	0.883637493
ENSG00000102265	0.321684651	7.573420087	0.677516943	0.197458378	7.573420087	0.801287531	0.15180507	7.573420087	0.84754058	-0.601495016	7.573420087	0.398971887
ENSG00000102287	0.643265753	4.927213043	0.376391949	1.164098378	4.927213043	0.058835328	-0.083375881	4.927213043	0.918844774	0.27209906	4.927213043	0.728333804
ENSG00000102302	-0.696291	1.874897935	0.346256631	-0.196357342	1.874897935	0.802784361	0.119171911	1.874897935	0.879888275	-0.169726412	1.874897935	0.828622083
ENSG00000102309	-0.03854418	5.204259016	0.962202495	-0.144922489	5.204259016	0.855561667	0.276485789	5.204259016	0.72239654	-0.390262352	5.204259016	0.610386515
ENSG00000102312	-0.37078594	2.216847563	0.635779627	-0.548764461	2.216847563	0.475019808	0.416656311	2.216847563	0.587375987	0.194410898	2.216847563	0.80794128
ENSG00000102316	-0.164503646	5.948783749	0.835949866	0.09592437	5.948783749	0.904135857	0.001336653	5.948783749	0.998118464	-0.267676611	5.948783749	0.732786407
ENSG00000102317	0.289376566	7.482831709	0.709541853	0.499244426	7.482831709	0.50047948	-0.345501529	7.482831709	0.655795918	-0.157415562	7.482831709	0.843634129
ENSG00000102359	-1.075504883	3.504499743	0.098249107	-0.554819445	3.504499743	0.456822582	0.147021436	3.504499743	0.851403756	-0.279263092	3.504499743	0.721974261
ENSG00000102362	-0.310489587	6.686070947	0.690375465	-0.078726579	6.686070947	0.922211711	0.006940379	6.686070947	0.99219084	-0.79550438	6.686070947	0.214656704
ENSG00000102384	-0.16472246	5.833163758	0.836523197	-0.537223181	5.833163758	0.465377481	-0.249134347	5.833163758	0.752170256	-2.176325174	5.833163758	0.00000212
ENSG00000102390	0.092430839	7.017639563	0.908527426	0.180443037	7.017639563	0.818869637	-0.405478287	7.017639563	0.599918998	-0.736602808	7.017639563	0.26798179
ENSG00000102393	0.278249687	4.340409502	0.720570459	0.410325794	4.340409502	0.588753978	0.543771997	4.340409502	0.455931981	-0.435499619	4.340409502	0.564671797
ENSG00000102401	-0.591080926	5.668330755	0.409503729	-0.470853159	5.668330755	0.530598513	-0.346534713	5.668330755	0.654676021	-0.661069341	5.668330755	0.341069882
ENSG00000102466	-0.756509515	1.964856609	0.296099613	-1.177611522	1.964856609	0.086527902	0.087522424	1.964856609	0.911301913	-1.059559262	1.964856609	0.139068085
ENSG00000102471	-0.444665319	4.199872253	0.555744661	-0.875246982	4.199872253	0.167301826	-0.089325021	4.199872253	0.911379025	0.08604673	4.199872253	0.913226895
ENSG00000102524	3.84616939	7.595295025	7.40E-13	5.541816319	7.595295025	1.42E-18	0.05286166	7.595295025	0.946865304	2.791083366	7.595295025	6.05E-08
ENSG00000102531	1.059829014	6.146861835	0.067775039	1.324135683	6.146861835	0.009676932	0.54245278	6.146861835	0.458923007	1.846462941	6.146861835	0.0000281
ENSG00000102543	-0.340640862	4.242704192	0.659312781	0.062771816	4.242704192	0.936542966	0.206452207	4.242704192	0.792305825	0.652422407	4.242704192	0.350793165
ENSG00000102547	0.262054383	3.278302078	0.738262675	0.67164924	3.278302078	0.353484731	-0.011023861	3.278302078	0.989941261	0.606317939	3.278302078	0.413545368
ENSG00000102554	-0.652727421	2.140919161	0.385252448	-0.536149475	2.140919161	0.484481833	-0.491810603	2.140919161	0.519233915	1.493909184	2.140919161	0.010232062
ENSG00000102572	0.073898743	3.776100691	0.925437513	0.688691399	3.776100691	0.322129173	-0.111978907	3.776100691	0.888253133	0.846222011	3.776100691	0.194030413
ENSG00000102580	0.539916651	6.07426502	0.458922439	0.636095614	6.07426502	0.363383425	0.461247173	6.07426502	0.53931578	-0.217319632	6.07426502	0.78300201
ENSG00000102595	0.211779064	5.347263228	0.787103665	-0.003727337	5.347263228	0.996989547	0.456324148	5.347263228	0.544691026	0.090254195	5.347263228	0.909704317
ENSG00000102606	0.09019122	4.880909723	0.909081815	-0.346216596	4.880909723	0.654205319	0.211864652	4.880909723	0.786925379	-0.59396242	4.880909723	0.407521066
ENSG00000102699	0.066420216	6.091121231	0.932326334	0.484803445	6.091121231	0.514512215	-0.247617466	6.091121231	0.753410179	0.463116908	6.091121231	0.536204509
ENSG00000102710	-0.001587443	4.740794606	0.999135392	-0.111507902	4.740794606	0.888895269	-0.299497827	4.740794606	0.700903106	0.929398674	4.740794606	0.116605736
ENSG00000102738	0.055992919	5.695998997	0.943951306	0.260672064	5.695998997	0.738266615	-0.309461107	5.695998997	0.691216131	0.395118153	5.695998997	0.606039687
ENSG00000102753	-0.016946332	6.956279608	0.984013158	-0.037603545	6.956279608	0.963372735	0.254017009	6.956279608	0.744569553	-0.468140637	6.956279608	0.532912702
ENSG00000102755	1.24159173	5.081344462	0.022312175	1.312111913	5.081344462	0.013170386	1.085878073	5.081344462	0.061528455	0.498540846	5.081344462	0.504271927
ENSG00000102760	-1.052708751	1.726678046	0.200642139	-2.800682344	1.726678046	0.004492428	0.39106401	1.726678046	0.624167333	0.809829281	1.726678046	0.2987507
ENSG00000102763	-0.18332772	2.765083747	0.816865031	-0.593343036	2.765083747	0.427752057	0.131442386	2.765083747	0.867355526	-0.328305892	2.765083747	0.674288867
ENSG00000102780	-0.214612893	5.859747269	0.78581909	-0.277392795	5.859747269	0.723189857	-0.115197503	5.859747269	0.886117208	-0.951481169	5.859747269	0.100270279
ENSG00000102781	-0.642541961	5.126217221	0.359336553	-0.638844433	5.126217221	0.363027287	-0.382283367	5.126217221	0.620915447	-1.676760783	5.126217221	0.0000524
ENSG00000102786	0.283220704	5.825547097	0.715780996	0.542797046	5.825547097	0.456132915	0.09786776	5.825547097	0.901816362	1.342755302	5.825547097	0.001405886
ENSG00000102796	-0.164849173	2.461323836	0.833947542	0.236419813	2.461323836	0.763872262	-0.455720645	2.461323836	0.548405659	2.23991199	2.461323836	0.00000325
ENSG00000102802	1.289499031	4.590641696	0.02405825	1.609408337	4.590641696	0.002022848	1.352919763	4.590641696	0.014814991	0.150864018	4.590641696	0.849315891
ENSG00000102804	1.522878681	6.595692961	2.17E-05	1.456475671	6.595692961	0.000104376	0.072932789	6.595692961	0.926673082	0.641293749	6.595692961	0.358352997
ENSG00000102805	-0.261521079	2.912643413	0.738528483	-0.566101884	2.912643413	0.450463986	0.507434412	2.912643413	0.496582083	1.798359946	2.912643413	0.000399309
ENSG00000102858	0.281456632	4.40821588	0.717437169	0.427476698	4.40821588	0.571737222	0.036705115	4.40821588	0.962565869	-0.324867557	4.40821588	0.674847159
ENSG00000102870	-0.156963507	4.641520387	0.843552298	-0.258287304	4.641520387	0.742135735	-0.309121961	4.641520387	0.691450308	-1.406825025	4.641520387	0.003768516
ENSG00000102871	0.633175313	5.112858785	0.367213179	1.595288129	5.112858785	2.37E-05	0.128746274	5.112858785	0.870634264	-0.79998256	5.112858785	0.222733581
ENSG00000102882	-0.747549985	6.20762455	0.269719477	-0.542865715	6.20762455	0.460680465	-0.747363684	6.20762455	0.269356835	-0.587770081	6.20762455	0.417333778
ENSG00000102890	-0.026018481	2.050777917	0.974147544	-0.125602424	2.050777917	0.874717107	-0.254694615	2.050777917	0.747426089	-1.445776897	2.050777917	0.050495158
ENSG00000102893	-0.841908338	4.482870861	0.185362613	-1.129099385	4.482870861	0.037399914	-0.351018756	4.482870861	0.649772993	-0.827468524	4.482870861	0.199529459
ENSG00000102897	0.532687486	5.007434112	0.466432771	0.896696859	5.007434112	0.139427692	0.523565399	5.007434112	0.475328295	2.938451186	5.007434112	4.42E-16
ENSG00000102898	-0.036954303	7.544814519	0.964124414	-0.112172022	7.544814519	0.889030659	0.173550864	7.544814519	0.825477232	0.203517326	7.544814519	0.795215502
ENSG00000102900	-0.184209764	8.209665817	0.816850888	0.1506189	8.209665817	0.84797151	-0.047200955	8.209665817	0.954073897	-0.350454047	8.209665817	0.651033427
ENSG00000102901	-0.651524691	4.730250474	0.353175708	-0.829894084	4.730250474	0.196851584	-0.690269389	4.730250474	0.316367665	-1.017239061	4.730250474	0.082344742
ENSG00000102908	0.460182519	5.513992006	0.538991656	0.920851538	5.513992006	0.125473377	0.069606163	5.513992006	0.929295862	0.973680596	5.513992006	0.094751148
ENSG00000102910	-0.545256671	6.073966306	0.455433976	-0.801097934	6.073966306	0.21170121	-0.590520579	6.073966306	0.410339194	-1.54709389	6.073966306	0.000225595
ENSG00000102921	0.439480187	6.541527236	0.56264817	0.765468876	6.541527236	0.239555843	-0.014633045	6.541527236	0.986208958	-0.670652412	6.541527236	0.331395981
ENSG00000102934	-0.562269169	5.725446928	0.438152737	-0.726639434	5.725446928	0.278198459	-0.220676043	5.725446928	0.779800974	-0.511261764	5.725446928	0.4892189
ENSG00000102967	0.20009307	3.057994501	0.798674958	-0.33553342	3.057994501	0.664499644	-0.142310976	3.057994501	0.858097571	-1.292454702	3.057994501	0.036693198
ENSG00000102974	-0.069069086	7.345480414	0.932034766	-0.084968249	7.345480414	0.916108826	-0.332764847	7.345480414	0.668389404	0.337281908	7.345480414	0.662220074
ENSG00000102977	0.314271866	2.030241944	0.686596996	-0.005676172	2.030241944	0.993037604	0.269484615	2.030241944	0.729617779	-0.356891809	2.030241944	0.647190262
ENSG00000102978	0.042698987	3.706577623	0.956592313	0.089670194	3.706577623	0.909552451	0.066091976	3.706577623	0.932988124	-0.274985546	3.706577623	0.724362516
ENSG00000102981	-1.043280116	3.938835191	0.079107702	-1.64102024	3.938835191	0.001136578	-0.177723965	3.938835191	0.823161412	-0.917852914	3.938835191	0.149917884
ENSG00000102996	-0.693160071	3.183898953	0.324183625	-0.65830342	3.183898953	0.355565068	0.394291887	3.183898953	0.604189334	-0.199227696	3.183898953	0.799859946
ENSG00000103005	0.353483946	5.5513071	0.64639496	0.516827214	5.5513071	0.482157084	0.370657366	5.5513071	0.629589027	-0.180702547	5.5513071	0.819602203
ENSG00000103018	0.288490793	5.3768922	0.710496793	0.389667318	5.3768922	0.611880864	0.245141046	5.3768922	0.753691135	-0.272598503	5.3768922	0.727703343
ENSG00000103024	-0.750351624	3.087483396	0.283301667	-0.72678397	3.087483396	0.303839341	0.508844968	3.087483396	0.492446004	-0.690489795	3.087483396	0.337595822
ENSG00000103034	-0.042001905	7.910400234	0.959967119	0.12391737	7.910400234	0.874070377	1.51217354	7.910400234	0.001342948	-0.822973789	7.910400234	0.211774696
ENSG00000103035	0.448350508	7.131109205	0.551264189	0.449395197	7.131109205	0.550210634	0.164386396	7.131109205	0.834419105	-0.757603573	7.131109205	0.24992473
ENSG00000103037	0.080415493	3.167330015	0.918904231	-0.537209358	3.167330015	0.46666085	0.220673642	3.167330015	0.777908592	-0.953247683	3.167330015	0.150527616
ENSG00000103042	0.577473137	4.809614545	0.421863224	0.131980756	4.809614545	0.867099339	0.077805649	4.809614545	0.921312691	-0.845301949	4.809614545	0.185124786
ENSG00000103043	0.566297506	1.92708374	0.447399926	0.83824964	1.92708374	0.228976983	0.0396033	1.92708374	0.960638021	-0.818492467	1.92708374	0.28455951
ENSG00000103047	0.125792604	4.010783871	0.872993262	0.008536918	4.010783871	0.990614109	0.060120125	4.010783871	0.938658261	-1.280044756	4.010783871	0.027979038
ENSG00000103051	-0.367773965	4.603892851	0.632846802	-0.686830916	4.603892851	0.31854587	-0.456905023	4.603892851	0.54363719	-0.668589519	4.603892851	0.336360685
ENSG00000103056	-1.170230535	1.565217841	0.097794717	-1.125384405	1.565217841	0.117995363	-0.479172773	1.565217841	0.531748735	-2.040266511	1.565217841	0.007617818
ENSG00000103064	-0.106887993	3.312452957	0.893353394	-0.462113419	3.312452957	0.53860981	-0.141400542	3.312452957	0.858969553	-0.613927225	3.312452957	0.395497107
ENSG00000103066	-0.437880345	4.322040589	0.562434748	-0.231889005	4.322040589	0.768395862	-0.541876996	4.322040589	0.458914814	-0.549396171	4.322040589	0.451904418
ENSG00000103091	-0.144387966	3.999788866	0.855937374	-0.251060272	3.999788866	0.748958579	0.042475294	3.999788866	0.956787211	-0.336152571	3.999788866	0.663499777
ENSG00000103111	-0.068398036	6.569517694	0.933101648	-0.226559025	6.569517694	0.773843692	-0.058848834	6.569517694	0.942573085	-0.786176072	6.569517694	0.222526221
ENSG00000103121	-0.140449679	5.791565161	0.860077797	-0.424188332	5.791565161	0.576781016	0.109444146	5.791565161	0.889701234	0.559491757	5.791565161	0.439469289
ENSG00000103126	-0.423290229	3.853552052	0.576661458	0.101262613	3.853552052	0.897925328	0.194541834	3.853552052	0.804168676	-0.626613426	3.853552052	0.380251285
ENSG00000103145	-0.891209179	2.318418364	0.194610024	-1.860566298	2.318418364	0.002836074	-0.104642909	2.318418364	0.895870897	0.219801897	2.318418364	0.780259386
ENSG00000103148	-0.000220308	2.895546932	1.000093123	-0.201772941	2.895546932	0.797402248	0.471454031	2.895546932	0.528187625	-1.368591638	2.895546932	0.030703414
ENSG00000103150	-0.18560605	3.78989353	0.814938876	-0.187694992	3.78989353	0.812724863	0.160022507	3.78989353	0.838499331	-1.568976501	3.78989353	0.008000791
ENSG00000103160	-0.57886217	4.661503634	0.422217531	-0.569454158	4.661503634	0.431543887	-0.437680832	4.661503634	0.563164738	-0.540159135	4.661503634	0.460590543
ENSG00000103168	-0.10850937	2.269328151	0.891608838	0.001806022	2.269328151	0.998201784	-0.054494048	2.269328151	0.946111508	-1.131972781	2.269328151	0.109985526
ENSG00000103174	-0.282260807	5.071790491	0.718323769	-0.519936181	5.071790491	0.480595639	-0.325817245	5.071790491	0.674926121	-0.65216495	5.071790491	0.350751136
ENSG00000103187	0.147432364	6.283602204	0.851258414	0.040295515	6.283602204	0.958548823	-0.781568633	6.283602204	0.231981279	0.236353009	6.283602204	0.762354165
ENSG00000103194	0.244284809	6.984102482	0.75446424	0.447384215	6.984102482	0.562009391	0.070647571	6.984102482	0.930383017	0.646827261	6.984102482	0.352603041
ENSG00000103197	-0.132844352	4.387717357	0.867692858	-0.262384144	4.387717357	0.737960552	-0.028871479	4.387717357	0.971988211	-0.646353387	4.387717357	0.358301321
ENSG00000103199	-0.321714632	4.003165535	0.678832757	-0.79347951	4.003165535	0.232794893	-0.197945933	4.003165535	0.802769771	-1.577181961	4.003165535	0.002443883
ENSG00000103202	-1.007059276	5.719613686	0.089167647	-1.333435184	5.719613686	0.009522876	0.106224719	5.719613686	0.892140053	-0.180885537	5.719613686	0.820398364
ENSG00000103222	0.096080322	3.651685661	0.903031081	-0.345678289	3.651685661	0.654033295	-0.126045074	3.651685661	0.874445745	-1.593407767	3.651685661	0.003183689
ENSG00000103241	0.646929116	4.430368431	0.358719717	1.573822602	4.430368431	0.000519667	0.369583227	4.430368431	0.629163238	1.411630264	4.430368431	0.003891506
ENSG00000103245	-0.073760684	3.525776533	0.926735924	-0.031581837	3.525776533	0.968942027	-0.086520756	3.525776533	0.914112688	-0.767724734	3.525776533	0.260924256
ENSG00000103248	0.142903574	3.398582038	0.856037057	-0.084634574	3.398582038	0.91551107	0.001015186	3.398582038	0.99819603	-0.227446804	3.398582038	0.771868099
ENSG00000103249	-0.567744211	5.237686643	0.435673676	-0.74793315	5.237686643	0.26900246	-0.229803916	5.237686643	0.771383436	-1.256600088	5.237686643	0.019968662
ENSG00000103254	-0.382462754	2.374731462	0.622171103	-0.191869458	2.374731462	0.808656438	-0.151507671	2.374731462	0.84936414	-1.009555818	2.374731462	0.162850505
ENSG00000103257	0.391135189	6.219799578	0.608278555	0.303090944	6.219799578	0.695361896	-1.289269191	6.219799578	0.025211001	-1.341248444	6.219799578	0.021359939
ENSG00000103260	-0.954300632	3.04187766	0.166504256	-2.066982207	3.04187766	0.001157907	-0.357324514	3.04187766	0.647041727	-0.527021006	3.04187766	0.489259125
ENSG00000103264	-0.235739536	4.513334574	0.764694221	-0.264507845	4.513334574	0.735861425	-0.103221589	4.513334574	0.897439784	-1.721943957	4.513334574	0.000140292
ENSG00000103274	-0.152413459	4.559374158	0.854158999	0.200482598	4.559374158	0.801709093	-0.937314615	4.559374158	0.210890591	-0.627863213	4.559374158	0.430590267
ENSG00000103275	0.110576702	6.926505702	0.890824975	0.090042781	6.926505702	0.911159572	0.137456361	6.926505702	0.863822176	0.90454363	6.926505702	0.121995675
ENSG00000103313	3.06564445	1.833740049	0.0117921	5.954034655	1.833740049	8.48E-09	2.890251045	1.833740049	0.014028273	8.761656345	1.833740049	6.76E-17
ENSG00000103319	-1.067533075	3.489412177	0.070778304	-2.026340111	3.489412177	2.32E-05	0.227096289	3.489412177	0.771485276	-1.873788682	3.489412177	0.000193633
ENSG00000103326	-0.425124505	4.446273497	0.575747551	-0.197093168	4.446273497	0.803529571	-0.398875107	4.446273497	0.601989859	-1.395243419	4.446273497	0.007745116
ENSG00000103335	0.130784298	4.479637112	0.868181201	0.358653952	4.479637112	0.640336918	-0.534021589	4.479637112	0.466860893	-0.737769413	4.479637112	0.276801507
ENSG00000103342	-0.256151994	8.072980526	0.74439059	-0.304793523	8.072980526	0.696142719	-0.113907856	8.072980526	0.888107816	-0.104004765	8.072980526	0.89796068
ENSG00000103351	-0.254844776	4.066966368	0.74539319	-0.546439541	4.066966368	0.454877688	-0.05988937	4.066966368	0.9408295	-0.729537678	4.066966368	0.285625222
ENSG00000103353	0.013675925	5.308876982	0.985505552	0.318076303	5.308876982	0.6809584	-0.482919639	5.308876982	0.517674017	0.749238964	5.308876982	0.257972433
ENSG00000103356	0.402065706	2.654692846	0.599211261	0.506640263	2.654692846	0.498997477	-0.056546961	2.654692846	0.943934385	-2.030284592	2.654692846	0.003571215
ENSG00000103363	-0.216897861	5.807942263	0.783542255	-0.211972425	5.807942263	0.78845759	-0.194062589	5.807942263	0.806391295	0.241501324	5.807942263	0.757410107
ENSG00000103365	-0.292027655	6.319904311	0.708708954	-0.933206032	6.319904311	0.105863588	-0.085482154	6.319904311	0.915764377	-1.017613284	6.319904311	0.060282279
ENSG00000103381	-0.683541814	5.23798399	0.31967061	-0.209011124	5.23798399	0.791447202	-0.254823928	5.23798399	0.745746459	-1.177090727	5.23798399	0.020772598
ENSG00000103404	-0.341754029	4.187603339	0.658383038	-0.19128216	4.187603339	0.808958395	-0.350503867	4.187603339	0.64979856	-0.38846756	4.187603339	0.61134729
ENSG00000103415	-0.008676537	4.801856975	0.992082045	0.017174829	4.801856975	0.98224707	-0.407277483	4.801856975	0.593513982	-0.28424618	4.801856975	0.715932785
ENSG00000103423	-0.074326642	4.844406841	0.926229753	-0.151347387	4.844406841	0.848998819	0.371483614	4.844406841	0.628363979	-0.069090633	4.844406841	0.93126323
ENSG00000103429	0.051028673	6.336145306	0.949130032	0.254696153	6.336145306	0.74414585	-0.186032146	6.336145306	0.814387061	-0.214928262	6.336145306	0.785449485
ENSG00000103479	-0.198093013	3.61338585	0.80239448	-0.600651437	3.61338585	0.411332386	0.181093046	3.61338585	0.817408793	0.033536141	3.61338585	0.966058393
ENSG00000103490	-0.830571852	4.507318161	0.199114192	-0.692013848	4.507318161	0.317227463	0.051502344	4.507318161	0.947325236	-0.8286495	4.507318161	0.203973813
ENSG00000103494	0.059974961	3.971043744	0.939096344	-0.185744275	3.971043744	0.814394688	-0.162102654	3.971043744	0.838379306	0.27536712	3.971043744	0.723768938
ENSG00000103496	0.326399621	6.951904568	0.672237214	0.614149655	6.951904568	0.387380282	-0.099702718	6.951904568	0.901657526	-0.446076815	6.951904568	0.555632343
ENSG00000103502	-0.254377099	5.096514921	0.746057857	-0.542405717	5.096514921	0.458043048	0.505745417	5.096514921	0.493217037	-0.076581978	5.096514921	0.923951485
ENSG00000103507	-0.24952573	4.577733757	0.750903643	-0.210920637	4.577733757	0.789470406	0.326629051	4.577733757	0.672269039	-0.847134258	4.577733757	0.184240581
ENSG00000103510	0.214807901	2.982279026	0.78408742	0.05709738	2.982279026	0.942563585	0.564856981	2.982279026	0.437491659	0.056679432	2.982279026	0.943663804
ENSG00000103512	0.108838336	5.152628829	0.890665607	0.145854901	5.152628829	0.853402162	-0.128146524	5.152628829	0.872346508	-0.080398246	5.152628829	0.919976939
ENSG00000103540	-0.4200886	6.164740097	0.583330325	-0.725923962	6.164740097	0.27836812	-0.464123541	6.164740097	0.538169487	0.153924468	6.164740097	0.845738908
ENSG00000103544	0.220364283	5.183466251	0.77852805	0.222541132	5.183466251	0.77638877	0.043850485	5.183466251	0.956300683	-0.24940739	5.183466251	0.750793455
ENSG00000103549	0.102319327	3.024863402	0.896889847	0.03727473	3.024863402	0.96238609	-0.555096822	3.024863402	0.45066942	-0.716414133	3.024863402	0.31608616
ENSG00000103550	0.631204713	6.320642441	0.367962247	0.73733935	6.320642441	0.265779286	-0.093772772	6.320642441	0.907430243	-0.914576577	6.320642441	0.121565847
ENSG00000103591	-0.322165023	5.908596075	0.678694989	-0.316101453	5.908596075	0.684705984	-0.359547625	5.908596075	0.641716184	-0.613212571	5.908596075	0.387663706
ENSG00000103642	0.898348609	7.403136612	0.126460209	1.205238036	7.403136612	0.007209165	-0.036813937	7.403136612	0.964081015	1.44132437	7.403136612	0.000115608
ENSG00000103653	-0.219503912	2.158450812	0.781111265	-0.131061191	2.158450812	0.868781915	-0.791568514	2.158450812	0.270254923	-0.802185682	2.158450812	0.281537359
ENSG00000103657	0.184128127	5.406086935	0.814756474	-0.368456128	5.406086935	0.632548897	-0.489592204	5.406086935	0.510873812	-0.737540446	5.406086935	0.270109564
ENSG00000103671	0.245018517	4.992381118	0.753877908	0.462576593	4.992381118	0.537033087	-0.403082336	4.992381118	0.597770477	0.107184588	4.992381118	0.892259537
ENSG00000103707	-0.400880975	3.243949251	0.600895735	-0.649114127	3.243949251	0.368042015	-0.130848434	3.243949251	0.870077282	-1.410074241	3.243949251	0.021986854
ENSG00000103769	-0.008766052	6.684174154	0.99209762	0.155570609	6.684174154	0.844579457	0.070385271	6.684174154	0.930284303	-0.801413719	6.684174154	0.209165854
ENSG00000103811	-0.277548712	3.511558371	0.722065293	-0.652425162	3.511558371	0.361430767	0.772582057	3.511558371	0.24800563	0.368119284	3.511558371	0.631671309
ENSG00000103852	-0.060131668	4.472652747	0.94038384	0.149303454	4.472652747	0.849736301	-0.336196016	4.472652747	0.664051307	1.305590223	4.472652747	0.005147272
ENSG00000103855	-0.282521831	4.646355174	0.717841867	-0.019247049	4.646355174	0.981452528	-0.297796313	4.646355174	0.70267199	0.277067173	4.646355174	0.721971565
ENSG00000103876	-1.465889398	3.750640692	0.006897228	-1.206854493	3.750640692	0.038789995	0.051831759	3.750640692	0.946714954	-0.776897237	3.750640692	0.257158484
ENSG00000103888	1.208485476	2.224309803	0.103871578	0.919340588	2.224309803	0.241330242	0.464186276	2.224309803	0.570202655	1.03904145	2.224309803	0.186520097
ENSG00000103932	-0.079181847	4.352490307	0.921455849	-0.072288744	4.352490307	0.928312064	-0.549213098	4.352490307	0.451667587	-1.193286703	4.352490307	0.028474239
ENSG00000103942	-0.223911794	2.433131101	0.779466525	0.546135825	2.433131101	0.487519416	-0.289047349	2.433131101	0.71629817	4.47144745	2.433131101	2.83E-14
ENSG00000103966	0.537760045	5.984311361	0.461109809	1.023696109	5.984311361	0.055559562	-0.22822653	5.984311361	0.772148853	0.124214565	5.984311361	0.875800179
ENSG00000103978	0.305106826	6.280890112	0.693796096	0.327485769	6.280890112	0.671537075	-0.066786002	6.280890112	0.93416931	-0.102455285	6.280890112	0.898286129
ENSG00000103994	-0.226701915	8.116720794	0.773737256	-0.347890775	8.116720794	0.653633425	-0.27244128	8.116720794	0.72821205	0.281782853	8.116720794	0.717082404
ENSG00000103995	-0.136604086	6.38566029	0.865010301	-0.341297488	6.38566029	0.65971752	-0.142287236	6.38566029	0.859272964	-0.607376028	6.38566029	0.393236343
ENSG00000104047	-0.102315498	3.145105777	0.897850996	-0.792203917	3.145105777	0.250938905	0.044826849	3.145105777	0.954079217	-0.316407634	3.145105777	0.68331246
ENSG00000104064	0.216613364	5.011836362	0.782298951	0.370102321	5.011836362	0.629487364	0.207528049	5.011836362	0.791291611	0.923255226	5.011836362	0.118934728
ENSG00000104067	-0.063949326	7.732282537	0.937451558	0.236022075	7.732282537	0.762662587	-0.613930724	7.732282537	0.386559674	-0.106320047	7.732282537	0.895085277
ENSG00000104081	2.059430376	3.648576629	2.97E-07	1.890613055	3.648576629	4.73E-06	0.501029828	3.648576629	0.498507433	-0.677199695	3.648576629	0.345858633
ENSG00000104093	0.094650489	4.569548973	0.90470943	0.325237857	4.569548973	0.673923248	0.739053405	4.569548973	0.267995714	1.272134365	4.569548973	0.007810147
ENSG00000104129	-0.065116999	3.370606328	0.935396931	-0.531698659	3.370606328	0.470674398	-0.1906406	3.370606328	0.809696261	-0.731611764	3.370606328	0.291676144
ENSG00000104131	0.052926992	8.286296495	0.94625485	0.057079193	8.286296495	0.942109181	0.0127482	8.286296495	0.986327056	-0.404048646	8.286296495	0.597719439
ENSG00000104133	0.295960562	4.924527972	0.703021771	0.308552412	4.924527972	0.690523884	-0.320638967	4.924527972	0.679674639	1.339030583	4.924527972	0.002547628
ENSG00000104142	-0.105811412	4.847764284	0.895897082	-0.415520664	4.847764284	0.58784403	-0.470823629	4.847764284	0.533590886	-2.772019896	4.847764284	0.00000235
ENSG00000104154	-0.278412141	3.000999738	0.720233438	0.693021505	3.000999738	0.323349658	-0.274355021	3.000999738	0.724726164	1.510789983	3.000999738	0.002764284
ENSG00000104164	-0.523280426	6.035105422	0.477167921	-0.592327318	6.035105422	0.408174395	-0.089170785	6.035105422	0.91246381	-0.422954414	6.035105422	0.580636396
ENSG00000104177	0.096089088	5.664275864	0.904605877	-0.101514189	5.664275864	0.899861788	0.043325381	5.664275864	0.956927953	0.864986155	5.664275864	0.156116174
ENSG00000104205	-0.295939151	4.178599806	0.704569621	-0.44198727	4.178599806	0.558836089	0.011611468	4.178599806	0.98729549	-0.890038593	4.178599806	0.164815258
ENSG00000104213	1.203846049	5.038458133	0.015275716	1.978634578	5.038458133	1.72E-07	0.436378268	5.038458133	0.562444777	0.847290136	5.038458133	0.181008763
ENSG00000104218	0.1645159	5.873254833	0.834671001	-0.137095676	5.873254833	0.863413884	0.064309633	5.873254833	0.935626362	0.866049077	5.873254833	0.154581399
ENSG00000104219	0.305414231	4.792633277	0.693544405	0.200722321	4.792633277	0.798225913	0.1942229	4.792633277	0.804585622	-0.135336581	4.792633277	0.864862943
ENSG00000104228	-0.45824305	3.189491751	0.542559063	-0.784308314	3.189491751	0.248785219	-0.283929354	3.189491751	0.716165589	-1.145626743	3.189491751	0.063250813
ENSG00000104231	-0.181822477	3.074767078	0.819058029	-0.49568212	3.074767078	0.515047093	0.33093938	3.074767078	0.668744124	-0.402707415	3.074767078	0.603642526
ENSG00000104267	1.972618003	5.569575201	4.41E-07	1.6274569	5.569575201	0.000106981	1.33643171	5.569575201	0.00430416	-0.180724388	5.569575201	0.819342264
ENSG00000104299	-0.231171086	2.57229775	0.768117197	-0.180749812	2.57229775	0.81840025	0.377536795	2.57229775	0.621232745	-0.725306279	2.57229775	0.316186813
ENSG00000104312	2.270169357	5.92880688	8.49E-12	3.401851548	5.92880688	5.68E-20	0.716105088	5.92880688	0.288430083	3.857162844	5.92880688	2.33E-22
ENSG00000104320	1.11548296	6.55613125	0.026829705	2.317916414	6.55613125	4.82E-11	0.241741244	6.55613125	0.756993376	2.292503392	6.55613125	9.12E-11
ENSG00000104325	0.29563426	5.800086009	0.703405343	1.002894427	5.800086009	0.066368287	0.333466077	5.800086009	0.665965418	0.407885776	5.800086009	0.592945249
ENSG00000104331	0.181478648	5.811606777	0.818612244	0.11619035	5.811606777	0.885801401	0.048979127	5.811606777	0.951546685	-0.056175715	5.811606777	0.945148247
ENSG00000104341	-0.25089787	3.575092626	0.749028901	-0.478911822	3.575092626	0.521757935	0.192436144	3.575092626	0.806291912	-0.685119362	3.575092626	0.329746346
ENSG00000104343	0.343161408	3.981903379	0.655905511	0.032007807	3.981903379	0.967561574	0.406719793	3.981903379	0.592435665	-0.155724345	3.981903379	0.843988796
ENSG00000104356	0.295054685	4.819373535	0.703729532	0.229618679	4.819373535	0.769157192	0.082254577	4.819373535	0.916571157	-1.502274564	4.819373535	0.002642299
ENSG00000104365	0.070381371	5.361722012	0.929487185	-0.006451688	5.361722012	0.994290377	0.09837174	5.361722012	0.901485169	-0.479966135	5.361722012	0.520362759
ENSG00000104368	1.638992124	5.899665789	3.91E-06	0.89250226	5.899665789	0.134869186	0.414613315	5.899665789	0.585277817	-0.77150627	5.899665789	0.239977575
ENSG00000104375	-0.20737594	4.893681889	0.792924246	0.115621162	4.893681889	0.883681216	-0.492208147	4.893681889	0.508058849	0.808182755	4.893681889	0.20673559
ENSG00000104388	-0.074823584	7.576477465	0.926696545	-0.058880987	7.576477465	0.942496056	-0.023242734	7.576477465	0.977706534	0.3455917	7.576477465	0.654458694
ENSG00000104408	0.037556483	6.763871946	0.961608178	-0.090023171	6.763871946	0.910843314	0.704301089	6.763871946	0.29751729	0.634063741	6.763871946	0.365459875
ENSG00000104412	0.15445214	6.135865168	0.845608786	0.349935302	6.135865168	0.650485098	-0.177582985	6.135865168	0.822852653	-0.158792842	6.135865168	0.84167644
ENSG00000104419	0.543929041	8.401997938	0.455360841	-0.14295968	8.401997938	0.858249787	-0.151997578	8.401997938	0.849208005	-0.322871684	8.401997938	0.678596162
ENSG00000104427	-0.89667349	3.819589304	0.166406829	-1.13131309	3.819589304	0.05865595	-0.723041254	3.819589304	0.295260183	-0.382089425	3.819589304	0.618954302
ENSG00000104432	2.107805364	1.981677594	0.011462125	4.596656278	1.981677594	4.98E-10	0.605686446	1.981677594	0.526511231	6.071331301	1.981677594	5.90E-15
ENSG00000104442	-0.510747311	6.883247203	0.489844166	-0.809181481	6.883247203	0.200990918	-0.367089217	6.883247203	0.636037534	-1.035710282	6.883247203	0.049649376
ENSG00000104450	0.199401685	4.862168015	0.799580799	0.574622086	4.862168015	0.424937599	0.420018385	4.862168015	0.579777703	0.744490997	4.862168015	0.263734413
ENSG00000104472	-0.124573617	5.570990254	0.876132882	0.003523418	5.570990254	0.995576702	0.198629575	5.570990254	0.800075284	0.694523853	5.570990254	0.309588119
ENSG00000104490	-0.83142918	1.788383559	0.245193236	-2.710189621	1.788383559	0.000157485	-0.047794346	1.788383559	0.952501479	-1.857964722	1.788383559	0.008383637
ENSG00000104497	0.577325185	2.848183308	0.436446221	0.522741419	2.848183308	0.487863101	0.465818663	2.848183308	0.538538817	1.578222903	2.848183308	0.004794936
ENSG00000104517	0.043115606	6.588866095	0.957132581	0.005732726	6.588866095	0.993909755	-0.131186428	6.588866095	0.870374341	-0.288895257	6.588866095	0.711747333
ENSG00000104518	0.134376013	4.402211024	0.864587596	0.651687811	4.402211024	0.350369153	0.003029085	4.402211024	0.996120905	-1.165349413	4.402211024	0.036989554
ENSG00000104522	-0.639106252	6.08951744	0.375193399	-1.246793563	6.08951744	0.031500462	-0.529573885	6.08951744	0.47741191	-0.381206114	6.08951744	0.62234991
[truncated: 9,399 more rows]
