# Supplementary material for: Development of a bioinformatics platform for analysis of quantitative transcriptomics and proteomics data: the OMnalysis
Source: PeerJ. 2021 Nov 9;9:e12415. doi: 10.7717/peerj.12415 (PMC8588854; doi:10.7717/peerj.12415)
Supplement: Supplemental Information 20 [file peerj-09-12415-s020.xlsx]

## Sheet: String_treatment1
category	term	number_of_genes	number_of_genes_in_background	ncbiTaxonId	inputGenes	preferredNames	p_value	fdr	description
Component	GO.0005576	18	753	9913	9913.ENSBTAP00000001383,9913.ENSBTAP00000002914,9913.ENSBTAP00000003414,9913.ENSBTAP00000003930,9913.ENSBTAP00000008132,9913.ENSBTAP00000009800,9913.ENSBTAP00000012837,9913.ENSBTAP00000014585,9913.ENSBTAP00000016453,9913.ENSBTAP00000019538,9913.ENSBTAP00000022375,9913.ENSBTAP00000024695,9913.ENSBTAP00000026747,9913.ENSBTAP00000027556,9913.ENSBTAP00000027793,9913.ENSBTAP00000034497,9913.ENSBTAP000…	SAO,APOA1,PGLYRP1,CAMP,ACTG1,CFB,A1BG,TTR,APOC3,PAEP,FABP3,MGC137211,CATHL4,MMP9,SERPINF2,CATHL2,CATHL3,MGC137014	3.11e-21	2.83e-19	extracellular region
Component	GO.0005615	8	411	9913	9913.ENSBTAP00000001383,9913.ENSBTAP00000002914,9913.ENSBTAP00000008132,9913.ENSBTAP00000014585,9913.ENSBTAP00000016453,9913.ENSBTAP00000022375,9913.ENSBTAP00000027556,9913.ENSBTAP00000027793	SAO,APOA1,ACTG1,TTR,APOC3,FABP3,MMP9,SERPINF2	1.89e-08	8.61e-07	extracellular space
Component	GO.0030139	3	35	9913	9913.ENSBTAP00000002914,9913.ENSBTAP00000008132,9913.ENSBTAP00000024572	APOA1,ACTG1,VIM	1.24e-05	0.00038	endocytic vesicle
Component	GO.0034366	2	5	9913	9913.ENSBTAP00000002914,9913.ENSBTAP00000016453	APOA1,APOC3	2.88e-05	0.00066	spherical high-density lipoprotein particle
Component	GO.0042627	2	7	9913	9913.ENSBTAP00000002914,9913.ENSBTAP00000016453	APOA1,APOC3	4.93e-05	0.0009	chylomicron
Component	GO.0034361	2	8	9913	9913.ENSBTAP00000002914,9913.ENSBTAP00000016453	APOA1,APOC3	6.16e-05	0.00093	very-low-density lipoprotein particle
Component	GO.0045335	2	22	9913	9913.ENSBTAP00000008132,9913.ENSBTAP00000024572	ACTG1,VIM	0.00037	0.0028	phagocytic vesicle
Component	GO.0032991	8	1711	9913	9913.ENSBTAP00000002914,9913.ENSBTAP00000006348,9913.ENSBTAP00000008132,9913.ENSBTAP00000016453,9913.ENSBTAP00000024572,9913.ENSBTAP00000024695,9913.ENSBTAP00000027793,9913.ENSBTAP00000037834	APOA1,CNOT10,ACTG1,APOC3,VIM,MGC137211,SERPINF2,MGC137014	0.00061	0.0043	protein-containing complex
Component	GO.0005581	2	31	9913	9913.ENSBTAP00000024695,9913.ENSBTAP00000037834	MGC137211,MGC137014	0.00071	0.0046	collagen trimer
Function	GO.0042802	7	439	9913	9913.ENSBTAP00000002914,9913.ENSBTAP00000008132,9913.ENSBTAP00000014585,9913.ENSBTAP00000017854,9913.ENSBTAP00000019538,9913.ENSBTAP00000024572,9913.ENSBTAP00000027793	APOA1,ACTG1,TTR,GLYCAM1,PAEP,VIM,SERPINF2	6.49e-07	8.43e-05	identical protein binding
Function	GO.0005515	11	1679	9913	9913.ENSBTAP00000002914,9913.ENSBTAP00000006465,9913.ENSBTAP00000008132,9913.ENSBTAP00000014585,9913.ENSBTAP00000016453,9913.ENSBTAP00000017854,9913.ENSBTAP00000019538,9913.ENSBTAP00000022375,9913.ENSBTAP00000024107,9913.ENSBTAP00000024572,9913.ENSBTAP00000027793	APOA1,PFN1,ACTG1,TTR,APOC3,GLYCAM1,PAEP,FABP3,PEBP1,VIM,SERPINF2	1.34e-06	8.68e-05	protein binding
Function	GO.0008289	5	193	9913	9913.ENSBTAP00000002914,9913.ENSBTAP00000016453,9913.ENSBTAP00000019538,9913.ENSBTAP00000022375,9913.ENSBTAP00000024107	APOA1,APOC3,PAEP,FABP3,PEBP1	3.28e-06	0.00014	lipid binding
Function	GO.0005488	14	3429	9913	9913.ENSBTAP00000001383,9913.ENSBTAP00000002914,9913.ENSBTAP00000003414,9913.ENSBTAP00000006465,9913.ENSBTAP00000008132,9913.ENSBTAP00000014585,9913.ENSBTAP00000016453,9913.ENSBTAP00000017854,9913.ENSBTAP00000019538,9913.ENSBTAP00000022375,9913.ENSBTAP00000024107,9913.ENSBTAP00000024572,9913.ENSBTAP00000027556,9913.ENSBTAP00000027793	SAO,APOA1,PGLYRP1,PFN1,ACTG1,TTR,APOC3,GLYCAM1,PAEP,FABP3,PEBP1,VIM,MMP9,SERPINF2	6.71e-06	0.00022	binding
Function	GO.0070653	2	3	9913	9913.ENSBTAP00000002914,9913.ENSBTAP00000016453	APOA1,APOC3	1.37e-05	0.00036	high-density lipoprotein particle receptor binding
Function	GO.0036041	2	8	9913	9913.ENSBTAP00000019538,9913.ENSBTAP00000022375	PAEP,FABP3	6.16e-05	0.0013	long-chain fatty acid binding
Function	GO.0043167	9	1741	9913	9913.ENSBTAP00000001383,9913.ENSBTAP00000002914,9913.ENSBTAP00000003414,9913.ENSBTAP00000008132,9913.ENSBTAP00000016453,9913.ENSBTAP00000019538,9913.ENSBTAP00000022375,9913.ENSBTAP00000024107,9913.ENSBTAP00000027556	SAO,APOA1,PGLYRP1,ACTG1,APOC3,PAEP,FABP3,PEBP1,MMP9	0.00011	0.0018	ion binding
Function	GO.0098772	5	525	9913	9913.ENSBTAP00000002914,9913.ENSBTAP00000014585,9913.ENSBTAP00000016453,9913.ENSBTAP00000024107,9913.ENSBTAP00000027793	APOA1,TTR,APOC3,PEBP1,SERPINF2	0.00036	0.0045	molecular function regulator
Function	GO.0043168	6	830	9913	9913.ENSBTAP00000002914,9913.ENSBTAP00000008132,9913.ENSBTAP00000016453,9913.ENSBTAP00000019538,9913.ENSBTAP00000022375,9913.ENSBTAP00000024107	APOA1,ACTG1,APOC3,PAEP,FABP3,PEBP1	0.00037	0.0045	anion binding
Function	GO.0030234	4	285	9913	9913.ENSBTAP00000002914,9913.ENSBTAP00000016453,9913.ENSBTAP00000024107,9913.ENSBTAP00000027793	APOA1,APOC3,PEBP1,SERPINF2	0.00036	0.0045	enzyme regulator activity
Function	GO.0005200	2	21	9913	9913.ENSBTAP00000008132,9913.ENSBTAP00000024572	ACTG1,VIM	0.00034	0.0045	structural constituent of cytoskeleton
Function	GO.0004857	3	128	9913	9913.ENSBTAP00000016453,9913.ENSBTAP00000024107,9913.ENSBTAP00000027793	APOC3,PEBP1,SERPINF2	0.0005	0.0045	enzyme inhibitor activity
Function	GO.0043178	2	30	9913	9913.ENSBTAP00000002914,9913.ENSBTAP00000019538	APOA1,PAEP	0.00067	0.0054	alcohol binding
Function	GO.0004867	2	36	9913	9913.ENSBTAP00000024107,9913.ENSBTAP00000027793	PEBP1,SERPINF2	0.00094	0.0072	serine-type endopeptidase inhibitor activity
Function	GO.0019899	4	449	9913	9913.ENSBTAP00000002914,9913.ENSBTAP00000008132,9913.ENSBTAP00000024107,9913.ENSBTAP00000027793	APOA1,ACTG1,PEBP1,SERPINF2	0.0019	0.0137	enzyme binding
Function	GO.0036094	5	807	9913	9913.ENSBTAP00000002914,9913.ENSBTAP00000008132,9913.ENSBTAP00000019538,9913.ENSBTAP00000022375,9913.ENSBTAP00000024107	APOA1,ACTG1,PAEP,FABP3,PEBP1	0.0024	0.015	small molecule binding
Function	GO.0046914	3	304	9913	9913.ENSBTAP00000001383,9913.ENSBTAP00000003414,9913.ENSBTAP00000027556	SAO,PGLYRP1,MMP9	0.0057	0.0285	transition metal ion binding
Function	GO.0005543	2	96	9913	9913.ENSBTAP00000002914,9913.ENSBTAP00000016453	APOA1,APOC3	0.0061	0.0294	phospholipid binding
InterPro	IPR018216	4	11	9913	9913.ENSBTAP00000003930,9913.ENSBTAP00000026747,9913.ENSBTAP00000034497,9913.ENSBTAP00000034498	CAMP,CATHL4,CATHL2,CATHL3	2.15e-09	1.89e-07	Cathelicidin, conserved site
InterPro	IPR001894	4	12	9913	9913.ENSBTAP00000003930,9913.ENSBTAP00000026747,9913.ENSBTAP00000034497,9913.ENSBTAP00000034498	CAMP,CATHL4,CATHL2,CATHL3	2.86e-09	1.89e-07	Cathelicidin
InterPro	IPR001073	2	33	9913	9913.ENSBTAP00000024695,9913.ENSBTAP00000037834	MGC137211,MGC137014	0.0008	0.0235	C1q domain
InterPro	IPR012674	2	47	9913	9913.ENSBTAP00000019538,9913.ENSBTAP00000022375	PAEP,FABP3	0.0016	0.0317	Calycin
InterPro	IPR008983	2	52	9913	9913.ENSBTAP00000024695,9913.ENSBTAP00000037834	MGC137211,MGC137014	0.0019	0.0317	Tumour necrosis factor-like domain superfamily
InterPro	IPR000566	2	45	9913	9913.ENSBTAP00000019538,9913.ENSBTAP00000022375	PAEP,FABP3	0.0014	0.0317	Lipocalin/cytosolic fatty-acid binding domain
KEGG	bta03320	4	72	9913	9913.ENSBTAP00000002914,9913.ENSBTAP00000016453,9913.ENSBTAP00000022375,9913.ENSBTAP00000023750	APOA1,APOC3,FABP3,CD36	1.92e-06	0.00011	PPAR signaling pathway
KEGG	bta04970	4	89	9913	9913.ENSBTAP00000003930,9913.ENSBTAP00000026747,9913.ENSBTAP00000034497,9913.ENSBTAP00000034498	CAMP,CATHL4,CATHL2,CATHL3	4.32e-06	0.00013	Salivary secretion
KEGG	bta04979	3	46	9913	9913.ENSBTAP00000002914,9913.ENSBTAP00000016453,9913.ENSBTAP00000023750	APOA1,APOC3,CD36	2.69e-05	0.00053	Cholesterol metabolism
KEGG	bta04621	4	163	9913	9913.ENSBTAP00000003930,9913.ENSBTAP00000026747,9913.ENSBTAP00000034497,9913.ENSBTAP00000034498	CAMP,CATHL4,CATHL2,CATHL3	4.36e-05	0.00064	NOD-like receptor signaling pathway
KEGG	bta05152	4	180	9913	9913.ENSBTAP00000003930,9913.ENSBTAP00000026747,9913.ENSBTAP00000034497,9913.ENSBTAP00000034498	CAMP,CATHL4,CATHL2,CATHL3	6.36e-05	0.00075	Tuberculosis
KEGG	bta04975	2	44	9913	9913.ENSBTAP00000002914,9913.ENSBTAP00000023750	APOA1,CD36	0.0014	0.0136	Fat digestion and absorption
KEGG	bta05132	2	77	9913	9913.ENSBTAP00000006465,9913.ENSBTAP00000008132	PFN1,ACTG1	0.004	0.0338	Salmonella infection
KEGG	bta04610	2	82	9913	9913.ENSBTAP00000009800,9913.ENSBTAP00000027793	CFB,SERPINF2	0.0045	0.0338	Complement and coagulation cascades
KEGG	bta04670	2	107	9913	9913.ENSBTAP00000008132,9913.ENSBTAP00000027556	ACTG1,MMP9	0.0075	0.0492	Leukocyte transendothelial migration
Keyword	KW-0964	16	805	9913	9913.ENSBTAP00000001383,9913.ENSBTAP00000002914,9913.ENSBTAP00000003414,9913.ENSBTAP00000003930,9913.ENSBTAP00000009800,9913.ENSBTAP00000012837,9913.ENSBTAP00000014585,9913.ENSBTAP00000016453,9913.ENSBTAP00000019538,9913.ENSBTAP00000024695,9913.ENSBTAP00000026747,9913.ENSBTAP00000027556,9913.ENSBTAP00000027793,9913.ENSBTAP00000034497,9913.ENSBTAP00000034498,9913.ENSBTAP00000037834	SAO,APOA1,PGLYRP1,CAMP,CFB,A1BG,TTR,APOC3,PAEP,MGC137211,CATHL4,MMP9,SERPINF2,CATHL2,CATHL3,MGC137014	3.01e-17	2.38e-15	Secreted
Keyword	KW-0732	17	2624	9913	9913.ENSBTAP00000001383,9913.ENSBTAP00000002914,9913.ENSBTAP00000003414,9913.ENSBTAP00000003930,9913.ENSBTAP00000009800,9913.ENSBTAP00000012837,9913.ENSBTAP00000014585,9913.ENSBTAP00000016453,9913.ENSBTAP00000017854,9913.ENSBTAP00000019538,9913.ENSBTAP00000024695,9913.ENSBTAP00000026747,9913.ENSBTAP00000027556,9913.ENSBTAP00000027793,9913.ENSBTAP00000034497,9913.ENSBTAP00000034498,9913.ENSBTAP000…	SAO,APOA1,PGLYRP1,CAMP,CFB,A1BG,TTR,APOC3,GLYCAM1,PAEP,MGC137211,CATHL4,MMP9,SERPINF2,CATHL2,CATHL3,MGC137014	1.46e-10	5.77e-09	Signal
Keyword	KW-0044	5	41	9913	9913.ENSBTAP00000003414,9913.ENSBTAP00000003930,9913.ENSBTAP00000026747,9913.ENSBTAP00000034497,9913.ENSBTAP00000034498	PGLYRP1,CAMP,CATHL4,CATHL2,CATHL3	2.11e-09	5.55e-08	Antibiotic
Keyword	KW-1015	13	1691	9913	9913.ENSBTAP00000001383,9913.ENSBTAP00000003414,9913.ENSBTAP00000003930,9913.ENSBTAP00000009800,9913.ENSBTAP00000012837,9913.ENSBTAP00000019538,9913.ENSBTAP00000023750,9913.ENSBTAP00000024107,9913.ENSBTAP00000026747,9913.ENSBTAP00000027556,9913.ENSBTAP00000027793,9913.ENSBTAP00000034497,9913.ENSBTAP00000034498	SAO,PGLYRP1,CAMP,CFB,A1BG,PAEP,CD36,PEBP1,CATHL4,MMP9,SERPINF2,CATHL2,CATHL3	1.2e-08	1.9e-07	Disulfide bond
Keyword	KW-0325	11	1121	9913	9913.ENSBTAP00000001383,9913.ENSBTAP00000002914,9913.ENSBTAP00000009800,9913.ENSBTAP00000012837,9913.ENSBTAP00000014585,9913.ENSBTAP00000016453,9913.ENSBTAP00000017854,9913.ENSBTAP00000023750,9913.ENSBTAP00000024572,9913.ENSBTAP00000027556,9913.ENSBTAP00000027793	SAO,APOA1,CFB,A1BG,TTR,APOC3,GLYCAM1,CD36,VIM,MMP9,SERPINF2	2.28e-08	3e-07	Glycoprotein
Keyword	KW-0558	3	15	9913	9913.ENSBTAP00000002914,9913.ENSBTAP00000008132,9913.ENSBTAP00000016453	APOA1,ACTG1,APOC3	1.22e-06	1.38e-05	Oxidation
Keyword	KW-0027	3	36	9913	9913.ENSBTAP00000003930,9913.ENSBTAP00000026747,9913.ENSBTAP00000034497	CAMP,CATHL4,CATHL2	1.35e-05	0.00013	Amidation
Keyword	KW-0873	3	46	9913	9913.ENSBTAP00000003414,9913.ENSBTAP00000034497,9913.ENSBTAP00000034498	PGLYRP1,CATHL2,CATHL3	2.69e-05	0.00024	Pyrrolidone carboxylic acid
Keyword	KW-0295	2	5	9913	9913.ENSBTAP00000003414,9913.ENSBTAP00000026747	PGLYRP1,CATHL4	2.88e-05	0.00024	Fungicide
Keyword	KW-0722	2	30	9913	9913.ENSBTAP00000024107,9913.ENSBTAP00000027793	PEBP1,SERPINF2	0.00067	0.0048	Serine protease inhibitor
Keyword	KW-0813	6	1126	9913	9913.ENSBTAP00000002914,9913.ENSBTAP00000014585,9913.ENSBTAP00000016453,9913.ENSBTAP00000019538,9913.ENSBTAP00000022375,9913.ENSBTAP00000023750	APOA1,TTR,APOC3,PAEP,FABP3,CD36	0.0018	0.0103	Transport
Keyword	KW-0445	2	49	9913	9913.ENSBTAP00000002914,9913.ENSBTAP00000016453	APOA1,APOC3	0.0017	0.0103	Lipid transport
Keyword	KW-0176	2	47	9913	9913.ENSBTAP00000024695,9913.ENSBTAP00000037834	MGC137211,MGC137014	0.0016	0.0103	Collagen
Keyword	KW-0621	2	62	9913	9913.ENSBTAP00000019538,9913.ENSBTAP00000022375	PAEP,FABP3	0.0027	0.0131	Polymorphism
Keyword	KW-0865	2	82	9913	9913.ENSBTAP00000009800,9913.ENSBTAP00000027556	CFB,MMP9	0.0045	0.021	Zymogen
Keyword	KW-0446	2	87	9913	9913.ENSBTAP00000022375,9913.ENSBTAP00000024107	FABP3,PEBP1	0.0051	0.0222	Lipid-binding
Keyword	KW-0399	2	108	9913	9913.ENSBTAP00000003414,9913.ENSBTAP00000009800	PGLYRP1,CFB	0.0076	0.0317	Innate immunity
Keyword	KW-0564	2	120	9913	9913.ENSBTAP00000002914,9913.ENSBTAP00000023750	APOA1,CD36	0.0093	0.0368	Palmitate
NetworkNeighborAL	CL.36350	5	50	9913	9913.ENSBTAP00000003930,9913.ENSBTAP00000019538,9913.ENSBTAP00000026747,9913.ENSBTAP00000034497,9913.ENSBTAP00000034498	CAMP,PAEP,CATHL4,CATHL2,CATHL3	5.31e-09	5.84e-07	mixed, incl. Antibiotic, and Milk protein
NetworkNeighborAL	CL.36352	4	36	9913	9913.ENSBTAP00000003930,9913.ENSBTAP00000026747,9913.ENSBTAP00000034497,9913.ENSBTAP00000034498	CAMP,CATHL4,CATHL2,CATHL3	1.41e-07	4.28e-06	mixed, incl. Antibiotic, and Beta defensins
NetworkNeighborAL	CL.36356	3	14	9913	9913.ENSBTAP00000003930,9913.ENSBTAP00000026747,9913.ENSBTAP00000034498	CAMP,CATHL4,CATHL3	1.02e-06	2.24e-05	mixed, incl. Cathelicidin, and neutrophil aggregation
NetworkNeighborAL	CL.18100	5	176	9913	9913.ENSBTAP00000002914,9913.ENSBTAP00000009800,9913.ENSBTAP00000012837,9913.ENSBTAP00000016453,9913.ENSBTAP00000027793	APOA1,CFB,A1BG,APOC3,SERPINF2	2.12e-06	3.32e-05	mixed, incl. Regulation of Insulin-like Growth Factor (IGF) transport and uptake by Insulin-like Growth Factor Binding Proteins (IGFBPs), and Complement and coagulation cascades
NetworkNeighborAL	CL.18249	3	43	9913	9913.ENSBTAP00000009800,9913.ENSBTAP00000012837,9913.ENSBTAP00000027793	CFB,A1BG,SERPINF2	2.22e-05	0.00027	Platelet degranulation, and Fibrinogen alpha/beta chain family
NetworkNeighborAL	CL.18399	2	5	9913	9913.ENSBTAP00000002914,9913.ENSBTAP00000016453	APOA1,APOC3	2.88e-05	0.00032	Chylomicron remodeling
NetworkNeighborAL	CL.14462	2	8	9913	9913.ENSBTAP00000006465,9913.ENSBTAP00000008132	PFN1,ACTG1	6.16e-05	0.00057	mixed, incl. positive regulation of actin filament depolymerization, and Twinfilin
NetworkNeighborAL	CL.18251	2	34	9913	9913.ENSBTAP00000012837,9913.ENSBTAP00000027793	A1BG,SERPINF2	0.00085	0.0042	Platelet degranulation, and Fibrinogen alpha/beta chain family
PMID	PMID.26793233	6	32	9913	9913.ENSBTAP00000003414,9913.ENSBTAP00000012837,9913.ENSBTAP00000017854,9913.ENSBTAP00000019538,9913.ENSBTAP00000023750,9913.ENSBTAP00000026747	PGLYRP1,A1BG,GLYCAM1,PAEP,CD36,CATHL4	4.06e-12	7.04e-08	(2015) Milk Bottom-Up Proteomics: Method Optimization.
PMID	PMID.31676851	5	33	9913	9913.ENSBTAP00000003930,9913.ENSBTAP00000019538,9913.ENSBTAP00000022375,9913.ENSBTAP00000026747,9913.ENSBTAP00000034497	CAMP,PAEP,FABP3,CATHL4,CATHL2	7.77e-10	3.2e-06	(2019) Proteomic changes in the milk of water buffaloes (Bubalus bubalis) with subclinical mastitis due to intramammary infection by Staphylococcus aureus and by non-aureus staphylococci.
PMID	PMID.25693162	5	32	9913	9913.ENSBTAP00000009800,9913.ENSBTAP00000012837,9913.ENSBTAP00000017854,9913.ENSBTAP00000019538,9913.ENSBTAP00000027793	CFB,A1BG,GLYCAM1,PAEP,SERPINF2	6.75e-10	3.2e-06	(2015) Bovine milk proteome in the first 9 days: protein interactions in maturation of the immune and digestive system of the newborn.
PMID	PMID.23550723	5	28	9913	9913.ENSBTAP00000002914,9913.ENSBTAP00000003930,9913.ENSBTAP00000014585,9913.ENSBTAP00000027556,9913.ENSBTAP00000034498	APOA1,CAMP,TTR,MMP9,CATHL3	3.69e-10	3.2e-06	(2013) Proteomic analysis of human bronchoalveolar lavage fluid after subsgemental exposure.
PMID	PMID.21892748	5	29	9913	9913.ENSBTAP00000002914,9913.ENSBTAP00000003414,9913.ENSBTAP00000014585,9913.ENSBTAP00000017854,9913.ENSBTAP00000019538	APOA1,PGLYRP1,TTR,GLYCAM1,PAEP	4.32e-10	3.2e-06	(2011) Proteomic analyses of host and pathogen responses during bovine mastitis.
PMID	PMID.28203238	4	9	9913	9913.ENSBTAP00000003930,9913.ENSBTAP00000026747,9913.ENSBTAP00000034497,9913.ENSBTAP00000034498	CAMP,CATHL4,CATHL2,CATHL3	1.13e-09	3.26e-06	(2017) Differential Ability of Bovine Antimicrobial Cathelicidins to Mediate Nucleic Acid Sensing by Epithelial Cells.
PMID	PMID.27226403	5	37	9913	9913.ENSBTAP00000003414,9913.ENSBTAP00000003930,9913.ENSBTAP00000014585,9913.ENSBTAP00000026747,9913.ENSBTAP00000034497	PGLYRP1,CAMP,TTR,CATHL4,CATHL2	1.31e-09	3.26e-06	(2016) Stage-specific Proteomes from Onchocerca ochengi, Sister Species of the Human River Blindness Parasite, Uncover Adaptations to a Nodular Lifestyle.
PMID	PMID.27280065	5	46	9913	9913.ENSBTAP00000002914,9913.ENSBTAP00000003930,9913.ENSBTAP00000006465,9913.ENSBTAP00000027556,9913.ENSBTAP00000034498	APOA1,CAMP,PFN1,MMP9,CATHL3	3.6e-09	7.8e-06	(2016) Association of potential salivary biomarkers with diabetic retinopathy and its severity in type-2 diabetes mellitus: a proteomic analysis by mass spectrometry.
PMID	PMID.27713568	4	14	9913	9913.ENSBTAP00000003414,9913.ENSBTAP00000012837,9913.ENSBTAP00000017854,9913.ENSBTAP00000019538	PGLYRP1,A1BG,GLYCAM1,PAEP	4.81e-09	9.26e-06	(2016) Characterisation of the immune compounds in koala milk using a combined transcriptomic and proteomic approach.
PMID	PMID.29657403	4	16	9913	9913.ENSBTAP00000003930,9913.ENSBTAP00000026747,9913.ENSBTAP00000034497,9913.ENSBTAP00000034498	CAMP,CATHL4,CATHL2,CATHL3	7.6e-09	1.32e-05	(2018) Antimicrobial peptides of buffalo and their role in host defenses.
PMID	PMID.24846348	4	16	9913	9913.ENSBTAP00000009800,9913.ENSBTAP00000012837,9913.ENSBTAP00000014585,9913.ENSBTAP00000027793	CFB,A1BG,TTR,SERPINF2	7.6e-09	1.32e-05	(2014) Protein corona composition of superparamagnetic iron oxide nanoparticles with various physico-chemical properties and coatings.
PMID	PMID.26675301	4	17	9913	9913.ENSBTAP00000003930,9913.ENSBTAP00000026747,9913.ENSBTAP00000034497,9913.ENSBTAP00000034498	CAMP,CATHL4,CATHL2,CATHL3	9.38e-09	1.36e-05	(2015) Diversity, Antimicrobial Action and Structure-Activity Relationship of Buffalo Cathelicidins.
PMID	PMID.31323777	3	3	9913	9913.ENSBTAP00000003930,9913.ENSBTAP00000019538,9913.ENSBTAP00000034498	CAMP,PAEP,CATHL3	3.02e-08	4.03e-05	(2019) Drug Delivery Systems for Vitamin D Supplementation and Therapy.
PMID	PMID.21799770	4	27	9913	9913.ENSBTAP00000002914,9913.ENSBTAP00000012837,9913.ENSBTAP00000014585,9913.ENSBTAP00000016453	APOA1,A1BG,TTR,APOC3	4.89e-08	6.06e-05	(2011) Proteomic biomarkers for acute interstitial lung disease in gefitinib-treated Japanese lung cancer patients.
PMID	PMID.28149201	4	29	9913	9913.ENSBTAP00000009800,9913.ENSBTAP00000019538,9913.ENSBTAP00000022375,9913.ENSBTAP00000023750	CFB,PAEP,FABP3,CD36	6.35e-08	7.34e-05	(2016) An interactomics overview of the human and bovine milk proteome over lactation.
PMID	PMID.25273983	4	31	9913	9913.ENSBTAP00000003930,9913.ENSBTAP00000009800,9913.ENSBTAP00000034497,9913.ENSBTAP00000034498	CAMP,CFB,CATHL2,CATHL3	8.12e-08	8.8e-05	(2014) iTRAQ-proteomics and bioinformatics analyses of mammary tissue from cows with clinical mastitis due to natural infection with Staphylococci aureus.
PMID	PMID.20105531	3	5	9913	9913.ENSBTAP00000002914,9913.ENSBTAP00000017854,9913.ENSBTAP00000019538	APOA1,GLYCAM1,PAEP	8.45e-08	8.8e-05	(2010) Proteomic analysis of the temporal expression of bovine milk proteins during coliform mastitis and label-free relative quantification.
PMID	PMID.19567787	5	92	9913	9913.ENSBTAP00000003930,9913.ENSBTAP00000009800,9913.ENSBTAP00000026747,9913.ENSBTAP00000027556,9913.ENSBTAP00000034497	CAMP,CFB,CATHL4,MMP9,CATHL2	9.52e-08	9.17e-05	(2009) Negative energy balance alters global gene expression and immune responses in the uterus of postpartum dairy cows.
PMID	PMID.32059637	4	39	9913	9913.ENSBTAP00000008132,9913.ENSBTAP00000017854,9913.ENSBTAP00000019538,9913.ENSBTAP00000027793	ACTG1,GLYCAM1,PAEP,SERPINF2	1.9e-07	0.00016	(2020) Comparative milk proteome analysis of Kashmiri and Jersey cattle identifies differential expression of key proteins involved in immune system regulation and milk quality.
PMID	PMID.21912615	3	7	9913	9913.ENSBTAP00000003930,9913.ENSBTAP00000026747,9913.ENSBTAP00000034497	CAMP,CATHL4,CATHL2	1.81e-07	0.00016	(2011) Ancient antimicrobial peptides kill antibiotic-resistant pathogens: Australian mammals provide new options.
PMID	PMID.26184232	3	8	9913	9913.ENSBTAP00000026747,9913.ENSBTAP00000034497,9913.ENSBTAP00000034498	CATHL4,CATHL2,CATHL3	2.48e-07	0.0002	(2015) Peptides and Peptidomimetics for Antimicrobial Drug Design.
PMID	PMID.21988904	3	8	9913	9913.ENSBTAP00000002914,9913.ENSBTAP00000012837,9913.ENSBTAP00000014585	APOA1,A1BG,TTR	2.48e-07	0.0002	(2011) Optimizing human synovial fluid preparation for two-dimensional gel electrophoresis.
PMID	PMID.30009039	4	43	9913	9913.ENSBTAP00000017854,9913.ENSBTAP00000019538,9913.ENSBTAP00000022375,9913.ENSBTAP00000024572	GLYCAM1,PAEP,FABP3,VIM	2.74e-07	0.00021	(2018) Examination of the xanthosine response on gene expression of mammary epithelial cells using RNA-seq technology.
PMID	PMID.28974732	3	9	9913	9913.ENSBTAP00000002914,9913.ENSBTAP00000014585,9913.ENSBTAP00000016453	APOA1,TTR,APOC3	3.31e-07	0.00024	(2017) Intermediate and low abundant protein analysis of vitamin D deficient obese and non-obese subjects by MALDI-profiling.
PMID	PMID.30625198	3	11	9913	9913.ENSBTAP00000027556,9913.ENSBTAP00000034497,9913.ENSBTAP00000034498	MMP9,CATHL2,CATHL3	5.47e-07	0.00038	(2019) In vitro and in vivo properties of the bovine antimicrobial peptide, Bactenecin 5.
PMID	PMID.18946125	3	11	9913	9913.ENSBTAP00000014585,9913.ENSBTAP00000019538,9913.ENSBTAP00000034497	TTR,PAEP,CATHL2	5.47e-07	0.00038	(2008) Proteomic analysis of differentially expressed proteins in bovine milk during experimentally induced Escherichia coli mastitis.
PMID	PMID.23202415	4	54	9913	9913.ENSBTAP00000002914,9913.ENSBTAP00000009800,9913.ENSBTAP00000014585,9913.ENSBTAP00000027793	APOA1,CFB,TTR,SERPINF2	6.46e-07	0.00041	(2013) Protein expression profiles of human lymph and plasma mapped by 2D-DIGE and 1D SDS-PAGE coupled with nanoLC-ESI-MSMS bottom-up proteomics.
PMID	PMID.32098384	3	12	9913	9913.ENSBTAP00000002914,9913.ENSBTAP00000016453,9913.ENSBTAP00000019538	APOA1,APOC3,PAEP	6.83e-07	0.00042	(2020) Proteomics Analysis of Colostrum Samples from Sows Housed under Different Conditions.
PMID	PMID.27904969	3	12	9913	9913.ENSBTAP00000002914,9913.ENSBTAP00000009800,9913.ENSBTAP00000014585	APOA1,CFB,TTR	6.83e-07	0.00042	(2017) Metabolic responses and 'omics' technologies for elucidating the effects of heat stress in dairy cows.
PMID	PMID.27160764	3	12	9913	9913.ENSBTAP00000002914,9913.ENSBTAP00000009800,9913.ENSBTAP00000012837	APOA1,CFB,A1BG	6.83e-07	0.00042	(2016) Biomarkers of systemic inflammation in farmers with musculoskeletal disorders; a plasma proteomic study.
PMID	PMID.28754951	3	13	9913	9913.ENSBTAP00000003930,9913.ENSBTAP00000027793,9913.ENSBTAP00000034498	CAMP,SERPINF2,CATHL3	8.4e-07	0.00047	(2017) Mass spectrometry-based determination of Kallikrein-related peptidase 7 (KLK7) cleavage preferences and subsite dependency.
PMID	PMID.22630135	3	13	9913	9913.ENSBTAP00000002914,9913.ENSBTAP00000012837,9913.ENSBTAP00000014585	APOA1,A1BG,TTR	8.4e-07	0.00047	(2012) Proteomic evaluation of sheep serum proteins.
PMID	PMID.31404562	3	14	9913	9913.ENSBTAP00000003930,9913.ENSBTAP00000019538,9913.ENSBTAP00000034498	CAMP,PAEP,CATHL3	1.02e-06	0.00054	(2019) Mass spectrometry-based proteomic techniques to identify cerebrospinal fluid biomarkers for diagnosing suspected central nervous system infections. A systematic review.
PMID	PMID.30424807	3	14	9913	9913.ENSBTAP00000003930,9913.ENSBTAP00000014585,9913.ENSBTAP00000034497	CAMP,TTR,CATHL2	1.02e-06	0.00054	(2018) Small ruminant lentivirus infection influences expression of acute phase proteins and cathelicidin genes in milk somatic cells and peripheral blood leukocytes of dairy goats.
PMID	PMID.31921295	3	15	9913	9913.ENSBTAP00000003930,9913.ENSBTAP00000027556,9913.ENSBTAP00000034498	CAMP,MMP9,CATHL3	1.22e-06	0.0006	(2019) Identification of Key Candidate Genes in Dairy Cow in Response to Escherichia coli Mastitis by Bioinformatical Analysis.
PMID	PMID.32128277	3	16	9913	9913.ENSBTAP00000006465,9913.ENSBTAP00000024572,9913.ENSBTAP00000027556	PFN1,VIM,MMP9	1.45e-06	0.0007	(2020) Skeletal loading regulates breast cancer-associated osteolysis in a loading intensity-dependent fashion.
PMID	PMID.20677825	3	17	9913	9913.ENSBTAP00000002914,9913.ENSBTAP00000014585,9913.ENSBTAP00000016453	APOA1,TTR,APOC3	1.7e-06	0.0008	(2010) Depletion of abundant plasma proteins and limitations of plasma proteomics.
PMID	PMID.30009399	3	18	9913	9913.ENSBTAP00000024572,9913.ENSBTAP00000027556,9913.ENSBTAP00000027793	VIM,MMP9,SERPINF2	1.99e-06	0.00091	(2018) S100A10, a novel biomarker in pancreatic ductal adenocarcinoma.
PMID	PMID.25286984	3	18	9913	9913.ENSBTAP00000003930,9913.ENSBTAP00000026747,9913.ENSBTAP00000034498	CAMP,CATHL4,CATHL3	1.99e-06	0.00091	(2014) Expression patterns of Beta-defensin and cathelicidin genes in parenchyma of bovine mammary gland infected with coagulase-positive or coagulase-negative Staphylococci.
PMID	PMID.24070255	3	19	9913	9913.ENSBTAP00000002914,9913.ENSBTAP00000014585,9913.ENSBTAP00000027793	APOA1,TTR,SERPINF2	2.3e-06	0.001	(2013) Serum acute phase reactants hallmark healthy individuals at risk for acetaminophen-induced liver injury.
PMID	PMID.19081814	3	19	9913	9913.ENSBTAP00000002914,9913.ENSBTAP00000012837,9913.ENSBTAP00000014585	APOA1,A1BG,TTR	2.3e-06	0.001	(2008) Proteome Profiling of Vitreoretinal Diseases by Cluster Analysis.
PMID	PMID.31601778	3	20	9913	9913.ENSBTAP00000014585,9913.ENSBTAP00000016453,9913.ENSBTAP00000024572	TTR,APOC3,VIM	2.64e-06	0.0011	(2019) YAP integrates the regulatory SnailHNF4Alfa circuitry controlling epithelialhepatocyte differentiation.
PMID	PMID.29900194	3	21	9913	9913.ENSBTAP00000002914,9913.ENSBTAP00000012837,9913.ENSBTAP00000014585	APOA1,A1BG,TTR	3.02e-06	0.0012	(2018) Data from a targeted proteomics approach to discover biomarkers in saliva for the clinical diagnosis of periodontitis.
PMID	PMID.30096581	3	23	9913	9913.ENSBTAP00000002914,9913.ENSBTAP00000014585,9913.ENSBTAP00000016453	APOA1,TTR,APOC3	3.87e-06	0.0015	(2018) Altered formation of the iron oxide nanoparticle-biocorona due to individual variability and exercise.
PMID	PMID.26616950	3	25	9913	9913.ENSBTAP00000017854,9913.ENSBTAP00000019538,9913.ENSBTAP00000023750	GLYCAM1,PAEP,CD36	4.87e-06	0.0019	(2016) Peptidomic analysis reveals proteolytic activity of kefir microorganisms on bovine milk proteins.
PMID	PMID.31897234	3	27	9913	9913.ENSBTAP00000012837,9913.ENSBTAP00000024572,9913.ENSBTAP00000027556	A1BG,VIM,MMP9	6.02e-06	0.0023	(2020) TBX2 Identified as a Potential Predictor of Bone Metastasis in Lung Adenocarcinoma via Integrated Bioinformatics Analyses and Verification of Functional Assay.
PMID	PMID.29470489	3	27	9913	9913.ENSBTAP00000003930,9913.ENSBTAP00000009800,9913.ENSBTAP00000034498	CAMP,CFB,CATHL3	6.02e-06	0.0023	(2018) Integration of machine learning and meta-analysis identifies the transcriptomic bio-signature of mastitis disease in cattle.
PMID	PMID.28436483	3	27	9913	9913.ENSBTAP00000002914,9913.ENSBTAP00000016453,9913.ENSBTAP00000022375	APOA1,APOC3,FABP3	6.02e-06	0.0023	(2017) iTRAQ-based proteomic analysis reveals key proteins affecting muscle growth and lipid deposition in pigs.
PMID	PMID.30628683	3	28	9913	9913.ENSBTAP00000009800,9913.ENSBTAP00000014585,9913.ENSBTAP00000027556	CFB,TTR,MMP9	6.66e-06	0.0024	(2019) Epigallocatechin-3-gallate modulates long non-coding RNA and mRNA expression profiles in lung cancer cells.
PMID	PMID.29651288	3	28	9913	9913.ENSBTAP00000003414,9913.ENSBTAP00000024572,9913.ENSBTAP00000027556	PGLYRP1,VIM,MMP9	6.66e-06	0.0024	(2018) CEBPE-Mutant Specific Granule Deficiency Correlates With Aberrant Granule Organization and Substantial Proteome Alterations in Neutrophils.
PMID	PMID.28262744	3	29	9913	9913.ENSBTAP00000002914,9913.ENSBTAP00000009800,9913.ENSBTAP00000014585	APOA1,CFB,TTR	7.34e-06	0.0024	(2017) Identification of candidate diagnostic serum biomarkers for Kawasaki disease using proteomic analysis.
PMID	PMID.28052135	3	28	9913	9913.ENSBTAP00000002914,9913.ENSBTAP00000014585,9913.ENSBTAP00000019538	APOA1,TTR,PAEP	6.66e-06	0.0024	(2017) Dispersion of Nanoparticles in Different Media Importantly Determines the Composition of Their Protein Corona.
PMID	PMID.21791187	3	28	9913	9913.ENSBTAP00000014585,9913.ENSBTAP00000019538,9913.ENSBTAP00000027556	TTR,PAEP,MMP9	6.66e-06	0.0024	(2011) Tear lipocalin: structure and function.
PMID	PMID.31794484	2	2	9913	9913.ENSBTAP00000003930,9913.ENSBTAP00000034498	CAMP,CATHL3	8.26e-06	0.0026	(2020) Does Vitamin D3 Prevent the Inhibitory Effect of Vancomycin on Osteoblasts?
PMID	PMID.30864687	3	30	9913	9913.ENSBTAP00000002914,9913.ENSBTAP00000009800,9913.ENSBTAP00000014585	APOA1,CFB,TTR	8.07e-06	0.0026	(2019) LC-MSMS proteomic analysis revealed novel associations of 37 proteins with T2DM and notable upregulation of immunoglobulins.
PMID	PMID.29844040	2	2	9913	9913.ENSBTAP00000034497,9913.ENSBTAP00000034498	CATHL2,CATHL3	8.26e-06	0.0026	(2018) Fragments of the Nonlytic Proline-Rich Antimicrobial Peptide Bac5 Kill Escherichia coli Cells by Inhibiting Protein Synthesis.
PMID	PMID.29614844	2	2	9913	9913.ENSBTAP00000034497,9913.ENSBTAP00000034498	CATHL2,CATHL3	8.26e-06	0.0026	(2018) Tryptophan-Rich and Proline-Rich Antimicrobial Peptides.
PMID	PMID.29056672	2	2	9913	9913.ENSBTAP00000017854,9913.ENSBTAP00000019538	GLYCAM1,PAEP	8.26e-06	0.0026	(2017) Immuno-Detection of C3a, a C3 Complement Activated Product in Mastitis Milk, a Potential Diagnostic Marker.
PMID	PMID.26809677	2	2	9913	9913.ENSBTAP00000034497,9913.ENSBTAP00000034498	CATHL2,CATHL3	8.26e-06	0.0026	(2016) Structures of proline-rich peptides bound to the ribosome reveal a common mechanism of protein synthesis inhibition.
PMID	PMID.26047318	2	2	9913	9913.ENSBTAP00000014585,9913.ENSBTAP00000019538	TTR,PAEP	8.26e-06	0.0026	(2015) Quantitative Analyses of Force-Induced Amyloid Formation in Candida albicans Als5p: Activation by Standard Laboratory Procedures.
PMID	PMID.23795511	2	2	9913	9913.ENSBTAP00000014585,9913.ENSBTAP00000019538	TTR,PAEP	8.26e-06	0.0026	(2013) Dramatically stabilizing multiprotein complex structure in the absence of bulk water using tuned Hofmeister salts.
PMID	PMID.22529039	2	2	9913	9913.ENSBTAP00000014585,9913.ENSBTAP00000019538	TTR,PAEP	8.26e-06	0.0026	(2012) Bound cations significantly stabilize the structure of multiprotein complexes in the gas phase.
PMID	PMID.21864249	3	31	9913	9913.ENSBTAP00000002914,9913.ENSBTAP00000016453,9913.ENSBTAP00000027556	APOA1,APOC3,MMP9	8.84e-06	0.0026	(2012) Vascular effects of estrogenic menopausal hormone therapy.
PMID	PMID.21675748	2	2	9913	9913.ENSBTAP00000014585,9913.ENSBTAP00000019538	TTR,PAEP	8.26e-06	0.0026	(2011) Bound anions differentially stabilize multiprotein complexes in the absence of bulk solvent.
PMID	PMID.15194132	2	2	9913	9913.ENSBTAP00000003930,9913.ENSBTAP00000034498	CAMP,CATHL3	8.26e-06	0.0026	(2004) Reduction in the bactericidal activity of selected cathelicidin peptides by bovine calf serum or exogenous endotoxin.
PMID	PMID.8514417	2	2	9913	9913.ENSBTAP00000034497,9913.ENSBTAP00000034498	CATHL2,CATHL3	8.26e-06	0.0026	(1993) Antimicrobial activity of two bactenecins against spirochetes.
PMID	PMID.2040802	2	2	9913	9913.ENSBTAP00000034497,9913.ENSBTAP00000034498	CATHL2,CATHL3	8.26e-06	0.0026	(1991) Stimulus-induced maturation of probactenecins, precursors of neutrophil antimicrobial polypeptides.
PMID	PMID.2229048	2	2	9913	9913.ENSBTAP00000034497,9913.ENSBTAP00000034498	CATHL2,CATHL3	8.26e-06	0.0026	(1990) Amino acid sequences of two proline-rich bactenecins. Antimicrobial peptides of bovine neutrophils.
PMID	PMID.2228243	2	2	9913	9913.ENSBTAP00000034497,9913.ENSBTAP00000034498	CATHL2,CATHL3	8.26e-06	0.0026	(1990) Rapid membrane permeabilization and inhibition of vital functions of gram-negative bacteria by bactenecins.
PMID	PMID.2211815	2	2	9913	9913.ENSBTAP00000034497,9913.ENSBTAP00000034498	CATHL2,CATHL3	8.26e-06	0.0026	(1990) Bactenecins, defense polypeptides of bovine neutrophils, are generated from precursor molecules stored in the large granules.
PMID	PMID.2777377	2	2	9913	9913.ENSBTAP00000034497,9913.ENSBTAP00000034498	CATHL2,CATHL3	8.26e-06	0.0026	(1989) Purification, composition, and activity of two bactenecins, antibacterial peptides of bovine neutrophils.
PMID	PMID.27830500	3	33	9913	9913.ENSBTAP00000014585,9913.ENSBTAP00000019538,9913.ENSBTAP00000022375	TTR,PAEP,FABP3	1.05e-05	0.0026	(....) Functions of Intracellular Retinoid Binding-Proteins.
PMID	PMID.30333625	3	34	9913	9913.ENSBTAP00000002914,9913.ENSBTAP00000012837,9913.ENSBTAP00000016453	APOA1,A1BG,APOC3	1.15e-05	0.0027	(2018) LILRB4 signalling in leukaemia cells mediates T cell suppression and tumour infiltration.
PMID	PMID.31695027	2	3	9913	9913.ENSBTAP00000014585,9913.ENSBTAP00000019538	TTR,PAEP	1.37e-05	0.0032	(2019) Molecular basis for chirality-regulated Abeta self-assembly and receptor recognition revealed by ion mobility-mass spectrometry.
PMID	PMID.31266191	3	36	9913	9913.ENSBTAP00000002914,9913.ENSBTAP00000012837,9913.ENSBTAP00000016453	APOA1,A1BG,APOC3	1.35e-05	0.0032	(2019) Multi-Omics Analysis Reveals Up-Regulation of APR Signaling, LXRRXR and FXRRXR Activation Pathways in Holstein Dairy Cows Exposed to High-Altitude Hypoxia.
PMID	PMID.31131048	3	37	9913	9913.ENSBTAP00000006465,9913.ENSBTAP00000016453,9913.ENSBTAP00000027793	PFN1,APOC3,SERPINF2	1.45e-05	0.0032	(2019) In-depth serum proteomics reveals biomarkers of psoriasis severity and response to traditional Chinese medicine.
PMID	PMID.30799631	3	36	9913	9913.ENSBTAP00000008132,9913.ENSBTAP00000024572,9913.ENSBTAP00000027556	ACTG1,VIM,MMP9	1.35e-05	0.0032	(2019) Cannabinoid receptor 2 deficiency exacerbates inflammation and neutrophil recruitment.
PMID	PMID.23967199	2	3	9913	9913.ENSBTAP00000019538,9913.ENSBTAP00000022375	PAEP,FABP3	1.37e-05	0.0032	(2013) Urinary lipocalin protein in a female rodent with correlation to phases in the estrous cycle: an experimental study accompanied by in silico analysis.
PMID	PMID.23400684	3	37	9913	9913.ENSBTAP00000002914,9913.ENSBTAP00000009800,9913.ENSBTAP00000012837	APOA1,CFB,A1BG	1.45e-05	0.0032	(2013) Proteomic analysis of synovial fluid from the osteoarthritic knee: comparison with transcriptome analyses of joint tissues.
PMID	PMID.26780897	2	3	9913	9913.ENSBTAP00000034497,9913.ENSBTAP00000034498	CATHL2,CATHL3	1.37e-05	0.0032	(2010) Role of Cathelicidin Peptides in Bovine Host Defense and Healing.
PMID	PMID.20422104	2	3	9913	9913.ENSBTAP00000019538,9913.ENSBTAP00000027556	PAEP,MMP9	1.37e-05	0.0032	(2010) Rheological properties of peptide-based hydrogels for biomedical and other applications.
PMID	PMID.20030839	2	3	9913	9913.ENSBTAP00000034497,9913.ENSBTAP00000034498	CATHL2,CATHL3	1.37e-05	0.0032	(2009) The repertoire of equine intestinal alpha-defensins.
PMID	PMID.19114030	2	3	9913	9913.ENSBTAP00000002914,9913.ENSBTAP00000024572	APOA1,VIM	1.37e-05	0.0032	(2009) Targeting nanodisks via a single chain variable antibody--apolipoprotein chimera.
PMID	PMID.18092912	2	3	9913	9913.ENSBTAP00000002914,9913.ENSBTAP00000016453	APOA1,APOC3	1.37e-05	0.0032	(2007) Comparative approaches to the investigation of responses to stress and viral infection in cattle.
PMID	PMID.17880706	3	38	9913	9913.ENSBTAP00000002914,9913.ENSBTAP00000009800,9913.ENSBTAP00000022375	APOA1,CFB,FABP3	1.57e-05	0.0032	(2007) Effect of starvation on global gene expression and proteolysis in rainbow trout (Oncorhynchus mykiss).
PMID	PMID.12014573	2	3	9913	9913.ENSBTAP00000002914,9913.ENSBTAP00000016453	APOA1,APOC3	1.37e-05	0.0032	(2002) Relevance of apolipoproteins in the development of fatty liver and fatty liver-related peripartum diseases in dairy cows.
PMID	PMID.31819882	2	4	9913	9913.ENSBTAP00000017854,9913.ENSBTAP00000019538	GLYCAM1,PAEP	2.06e-05	0.0041	(2019) Improvement of the quality of buffalo's milk soft cheese by camel's whey protein concentrate.
PMID	PMID.31692278	2	4	9913	9913.ENSBTAP00000034497,9913.ENSBTAP00000034498	CATHL2,CATHL3	2.06e-05	0.0041	(2019) Proline-Rich Peptides with Improved Antimicrobial Activity against E. coli, K. pneumoniae, and A. baumannii.
PMID	PMID.30018739	2	4	9913	9913.ENSBTAP00000014585,9913.ENSBTAP00000019538	TTR,PAEP	2.06e-05	0.0041	(2018) Resveratrol prevents p53 aggregation in vitro and in breast cancer cells.
PMID	PMID.29278491	2	4	9913	9913.ENSBTAP00000014585,9913.ENSBTAP00000019538	TTR,PAEP	2.06e-05	0.0041	(2018) IMTBX and Grppr: Software for Top-Down Proteomics Utilizing Ion Mobility-Mass Spectrometry.
PMID	PMID.29251110	2	4	9913	9913.ENSBTAP00000024572,9913.ENSBTAP00000027556	VIM,MMP9	2.06e-05	0.0041	(2017) Aortic Graft at Coronary Artery Bypass Surgery as a Source of Human Aortic Smooth Muscle Cells.
PMID	PMID.28934279	2	4	9913	9913.ENSBTAP00000014585,9913.ENSBTAP00000019538	TTR,PAEP	2.06e-05	0.0041	(2017) Spontaneous non-canonical assembly of CcmK hexameric components from Beta-carboxysome shells of cyanobacteria.
PMID	PMID.27136540	3	44	9913	9913.ENSBTAP00000002914,9913.ENSBTAP00000009800,9913.ENSBTAP00000024572	APOA1,CFB,VIM	2.37e-05	0.0041	(2016) Proteome Profile and Quantitative Proteomic Analysis of Buffalo (Bubalusbubalis) Follicular Fluid during Follicle Development.
PMID	PMID.26000831	3	44	9913	9913.ENSBTAP00000002914,9913.ENSBTAP00000014585,9913.ENSBTAP00000024572	APOA1,TTR,VIM	2.37e-05	0.0041	(2015) ProteINSIDE to Easily Investigate Proteomics Data from Ruminants: Application to Mine Proteome of Adipose and Muscle Tissues in Bovine Foetuses.
PMID	PMID.24755622	2	4	9913	9913.ENSBTAP00000034497,9913.ENSBTAP00000034498	CATHL2,CATHL3	2.06e-05	0.0041	(2014) Antimicrobial and immunomodulatory activities of PR-39 derived peptides.
PMID	PMID.24237340	2	4	9913	9913.ENSBTAP00000034497,9913.ENSBTAP00000034498	CATHL2,CATHL3	2.06e-05	0.0041	(2013) Whole genome sequencing of Gir cattle for identifying polymorphisms and loci under selection.
PMID	PMID.22952757	2	4	9913	9913.ENSBTAP00000002914,9913.ENSBTAP00000014585	APOA1,TTR	2.06e-05	0.0041	(2012) Human apolipoprotein A-I natural variants: molecular mechanisms underlying amyloidogenic propensity.
PMID	PMID.22439821	2	4	9913	9913.ENSBTAP00000019538,9913.ENSBTAP00000022375	PAEP,FABP3	2.06e-05	0.0041	(2012) Cation-Pi interactions in lipocalins: structural and functional implications.
PMID	PMID.19893640	2	4	9913	9913.ENSBTAP00000002914,9913.ENSBTAP00000022375	APOA1,FABP3	2.06e-05	0.0041	(2009) Proteome changes in Thai indigenous chicken muscle during growth period.
PMID	PMID.19393040	3	43	9913	9913.ENSBTAP00000002914,9913.ENSBTAP00000006465,9913.ENSBTAP00000019538	APOA1,PFN1,PAEP	2.22e-05	0.0041	(2009) The bovine lactation genome: insights into the evolution of mammalian milk.
Pfam	PF00666	4	14	9913	9913.ENSBTAP00000003930,9913.ENSBTAP00000026747,9913.ENSBTAP00000034497,9913.ENSBTAP00000034498	CAMP,CATHL4,CATHL2,CATHL3	4.81e-09	1.44e-07	Cathelicidin
Pfam	PF00386	2	31	9913	9913.ENSBTAP00000024695,9913.ENSBTAP00000037834	MGC137211,MGC137014	0.00071	0.0107	C1q domain
Pfam	PF00061	2	43	9913	9913.ENSBTAP00000019538,9913.ENSBTAP00000022375	PAEP,FABP3	0.0013	0.0132	Lipocalin / cytosolic fatty-acid binding protein family
Process	GO.0051707	9	300	9913	9913.ENSBTAP00000003414,9913.ENSBTAP00000003930,9913.ENSBTAP00000008132,9913.ENSBTAP00000009800,9913.ENSBTAP00000023750,9913.ENSBTAP00000024572,9913.ENSBTAP00000026747,9913.ENSBTAP00000034497,9913.ENSBTAP00000034498	PGLYRP1,CAMP,ACTG1,CFB,CD36,VIM,CATHL4,CATHL2,CATHL3	4.73e-11	3.78e-08	response to other organism
Process	GO.0009605	10	490	9913	9913.ENSBTAP00000002914,9913.ENSBTAP00000003414,9913.ENSBTAP00000003930,9913.ENSBTAP00000008132,9913.ENSBTAP00000009800,9913.ENSBTAP00000023750,9913.ENSBTAP00000024572,9913.ENSBTAP00000026747,9913.ENSBTAP00000034497,9913.ENSBTAP00000034498	APOA1,PGLYRP1,CAMP,ACTG1,CFB,CD36,VIM,CATHL4,CATHL2,CATHL3	1.24e-10	3.78e-08	response to external stimulus
Process	GO.0006952	9	317	9913	9913.ENSBTAP00000003414,9913.ENSBTAP00000003930,9913.ENSBTAP00000008132,9913.ENSBTAP00000009800,9913.ENSBTAP00000024572,9913.ENSBTAP00000026747,9913.ENSBTAP00000027793,9913.ENSBTAP00000034497,9913.ENSBTAP00000034498	PGLYRP1,CAMP,ACTG1,CFB,VIM,CATHL4,SERPINF2,CATHL2,CATHL3	7.62e-11	3.78e-08	defense response
Process	GO.0098542	8	242	9913	9913.ENSBTAP00000003414,9913.ENSBTAP00000003930,9913.ENSBTAP00000008132,9913.ENSBTAP00000009800,9913.ENSBTAP00000024572,9913.ENSBTAP00000026747,9913.ENSBTAP00000034497,9913.ENSBTAP00000034498	PGLYRP1,CAMP,ACTG1,CFB,VIM,CATHL4,CATHL2,CATHL3	3.28e-10	4.36e-08	defense response to other organism
Process	GO.0051704	9	545	9913	9913.ENSBTAP00000003414,9913.ENSBTAP00000003930,9913.ENSBTAP00000008132,9913.ENSBTAP00000009800,9913.ENSBTAP00000023750,9913.ENSBTAP00000024572,9913.ENSBTAP00000026747,9913.ENSBTAP00000034497,9913.ENSBTAP00000034498	PGLYRP1,CAMP,ACTG1,CFB,CD36,VIM,CATHL4,CATHL2,CATHL3	8.06e-09	9.19e-07	multi-organism process
Process	GO.0009617	6	141	9913	9913.ENSBTAP00000003414,9913.ENSBTAP00000003930,9913.ENSBTAP00000023750,9913.ENSBTAP00000026747,9913.ENSBTAP00000034497,9913.ENSBTAP00000034498	PGLYRP1,CAMP,CD36,CATHL4,CATHL2,CATHL3	1.71e-08	1.7e-06	response to bacterium
Process	GO.0006950	10	834	9913	9913.ENSBTAP00000002914,9913.ENSBTAP00000003414,9913.ENSBTAP00000003930,9913.ENSBTAP00000008132,9913.ENSBTAP00000009800,9913.ENSBTAP00000024572,9913.ENSBTAP00000026747,9913.ENSBTAP00000027793,9913.ENSBTAP00000034497,9913.ENSBTAP00000034498	APOA1,PGLYRP1,CAMP,ACTG1,CFB,VIM,CATHL4,SERPINF2,CATHL2,CATHL3	1.93e-08	1.71e-06	response to stress
Process	GO.0042742	5	77	9913	9913.ENSBTAP00000003414,9913.ENSBTAP00000003930,9913.ENSBTAP00000026747,9913.ENSBTAP00000034497,9913.ENSBTAP00000034498	PGLYRP1,CAMP,CATHL4,CATHL2,CATHL3	4.08e-08	3.25e-06	defense response to bacterium
Process	GO.0050896	12	1787	9913	9913.ENSBTAP00000002914,9913.ENSBTAP00000003414,9913.ENSBTAP00000003930,9913.ENSBTAP00000008132,9913.ENSBTAP00000009800,9913.ENSBTAP00000016453,9913.ENSBTAP00000023750,9913.ENSBTAP00000024572,9913.ENSBTAP00000026747,9913.ENSBTAP00000027793,9913.ENSBTAP00000034497,9913.ENSBTAP00000034498	APOA1,PGLYRP1,CAMP,ACTG1,CFB,APOC3,CD36,VIM,CATHL4,SERPINF2,CATHL2,CATHL3	2.6e-07	1.88e-05	response to stimulus
Process	GO.0002376	7	412	9913	9913.ENSBTAP00000003414,9913.ENSBTAP00000008132,9913.ENSBTAP00000009800,9913.ENSBTAP00000023750,9913.ENSBTAP00000024572,9913.ENSBTAP00000026747,9913.ENSBTAP00000027556	PGLYRP1,ACTG1,CFB,CD36,VIM,CATHL4,MMP9	4.26e-07	2.83e-05	immune system process
Process	GO.0006955	6	268	9913	9913.ENSBTAP00000003414,9913.ENSBTAP00000008132,9913.ENSBTAP00000009800,9913.ENSBTAP00000023750,9913.ENSBTAP00000024572,9913.ENSBTAP00000026747	PGLYRP1,ACTG1,CFB,CD36,VIM,CATHL4	6.82e-07	4.18e-05	immune response
Process	GO.0032233	3	16	9913	9913.ENSBTAP00000002914,9913.ENSBTAP00000006465,9913.ENSBTAP00000027793	APOA1,PFN1,SERPINF2	1.45e-06	8.26e-05	positive regulation of actin filament bundle assembly
Process	GO.0030301	3	16	9913	9913.ENSBTAP00000002914,9913.ENSBTAP00000016453,9913.ENSBTAP00000023750	APOA1,APOC3,CD36	1.45e-06	8.26e-05	cholesterol transport
Process	GO.0006869	4	67	9913	9913.ENSBTAP00000002914,9913.ENSBTAP00000016453,9913.ENSBTAP00000022375,9913.ENSBTAP00000023750	APOA1,APOC3,FABP3,CD36	1.46e-06	8.26e-05	lipid transport
Process	GO.0019217	3	22	9913	9913.ENSBTAP00000002914,9913.ENSBTAP00000016453,9913.ENSBTAP00000022375	APOA1,APOC3,FABP3	3.42e-06	0.00014	regulation of fatty acid metabolic process
Process	GO.0042632	3	25	9913	9913.ENSBTAP00000002914,9913.ENSBTAP00000016453,9913.ENSBTAP00000022375	APOA1,APOC3,FABP3	4.87e-06	0.00018	cholesterol homeostasis
Process	GO.0065008	8	918	9913	9913.ENSBTAP00000002914,9913.ENSBTAP00000006465,9913.ENSBTAP00000014585,9913.ENSBTAP00000016453,9913.ENSBTAP00000022375,9913.ENSBTAP00000023750,9913.ENSBTAP00000024572,9913.ENSBTAP00000027793	APOA1,PFN1,TTR,APOC3,FABP3,CD36,VIM,SERPINF2	7.72e-06	0.00026	regulation of biological quality
Process	GO.0055091	2	2	9913	9913.ENSBTAP00000002914,9913.ENSBTAP00000022375	APOA1,FABP3	8.26e-06	0.00026	phospholipid homeostasis
Process	GO.0032489	2	2	9913	9913.ENSBTAP00000002914,9913.ENSBTAP00000016453	APOA1,APOC3	8.26e-06	0.00026	regulation of Cdc42 protein signal transduction
Process	GO.0044089	4	111	9913	9913.ENSBTAP00000002914,9913.ENSBTAP00000006465,9913.ENSBTAP00000023750,9913.ENSBTAP00000027793	APOA1,PFN1,CD36,SERPINF2	1.01e-05	0.0003	positive regulation of cellular component biogenesis
Process	GO.0015711	4	115	9913	9913.ENSBTAP00000002914,9913.ENSBTAP00000016453,9913.ENSBTAP00000022375,9913.ENSBTAP00000023750	APOA1,APOC3,FABP3,CD36	1.15e-05	0.00033	organic anion transport
Process	GO.0097435	4	118	9913	9913.ENSBTAP00000008132,9913.ENSBTAP00000023750,9913.ENSBTAP00000024572,9913.ENSBTAP00000027793	ACTG1,CD36,VIM,SERPINF2	1.27e-05	0.00035	supramolecular fiber organization
Process	GO.0010903	2	3	9913	9913.ENSBTAP00000002914,9913.ENSBTAP00000016453	APOA1,APOC3	1.37e-05	0.00037	negative regulation of very-low-density lipoprotein particle remodeling
Process	GO.0051346	4	126	9913	9913.ENSBTAP00000002914,9913.ENSBTAP00000016453,9913.ENSBTAP00000024107,9913.ENSBTAP00000027793	APOA1,APOC3,PEBP1,SERPINF2	1.63e-05	0.00039	negative regulation of hydrolase activity
Process	GO.0034375	2	4	9913	9913.ENSBTAP00000002914,9913.ENSBTAP00000016453	APOA1,APOC3	2.06e-05	0.00047	high-density lipoprotein particle remodeling
Process	GO.0046890	3	45	9913	9913.ENSBTAP00000002914,9913.ENSBTAP00000016453,9913.ENSBTAP00000022375	APOA1,APOC3,FABP3	2.53e-05	0.00056	regulation of lipid biosynthetic process
Process	GO.0051128	6	516	9913	9913.ENSBTAP00000002914,9913.ENSBTAP00000006465,9913.ENSBTAP00000016453,9913.ENSBTAP00000023750,9913.ENSBTAP00000024572,9913.ENSBTAP00000027793	APOA1,PFN1,APOC3,CD36,VIM,SERPINF2	2.76e-05	0.00058	regulation of cellular component organization
Process	GO.0070508	2	5	9913	9913.ENSBTAP00000002914,9913.ENSBTAP00000023750	APOA1,CD36	2.88e-05	0.00059	cholesterol import
Process	GO.0044539	2	5	9913	9913.ENSBTAP00000022375,9913.ENSBTAP00000023750	FABP3,CD36	2.88e-05	0.00059	long-chain fatty acid import into cell
Process	GO.0043062	3	48	9913	9913.ENSBTAP00000002914,9913.ENSBTAP00000016453,9913.ENSBTAP00000027793	APOA1,APOC3,SERPINF2	3.04e-05	0.00059	extracellular structure organization
Process	GO.0006959	3	51	9913	9913.ENSBTAP00000003414,9913.ENSBTAP00000009800,9913.ENSBTAP00000026747	PGLYRP1,CFB,CATHL4	3.61e-05	0.00067	humoral immune response
Process	GO.0051004	2	6	9913	9913.ENSBTAP00000002914,9913.ENSBTAP00000016453	APOA1,APOC3	3.84e-05	0.0007	regulation of lipoprotein lipase activity
Process	GO.0034377	2	6	9913	9913.ENSBTAP00000002914,9913.ENSBTAP00000016453	APOA1,APOC3	3.84e-05	0.0007	plasma lipoprotein particle assembly
Process	GO.0045087	4	167	9913	9913.ENSBTAP00000003414,9913.ENSBTAP00000008132,9913.ENSBTAP00000009800,9913.ENSBTAP00000024572	PGLYRP1,ACTG1,CFB,VIM	4.78e-05	0.00079	innate immune response
Process	GO.0032967	2	7	9913	9913.ENSBTAP00000024572,9913.ENSBTAP00000027793	VIM,SERPINF2	4.93e-05	0.0008	positive regulation of collagen biosynthetic process
Process	GO.0019433	2	7	9913	9913.ENSBTAP00000002914,9913.ENSBTAP00000016453	APOA1,APOC3	4.93e-05	0.0008	triglyceride catabolic process
Process	GO.0010896	2	8	9913	9913.ENSBTAP00000002914,9913.ENSBTAP00000016453	APOA1,APOC3	6.16e-05	0.00089	regulation of triglyceride catabolic process
Process	GO.0048583	7	903	9913	9913.ENSBTAP00000002914,9913.ENSBTAP00000003414,9913.ENSBTAP00000009800,9913.ENSBTAP00000014585,9913.ENSBTAP00000016453,9913.ENSBTAP00000023750,9913.ENSBTAP00000027793	APOA1,PGLYRP1,CFB,TTR,APOC3,CD36,SERPINF2	6.88e-05	0.00091	regulation of response to stimulus
Process	GO.0061844	2	9	9913	9913.ENSBTAP00000003414,9913.ENSBTAP00000026747	PGLYRP1,CATHL4	7.53e-05	0.00098	antimicrobial humoral immune response mediated by antimicrobial peptide
Process	GO.0033700	2	9	9913	9913.ENSBTAP00000002914,9913.ENSBTAP00000016453	APOA1,APOC3	7.53e-05	0.00098	phospholipid efflux
Process	GO.0033344	2	9	9913	9913.ENSBTAP00000002914,9913.ENSBTAP00000016453	APOA1,APOC3	7.53e-05	0.00098	cholesterol efflux
Process	GO.0044364	2	10	9913	9913.ENSBTAP00000003414,9913.ENSBTAP00000026747	PGLYRP1,CATHL4	9.03e-05	0.0011	disruption of cells of other organism
Process	GO.0031640	2	10	9913	9913.ENSBTAP00000003414,9913.ENSBTAP00000026747	PGLYRP1,CATHL4	9.03e-05	0.0011	killing of cells of other organism
Process	GO.0050789	11	2637	9913	9913.ENSBTAP00000002914,9913.ENSBTAP00000003414,9913.ENSBTAP00000006465,9913.ENSBTAP00000009800,9913.ENSBTAP00000014585,9913.ENSBTAP00000016453,9913.ENSBTAP00000022375,9913.ENSBTAP00000023750,9913.ENSBTAP00000024107,9913.ENSBTAP00000024572,9913.ENSBTAP00000027793	APOA1,PGLYRP1,PFN1,CFB,TTR,APOC3,FABP3,CD36,PEBP1,VIM,SERPINF2	0.0001	0.0012	regulation of biological process
Process	GO.0050832	2	12	9913	9913.ENSBTAP00000003414,9913.ENSBTAP00000026747	PGLYRP1,CATHL4	0.00012	0.0013	defense response to fungus
Process	GO.0032374	2	12	9913	9913.ENSBTAP00000002914,9913.ENSBTAP00000016453	APOA1,APOC3	0.00012	0.0013	regulation of cholesterol transport
Process	GO.0051496	2	13	9913	9913.ENSBTAP00000002914,9913.ENSBTAP00000027793	APOA1,SERPINF2	0.00014	0.0014	positive regulation of stress fiber assembly
Process	GO.0070328	2	14	9913	9913.ENSBTAP00000002914,9913.ENSBTAP00000016453	APOA1,APOC3	0.00016	0.0015	triglyceride homeostasis
Process	GO.0051130	4	227	9913	9913.ENSBTAP00000002914,9913.ENSBTAP00000006465,9913.ENSBTAP00000023750,9913.ENSBTAP00000027793	APOA1,PFN1,CD36,SERPINF2	0.00015	0.0015	positive regulation of cellular component organization
Process	GO.0042304	2	14	9913	9913.ENSBTAP00000002914,9913.ENSBTAP00000016453	APOA1,APOC3	0.00016	0.0015	regulation of fatty acid biosynthetic process
Process	GO.0051241	4	235	9913	9913.ENSBTAP00000002914,9913.ENSBTAP00000003414,9913.ENSBTAP00000016453,9913.ENSBTAP00000024572	APOA1,PGLYRP1,APOC3,VIM	0.00017	0.0016	negative regulation of multicellular organismal process
Process	GO.0048584	5	471	9913	9913.ENSBTAP00000002914,9913.ENSBTAP00000003414,9913.ENSBTAP00000009800,9913.ENSBTAP00000023750,9913.ENSBTAP00000027793	APOA1,PGLYRP1,CFB,CD36,SERPINF2	0.00022	0.0019	positive regulation of response to stimulus
Process	GO.0050794	10	2441	9913	9913.ENSBTAP00000002914,9913.ENSBTAP00000003414,9913.ENSBTAP00000006465,9913.ENSBTAP00000014585,9913.ENSBTAP00000016453,9913.ENSBTAP00000022375,9913.ENSBTAP00000023750,9913.ENSBTAP00000024107,9913.ENSBTAP00000024572,9913.ENSBTAP00000027793	APOA1,PGLYRP1,PFN1,TTR,APOC3,FABP3,CD36,PEBP1,VIM,SERPINF2	0.00029	0.0023	regulation of cellular process
Process	GO.0048878	4	275	9913	9913.ENSBTAP00000002914,9913.ENSBTAP00000016453,9913.ENSBTAP00000022375,9913.ENSBTAP00000023750	APOA1,APOC3,FABP3,CD36	0.00032	0.0025	chemical homeostasis
Process	GO.0071346	2	22	9913	9913.ENSBTAP00000008132,9913.ENSBTAP00000024572	ACTG1,VIM	0.00037	0.0028	cellular response to interferon-gamma
Process	GO.0050777	2	23	9913	9913.ENSBTAP00000002914,9913.ENSBTAP00000003414	APOA1,PGLYRP1	0.00041	0.003	negative regulation of immune response
Process	GO.0045595	4	310	9913	9913.ENSBTAP00000002914,9913.ENSBTAP00000003414,9913.ENSBTAP00000024572,9913.ENSBTAP00000027793	APOA1,PGLYRP1,VIM,SERPINF2	0.00049	0.0034	regulation of cell differentiation
Process	GO.0002698	2	26	9913	9913.ENSBTAP00000002914,9913.ENSBTAP00000003414	APOA1,PGLYRP1	0.00051	0.0035	negative regulation of immune effector process
Process	GO.0048518	7	1266	9913	9913.ENSBTAP00000002914,9913.ENSBTAP00000003414,9913.ENSBTAP00000006465,9913.ENSBTAP00000009800,9913.ENSBTAP00000023750,9913.ENSBTAP00000024572,9913.ENSBTAP00000027793	APOA1,PGLYRP1,PFN1,CFB,CD36,VIM,SERPINF2	0.00055	0.0037	positive regulation of biological process
Process	GO.0051239	5	589	9913	9913.ENSBTAP00000002914,9913.ENSBTAP00000003414,9913.ENSBTAP00000016453,9913.ENSBTAP00000024572,9913.ENSBTAP00000027793	APOA1,PGLYRP1,APOC3,VIM,SERPINF2	0.0006	0.0039	regulation of multicellular organismal process
Process	GO.0001817	3	136	9913	9913.ENSBTAP00000002914,9913.ENSBTAP00000003414,9913.ENSBTAP00000027793	APOA1,PGLYRP1,SERPINF2	0.0006	0.0039	regulation of cytokine production
Process	GO.0016043	7	1319	9913	9913.ENSBTAP00000002914,9913.ENSBTAP00000006465,9913.ENSBTAP00000008132,9913.ENSBTAP00000016453,9913.ENSBTAP00000023750,9913.ENSBTAP00000024572,9913.ENSBTAP00000027793	APOA1,PFN1,ACTG1,APOC3,CD36,VIM,SERPINF2	0.0007	0.0045	cellular component organization
Process	GO.0051129	3	146	9913	9913.ENSBTAP00000002914,9913.ENSBTAP00000016453,9913.ENSBTAP00000024572	APOA1,APOC3,VIM	0.00073	0.0047	negative regulation of cellular component organization
Process	GO.0050728	2	32	9913	9913.ENSBTAP00000002914,9913.ENSBTAP00000003414	APOA1,PGLYRP1	0.00076	0.0048	negative regulation of inflammatory response
Process	GO.0080090	7	1357	9913	9913.ENSBTAP00000002914,9913.ENSBTAP00000016453,9913.ENSBTAP00000022375,9913.ENSBTAP00000023750,9913.ENSBTAP00000024107,9913.ENSBTAP00000024572,9913.ENSBTAP00000027793	APOA1,APOC3,FABP3,CD36,PEBP1,VIM,SERPINF2	0.00083	0.0052	regulation of primary metabolic process
Process	GO.0048523	6	971	9913	9913.ENSBTAP00000002914,9913.ENSBTAP00000003414,9913.ENSBTAP00000016453,9913.ENSBTAP00000024107,9913.ENSBTAP00000024572,9913.ENSBTAP00000027793	APOA1,PGLYRP1,APOC3,PEBP1,VIM,SERPINF2	0.00084	0.0052	negative regulation of cellular process
Process	GO.0032268	5	632	9913	9913.ENSBTAP00000002914,9913.ENSBTAP00000023750,9913.ENSBTAP00000024107,9913.ENSBTAP00000024572,9913.ENSBTAP00000027793	APOA1,CD36,PEBP1,VIM,SERPINF2	0.00083	0.0052	regulation of cellular protein metabolic process
Process	GO.0031329	3	158	9913	9913.ENSBTAP00000002914,9913.ENSBTAP00000016453,9913.ENSBTAP00000024572	APOA1,APOC3,VIM	0.00091	0.0055	regulation of cellular catabolic process
Process	GO.0031323	7	1376	9913	9913.ENSBTAP00000002914,9913.ENSBTAP00000016453,9913.ENSBTAP00000022375,9913.ENSBTAP00000023750,9913.ENSBTAP00000024107,9913.ENSBTAP00000024572,9913.ENSBTAP00000027793	APOA1,APOC3,FABP3,CD36,PEBP1,VIM,SERPINF2	0.0009	0.0055	regulation of cellular metabolic process
Process	GO.0050776	3	161	9913	9913.ENSBTAP00000002914,9913.ENSBTAP00000003414,9913.ENSBTAP00000009800	APOA1,PGLYRP1,CFB	0.00096	0.0058	regulation of immune response
Process	GO.1902531	4	380	9913	9913.ENSBTAP00000002914,9913.ENSBTAP00000016453,9913.ENSBTAP00000023750,9913.ENSBTAP00000027793	APOA1,APOC3,CD36,SERPINF2	0.001	0.0062	regulation of intracellular signal transduction
Process	GO.0042157	2	39	9913	9913.ENSBTAP00000002914,9913.ENSBTAP00000016453	APOA1,APOC3	0.0011	0.0063	lipoprotein metabolic process
Process	GO.0070374	2	42	9913	9913.ENSBTAP00000023750,9913.ENSBTAP00000027793	CD36,SERPINF2	0.0013	0.007	positive regulation of ERK1 and ERK2 cascade
Process	GO.0019220	4	399	9913	9913.ENSBTAP00000002914,9913.ENSBTAP00000022375,9913.ENSBTAP00000023750,9913.ENSBTAP00000027793	APOA1,FABP3,CD36,SERPINF2	0.0013	0.007	regulation of phosphate metabolic process
Process	GO.0009966	5	700	9913	9913.ENSBTAP00000002914,9913.ENSBTAP00000014585,9913.ENSBTAP00000016453,9913.ENSBTAP00000023750,9913.ENSBTAP00000027793	APOA1,TTR,APOC3,CD36,SERPINF2	0.0013	0.0071	regulation of signal transduction
Process	GO.0001818	2	43	9913	9913.ENSBTAP00000002914,9913.ENSBTAP00000003414	APOA1,PGLYRP1	0.0013	0.0072	negative regulation of cytokine production
Process	GO.0050801	3	191	9913	9913.ENSBTAP00000002914,9913.ENSBTAP00000022375,9913.ENSBTAP00000023750	APOA1,FABP3,CD36	0.0016	0.0082	ion homeostasis
Process	GO.0042445	2	48	9913	9913.ENSBTAP00000002914,9913.ENSBTAP00000014585	APOA1,TTR	0.0016	0.0085	hormone metabolic process
Process	GO.0048522	6	1121	9913	9913.ENSBTAP00000002914,9913.ENSBTAP00000003414,9913.ENSBTAP00000006465,9913.ENSBTAP00000023750,9913.ENSBTAP00000024572,9913.ENSBTAP00000027793	APOA1,PGLYRP1,PFN1,CD36,VIM,SERPINF2	0.0018	0.0091	positive regulation of cellular process
Process	GO.1901564	7	1566	9913	9913.ENSBTAP00000001383,9913.ENSBTAP00000002914,9913.ENSBTAP00000003414,9913.ENSBTAP00000009800,9913.ENSBTAP00000016453,9913.ENSBTAP00000023750,9913.ENSBTAP00000027556	SAO,APOA1,PGLYRP1,CFB,APOC3,CD36,MMP9	0.0019	0.0097	organonitrogen compound metabolic process
Process	GO.0032101	3	210	9913	9913.ENSBTAP00000002914,9913.ENSBTAP00000003414,9913.ENSBTAP00000027793	APOA1,PGLYRP1,SERPINF2	0.002	0.0102	regulation of response to external stimulus
Process	GO.1902533	3	213	9913	9913.ENSBTAP00000002914,9913.ENSBTAP00000023750,9913.ENSBTAP00000027793	APOA1,CD36,SERPINF2	0.0021	0.0106	positive regulation of intracellular signal transduction
Process	GO.0065009	5	844	9913	9913.ENSBTAP00000002914,9913.ENSBTAP00000014585,9913.ENSBTAP00000016453,9913.ENSBTAP00000024107,9913.ENSBTAP00000027793	APOA1,TTR,APOC3,PEBP1,SERPINF2	0.0029	0.0142	regulation of molecular function
Process	GO.0002253	2	67	9913	9913.ENSBTAP00000003414,9913.ENSBTAP00000009800	PGLYRP1,CFB	0.0031	0.0148	activation of immune response
Process	GO.0007010	3	255	9913	9913.ENSBTAP00000006465,9913.ENSBTAP00000008132,9913.ENSBTAP00000024572	PFN1,ACTG1,VIM	0.0035	0.0167	cytoskeleton organization
Process	GO.0044255	3	257	9913	9913.ENSBTAP00000002914,9913.ENSBTAP00000014585,9913.ENSBTAP00000016453	APOA1,TTR,APOC3	0.0036	0.0169	cellular lipid metabolic process
Process	GO.0007165	5	884	9913	9913.ENSBTAP00000002914,9913.ENSBTAP00000003414,9913.ENSBTAP00000016453,9913.ENSBTAP00000023750,9913.ENSBTAP00000024572	APOA1,PGLYRP1,APOC3,CD36,VIM	0.0036	0.0169	signal transduction
Process	GO.0051179	6	1307	9913	9913.ENSBTAP00000002914,9913.ENSBTAP00000014585,9913.ENSBTAP00000016453,9913.ENSBTAP00000022375,9913.ENSBTAP00000023750,9913.ENSBTAP00000027556	APOA1,TTR,APOC3,FABP3,CD36,MMP9	0.0038	0.0175	localization
Process	GO.0031326	5	903	9913	9913.ENSBTAP00000002914,9913.ENSBTAP00000016453,9913.ENSBTAP00000022375,9913.ENSBTAP00000024572,9913.ENSBTAP00000027793	APOA1,APOC3,FABP3,VIM,SERPINF2	0.0039	0.018	regulation of cellular biosynthetic process
Process	GO.0080134	3	269	9913	9913.ENSBTAP00000002914,9913.ENSBTAP00000003414,9913.ENSBTAP00000027793	APOA1,PGLYRP1,SERPINF2	0.0041	0.0184	regulation of response to stress
Process	GO.0051171	6	1325	9913	9913.ENSBTAP00000002914,9913.ENSBTAP00000022375,9913.ENSBTAP00000023750,9913.ENSBTAP00000024107,9913.ENSBTAP00000024572,9913.ENSBTAP00000027793	APOA1,FABP3,CD36,PEBP1,VIM,SERPINF2	0.0041	0.0184	regulation of nitrogen compound metabolic process
Process	GO.0009056	4	557	9913	9913.ENSBTAP00000002914,9913.ENSBTAP00000003414,9913.ENSBTAP00000016453,9913.ENSBTAP00000027556	APOA1,PGLYRP1,APOC3,MMP9	0.0042	0.0185	catabolic process
Process	GO.0032501	6	1333	9913	9913.ENSBTAP00000002914,9913.ENSBTAP00000016453,9913.ENSBTAP00000023750,9913.ENSBTAP00000024572,9913.ENSBTAP00000027556,9913.ENSBTAP00000027793	APOA1,APOC3,CD36,VIM,MMP9,SERPINF2	0.0042	0.0186	multicellular organismal process
Process	GO.0051716	6	1340	9913	9913.ENSBTAP00000002914,9913.ENSBTAP00000003414,9913.ENSBTAP00000008132,9913.ENSBTAP00000016453,9913.ENSBTAP00000023750,9913.ENSBTAP00000024572	APOA1,PGLYRP1,ACTG1,APOC3,CD36,VIM	0.0043	0.0189	cellular response to stimulus
Process	GO.0010951	2	82	9913	9913.ENSBTAP00000024107,9913.ENSBTAP00000027793	PEBP1,SERPINF2	0.0045	0.0196	negative regulation of endopeptidase activity
Process	GO.0006066	2	85	9913	9913.ENSBTAP00000002914,9913.ENSBTAP00000014585	APOA1,TTR	0.0048	0.0206	alcohol metabolic process
Process	GO.0048468	3	310	9913	9913.ENSBTAP00000002914,9913.ENSBTAP00000008132,9913.ENSBTAP00000024572	APOA1,ACTG1,VIM	0.006	0.0246	cell development
Process	GO.0051051	2	99	9913	9913.ENSBTAP00000002914,9913.ENSBTAP00000016453	APOA1,APOC3	0.0065	0.0262	negative regulation of transport
Process	GO.0001932	3	319	9913	9913.ENSBTAP00000002914,9913.ENSBTAP00000023750,9913.ENSBTAP00000027793	APOA1,CD36,SERPINF2	0.0065	0.0262	regulation of protein phosphorylation
Process	GO.0006810	5	1067	9913	9913.ENSBTAP00000002914,9913.ENSBTAP00000014585,9913.ENSBTAP00000016453,9913.ENSBTAP00000022375,9913.ENSBTAP00000023750	APOA1,TTR,APOC3,FABP3,CD36	0.0079	0.0313	transport
Process	GO.0032270	3	344	9913	9913.ENSBTAP00000023750,9913.ENSBTAP00000024572,9913.ENSBTAP00000027793	CD36,VIM,SERPINF2	0.008	0.0314	positive regulation of cellular protein metabolic process
Process	GO.0030036	2	113	9913	9913.ENSBTAP00000006465,9913.ENSBTAP00000008132	PFN1,ACTG1	0.0083	0.032	actin cytoskeleton organization
Process	GO.0032103	2	114	9913	9913.ENSBTAP00000003414,9913.ENSBTAP00000027793	PGLYRP1,SERPINF2	0.0085	0.0323	positive regulation of response to external stimulus
Process	GO.2000026	3	353	9913	9913.ENSBTAP00000002914,9913.ENSBTAP00000003414,9913.ENSBTAP00000024572	APOA1,PGLYRP1,VIM	0.0086	0.0325	regulation of multicellular organismal development
Process	GO.0045596	2	116	9913	9913.ENSBTAP00000003414,9913.ENSBTAP00000024572	PGLYRP1,VIM	0.0087	0.033	negative regulation of cell differentiation
Process	GO.0031325	4	696	9913	9913.ENSBTAP00000002914,9913.ENSBTAP00000023750,9913.ENSBTAP00000024572,9913.ENSBTAP00000027793	APOA1,CD36,VIM,SERPINF2	0.009	0.0338	positive regulation of cellular metabolic process
Process	GO.0043254	2	121	9913	9913.ENSBTAP00000006465,9913.ENSBTAP00000023750	PFN1,CD36	0.0095	0.0348	regulation of protein complex assembly
Process	GO.0071704	8	2656	9913	9913.ENSBTAP00000001383,9913.ENSBTAP00000002914,9913.ENSBTAP00000003414,9913.ENSBTAP00000009800,9913.ENSBTAP00000014585,9913.ENSBTAP00000016453,9913.ENSBTAP00000023750,9913.ENSBTAP00000027556	SAO,APOA1,PGLYRP1,CFB,TTR,APOC3,CD36,MMP9	0.0099	0.0359	organic substance metabolic process
Process	GO.0090066	2	127	9913	9913.ENSBTAP00000006465,9913.ENSBTAP00000027793	PFN1,SERPINF2	0.0104	0.0374	regulation of anatomical structure size
Process	GO.0060284	2	130	9913	9913.ENSBTAP00000002914,9913.ENSBTAP00000024572	APOA1,VIM	0.0108	0.0388	regulation of cell development
Process	GO.0019538	5	1157	9913	9913.ENSBTAP00000002914,9913.ENSBTAP00000009800,9913.ENSBTAP00000016453,9913.ENSBTAP00000023750,9913.ENSBTAP00000027556	APOA1,CFB,APOC3,CD36,MMP9	0.011	0.0391	protein metabolic process
Process	GO.0007166	3	396	9913	9913.ENSBTAP00000002914,9913.ENSBTAP00000023750,9913.ENSBTAP00000024572	APOA1,CD36,VIM	0.0117	0.041	cell surface receptor signaling pathway
Process	GO.0031328	3	408	9913	9913.ENSBTAP00000002914,9913.ENSBTAP00000024572,9913.ENSBTAP00000027793	APOA1,VIM,SERPINF2	0.0126	0.0438	positive regulation of cellular biosynthetic process
RCTM	BTA-109582	4	437	9913	9913.ENSBTAP00000002914,9913.ENSBTAP00000012837,9913.ENSBTAP00000023750,9913.ENSBTAP00000027793	APOA1,A1BG,CD36,SERPINF2	0.0017	0.0139	Hemostasis
SMART	SM00110	2	27	9913	9913.ENSBTAP00000024695,9913.ENSBTAP00000037834	MGC137211,MGC137014	0.00055	0.0093	Complement component C1q domain.

## Sheet: String_treatment2
category	term	number_of_genes	number_of_genes_in_background	ncbiTaxonId	inputGenes	preferredNames	p_value	fdr	description
Component	GO.0005576	24	753	9913	9913.ENSBTAP00000001383,9913.ENSBTAP00000002914,9913.ENSBTAP00000003414,9913.ENSBTAP00000003858,9913.ENSBTAP00000003930,9913.ENSBTAP00000006189,9913.ENSBTAP00000007324,9913.ENSBTAP00000008132,9913.ENSBTAP00000008386,9913.ENSBTAP00000009800,9913.ENSBTAP00000012837,9913.ENSBTAP00000014297,9913.ENSBTAP00000016453,9913.ENSBTAP00000016986,9913.ENSBTAP00000019538,9913.ENSBTAP00000020286,9913.ENSBTAP000…	SAO,APOA1,PGLYRP1,SAA4,CAMP,RETN,CLU,ACTG1,GPI,CFB,A1BG,SPADH1,APOC3,LPO,PAEP,B4GALT1,FABP3,MGC137211,CATHL4,MMP9,SERPINF2,CATHL2,CATHL3,MGC137014	7.7e-26	1.02e-23	extracellular region
Component	GO.0005615	13	411	9913	9913.ENSBTAP00000001383,9913.ENSBTAP00000002914,9913.ENSBTAP00000003858,9913.ENSBTAP00000006189,9913.ENSBTAP00000007324,9913.ENSBTAP00000008132,9913.ENSBTAP00000008386,9913.ENSBTAP00000016453,9913.ENSBTAP00000016986,9913.ENSBTAP00000020286,9913.ENSBTAP00000022375,9913.ENSBTAP00000027556,9913.ENSBTAP00000027793	SAO,APOA1,SAA4,RETN,CLU,ACTG1,GPI,APOC3,LPO,B4GALT1,FABP3,MMP9,SERPINF2	2.12e-13	1.4e-11	extracellular space
Component	GO.0034364	4	12	9913	9913.ENSBTAP00000002914,9913.ENSBTAP00000003858,9913.ENSBTAP00000007324,9913.ENSBTAP00000016453	APOA1,SAA4,CLU,APOC3	1.58e-08	6.93e-07	high-density lipoprotein particle
Component	GO.0034366	3	5	9913	9913.ENSBTAP00000002914,9913.ENSBTAP00000007324,9913.ENSBTAP00000016453	APOA1,CLU,APOC3	2.97e-07	5.6e-06	spherical high-density lipoprotein particle
Component	GO.0031253	4	75	9913	9913.ENSBTAP00000008386,9913.ENSBTAP00000020286,9913.ENSBTAP00000023750,9913.ENSBTAP00000028602	GPI,B4GALT1,CD36,CFL1	1.2e-05	0.0002	cell projection membrane
Component	GO.0032991	12	1711	9913	9913.ENSBTAP00000002914,9913.ENSBTAP00000003858,9913.ENSBTAP00000006348,9913.ENSBTAP00000007324,9913.ENSBTAP00000008132,9913.ENSBTAP00000010176,9913.ENSBTAP00000016453,9913.ENSBTAP00000024572,9913.ENSBTAP00000024695,9913.ENSBTAP00000027793,9913.ENSBTAP00000037577,9913.ENSBTAP00000037834	APOA1,SAA4,CNOT10,CLU,ACTG1,UBA52,APOC3,VIM,MGC137211,SERPINF2,GAPDH,MGC137014	2.8e-05	0.00041	protein-containing complex
Component	GO.0030139	3	35	9913	9913.ENSBTAP00000002914,9913.ENSBTAP00000008132,9913.ENSBTAP00000024572	APOA1,ACTG1,VIM	4.31e-05	0.00057	endocytic vesicle
Component	GO.0005737	17	3615	9913	9913.ENSBTAP00000002914,9913.ENSBTAP00000006465,9913.ENSBTAP00000007324,9913.ENSBTAP00000008132,9913.ENSBTAP00000008386,9913.ENSBTAP00000010176,9913.ENSBTAP00000012599,9913.ENSBTAP00000016986,9913.ENSBTAP00000020286,9913.ENSBTAP00000022375,9913.ENSBTAP00000023750,9913.ENSBTAP00000024107,9913.ENSBTAP00000024572,9913.ENSBTAP00000028602,9913.ENSBTAP00000037577,9913.ENSBTAP00000040385,9913.ENSBTAP000…	APOA1,PFN1,CLU,ACTG1,GPI,UBA52,SH3BGRL3,LPO,B4GALT1,FABP3,CD36,PEBP1,VIM,CFL1,GAPDH,ZBED8,HSPA5	6.06e-05	0.00073	cytoplasm
Component	GO.0098590	5	256	9913	9913.ENSBTAP00000008386,9913.ENSBTAP00000016986,9913.ENSBTAP00000020286,9913.ENSBTAP00000023750,9913.ENSBTAP00000028602	GPI,LPO,B4GALT1,CD36,CFL1	9.8e-05	0.0011	plasma membrane region
Component	GO.0042627	2	7	9913	9913.ENSBTAP00000002914,9913.ENSBTAP00000016453	APOA1,APOC3	0.00011	0.0011	chylomicron
Component	GO.0034361	2	8	9913	9913.ENSBTAP00000002914,9913.ENSBTAP00000016453	APOA1,APOC3	0.00014	0.0013	very-low-density lipoprotein particle
Component	GO.0031526	2	8	9913	9913.ENSBTAP00000020286,9913.ENSBTAP00000023750	B4GALT1,CD36	0.00014	0.0013	brush border membrane
Component	GO.0005623	19	4818	9913	9913.ENSBTAP00000002914,9913.ENSBTAP00000006348,9913.ENSBTAP00000006465,9913.ENSBTAP00000007324,9913.ENSBTAP00000008132,9913.ENSBTAP00000008386,9913.ENSBTAP00000010176,9913.ENSBTAP00000012599,9913.ENSBTAP00000016986,9913.ENSBTAP00000020286,9913.ENSBTAP00000022375,9913.ENSBTAP00000023750,9913.ENSBTAP00000024107,9913.ENSBTAP00000024572,9913.ENSBTAP00000027793,9913.ENSBTAP00000028602,9913.ENSBTAP000…	APOA1,CNOT10,PFN1,CLU,ACTG1,GPI,UBA52,SH3BGRL3,LPO,B4GALT1,FABP3,CD36,PEBP1,VIM,SERPINF2,CFL1,GAPDH,ZBED8,HSPA5	0.0002	0.0015	cell
Component	GO.0005622	18	4404	9913	9913.ENSBTAP00000002914,9913.ENSBTAP00000006348,9913.ENSBTAP00000006465,9913.ENSBTAP00000007324,9913.ENSBTAP00000008132,9913.ENSBTAP00000008386,9913.ENSBTAP00000010176,9913.ENSBTAP00000012599,9913.ENSBTAP00000016986,9913.ENSBTAP00000020286,9913.ENSBTAP00000022375,9913.ENSBTAP00000023750,9913.ENSBTAP00000024107,9913.ENSBTAP00000024572,9913.ENSBTAP00000028602,9913.ENSBTAP00000037577,9913.ENSBTAP000…	APOA1,CNOT10,PFN1,CLU,ACTG1,GPI,UBA52,SH3BGRL3,LPO,B4GALT1,FABP3,CD36,PEBP1,VIM,CFL1,GAPDH,ZBED8,HSPA5	0.00021	0.0015	intracellular
Component	GO.0005886	8	1073	9913	9913.ENSBTAP00000008132,9913.ENSBTAP00000008386,9913.ENSBTAP00000010176,9913.ENSBTAP00000016986,9913.ENSBTAP00000020286,9913.ENSBTAP00000023750,9913.ENSBTAP00000024572,9913.ENSBTAP00000028602	ACTG1,GPI,UBA52,LPO,B4GALT1,CD36,VIM,CFL1	0.00055	0.0038	plasma membrane
Component	GO.0045335	2	22	9913	9913.ENSBTAP00000008132,9913.ENSBTAP00000024572	ACTG1,VIM	0.00085	0.0053	phagocytic vesicle
Component	GO.0016363	2	23	9913	9913.ENSBTAP00000024572,9913.ENSBTAP00000028602	VIM,CFL1	0.00092	0.0055	nuclear matrix
Component	GO.0043229	15	3716	9913	9913.ENSBTAP00000002914,9913.ENSBTAP00000006465,9913.ENSBTAP00000007324,9913.ENSBTAP00000008132,9913.ENSBTAP00000008386,9913.ENSBTAP00000010176,9913.ENSBTAP00000012599,9913.ENSBTAP00000020286,9913.ENSBTAP00000022375,9913.ENSBTAP00000023750,9913.ENSBTAP00000024572,9913.ENSBTAP00000028602,9913.ENSBTAP00000037577,9913.ENSBTAP00000040385,9913.ENSBTAP00000052422	APOA1,PFN1,CLU,ACTG1,GPI,UBA52,SH3BGRL3,B4GALT1,FABP3,CD36,VIM,CFL1,GAPDH,ZBED8,HSPA5	0.0012	0.0063	intracellular organelle
Component	GO.0120025	5	456	9913	9913.ENSBTAP00000008386,9913.ENSBTAP00000020286,9913.ENSBTAP00000023750,9913.ENSBTAP00000024572,9913.ENSBTAP00000028602	GPI,B4GALT1,CD36,VIM,CFL1	0.0013	0.007	plasma membrane bounded cell projection
Component	GO.0043227	14	3372	9913	9913.ENSBTAP00000002914,9913.ENSBTAP00000007324,9913.ENSBTAP00000008132,9913.ENSBTAP00000008386,9913.ENSBTAP00000010176,9913.ENSBTAP00000012599,9913.ENSBTAP00000020286,9913.ENSBTAP00000022375,9913.ENSBTAP00000023750,9913.ENSBTAP00000024572,9913.ENSBTAP00000028602,9913.ENSBTAP00000037577,9913.ENSBTAP00000040385,9913.ENSBTAP00000052422	APOA1,CLU,ACTG1,GPI,UBA52,SH3BGRL3,B4GALT1,FABP3,CD36,VIM,CFL1,GAPDH,ZBED8,HSPA5	0.0014	0.0071	membrane-bounded organelle
Component	GO.0005581	2	31	9913	9913.ENSBTAP00000024695,9913.ENSBTAP00000037834	MGC137211,MGC137014	0.0016	0.0073	collagen trimer
Component	GO.0070013	7	1121	9913	9913.ENSBTAP00000008386,9913.ENSBTAP00000010176,9913.ENSBTAP00000022375,9913.ENSBTAP00000024572,9913.ENSBTAP00000028602,9913.ENSBTAP00000040385,9913.ENSBTAP00000052422	GPI,UBA52,FABP3,VIM,CFL1,ZBED8,HSPA5	0.0035	0.0144	intracellular organelle lumen
Component	GO.0016323	2	48	9913	9913.ENSBTAP00000016986,9913.ENSBTAP00000020286	LPO,B4GALT1	0.0036	0.0144	basolateral plasma membrane
Component	GO.0005856	5	577	9913	9913.ENSBTAP00000006465,9913.ENSBTAP00000008132,9913.ENSBTAP00000024572,9913.ENSBTAP00000028602,9913.ENSBTAP00000037577	PFN1,ACTG1,VIM,CFL1,GAPDH	0.0036	0.0144	cytoskeleton
Component	GO.0043231	12	3137	9913	9913.ENSBTAP00000007324,9913.ENSBTAP00000008386,9913.ENSBTAP00000010176,9913.ENSBTAP00000012599,9913.ENSBTAP00000020286,9913.ENSBTAP00000022375,9913.ENSBTAP00000023750,9913.ENSBTAP00000024572,9913.ENSBTAP00000028602,9913.ENSBTAP00000037577,9913.ENSBTAP00000040385,9913.ENSBTAP00000052422	CLU,GPI,UBA52,SH3BGRL3,B4GALT1,FABP3,CD36,VIM,CFL1,GAPDH,ZBED8,HSPA5	0.007	0.0248	intracellular membrane-bounded organelle
Component	GO.0070161	2	69	9913	9913.ENSBTAP00000008132,9913.ENSBTAP00000020286	ACTG1,B4GALT1	0.0072	0.0251	anchoring junction
Component	GO.0043209	2	72	9913	9913.ENSBTAP00000008132,9913.ENSBTAP00000008386	ACTG1,GPI	0.0078	0.0258	myelin sheath
Component	GO.0016020	10	2372	9913	9913.ENSBTAP00000007324,9913.ENSBTAP00000008132,9913.ENSBTAP00000008386,9913.ENSBTAP00000010176,9913.ENSBTAP00000016986,9913.ENSBTAP00000017854,9913.ENSBTAP00000020286,9913.ENSBTAP00000023750,9913.ENSBTAP00000024572,9913.ENSBTAP00000028602	CLU,ACTG1,GPI,UBA52,LPO,GLYCAM1,B4GALT1,CD36,VIM,CFL1	0.0076	0.0258	membrane
Component	GO.0031252	2	81	9913	9913.ENSBTAP00000024572,9913.ENSBTAP00000028602	VIM,CFL1	0.0098	0.0314	cell leading edge
Component	GO.0030054	3	274	9913	9913.ENSBTAP00000008132,9913.ENSBTAP00000020286,9913.ENSBTAP00000028602	ACTG1,B4GALT1,CFL1	0.0133	0.0419	cell junction
Component	GO.0005911	2	96	9913	9913.ENSBTAP00000020286,9913.ENSBTAP00000028602	B4GALT1,CFL1	0.0134	0.0419	cell-cell junction
Component	GO.0031410	4	536	9913	9913.ENSBTAP00000002914,9913.ENSBTAP00000007324,9913.ENSBTAP00000008132,9913.ENSBTAP00000024572	APOA1,CLU,ACTG1,VIM	0.0156	0.0467	cytoplasmic vesicle
Component	GO.0015629	2	107	9913	9913.ENSBTAP00000008132,9913.ENSBTAP00000028602	ACTG1,CFL1	0.0164	0.0467	actin cytoskeleton
Component	GO.0005634	8	1853	9913	9913.ENSBTAP00000007324,9913.ENSBTAP00000008386,9913.ENSBTAP00000010176,9913.ENSBTAP00000012599,9913.ENSBTAP00000024572,9913.ENSBTAP00000028602,9913.ENSBTAP00000037577,9913.ENSBTAP00000040385	CLU,GPI,UBA52,SH3BGRL3,VIM,CFL1,GAPDH,ZBED8	0.0156	0.0467	nucleus
Function	GO.0005515	18	1679	9913	9913.ENSBTAP00000002914,9913.ENSBTAP00000003858,9913.ENSBTAP00000006189,9913.ENSBTAP00000006465,9913.ENSBTAP00000007324,9913.ENSBTAP00000008132,9913.ENSBTAP00000008386,9913.ENSBTAP00000014297,9913.ENSBTAP00000016453,9913.ENSBTAP00000017854,9913.ENSBTAP00000019538,9913.ENSBTAP00000020286,9913.ENSBTAP00000022375,9913.ENSBTAP00000024107,9913.ENSBTAP00000024572,9913.ENSBTAP00000027793,9913.ENSBTAP000…	APOA1,SAA4,RETN,PFN1,CLU,ACTG1,GPI,SPADH1,APOC3,GLYCAM1,PAEP,B4GALT1,FABP3,PEBP1,VIM,SERPINF2,CFL1,GAPDH	9.56e-11	1.16e-08	protein binding
Function	GO.0005488	24	3429	9913	9913.ENSBTAP00000001383,9913.ENSBTAP00000002914,9913.ENSBTAP00000003414,9913.ENSBTAP00000003858,9913.ENSBTAP00000006189,9913.ENSBTAP00000006465,9913.ENSBTAP00000007324,9913.ENSBTAP00000008132,9913.ENSBTAP00000008386,9913.ENSBTAP00000014297,9913.ENSBTAP00000016453,9913.ENSBTAP00000016986,9913.ENSBTAP00000017854,9913.ENSBTAP00000019538,9913.ENSBTAP00000020286,9913.ENSBTAP00000022375,9913.ENSBTAP000…	SAO,APOA1,PGLYRP1,SAA4,RETN,PFN1,CLU,ACTG1,GPI,SPADH1,APOC3,LPO,GLYCAM1,PAEP,B4GALT1,FABP3,PEBP1,VIM,MMP9,SERPINF2,CFL1,GAPDH,ZBED8,HSPA5	6.47e-11	1.16e-08	binding
Function	GO.0098772	8	525	9913	9913.ENSBTAP00000002914,9913.ENSBTAP00000003858,9913.ENSBTAP00000006189,9913.ENSBTAP00000008386,9913.ENSBTAP00000014297,9913.ENSBTAP00000016453,9913.ENSBTAP00000024107,9913.ENSBTAP00000027793	APOA1,SAA4,RETN,GPI,SPADH1,APOC3,PEBP1,SERPINF2	3.75e-06	0.00022	molecular function regulator
Function	GO.0005102	7	388	9913	9913.ENSBTAP00000002914,9913.ENSBTAP00000003858,9913.ENSBTAP00000006189,9913.ENSBTAP00000008386,9913.ENSBTAP00000014297,9913.ENSBTAP00000016453,9913.ENSBTAP00000028602	APOA1,SAA4,RETN,GPI,SPADH1,APOC3,CFL1	5.61e-06	0.00025	signaling receptor binding
Function	GO.0042802	7	439	9913	9913.ENSBTAP00000002914,9913.ENSBTAP00000008132,9913.ENSBTAP00000017854,9913.ENSBTAP00000019538,9913.ENSBTAP00000020286,9913.ENSBTAP00000024572,9913.ENSBTAP00000027793	APOA1,ACTG1,GLYCAM1,PAEP,B4GALT1,VIM,SERPINF2	1.24e-05	0.00045	identical protein binding
Function	GO.0048018	5	183	9913	9913.ENSBTAP00000002914,9913.ENSBTAP00000003858,9913.ENSBTAP00000006189,9913.ENSBTAP00000008386,9913.ENSBTAP00000014297	APOA1,SAA4,RETN,GPI,SPADH1	2.06e-05	0.00062	receptor ligand activity
Function	GO.0008289	5	193	9913	9913.ENSBTAP00000002914,9913.ENSBTAP00000016453,9913.ENSBTAP00000019538,9913.ENSBTAP00000022375,9913.ENSBTAP00000024107	APOA1,APOC3,PAEP,FABP3,PEBP1	2.64e-05	0.00062	lipid binding
Function	GO.0070653	2	3	9913	9913.ENSBTAP00000002914,9913.ENSBTAP00000016453	APOA1,APOC3	3.13e-05	0.00063	high-density lipoprotein particle receptor binding
Function	GO.0043167	12	1741	9913	9913.ENSBTAP00000001383,9913.ENSBTAP00000002914,9913.ENSBTAP00000003414,9913.ENSBTAP00000008132,9913.ENSBTAP00000016453,9913.ENSBTAP00000016986,9913.ENSBTAP00000019538,9913.ENSBTAP00000020286,9913.ENSBTAP00000022375,9913.ENSBTAP00000024107,9913.ENSBTAP00000027556,9913.ENSBTAP00000052422	SAO,APOA1,PGLYRP1,ACTG1,APOC3,LPO,PAEP,B4GALT1,FABP3,PEBP1,MMP9,HSPA5	3.32e-05	0.00063	ion binding
Function	GO.0008092	5	246	9913	9913.ENSBTAP00000006465,9913.ENSBTAP00000020286,9913.ENSBTAP00000022375,9913.ENSBTAP00000028602,9913.ENSBTAP00000037577	PFN1,B4GALT1,FABP3,CFL1,GAPDH	8.15e-05	0.0013	cytoskeletal protein binding
Function	GO.0036041	2	8	9913	9913.ENSBTAP00000019538,9913.ENSBTAP00000022375	PAEP,FABP3	0.00014	0.0021	long-chain fatty acid binding
Function	GO.0036094	7	807	9913	9913.ENSBTAP00000002914,9913.ENSBTAP00000008132,9913.ENSBTAP00000019538,9913.ENSBTAP00000022375,9913.ENSBTAP00000024107,9913.ENSBTAP00000037577,9913.ENSBTAP00000052422	APOA1,ACTG1,PAEP,FABP3,PEBP1,GAPDH,HSPA5	0.00053	0.0064	small molecule binding
Function	GO.0043168	7	830	9913	9913.ENSBTAP00000002914,9913.ENSBTAP00000008132,9913.ENSBTAP00000016453,9913.ENSBTAP00000019538,9913.ENSBTAP00000022375,9913.ENSBTAP00000024107,9913.ENSBTAP00000052422	APOA1,ACTG1,APOC3,PAEP,FABP3,PEBP1,HSPA5	0.00063	0.0071	anion binding
Function	GO.0005200	2	21	9913	9913.ENSBTAP00000008132,9913.ENSBTAP00000024572	ACTG1,VIM	0.00078	0.0082	structural constituent of cytoskeleton
Function	GO.0019899	5	449	9913	9913.ENSBTAP00000002914,9913.ENSBTAP00000007324,9913.ENSBTAP00000008132,9913.ENSBTAP00000024107,9913.ENSBTAP00000027793	APOA1,CLU,ACTG1,PEBP1,SERPINF2	0.0012	0.0117	enzyme binding
Function	GO.0043178	2	30	9913	9913.ENSBTAP00000002914,9913.ENSBTAP00000019538	APOA1,PAEP	0.0015	0.0136	alcohol binding
Function	GO.0030234	4	285	9913	9913.ENSBTAP00000002914,9913.ENSBTAP00000016453,9913.ENSBTAP00000024107,9913.ENSBTAP00000027793	APOA1,APOC3,PEBP1,SERPINF2	0.0017	0.0143	enzyme regulator activity
Function	GO.0004857	3	128	9913	9913.ENSBTAP00000016453,9913.ENSBTAP00000024107,9913.ENSBTAP00000027793	APOC3,PEBP1,SERPINF2	0.0017	0.0143	enzyme inhibitor activity
Function	GO.0003824	10	1931	9913	9913.ENSBTAP00000001383,9913.ENSBTAP00000003414,9913.ENSBTAP00000008386,9913.ENSBTAP00000009800,9913.ENSBTAP00000012599,9913.ENSBTAP00000016986,9913.ENSBTAP00000020286,9913.ENSBTAP00000027556,9913.ENSBTAP00000037577,9913.ENSBTAP00000052422	SAO,PGLYRP1,GPI,CFB,SH3BGRL3,LPO,B4GALT1,MMP9,GAPDH,HSPA5	0.0017	0.0143	catalytic activity
Function	GO.0046914	4	304	9913	9913.ENSBTAP00000001383,9913.ENSBTAP00000003414,9913.ENSBTAP00000020286,9913.ENSBTAP00000027556	SAO,PGLYRP1,B4GALT1,MMP9	0.0022	0.0159	transition metal ion binding
Function	GO.0004867	2	36	9913	9913.ENSBTAP00000024107,9913.ENSBTAP00000027793	PEBP1,SERPINF2	0.0021	0.0159	serine-type endopeptidase inhibitor activity
Function	GO.0016491	4	356	9913	9913.ENSBTAP00000001383,9913.ENSBTAP00000012599,9913.ENSBTAP00000016986,9913.ENSBTAP00000037577	SAO,SH3BGRL3,LPO,GAPDH	0.0038	0.0266	oxidoreductase activity
Function	GO.0097159	8	1559	9913	9913.ENSBTAP00000002914,9913.ENSBTAP00000008132,9913.ENSBTAP00000016986,9913.ENSBTAP00000024107,9913.ENSBTAP00000024572,9913.ENSBTAP00000037577,9913.ENSBTAP00000040385,9913.ENSBTAP00000052422	APOA1,ACTG1,LPO,PEBP1,VIM,GAPDH,ZBED8,HSPA5	0.0058	0.0358	organic cyclic compound binding
Function	GO.0048037	3	224	9913	9913.ENSBTAP00000001383,9913.ENSBTAP00000016986,9913.ENSBTAP00000037577	SAO,LPO,GAPDH	0.0078	0.0442	cofactor binding
InterPro	IPR018216	4	11	9913	9913.ENSBTAP00000003930,9913.ENSBTAP00000026747,9913.ENSBTAP00000034497,9913.ENSBTAP00000034498	CAMP,CATHL4,CATHL2,CATHL3	1.18e-08	1.53e-06	Cathelicidin, conserved site
InterPro	IPR001894	4	12	9913	9913.ENSBTAP00000003930,9913.ENSBTAP00000026747,9913.ENSBTAP00000034497,9913.ENSBTAP00000034498	CAMP,CATHL4,CATHL2,CATHL3	1.58e-08	1.53e-06	Cathelicidin
KEGG	bta04970	5	89	9913	9913.ENSBTAP00000003930,9913.ENSBTAP00000016986,9913.ENSBTAP00000026747,9913.ENSBTAP00000034497,9913.ENSBTAP00000034498	CAMP,LPO,CATHL4,CATHL2,CATHL3	6.87e-07	5.5e-05	Salivary secretion
KEGG	bta03320	4	72	9913	9913.ENSBTAP00000002914,9913.ENSBTAP00000016453,9913.ENSBTAP00000022375,9913.ENSBTAP00000023750	APOA1,APOC3,FABP3,CD36	1.03e-05	0.00041	PPAR signaling pathway
KEGG	bta04979	3	46	9913	9913.ENSBTAP00000002914,9913.ENSBTAP00000016453,9913.ENSBTAP00000023750	APOA1,APOC3,CD36	9.28e-05	0.0025	Cholesterol metabolism
KEGG	bta04621	4	163	9913	9913.ENSBTAP00000003930,9913.ENSBTAP00000026747,9913.ENSBTAP00000034497,9913.ENSBTAP00000034498	CAMP,CATHL4,CATHL2,CATHL3	0.00022	0.0045	NOD-like receptor signaling pathway
KEGG	bta05152	4	180	9913	9913.ENSBTAP00000003930,9913.ENSBTAP00000026747,9913.ENSBTAP00000034497,9913.ENSBTAP00000034498	CAMP,CATHL4,CATHL2,CATHL3	0.00032	0.0052	Tuberculosis
KEGG	bta04610	3	82	9913	9913.ENSBTAP00000007324,9913.ENSBTAP00000009800,9913.ENSBTAP00000027793	CLU,CFB,SERPINF2	0.00048	0.0063	Complement and coagulation cascades
KEGG	bta04975	2	44	9913	9913.ENSBTAP00000002914,9913.ENSBTAP00000023750	APOA1,CD36	0.0031	0.0354	Fat digestion and absorption
Keyword	KW-0964	22	805	9913	9913.ENSBTAP00000001383,9913.ENSBTAP00000002914,9913.ENSBTAP00000003414,9913.ENSBTAP00000003858,9913.ENSBTAP00000003930,9913.ENSBTAP00000006189,9913.ENSBTAP00000007324,9913.ENSBTAP00000008386,9913.ENSBTAP00000009800,9913.ENSBTAP00000012837,9913.ENSBTAP00000014297,9913.ENSBTAP00000016453,9913.ENSBTAP00000016986,9913.ENSBTAP00000019538,9913.ENSBTAP00000020286,9913.ENSBTAP00000024695,9913.ENSBTAP000…	SAO,APOA1,PGLYRP1,SAA4,CAMP,RETN,CLU,GPI,CFB,A1BG,SPADH1,APOC3,LPO,PAEP,B4GALT1,MGC137211,CATHL4,MMP9,SERPINF2,CATHL2,CATHL3,MGC137014	5.92e-22	6.22e-20	Secreted
Keyword	KW-0732	22	2624	9913	9913.ENSBTAP00000001383,9913.ENSBTAP00000002914,9913.ENSBTAP00000003414,9913.ENSBTAP00000003858,9913.ENSBTAP00000003930,9913.ENSBTAP00000006189,9913.ENSBTAP00000007324,9913.ENSBTAP00000009800,9913.ENSBTAP00000012837,9913.ENSBTAP00000014297,9913.ENSBTAP00000016453,9913.ENSBTAP00000016986,9913.ENSBTAP00000017854,9913.ENSBTAP00000019538,9913.ENSBTAP00000024695,9913.ENSBTAP00000026747,9913.ENSBTAP000…	SAO,APOA1,PGLYRP1,SAA4,CAMP,RETN,CLU,CFB,A1BG,SPADH1,APOC3,LPO,GLYCAM1,PAEP,MGC137211,CATHL4,MMP9,SERPINF2,CATHL2,CATHL3,MGC137014,HSPA5	2.47e-11	1.3e-09	Signal
Keyword	KW-1015	18	1691	9913	9913.ENSBTAP00000001383,9913.ENSBTAP00000003414,9913.ENSBTAP00000003930,9913.ENSBTAP00000006189,9913.ENSBTAP00000007324,9913.ENSBTAP00000009800,9913.ENSBTAP00000012837,9913.ENSBTAP00000014297,9913.ENSBTAP00000016986,9913.ENSBTAP00000019538,9913.ENSBTAP00000020286,9913.ENSBTAP00000023750,9913.ENSBTAP00000024107,9913.ENSBTAP00000026747,9913.ENSBTAP00000027556,9913.ENSBTAP00000027793,9913.ENSBTAP000…	SAO,PGLYRP1,CAMP,RETN,CLU,CFB,A1BG,SPADH1,LPO,PAEP,B4GALT1,CD36,PEBP1,CATHL4,MMP9,SERPINF2,CATHL2,CATHL3	1.07e-10	3.76e-09	Disulfide bond
Keyword	KW-0044	6	41	9913	9913.ENSBTAP00000003414,9913.ENSBTAP00000003930,9913.ENSBTAP00000016986,9913.ENSBTAP00000026747,9913.ENSBTAP00000034497,9913.ENSBTAP00000034498	PGLYRP1,CAMP,LPO,CATHL4,CATHL2,CATHL3	2.22e-10	5.81e-09	Antibiotic
Keyword	KW-0325	13	1121	9913	9913.ENSBTAP00000001383,9913.ENSBTAP00000002914,9913.ENSBTAP00000007324,9913.ENSBTAP00000009800,9913.ENSBTAP00000012837,9913.ENSBTAP00000016453,9913.ENSBTAP00000016986,9913.ENSBTAP00000017854,9913.ENSBTAP00000020286,9913.ENSBTAP00000023750,9913.ENSBTAP00000024572,9913.ENSBTAP00000027556,9913.ENSBTAP00000027793	SAO,APOA1,CLU,CFB,A1BG,APOC3,LPO,GLYCAM1,B4GALT1,CD36,VIM,MMP9,SERPINF2	3.91e-08	6.84e-07	Glycoprotein
Keyword	KW-0832	9	708	9913	9913.ENSBTAP00000006465,9913.ENSBTAP00000007324,9913.ENSBTAP00000008386,9913.ENSBTAP00000010176,9913.ENSBTAP00000023750,9913.ENSBTAP00000024572,9913.ENSBTAP00000028602,9913.ENSBTAP00000037577,9913.ENSBTAP00000052422	PFN1,CLU,GPI,UBA52,CD36,VIM,CFL1,GAPDH,HSPA5	3.63e-06	5.44e-05	Ubl conjugation
Keyword	KW-0558	3	15	9913	9913.ENSBTAP00000002914,9913.ENSBTAP00000008132,9913.ENSBTAP00000016453	APOA1,ACTG1,APOC3	4.27e-06	5.61e-05	Oxidation
Keyword	KW-1017	7	507	9913	9913.ENSBTAP00000006465,9913.ENSBTAP00000010176,9913.ENSBTAP00000023750,9913.ENSBTAP00000024572,9913.ENSBTAP00000028602,9913.ENSBTAP00000037577,9913.ENSBTAP00000052422	PFN1,UBA52,CD36,VIM,CFL1,GAPDH,HSPA5	3.08e-05	0.00036	Isopeptide bond
Keyword	KW-0027	3	36	9913	9913.ENSBTAP00000003930,9913.ENSBTAP00000026747,9913.ENSBTAP00000034497	CAMP,CATHL4,CATHL2	4.66e-05	0.00049	Amidation
Keyword	KW-0295	2	5	9913	9913.ENSBTAP00000003414,9913.ENSBTAP00000026747	PGLYRP1,CATHL4	6.56e-05	0.00063	Fungicide
Keyword	KW-0873	3	46	9913	9913.ENSBTAP00000003414,9913.ENSBTAP00000034497,9913.ENSBTAP00000034498	PGLYRP1,CATHL2,CATHL3	9.28e-05	0.00081	Pyrrolidone carboxylic acid
Keyword	KW-0963	11	1821	9913	9913.ENSBTAP00000006465,9913.ENSBTAP00000007324,9913.ENSBTAP00000008132,9913.ENSBTAP00000008386,9913.ENSBTAP00000010176,9913.ENSBTAP00000012599,9913.ENSBTAP00000022375,9913.ENSBTAP00000024107,9913.ENSBTAP00000024572,9913.ENSBTAP00000028602,9913.ENSBTAP00000037577	PFN1,CLU,ACTG1,GPI,UBA52,SH3BGRL3,FABP3,PEBP1,VIM,CFL1,GAPDH	0.00025	0.0017	Cytoplasm
Keyword	KW-0597	13	2519	9913	9913.ENSBTAP00000002914,9913.ENSBTAP00000006465,9913.ENSBTAP00000007324,9913.ENSBTAP00000008386,9913.ENSBTAP00000010176,9913.ENSBTAP00000016986,9913.ENSBTAP00000017854,9913.ENSBTAP00000022375,9913.ENSBTAP00000024107,9913.ENSBTAP00000024572,9913.ENSBTAP00000028602,9913.ENSBTAP00000037577,9913.ENSBTAP00000052422	APOA1,PFN1,CLU,GPI,UBA52,LPO,GLYCAM1,FABP3,PEBP1,VIM,CFL1,GAPDH,HSPA5	0.00028	0.0017	Phosphoprotein
Keyword	KW-0345	2	10	9913	9913.ENSBTAP00000002914,9913.ENSBTAP00000003858	APOA1,SAA4	0.0002	0.0017	HDL
Keyword	KW-0011	2	11	9913	9913.ENSBTAP00000003858,9913.ENSBTAP00000027793	SAA4,SERPINF2	0.00024	0.0017	Acute phase
Keyword	KW-0007	10	1492	9913	9913.ENSBTAP00000006348,9913.ENSBTAP00000006465,9913.ENSBTAP00000008132,9913.ENSBTAP00000008386,9913.ENSBTAP00000012599,9913.ENSBTAP00000022375,9913.ENSBTAP00000024572,9913.ENSBTAP00000028602,9913.ENSBTAP00000037577,9913.ENSBTAP00000052422	CNOT10,PFN1,ACTG1,GPI,SH3BGRL3,FABP3,VIM,CFL1,GAPDH,HSPA5	0.00023	0.0017	Acetylation
Keyword	KW-0206	5	418	9913	9913.ENSBTAP00000006465,9913.ENSBTAP00000008132,9913.ENSBTAP00000024572,9913.ENSBTAP00000028602,9913.ENSBTAP00000037577	PFN1,ACTG1,VIM,CFL1,GAPDH	0.0009	0.0053	Cytoskeleton
Keyword	KW-0944	2	24	9913	9913.ENSBTAP00000016986,9913.ENSBTAP00000052422	LPO,HSPA5	0.00099	0.0055	Nitration
Keyword	KW-0324	2	26	9913	9913.ENSBTAP00000008386,9913.ENSBTAP00000037577	GPI,GAPDH	0.0012	0.0061	Glycolysis
Keyword	KW-0013	2	28	9913	9913.ENSBTAP00000010176,9913.ENSBTAP00000037577	UBA52,GAPDH	0.0013	0.0066	ADP-ribosylation
Keyword	KW-0722	2	30	9913	9913.ENSBTAP00000024107,9913.ENSBTAP00000027793	PEBP1,SERPINF2	0.0015	0.0072	Serine protease inhibitor
Keyword	KW-0702	2	35	9913	9913.ENSBTAP00000024572,9913.ENSBTAP00000037577	VIM,GAPDH	0.002	0.0092	S-nitrosylation
Keyword	KW-0488	4	301	9913	9913.ENSBTAP00000008132,9913.ENSBTAP00000010176,9913.ENSBTAP00000037577,9913.ENSBTAP00000052422	ACTG1,UBA52,GAPDH,HSPA5	0.0021	0.0093	Methylation
Keyword	KW-0176	2	47	9913	9913.ENSBTAP00000024695,9913.ENSBTAP00000037834	MGC137211,MGC137014	0.0035	0.0147	Collagen
Keyword	KW-0445	2	49	9913	9913.ENSBTAP00000002914,9913.ENSBTAP00000016453	APOA1,APOC3	0.0038	0.0153	Lipid transport
Keyword	KW-0621	2	62	9913	9913.ENSBTAP00000019538,9913.ENSBTAP00000022375	PAEP,FABP3	0.0059	0.0221	Polymorphism
Keyword	KW-0865	2	82	9913	9913.ENSBTAP00000009800,9913.ENSBTAP00000027556	CFB,MMP9	0.01	0.0361	Zymogen
Keyword	KW-9995	2	85	9913	9913.ENSBTAP00000006189,9913.ENSBTAP00000019538	RETN,PAEP	0.0107	0.0374	Disease
Keyword	KW-0446	2	87	9913	9913.ENSBTAP00000022375,9913.ENSBTAP00000024107	FABP3,PEBP1	0.0112	0.0378	Lipid-binding
NetworkNeighborAL	CL.36350	6	50	9913	9913.ENSBTAP00000003930,9913.ENSBTAP00000016986,9913.ENSBTAP00000019538,9913.ENSBTAP00000026747,9913.ENSBTAP00000034497,9913.ENSBTAP00000034498	CAMP,LPO,PAEP,CATHL4,CATHL2,CATHL3	6.62e-10	1.17e-07	mixed, incl. Antibiotic, and Milk protein
NetworkNeighborAL	CL.36352	5	36	9913	9913.ENSBTAP00000003930,9913.ENSBTAP00000016986,9913.ENSBTAP00000026747,9913.ENSBTAP00000034497,9913.ENSBTAP00000034498	CAMP,LPO,CATHL4,CATHL2,CATHL3	1e-08	8.84e-07	mixed, incl. Antibiotic, and Beta defensins
NetworkNeighborAL	CL.36356	4	14	9913	9913.ENSBTAP00000003930,9913.ENSBTAP00000016986,9913.ENSBTAP00000026747,9913.ENSBTAP00000034498	CAMP,LPO,CATHL4,CATHL3	2.64e-08	1.14e-06	mixed, incl. Cathelicidin, and neutrophil aggregation
NetworkNeighborAL	CL.18100	6	176	9913	9913.ENSBTAP00000002914,9913.ENSBTAP00000007324,9913.ENSBTAP00000009800,9913.ENSBTAP00000012837,9913.ENSBTAP00000016453,9913.ENSBTAP00000027793	APOA1,CLU,CFB,A1BG,APOC3,SERPINF2	8.05e-07	2.02e-05	mixed, incl. Regulation of Insulin-like Growth Factor (IGF) transport and uptake by Insulin-like Growth Factor Binding Proteins (IGFBPs), and Complement and coagulation cascades
NetworkNeighborAL	CL.14462	3	8	9913	9913.ENSBTAP00000006465,9913.ENSBTAP00000008132,9913.ENSBTAP00000028602	PFN1,ACTG1,CFL1	8.71e-07	2.02e-05	mixed, incl. positive regulation of actin filament depolymerization, and Twinfilin
NetworkNeighborAL	CL.18249	4	43	9913	9913.ENSBTAP00000007324,9913.ENSBTAP00000009800,9913.ENSBTAP00000012837,9913.ENSBTAP00000027793	CLU,CFB,A1BG,SERPINF2	1.48e-06	2.65e-05	Platelet degranulation, and Fibrinogen alpha/beta chain family
NetworkNeighborAL	CL.18251	3	34	9913	9913.ENSBTAP00000007324,9913.ENSBTAP00000012837,9913.ENSBTAP00000027793	CLU,A1BG,SERPINF2	3.97e-05	0.00044	Platelet degranulation, and Fibrinogen alpha/beta chain family
NetworkNeighborAL	CL.18399	2	5	9913	9913.ENSBTAP00000002914,9913.ENSBTAP00000016453	APOA1,APOC3	6.56e-05	0.00068	Chylomicron remodeling
NetworkNeighborAL	CL.36372	2	6	9913	9913.ENSBTAP00000016986,9913.ENSBTAP00000026747	LPO,CATHL4	8.74e-05	0.00085	mixed, incl. Fungicide, and Lactoperoxidase
NetworkNeighborAL	CL.18260	2	18	9913	9913.ENSBTAP00000007324,9913.ENSBTAP00000012837	CLU,A1BG	0.00058	0.0041	mixed, incl. Fibrinogen alpha/beta chain family, and chromaffin granule
NetworkNeighborAL	CL.8639	2	28	9913	9913.ENSBTAP00000008386,9913.ENSBTAP00000037577	GPI,GAPDH	0.0013	0.0083	Glycolysis, and sucrose metabolic process
PMID	PMID.26793233	8	32	9913	9913.ENSBTAP00000003414,9913.ENSBTAP00000012837,9913.ENSBTAP00000016986,9913.ENSBTAP00000017854,9913.ENSBTAP00000019538,9913.ENSBTAP00000020286,9913.ENSBTAP00000023750,9913.ENSBTAP00000026747	PGLYRP1,A1BG,LPO,GLYCAM1,PAEP,B4GALT1,CD36,CATHL4	3.49e-15	2.61e-10	(2015) Milk Bottom-Up Proteomics: Method Optimization.
PMID	PMID.27280065	7	46	9913	9913.ENSBTAP00000002914,9913.ENSBTAP00000003930,9913.ENSBTAP00000006465,9913.ENSBTAP00000007324,9913.ENSBTAP00000027556,9913.ENSBTAP00000034498,9913.ENSBTAP00000037577	APOA1,CAMP,PFN1,CLU,MMP9,CATHL3,GAPDH	4.74e-12	1.78e-07	(2016) Association of potential salivary biomarkers with diabetic retinopathy and its severity in type-2 diabetes mellitus: a proteomic analysis by mass spectrometry.
PMID	PMID.21892748	6	29	9913	9913.ENSBTAP00000002914,9913.ENSBTAP00000003414,9913.ENSBTAP00000007324,9913.ENSBTAP00000016986,9913.ENSBTAP00000017854,9913.ENSBTAP00000019538	APOA1,PGLYRP1,CLU,LPO,GLYCAM1,PAEP	3.4e-11	8.5e-07	(2011) Proteomic analyses of host and pathogen responses during bovine mastitis.
PMID	PMID.25693162	6	32	9913	9913.ENSBTAP00000007324,9913.ENSBTAP00000009800,9913.ENSBTAP00000012837,9913.ENSBTAP00000017854,9913.ENSBTAP00000019538,9913.ENSBTAP00000027793	CLU,CFB,A1BG,GLYCAM1,PAEP,SERPINF2	5.76e-11	1.08e-06	(2015) Bovine milk proteome in the first 9 days: protein interactions in maturation of the immune and digestive system of the newborn.
PMID	PMID.30451909	6	49	9913	9913.ENSBTAP00000006189,9913.ENSBTAP00000006465,9913.ENSBTAP00000012599,9913.ENSBTAP00000012837,9913.ENSBTAP00000019538,9913.ENSBTAP00000028602	RETN,PFN1,SH3BGRL3,A1BG,PAEP,CFL1	5.92e-10	8.87e-06	(2018) Obesity shows preserved plasma proteome in large independent clinical cohorts.
PMID	PMID.26616950	5	25	9913	9913.ENSBTAP00000016986,9913.ENSBTAP00000017854,9913.ENSBTAP00000019538,9913.ENSBTAP00000020286,9913.ENSBTAP00000023750	LPO,GLYCAM1,PAEP,B4GALT1,CD36	1.94e-09	2.42e-05	(2016) Peptidomic analysis reveals proteolytic activity of kefir microorganisms on bovine milk proteins.
PMID	PMID.21912615	4	7	9913	9913.ENSBTAP00000003930,9913.ENSBTAP00000026747,9913.ENSBTAP00000034497,9913.ENSBTAP00000037577	CAMP,CATHL4,CATHL2,GAPDH	2.87e-09	3.08e-05	(2011) Ancient antimicrobial peptides kill antibiotic-resistant pathogens: Australian mammals provide new options.
PMID	PMID.28149201	5	29	9913	9913.ENSBTAP00000007324,9913.ENSBTAP00000009800,9913.ENSBTAP00000019538,9913.ENSBTAP00000022375,9913.ENSBTAP00000023750	CLU,CFB,PAEP,FABP3,CD36	3.76e-09	3.53e-05	(2016) An interactomics overview of the human and bovine milk proteome over lactation.
PMID	PMID.31676851	5	33	9913	9913.ENSBTAP00000003930,9913.ENSBTAP00000019538,9913.ENSBTAP00000022375,9913.ENSBTAP00000026747,9913.ENSBTAP00000034497	CAMP,PAEP,FABP3,CATHL4,CATHL2	6.76e-09	5.17e-05	(2019) Proteomic changes in the milk of water buffaloes (Bubalus bubalis) with subclinical mastitis due to intramammary infection by Staphylococcus aureus and by non-aureus staphylococci.
PMID	PMID.28203238	4	9	9913	9913.ENSBTAP00000003930,9913.ENSBTAP00000026747,9913.ENSBTAP00000034497,9913.ENSBTAP00000034498	CAMP,CATHL4,CATHL2,CATHL3	6.21e-09	5.17e-05	(2017) Differential Ability of Bovine Antimicrobial Cathelicidins to Mediate Nucleic Acid Sensing by Epithelial Cells.
PMID	PMID.19567787	6	92	9913	9913.ENSBTAP00000003930,9913.ENSBTAP00000009800,9913.ENSBTAP00000026747,9913.ENSBTAP00000027556,9913.ENSBTAP00000034497,9913.ENSBTAP00000037577	CAMP,CFB,CATHL4,MMP9,CATHL2,GAPDH	2.03e-08	0.00014	(2009) Negative energy balance alters global gene expression and immune responses in the uterus of postpartum dairy cows.
PMID	PMID.27713568	4	14	9913	9913.ENSBTAP00000003414,9913.ENSBTAP00000012837,9913.ENSBTAP00000017854,9913.ENSBTAP00000019538	PGLYRP1,A1BG,GLYCAM1,PAEP	2.64e-08	0.00016	(2016) Characterisation of the immune compounds in koala milk using a combined transcriptomic and proteomic approach.
PMID	PMID.27136540	5	44	9913	9913.ENSBTAP00000002914,9913.ENSBTAP00000007324,9913.ENSBTAP00000009800,9913.ENSBTAP00000024572,9913.ENSBTAP00000037577	APOA1,CLU,CFB,VIM,GAPDH	2.53e-08	0.00016	(2016) Proteome Profile and Quantitative Proteomic Analysis of Buffalo (Bubalusbubalis) Follicular Fluid during Follicle Development.
PMID	PMID.28670222	5	48	9913	9913.ENSBTAP00000002914,9913.ENSBTAP00000006189,9913.ENSBTAP00000007324,9913.ENSBTAP00000022375,9913.ENSBTAP00000037577	APOA1,RETN,CLU,FABP3,GAPDH	3.79e-08	0.0002	(2017) The impact of growth hormone on proteomic profiles: a review of mouse and adult human studies.
PMID	PMID.29657403	4	16	9913	9913.ENSBTAP00000003930,9913.ENSBTAP00000026747,9913.ENSBTAP00000034497,9913.ENSBTAP00000034498	CAMP,CATHL4,CATHL2,CATHL3	4.17e-08	0.00021	(2018) Antimicrobial peptides of buffalo and their role in host defenses.
PMID	PMID.29283389	5	52	9913	9913.ENSBTAP00000003414,9913.ENSBTAP00000016986,9913.ENSBTAP00000020286,9913.ENSBTAP00000026747,9913.ENSBTAP00000037577	PGLYRP1,LPO,B4GALT1,CATHL4,GAPDH	5.5e-08	0.00024	(2017) Identification of Host Defense-Related Proteins Using Label-Free Quantitative Proteomic Analysis of Milk Whey from Cows with Staphylococcus aureus Subclinical Mastitis.
PMID	PMID.26675301	4	17	9913	9913.ENSBTAP00000003930,9913.ENSBTAP00000026747,9913.ENSBTAP00000034497,9913.ENSBTAP00000034498	CAMP,CATHL4,CATHL2,CATHL3	5.15e-08	0.00024	(2015) Diversity, Antimicrobial Action and Structure-Activity Relationship of Buffalo Cathelicidins.
PMID	PMID.31210125	4	18	9913	9913.ENSBTAP00000007324,9913.ENSBTAP00000019538,9913.ENSBTAP00000023750,9913.ENSBTAP00000037577	CLU,PAEP,CD36,GAPDH	6.28e-08	0.00026	(2019) Inclusion of grape marc in dairy cattle rations alters the bovine milk proteome.
PMID	PMID.30009399	4	18	9913	9913.ENSBTAP00000024572,9913.ENSBTAP00000027556,9913.ENSBTAP00000027793,9913.ENSBTAP00000037577	VIM,MMP9,SERPINF2,GAPDH	6.28e-08	0.00026	(2018) S100A10, a novel biomarker in pancreatic ductal adenocarcinoma.
PMID	PMID.26540631	4	19	9913	9913.ENSBTAP00000007324,9913.ENSBTAP00000009800,9913.ENSBTAP00000024572,9913.ENSBTAP00000037577	CLU,CFB,VIM,GAPDH	7.6e-08	0.00028	(2015) Integrative analysis to select cancer candidate biomarkers to targeted validation.
PMID	PMID.31323777	3	3	9913	9913.ENSBTAP00000003930,9913.ENSBTAP00000019538,9913.ENSBTAP00000034498	CAMP,PAEP,CATHL3	1.06e-07	0.00038	(2019) Drug Delivery Systems for Vitamin D Supplementation and Therapy.
PMID	PMID.22539942	5	66	9913	9913.ENSBTAP00000006465,9913.ENSBTAP00000008132,9913.ENSBTAP00000012599,9913.ENSBTAP00000037577,9913.ENSBTAP00000052422	PFN1,ACTG1,SH3BGRL3,GAPDH,HSPA5	1.68e-07	0.00057	(2012) A proteomic view at T cell costimulation.
PMID	PMID.18513449	4	25	9913	9913.ENSBTAP00000003930,9913.ENSBTAP00000006189,9913.ENSBTAP00000034498,9913.ENSBTAP00000037577	CAMP,RETN,CATHL3,GAPDH	2.02e-07	0.00066	(2008) Identification of immune genes and proteins involved in the response of bovine mammary tissue to Staphylococcus aureus infection.
PMID	PMID.31273261	5	71	9913	9913.ENSBTAP00000002914,9913.ENSBTAP00000016986,9913.ENSBTAP00000019538,9913.ENSBTAP00000020286,9913.ENSBTAP00000022375	APOA1,LPO,PAEP,B4GALT1,FABP3	2.37e-07	0.00074	(2019) Milk proteome from in silico data aggregation allows the identification of putative biomarkers of negative energy balance in dairy cows.
PMID	PMID.25609201	4	27	9913	9913.ENSBTAP00000007324,9913.ENSBTAP00000027556,9913.ENSBTAP00000037577,9913.ENSBTAP00000052422	CLU,MMP9,GAPDH,HSPA5	2.67e-07	0.0008	(2015) Clusterin facilitates metastasis by EIF3IAktMMP13 signaling in hepatocellular carcinoma.
PMID	PMID.31371991	3	5	9913	9913.ENSBTAP00000024572,9913.ENSBTAP00000027556,9913.ENSBTAP00000037577	VIM,MMP9,GAPDH	2.97e-07	0.00086	(2019) Tumor suppressive functions of LZTFL1 in hepatocellular carcinoma.
PMID	PMID.29651288	4	28	9913	9913.ENSBTAP00000003414,9913.ENSBTAP00000024572,9913.ENSBTAP00000027556,9913.ENSBTAP00000037577	PGLYRP1,VIM,MMP9,GAPDH	3.05e-07	0.00086	(2018) CEBPE-Mutant Specific Granule Deficiency Correlates With Aberrant Granule Organization and Substantial Proteome Alterations in Neutrophils.
PMID	PMID.23550723	4	28	9913	9913.ENSBTAP00000002914,9913.ENSBTAP00000003930,9913.ENSBTAP00000027556,9913.ENSBTAP00000034498	APOA1,CAMP,MMP9,CATHL3	3.05e-07	0.00086	(2013) Proteomic analysis of human bronchoalveolar lavage fluid after subsgemental exposure.
PMID	PMID.20105531	3	5	9913	9913.ENSBTAP00000002914,9913.ENSBTAP00000017854,9913.ENSBTAP00000019538	APOA1,GLYCAM1,PAEP	2.97e-07	0.00086	(2010) Proteomic analysis of the temporal expression of bovine milk proteins during coliform mastitis and label-free relative quantification.
PMID	PMID.22916271	4	29	9913	9913.ENSBTAP00000008132,9913.ENSBTAP00000024572,9913.ENSBTAP00000037577,9913.ENSBTAP00000052422	ACTG1,VIM,GAPDH,HSPA5	3.47e-07	0.00087	(2012) Human mesenchymal stem cell expression program upon extended ex-vivo cultivation, as revealed by 2-DE-based quantitative proteomics.
PMID	PMID.21800835	4	29	9913	9913.ENSBTAP00000002914,9913.ENSBTAP00000007324,9913.ENSBTAP00000022375,9913.ENSBTAP00000037577	APOA1,CLU,FABP3,GAPDH	3.47e-07	0.00087	(2011) Differential carbonylation of proteins as a function of in vivo oxidative stress.
PMID	PMID.20357908	4	29	9913	9913.ENSBTAP00000002914,9913.ENSBTAP00000012837,9913.ENSBTAP00000028602,9913.ENSBTAP00000052422	APOA1,A1BG,CFL1,HSPA5	3.47e-07	0.00087	(2008) O Labeling for a Quantitative Proteomic Analysis of Glycoproteins in Hepatocellular Carcinoma.
PMID	PMID.29316784	3	6	9913	9913.ENSBTAP00000007324,9913.ENSBTAP00000027556,9913.ENSBTAP00000037577	CLU,MMP9,GAPDH	4.45e-07	0.001	(2018) Clusterin Induces MUC5AC Expression via Activation of NF-KB in Human Airway Epithelial Cells.
PMID	PMID.27884183	6	159	9913	9913.ENSBTAP00000007324,9913.ENSBTAP00000017854,9913.ENSBTAP00000019538,9913.ENSBTAP00000020286,9913.ENSBTAP00000037577,9913.ENSBTAP00000052422	CLU,GLYCAM1,PAEP,B4GALT1,GAPDH,HSPA5	4.53e-07	0.001	(2016) RNA-Sequencing for profiling goat milk transcriptome in colostrum and mature milk.
PMID	PMID.25273983	4	31	9913	9913.ENSBTAP00000003930,9913.ENSBTAP00000009800,9913.ENSBTAP00000034497,9913.ENSBTAP00000034498	CAMP,CFB,CATHL2,CATHL3	4.42e-07	0.001	(2014) iTRAQ-proteomics and bioinformatics analyses of mammary tissue from cows with clinical mastitis due to natural infection with Staphylococci aureus.
PMID	PMID.22131810	3	6	9913	9913.ENSBTAP00000002914,9913.ENSBTAP00000003858,9913.ENSBTAP00000024572	APOA1,SAA4,VIM	4.45e-07	0.001	(2011) Colocalization of serum amyloid a with microtubules in human coronary artery endothelial cells.
PMID	PMID.21805633	4	32	9913	9913.ENSBTAP00000002914,9913.ENSBTAP00000008132,9913.ENSBTAP00000037577,9913.ENSBTAP00000052422	APOA1,ACTG1,GAPDH,HSPA5	4.97e-07	0.001	(2011) Identification and validation of mouse sperm proteins correlated with epididymal maturation.
PMID	PMID.19093877	3	6	9913	9913.ENSBTAP00000027556,9913.ENSBTAP00000027793,9913.ENSBTAP00000037577	MMP9,SERPINF2,GAPDH	4.45e-07	0.001	(2009) Photodynamic molecular beacon triggered by fibroblast activation protein on cancer-associated fibroblasts for diagnosis and treatment of epithelial cancers.
PMID	PMID.19046773	3	6	9913	9913.ENSBTAP00000003930,9913.ENSBTAP00000026747,9913.ENSBTAP00000037577	CAMP,CATHL4,GAPDH	4.45e-07	0.001	(2009) Identification and expression of a novel marsupial cathelicidin from the tammar wallaby (Macropus eugenii).
PMID	PMID.26716898	3	7	9913	9913.ENSBTAP00000007324,9913.ENSBTAP00000027556,9913.ENSBTAP00000037577	CLU,MMP9,GAPDH	6.34e-07	0.0012	(2016) Clusterin induced by N,N'-Dinitrosopiperazine is involved in nasopharyngeal carcinoma metastasis.
PMID	PMID.23378237	3	7	9913	9913.ENSBTAP00000024572,9913.ENSBTAP00000027556,9913.ENSBTAP00000037577	VIM,MMP9,GAPDH	6.34e-07	0.0012	(2013) Transforming growth factor-Beta1 treatment of oral cancer induces epithelial-mesenchymal transition and promotes bone invasion via enhanced activity of osteoclasts.
PMID	PMID.23268687	3	7	9913	9913.ENSBTAP00000002914,9913.ENSBTAP00000019538,9913.ENSBTAP00000037577	APOA1,PAEP,GAPDH	6.34e-07	0.0012	(2013) In-source fragmentation and the sources of partially tryptic peptides in shotgun proteomics.
PMID	PMID.30799631	4	36	9913	9913.ENSBTAP00000008132,9913.ENSBTAP00000024572,9913.ENSBTAP00000027556,9913.ENSBTAP00000037577	ACTG1,VIM,MMP9,GAPDH	7.67e-07	0.0013	(2019) Cannabinoid receptor 2 deficiency exacerbates inflammation and neutrophil recruitment.
PMID	PMID.32059637	4	39	9913	9913.ENSBTAP00000008132,9913.ENSBTAP00000017854,9913.ENSBTAP00000019538,9913.ENSBTAP00000027793	ACTG1,GLYCAM1,PAEP,SERPINF2	1.03e-06	0.0014	(2020) Comparative milk proteome analysis of Kashmiri and Jersey cattle identifies differential expression of key proteins involved in immune system regulation and milk quality.
PMID	PMID.31344924	3	8	9913	9913.ENSBTAP00000026747,9913.ENSBTAP00000034497,9913.ENSBTAP00000037577	CATHL4,CATHL2,GAPDH	8.71e-07	0.0014	(2019) Genomic Identification and Expression Analysis of the Cathelicidin Gene Family of the Forest Musk Deer.
PMID	PMID.29553126	3	8	9913	9913.ENSBTAP00000003930,9913.ENSBTAP00000034498,9913.ENSBTAP00000037577	CAMP,CATHL3,GAPDH	8.71e-07	0.0014	(2018) Potential Use of 1-25-dihydroxyvitamin D in the Diagnosis and Treatment of Papillary Thyroid Cancer.
PMID	PMID.27226403	4	37	9913	9913.ENSBTAP00000003414,9913.ENSBTAP00000003930,9913.ENSBTAP00000026747,9913.ENSBTAP00000034497	PGLYRP1,CAMP,CATHL4,CATHL2	8.49e-07	0.0014	(2016) Stage-specific Proteomes from Onchocerca ochengi, Sister Species of the Human River Blindness Parasite, Uncover Adaptations to a Nodular Lifestyle.
PMID	PMID.26282524	3	8	9913	9913.ENSBTAP00000007324,9913.ENSBTAP00000012837,9913.ENSBTAP00000014297	CLU,A1BG,SPADH1	8.71e-07	0.0014	(2015) Seminal plasma protein profiles of ejaculates obtained by internal artificial vagina and electroejaculation in Brahman bulls.
PMID	PMID.26184232	3	8	9913	9913.ENSBTAP00000026747,9913.ENSBTAP00000034497,9913.ENSBTAP00000034498	CATHL4,CATHL2,CATHL3	8.71e-07	0.0014	(2015) Peptides and Peptidomimetics for Antimicrobial Drug Design.
PMID	PMID.25910275	3	8	9913	9913.ENSBTAP00000024572,9913.ENSBTAP00000027556,9913.ENSBTAP00000037577	VIM,MMP9,GAPDH	8.71e-07	0.0014	(2015) Temporal and Molecular Analyses of Cardiac Extracellular Matrix Remodeling following Pressure Overload in Adiponectin Deficient Mice.
PMID	PMID.25779666	3	8	9913	9913.ENSBTAP00000022375,9913.ENSBTAP00000027556,9913.ENSBTAP00000037577	FABP3,MMP9,GAPDH	8.71e-07	0.0014	(2015) Fatty acid binding protein 5 promotes metastatic potential of triple negative breast cancer cells through enhancing epidermal growth factor receptor stability.
PMID	PMID.23400684	4	37	9913	9913.ENSBTAP00000002914,9913.ENSBTAP00000007324,9913.ENSBTAP00000009800,9913.ENSBTAP00000012837	APOA1,CLU,CFB,A1BG	8.49e-07	0.0014	(2013) Proteomic analysis of synovial fluid from the osteoarthritic knee: comparison with transcriptome analyses of joint tissues.
PMID	PMID.18211694	3	8	9913	9913.ENSBTAP00000003930,9913.ENSBTAP00000034498,9913.ENSBTAP00000037577	CAMP,CATHL3,GAPDH	8.71e-07	0.0014	(2008) Calcitriol affects hCG gene transcription in cultured human syncytiotrophoblasts.
PMID	PMID.17880706	4	38	9913	9913.ENSBTAP00000002914,9913.ENSBTAP00000009800,9913.ENSBTAP00000022375,9913.ENSBTAP00000037577	APOA1,CFB,FABP3,GAPDH	9.37e-07	0.0014	(2007) Effect of starvation on global gene expression and proteolysis in rainbow trout (Oncorhynchus mykiss).
PMID	PMID.32079203	3	9	9913	9913.ENSBTAP00000006189,9913.ENSBTAP00000037577,9913.ENSBTAP00000052422	RETN,GAPDH,HSPA5	1.16e-06	0.0016	(2020) Regulation of Adipsin Expression by Endoplasmic Reticulum Stress in Adipocytes.
PMID	PMID.31118667	3	9	9913	9913.ENSBTAP00000016453,9913.ENSBTAP00000027556,9913.ENSBTAP00000037577	APOC3,MMP9,GAPDH	1.16e-06	0.0016	(2019) Retinoic acid receptor Alfa facilitates human colorectal cancer progression via Akt and MMP2 signaling.
PMID	PMID.29651043	3	9	9913	9913.ENSBTAP00000020286,9913.ENSBTAP00000027556,9913.ENSBTAP00000037577	B4GALT1,MMP9,GAPDH	1.16e-06	0.0016	(2018) A cell surface display fluorescent biosensor for measuring MMP14 activity in real-time.
PMID	PMID.29209140	3	9	9913	9913.ENSBTAP00000027556,9913.ENSBTAP00000037577,9913.ENSBTAP00000052422	MMP9,GAPDH,HSPA5	1.16e-06	0.0016	(2017) Role of matrix metalloproteinase-29 (MMP29) in lead-induced changes in an in vitro blood-brain barrier model.
PMID	PMID.27308834	3	9	9913	9913.ENSBTAP00000002914,9913.ENSBTAP00000003858,9913.ENSBTAP00000019538	APOA1,SAA4,PAEP	1.16e-06	0.0016	(2016) Development of quantitative mass spectrometric immunoassay for serum amyloid A.
PMID	PMID.24599148	4	42	9913	9913.ENSBTAP00000008132,9913.ENSBTAP00000024572,9913.ENSBTAP00000037577,9913.ENSBTAP00000052422	ACTG1,VIM,GAPDH,HSPA5	1.36e-06	0.0016	(2014) Modulation of neuronal proteome profile in response to Japanese encephalitis virus infection.
PMID	PMID.24314144	3	9	9913	9913.ENSBTAP00000027556,9913.ENSBTAP00000037577,9913.ENSBTAP00000052422	MMP9,GAPDH,HSPA5	1.16e-06	0.0016	(2014) Glucose regulated protein 78 promotes cell invasion via regulation of uPA production and secretion in colon cancer cells.
PMID	PMID.24145143	3	9	9913	9913.ENSBTAP00000002914,9913.ENSBTAP00000009800,9913.ENSBTAP00000037577	APOA1,CFB,GAPDH	1.16e-06	0.0016	(2013) The serum proteome of Atlantic salmon, Salmo salar, during pancreas disease (PD) following infection with salmonid alphavirus subtype 3 (SAV3).
PMID	PMID.23095131	3	9	9913	9913.ENSBTAP00000024572,9913.ENSBTAP00000027556,9913.ENSBTAP00000037577	VIM,MMP9,GAPDH	1.16e-06	0.0016	(2012) A new mechanism of action of sulodexide in diabetic nephropathy: inhibits heparanase-1 and prevents FGF-2-induced renal epithelial-mesenchymal transition.
PMID	PMID.31787950	4	43	9913	9913.ENSBTAP00000002914,9913.ENSBTAP00000007324,9913.ENSBTAP00000027793,9913.ENSBTAP00000037577	APOA1,CLU,SERPINF2,GAPDH	1.48e-06	0.0017	(2019) iTRAQ-Based Quantitative Proteomics Analysis of HeLa Cells Infected With Chlamydia muridarum TC0668 Mutant and Wild-Type Strains.
PMID	PMID.30009039	4	43	9913	9913.ENSBTAP00000017854,9913.ENSBTAP00000019538,9913.ENSBTAP00000022375,9913.ENSBTAP00000024572	GLYCAM1,PAEP,FABP3,VIM	1.48e-06	0.0017	(2018) Examination of the xanthosine response on gene expression of mammary epithelial cells using RNA-seq technology.
PMID	PMID.27872653	3	10	9913	9913.ENSBTAP00000008132,9913.ENSBTAP00000028602,9913.ENSBTAP00000037577	ACTG1,CFL1,GAPDH	1.51e-06	0.0017	(2016) The Zuo Jin Wan Formula Induces Mitochondrial Apoptosis of Cisplatin-Resistant Gastric Cancer Cells via Cofilin-1.
PMID	PMID.26087187	3	10	9913	9913.ENSBTAP00000019538,9913.ENSBTAP00000024572,9913.ENSBTAP00000037577	PAEP,VIM,GAPDH	1.51e-06	0.0017	(2015) MIF, secreted by human hepatic sinusoidal endothelial cells, promotes chemotaxis and outgrowth of colorectal cancer in liver prometastasis.
PMID	PMID.24383061	3	10	9913	9913.ENSBTAP00000027556,9913.ENSBTAP00000037577,9913.ENSBTAP00000052422	MMP9,GAPDH,HSPA5	1.51e-06	0.0017	(2013) The cell surface GRP78 facilitates the invasion of hepatocellular carcinoma cells.
PMID	PMID.23973996	3	10	9913	9913.ENSBTAP00000027556,9913.ENSBTAP00000037577,9913.ENSBTAP00000052422	MMP9,GAPDH,HSPA5	1.51e-06	0.0017	(2013) Brefeldin a effectively inhibits cancer stem cell-like properties and MMP-9 activity in human colorectal cancer Colo 205 cells.
PMID	PMID.22623742	3	10	9913	9913.ENSBTAP00000003930,9913.ENSBTAP00000034498,9913.ENSBTAP00000037577	CAMP,CATHL3,GAPDH	1.51e-06	0.0017	(2012) PTHPTHrP and vitamin D control antimicrobial peptide expression and susceptibility to bacterial skin infection.
PMID	PMID.19393040	4	43	9913	9913.ENSBTAP00000002914,9913.ENSBTAP00000006465,9913.ENSBTAP00000019538,9913.ENSBTAP00000037577	APOA1,PFN1,PAEP,GAPDH	1.48e-06	0.0017	(2009) The bovine lactation genome: insights into the evolution of mammalian milk.
PMID	PMID.30957622	3	11	9913	9913.ENSBTAP00000002914,9913.ENSBTAP00000016453,9913.ENSBTAP00000037577	APOA1,APOC3,GAPDH	1.92e-06	0.002	(2019) Rivaroxaban, a Direct Factor Xa Inhibitor, Ameliorates Hypertensive Renal Damage Through Inhibition of the Inflammatory Response Mediated by Protease-Activated Receptor Pathway.
PMID	PMID.30625198	3	11	9913	9913.ENSBTAP00000027556,9913.ENSBTAP00000034497,9913.ENSBTAP00000034498	MMP9,CATHL2,CATHL3	1.92e-06	0.002	(2019) In vitro and in vivo properties of the bovine antimicrobial peptide, Bactenecin 5.
PMID	PMID.30588744	3	11	9913	9913.ENSBTAP00000024572,9913.ENSBTAP00000027556,9913.ENSBTAP00000037577	VIM,MMP9,GAPDH	1.92e-06	0.002	(2019) Long non-coding RNA LUCAT1 promotes tumourigenesis by inhibiting ANXA2 phosphorylation in hepatocellular carcinoma.
PMID	PMID.28883394	3	11	9913	9913.ENSBTAP00000008132,9913.ENSBTAP00000019538,9913.ENSBTAP00000037577	ACTG1,PAEP,GAPDH	1.92e-06	0.002	(2017) A thiol probe for measuring unfolded protein load and proteostasis in cells.
PMID	PMID.28725021	3	11	9913	9913.ENSBTAP00000007324,9913.ENSBTAP00000017854,9913.ENSBTAP00000019538	CLU,GLYCAM1,PAEP	1.92e-06	0.002	(2017) Bovine milk-derived exosomes from colostrum are enriched with proteins implicated in immune response and growth.
PMID	PMID.28257428	3	11	9913	9913.ENSBTAP00000002914,9913.ENSBTAP00000022375,9913.ENSBTAP00000037577	APOA1,FABP3,GAPDH	1.92e-06	0.002	(2017) Dietary protein-induced hepatic IGF-1 secretion mediated by PPARGamma activation.
PMID	PMID.28098218	3	11	9913	9913.ENSBTAP00000024572,9913.ENSBTAP00000027556,9913.ENSBTAP00000037577	VIM,MMP9,GAPDH	1.92e-06	0.002	(2017) The role of miR-497-5p in myofibroblast differentiation of LR-MSCs and pulmonary fibrogenesis.
PMID	PMID.24524771	3	11	9913	9913.ENSBTAP00000026747,9913.ENSBTAP00000034497,9913.ENSBTAP00000037577	CATHL4,CATHL2,GAPDH	1.92e-06	0.002	(2014) Characterisation and expression profile of the bovine cathelicidin gene repertoire in mammary tissue.
PMID	PMID.24366862	3	11	9913	9913.ENSBTAP00000007324,9913.ENSBTAP00000027793,9913.ENSBTAP00000037577	CLU,SERPINF2,GAPDH	1.92e-06	0.002	(2014) Analysis of the hippocampal proteome in ME7 prion disease reveals a predominant astrocytic signature and highlights the brain-restricted production of clusterin in chronic neurodegeneration.
PMID	PMID.22493735	3	11	9913	9913.ENSBTAP00000006189,9913.ENSBTAP00000027556,9913.ENSBTAP00000037577	RETN,MMP9,GAPDH	1.92e-06	0.002	(2012) Sirt1 inhibits resistin expression in aortic stenosis.
PMID	PMID.22219585	3	11	9913	9913.ENSBTAP00000007324,9913.ENSBTAP00000008386,9913.ENSBTAP00000023750	CLU,GPI,CD36	1.92e-06	0.002	(2011) Effect of amiloride: An Na H exchange inhibitor in the middle cerebral artery occlusion model of focal cerebral ischemia in rats.
PMID	PMID.21497120	4	46	9913	9913.ENSBTAP00000024572,9913.ENSBTAP00000028602,9913.ENSBTAP00000037577,9913.ENSBTAP00000052422	VIM,CFL1,GAPDH,HSPA5	1.91e-06	0.002	(2011) The MMACHC proteome: hallmarks of functional cobalamin deficiency in humans.
PMID	PMID.21040564	3	11	9913	9913.ENSBTAP00000002914,9913.ENSBTAP00000007324,9913.ENSBTAP00000009800	APOA1,CLU,CFB	1.92e-06	0.002	(2010) Steroid hormones content and proteomic analysis of canine follicular fluid during the preovulatory period.
PMID	PMID.32887897	3	12	9913	9913.ENSBTAP00000008386,9913.ENSBTAP00000014297,9913.ENSBTAP00000037577	GPI,SPADH1,GAPDH	2.39e-06	0.0021	(2020) Protein signatures of seminal plasma from bulls with contrasting frozen-thawed sperm viability.
PMID	PMID.32098384	3	12	9913	9913.ENSBTAP00000002914,9913.ENSBTAP00000016453,9913.ENSBTAP00000019538	APOA1,APOC3,PAEP	2.39e-06	0.0021	(2020) Proteomics Analysis of Colostrum Samples from Sows Housed under Different Conditions.
PMID	PMID.31346581	3	12	9913	9913.ENSBTAP00000024572,9913.ENSBTAP00000027556,9913.ENSBTAP00000037577	VIM,MMP9,GAPDH	2.39e-06	0.0021	(2019) Cancer-associated fibroblasts show heterogeneous gene expression and induce vascular endothelial growth factor A (VEGFA) in response to environmental stimuli.
PMID	PMID.30112359	3	12	9913	9913.ENSBTAP00000027556,9913.ENSBTAP00000037577,9913.ENSBTAP00000052422	MMP9,GAPDH,HSPA5	2.39e-06	0.0021	(2018) Apoptotic and Anti-Inflammatory Effects of Eupatorium japonicum Thunb. in Rheumatoid Arthritis Fibroblast-Like Synoviocytes.
PMID	PMID.28577569	3	12	9913	9913.ENSBTAP00000002914,9913.ENSBTAP00000037577,9913.ENSBTAP00000052422	APOA1,GAPDH,HSPA5	2.39e-06	0.0021	(2017) Overexpression of apolipoprotein A-I alleviates endoplasmic reticulum stress in hepatocytes.
PMID	PMID.28374947	3	12	9913	9913.ENSBTAP00000022375,9913.ENSBTAP00000027556,9913.ENSBTAP00000037577	FABP3,MMP9,GAPDH	2.39e-06	0.0021	(2017) Fatty acid-binding protein 5 function in hepatocellular carcinoma through induction of epithelial-mesenchymal transition.
PMID	PMID.27683106	3	12	9913	9913.ENSBTAP00000002914,9913.ENSBTAP00000027556,9913.ENSBTAP00000037577	APOA1,MMP9,GAPDH	2.39e-06	0.0021	(2016) Apolipoprotein A1: a novel serum biomarker for predicting the prognosis of hepatocellular carcinoma after curative resection.
PMID	PMID.27160764	3	12	9913	9913.ENSBTAP00000002914,9913.ENSBTAP00000009800,9913.ENSBTAP00000012837	APOA1,CFB,A1BG	2.39e-06	0.0021	(2016) Biomarkers of systemic inflammation in farmers with musculoskeletal disorders; a plasma proteomic study.
PMID	PMID.26199639	3	12	9913	9913.ENSBTAP00000002914,9913.ENSBTAP00000027556,9913.ENSBTAP00000037577	APOA1,MMP9,GAPDH	2.39e-06	0.0021	(2015) Bavachalcone Enhances RORAlfa Expression, Controls Bmal1 Circadian Transcription, and Depresses Cellular Senescence in Human Endothelial Cells.
PMID	PMID.26057454	3	12	9913	9913.ENSBTAP00000024572,9913.ENSBTAP00000027556,9913.ENSBTAP00000037577	VIM,MMP9,GAPDH	2.39e-06	0.0021	(2015) miR-30e* is an independent subtype-specific prognostic marker in breast cancer.
PMID	PMID.23678162	3	12	9913	9913.ENSBTAP00000003414,9913.ENSBTAP00000006189,9913.ENSBTAP00000027556	PGLYRP1,RETN,MMP9	2.39e-06	0.0021	(2013) Follistatin-like protein 1 and the ferritinerythrocyte sedimentation rate ratio are potential biomarkers for dysregulated gene expression and macrophage activation syndrome in systemic juvenile idiopathic arthritis.
PMID	PMID.32042069	3	13	9913	9913.ENSBTAP00000027556,9913.ENSBTAP00000037577,9913.ENSBTAP00000052422	MMP9,GAPDH,HSPA5	2.94e-06	0.0023	(2020) Endoplasmic reticulum stress promotes inflammation-mediated proteolytic activity at the ocular surface.
PMID	PMID.31817229	3	14	9913	9913.ENSBTAP00000024572,9913.ENSBTAP00000027556,9913.ENSBTAP00000037577	VIM,MMP9,GAPDH	3.56e-06	0.0023	(2019) RAC1B: A Guardian of the Epithelial Phenotype and Protector Against Epithelial-Mesenchymal Transition.
PMID	PMID.31404562	3	14	9913	9913.ENSBTAP00000003930,9913.ENSBTAP00000019538,9913.ENSBTAP00000034498	CAMP,PAEP,CATHL3	3.56e-06	0.0023	(2019) Mass spectrometry-based proteomic techniques to identify cerebrospinal fluid biomarkers for diagnosing suspected central nervous system infections. A systematic review.
PMID	PMID.31286669	3	13	9913	9913.ENSBTAP00000022375,9913.ENSBTAP00000037577,9913.ENSBTAP00000052422	FABP3,GAPDH,HSPA5	2.94e-06	0.0023	(2019) Pharmacological and genetic inhibition of fatty acid-binding protein 4 alleviated cisplatin-induced acute kidney injury.
PMID	PMID.31138777	3	14	9913	9913.ENSBTAP00000027556,9913.ENSBTAP00000037577,9913.ENSBTAP00000052422	MMP9,GAPDH,HSPA5	3.56e-06	0.0023	(2019) The HBx-CTTN interaction promotes cell proliferation and migration of hepatocellular carcinoma via CREB1.
Pfam	PF00666	4	14	9913	9913.ENSBTAP00000003930,9913.ENSBTAP00000026747,9913.ENSBTAP00000034497,9913.ENSBTAP00000034498	CAMP,CATHL4,CATHL2,CATHL3	2.64e-08	1.24e-06	Cathelicidin
Pfam	PF00386	2	31	9913	9913.ENSBTAP00000024695,9913.ENSBTAP00000037834	MGC137211,MGC137014	0.0016	0.0376	C1q domain
Pfam	PF00061	2	43	9913	9913.ENSBTAP00000019538,9913.ENSBTAP00000022375	PAEP,FABP3	0.003	0.0464	Lipocalin / cytosolic fatty-acid binding protein family
Process	GO.0006952	12	317	9913	9913.ENSBTAP00000003414,9913.ENSBTAP00000003858,9913.ENSBTAP00000003930,9913.ENSBTAP00000008132,9913.ENSBTAP00000009800,9913.ENSBTAP00000016986,9913.ENSBTAP00000020286,9913.ENSBTAP00000024572,9913.ENSBTAP00000026747,9913.ENSBTAP00000027793,9913.ENSBTAP00000034497,9913.ENSBTAP00000034498	PGLYRP1,SAA4,CAMP,ACTG1,CFB,LPO,B4GALT1,VIM,CATHL4,SERPINF2,CATHL2,CATHL3	2.78e-13	3.12e-10	defense response
Process	GO.0009605	12	490	9913	9913.ENSBTAP00000002914,9913.ENSBTAP00000003414,9913.ENSBTAP00000003858,9913.ENSBTAP00000003930,9913.ENSBTAP00000008132,9913.ENSBTAP00000009800,9913.ENSBTAP00000016986,9913.ENSBTAP00000023750,9913.ENSBTAP00000024572,9913.ENSBTAP00000026747,9913.ENSBTAP00000034497,9913.ENSBTAP00000034498	APOA1,PGLYRP1,SAA4,CAMP,ACTG1,CFB,LPO,CD36,VIM,CATHL4,CATHL2,CATHL3	3.91e-11	2.19e-08	response to external stimulus
Process	GO.0006950	14	834	9913	9913.ENSBTAP00000002914,9913.ENSBTAP00000003414,9913.ENSBTAP00000003858,9913.ENSBTAP00000003930,9913.ENSBTAP00000007324,9913.ENSBTAP00000008132,9913.ENSBTAP00000009800,9913.ENSBTAP00000016986,9913.ENSBTAP00000020286,9913.ENSBTAP00000024572,9913.ENSBTAP00000026747,9913.ENSBTAP00000027793,9913.ENSBTAP00000034497,9913.ENSBTAP00000034498	APOA1,PGLYRP1,SAA4,CAMP,CLU,ACTG1,CFB,LPO,B4GALT1,VIM,CATHL4,SERPINF2,CATHL2,CATHL3	8.52e-11	3.19e-08	response to stress
Process	GO.0051707	10	300	9913	9913.ENSBTAP00000003414,9913.ENSBTAP00000003930,9913.ENSBTAP00000008132,9913.ENSBTAP00000009800,9913.ENSBTAP00000016986,9913.ENSBTAP00000023750,9913.ENSBTAP00000024572,9913.ENSBTAP00000026747,9913.ENSBTAP00000034497,9913.ENSBTAP00000034498	PGLYRP1,CAMP,ACTG1,CFB,LPO,CD36,VIM,CATHL4,CATHL2,CATHL3	1.22e-10	3.41e-08	response to other organism
Process	GO.0051704	12	545	9913	9913.ENSBTAP00000003414,9913.ENSBTAP00000003930,9913.ENSBTAP00000008132,9913.ENSBTAP00000009800,9913.ENSBTAP00000014297,9913.ENSBTAP00000016986,9913.ENSBTAP00000020286,9913.ENSBTAP00000023750,9913.ENSBTAP00000024572,9913.ENSBTAP00000026747,9913.ENSBTAP00000034497,9913.ENSBTAP00000034498	PGLYRP1,CAMP,ACTG1,CFB,SPADH1,LPO,B4GALT1,CD36,VIM,CATHL4,CATHL2,CATHL3	1.3e-10	3.41e-08	multi-organism process
Process	GO.0050789	21	2637	9913	9913.ENSBTAP00000002914,9913.ENSBTAP00000003414,9913.ENSBTAP00000003858,9913.ENSBTAP00000006189,9913.ENSBTAP00000006465,9913.ENSBTAP00000007324,9913.ENSBTAP00000008386,9913.ENSBTAP00000009800,9913.ENSBTAP00000012599,9913.ENSBTAP00000014297,9913.ENSBTAP00000016453,9913.ENSBTAP00000020286,9913.ENSBTAP00000022375,9913.ENSBTAP00000023750,9913.ENSBTAP00000024107,9913.ENSBTAP00000024572,9913.ENSBTAP000…	APOA1,PGLYRP1,SAA4,RETN,PFN1,CLU,GPI,CFB,SH3BGRL3,SPADH1,APOC3,B4GALT1,FABP3,CD36,PEBP1,VIM,SERPINF2,CFL1,GAPDH,ZBED8,HSPA5	2.65e-10	3.71e-08	regulation of biological process
Process	GO.0098542	9	242	9913	9913.ENSBTAP00000003414,9913.ENSBTAP00000003930,9913.ENSBTAP00000008132,9913.ENSBTAP00000009800,9913.ENSBTAP00000016986,9913.ENSBTAP00000024572,9913.ENSBTAP00000026747,9913.ENSBTAP00000034497,9913.ENSBTAP00000034498	PGLYRP1,CAMP,ACTG1,CFB,LPO,VIM,CATHL4,CATHL2,CATHL3	4.63e-10	5.77e-08	defense response to other organism
Process	GO.0050794	20	2441	9913	9913.ENSBTAP00000002914,9913.ENSBTAP00000003414,9913.ENSBTAP00000003858,9913.ENSBTAP00000006189,9913.ENSBTAP00000006465,9913.ENSBTAP00000007324,9913.ENSBTAP00000008386,9913.ENSBTAP00000012599,9913.ENSBTAP00000014297,9913.ENSBTAP00000016453,9913.ENSBTAP00000020286,9913.ENSBTAP00000022375,9913.ENSBTAP00000023750,9913.ENSBTAP00000024107,9913.ENSBTAP00000024572,9913.ENSBTAP00000027793,9913.ENSBTAP000…	APOA1,PGLYRP1,SAA4,RETN,PFN1,CLU,GPI,SH3BGRL3,SPADH1,APOC3,B4GALT1,FABP3,CD36,PEBP1,VIM,SERPINF2,CFL1,GAPDH,ZBED8,HSPA5	5.85e-10	6.56e-08	regulation of cellular process
Process	GO.0050896	17	1787	9913	9913.ENSBTAP00000002914,9913.ENSBTAP00000003414,9913.ENSBTAP00000003858,9913.ENSBTAP00000003930,9913.ENSBTAP00000007324,9913.ENSBTAP00000008132,9913.ENSBTAP00000009800,9913.ENSBTAP00000016453,9913.ENSBTAP00000016986,9913.ENSBTAP00000020286,9913.ENSBTAP00000023750,9913.ENSBTAP00000024572,9913.ENSBTAP00000026747,9913.ENSBTAP00000027793,9913.ENSBTAP00000028602,9913.ENSBTAP00000034497,9913.ENSBTAP000…	APOA1,PGLYRP1,SAA4,CAMP,CLU,ACTG1,CFB,APOC3,LPO,B4GALT1,CD36,VIM,CATHL4,SERPINF2,CFL1,CATHL2,CATHL3	2.55e-09	2.26e-07	response to stimulus
Process	GO.0002376	10	412	9913	9913.ENSBTAP00000003414,9913.ENSBTAP00000008132,9913.ENSBTAP00000008386,9913.ENSBTAP00000009800,9913.ENSBTAP00000016986,9913.ENSBTAP00000020286,9913.ENSBTAP00000023750,9913.ENSBTAP00000024572,9913.ENSBTAP00000026747,9913.ENSBTAP00000027556	PGLYRP1,ACTG1,GPI,CFB,LPO,B4GALT1,CD36,VIM,CATHL4,MMP9	2.42e-09	2.26e-07	immune system process
Process	GO.0065008	13	918	9913	9913.ENSBTAP00000002914,9913.ENSBTAP00000006465,9913.ENSBTAP00000007324,9913.ENSBTAP00000008386,9913.ENSBTAP00000012599,9913.ENSBTAP00000016453,9913.ENSBTAP00000022375,9913.ENSBTAP00000023750,9913.ENSBTAP00000024572,9913.ENSBTAP00000027793,9913.ENSBTAP00000028602,9913.ENSBTAP00000037577,9913.ENSBTAP00000052422	APOA1,PFN1,CLU,GPI,SH3BGRL3,APOC3,FABP3,CD36,VIM,SERPINF2,CFL1,GAPDH,HSPA5	3.72e-09	2.98e-07	regulation of biological quality
Process	GO.0042742	6	77	9913	9913.ENSBTAP00000003414,9913.ENSBTAP00000003930,9913.ENSBTAP00000016986,9913.ENSBTAP00000026747,9913.ENSBTAP00000034497,9913.ENSBTAP00000034498	PGLYRP1,CAMP,LPO,CATHL4,CATHL2,CATHL3	7.43e-09	5.44e-07	defense response to bacterium
Process	GO.0009617	7	141	9913	9913.ENSBTAP00000003414,9913.ENSBTAP00000003930,9913.ENSBTAP00000016986,9913.ENSBTAP00000023750,9913.ENSBTAP00000026747,9913.ENSBTAP00000034497,9913.ENSBTAP00000034498	PGLYRP1,CAMP,LPO,CD36,CATHL4,CATHL2,CATHL3	7.28e-09	5.44e-07	response to bacterium
Process	GO.0048583	12	903	9913	9913.ENSBTAP00000002914,9913.ENSBTAP00000003414,9913.ENSBTAP00000003858,9913.ENSBTAP00000006189,9913.ENSBTAP00000007324,9913.ENSBTAP00000008386,9913.ENSBTAP00000009800,9913.ENSBTAP00000014297,9913.ENSBTAP00000016453,9913.ENSBTAP00000023750,9913.ENSBTAP00000027793,9913.ENSBTAP00000052422	APOA1,PGLYRP1,SAA4,RETN,CLU,GPI,CFB,SPADH1,APOC3,CD36,SERPINF2,HSPA5	3.49e-08	2.3e-06	regulation of response to stimulus
Process	GO.0009966	10	700	9913	9913.ENSBTAP00000002914,9913.ENSBTAP00000003858,9913.ENSBTAP00000006189,9913.ENSBTAP00000007324,9913.ENSBTAP00000008386,9913.ENSBTAP00000014297,9913.ENSBTAP00000016453,9913.ENSBTAP00000023750,9913.ENSBTAP00000027793,9913.ENSBTAP00000052422	APOA1,SAA4,RETN,CLU,GPI,SPADH1,APOC3,CD36,SERPINF2,HSPA5	3.24e-07	2.02e-05	regulation of signal transduction
Process	GO.0006955	7	268	9913	9913.ENSBTAP00000003414,9913.ENSBTAP00000008132,9913.ENSBTAP00000009800,9913.ENSBTAP00000016986,9913.ENSBTAP00000023750,9913.ENSBTAP00000024572,9913.ENSBTAP00000026747	PGLYRP1,ACTG1,CFB,LPO,CD36,VIM,CATHL4	5.06e-07	2.99e-05	immune response
Process	GO.0048518	12	1266	9913	9913.ENSBTAP00000002914,9913.ENSBTAP00000003414,9913.ENSBTAP00000006189,9913.ENSBTAP00000006465,9913.ENSBTAP00000007324,9913.ENSBTAP00000009800,9913.ENSBTAP00000020286,9913.ENSBTAP00000023750,9913.ENSBTAP00000024572,9913.ENSBTAP00000027793,9913.ENSBTAP00000028602,9913.ENSBTAP00000052422	APOA1,PGLYRP1,RETN,PFN1,CLU,CFB,B4GALT1,CD36,VIM,SERPINF2,CFL1,HSPA5	1.29e-06	6.57e-05	positive regulation of biological process
Process	GO.0065009	10	844	9913	9913.ENSBTAP00000002914,9913.ENSBTAP00000003858,9913.ENSBTAP00000006189,9913.ENSBTAP00000007324,9913.ENSBTAP00000008386,9913.ENSBTAP00000014297,9913.ENSBTAP00000016453,9913.ENSBTAP00000024107,9913.ENSBTAP00000027793,9913.ENSBTAP00000052422	APOA1,SAA4,RETN,CLU,GPI,SPADH1,APOC3,PEBP1,SERPINF2,HSPA5	1.74e-06	8.5e-05	regulation of molecular function
Process	GO.0043062	4	48	9913	9913.ENSBTAP00000002914,9913.ENSBTAP00000016453,9913.ENSBTAP00000020286,9913.ENSBTAP00000027793	APOA1,APOC3,B4GALT1,SERPINF2	2.24e-06	0.0001	extracellular structure organization
Process	GO.0097435	5	118	9913	9913.ENSBTAP00000008132,9913.ENSBTAP00000023750,9913.ENSBTAP00000024572,9913.ENSBTAP00000027793,9913.ENSBTAP00000028602	ACTG1,CD36,VIM,SERPINF2,CFL1	2.61e-06	0.00011	supramolecular fiber organization
Process	GO.0019730	3	12	9913	9913.ENSBTAP00000003414,9913.ENSBTAP00000016986,9913.ENSBTAP00000026747	PGLYRP1,LPO,CATHL4	2.39e-06	0.00011	antimicrobial humoral response
Process	GO.0006959	4	51	9913	9913.ENSBTAP00000003414,9913.ENSBTAP00000009800,9913.ENSBTAP00000016986,9913.ENSBTAP00000026747	PGLYRP1,CFB,LPO,CATHL4	2.81e-06	0.00012	humoral immune response
Process	GO.1902905	4	54	9913	9913.ENSBTAP00000002914,9913.ENSBTAP00000006465,9913.ENSBTAP00000027793,9913.ENSBTAP00000028602	APOA1,PFN1,SERPINF2,CFL1	3.48e-06	0.00013	positive regulation of supramolecular fiber organization
Process	GO.0051128	8	516	9913	9913.ENSBTAP00000002914,9913.ENSBTAP00000006465,9913.ENSBTAP00000007324,9913.ENSBTAP00000016453,9913.ENSBTAP00000023750,9913.ENSBTAP00000024572,9913.ENSBTAP00000027793,9913.ENSBTAP00000028602	APOA1,PFN1,CLU,APOC3,CD36,VIM,SERPINF2,CFL1	3.3e-06	0.00013	regulation of cellular component organization
Process	GO.0032233	3	16	9913	9913.ENSBTAP00000002914,9913.ENSBTAP00000006465,9913.ENSBTAP00000027793	APOA1,PFN1,SERPINF2	5.07e-06	0.00019	positive regulation of actin filament bundle assembly
Process	GO.0030301	3	16	9913	9913.ENSBTAP00000002914,9913.ENSBTAP00000016453,9913.ENSBTAP00000023750	APOA1,APOC3,CD36	5.07e-06	0.00019	cholesterol transport
Process	GO.0051495	4	62	9913	9913.ENSBTAP00000002914,9913.ENSBTAP00000006465,9913.ENSBTAP00000027793,9913.ENSBTAP00000028602	APOA1,PFN1,SERPINF2,CFL1	5.85e-06	0.0002	positive regulation of cytoskeleton organization
Process	GO.0050994	3	18	9913	9913.ENSBTAP00000002914,9913.ENSBTAP00000006189,9913.ENSBTAP00000016453	APOA1,RETN,APOC3	6.94e-06	0.00024	regulation of lipid catabolic process
Process	GO.0006869	4	67	9913	9913.ENSBTAP00000002914,9913.ENSBTAP00000016453,9913.ENSBTAP00000022375,9913.ENSBTAP00000023750	APOA1,APOC3,FABP3,CD36	7.84e-06	0.00025	lipid transport
Process	GO.0002526	3	19	9913	9913.ENSBTAP00000003858,9913.ENSBTAP00000020286,9913.ENSBTAP00000027793	SAA4,B4GALT1,SERPINF2	8.02e-06	0.00025	acute inflammatory response
Process	GO.0016477	5	154	9913	9913.ENSBTAP00000002914,9913.ENSBTAP00000003858,9913.ENSBTAP00000020286,9913.ENSBTAP00000027556,9913.ENSBTAP00000028602	APOA1,SAA4,B4GALT1,MMP9,CFL1	9.15e-06	0.00028	cell migration
Process	GO.0110053	4	72	9913	9913.ENSBTAP00000002914,9913.ENSBTAP00000006465,9913.ENSBTAP00000027793,9913.ENSBTAP00000028602	APOA1,PFN1,SERPINF2,CFL1	1.03e-05	0.0003	regulation of actin filament organization
Process	GO.1901564	12	1566	9913	9913.ENSBTAP00000001383,9913.ENSBTAP00000002914,9913.ENSBTAP00000003414,9913.ENSBTAP00000008386,9913.ENSBTAP00000009800,9913.ENSBTAP00000010176,9913.ENSBTAP00000016453,9913.ENSBTAP00000020286,9913.ENSBTAP00000023750,9913.ENSBTAP00000027556,9913.ENSBTAP00000028602,9913.ENSBTAP00000037577	SAO,APOA1,PGLYRP1,GPI,CFB,UBA52,APOC3,B4GALT1,CD36,MMP9,CFL1,GAPDH	1.15e-05	0.00033	organonitrogen compound metabolic process
Process	GO.0019217	3	22	9913	9913.ENSBTAP00000002914,9913.ENSBTAP00000016453,9913.ENSBTAP00000022375	APOA1,APOC3,FABP3	1.19e-05	0.00033	regulation of fatty acid metabolic process
Process	GO.0019216	4	81	9913	9913.ENSBTAP00000002914,9913.ENSBTAP00000006189,9913.ENSBTAP00000016453,9913.ENSBTAP00000022375	APOA1,RETN,APOC3,FABP3	1.6e-05	0.00042	regulation of lipid metabolic process
Process	GO.0080090	11	1357	9913	9913.ENSBTAP00000002914,9913.ENSBTAP00000006189,9913.ENSBTAP00000007324,9913.ENSBTAP00000016453,9913.ENSBTAP00000022375,9913.ENSBTAP00000023750,9913.ENSBTAP00000024107,9913.ENSBTAP00000024572,9913.ENSBTAP00000027793,9913.ENSBTAP00000037577,9913.ENSBTAP00000040385	APOA1,RETN,CLU,APOC3,FABP3,CD36,PEBP1,VIM,SERPINF2,GAPDH,ZBED8	1.77e-05	0.00043	regulation of primary metabolic process
Process	GO.0042632	3	25	9913	9913.ENSBTAP00000002914,9913.ENSBTAP00000016453,9913.ENSBTAP00000022375	APOA1,APOC3,FABP3	1.69e-05	0.00043	cholesterol homeostasis
Process	GO.0055091	2	2	9913	9913.ENSBTAP00000002914,9913.ENSBTAP00000022375	APOA1,FABP3	1.88e-05	0.00045	phospholipid homeostasis
Process	GO.0032489	2	2	9913	9913.ENSBTAP00000002914,9913.ENSBTAP00000016453	APOA1,APOC3	1.88e-05	0.00045	regulation of Cdc42 protein signal transduction
Process	GO.0048522	10	1121	9913	9913.ENSBTAP00000002914,9913.ENSBTAP00000003414,9913.ENSBTAP00000006465,9913.ENSBTAP00000007324,9913.ENSBTAP00000020286,9913.ENSBTAP00000023750,9913.ENSBTAP00000024572,9913.ENSBTAP00000027793,9913.ENSBTAP00000028602,9913.ENSBTAP00000052422	APOA1,PGLYRP1,PFN1,CLU,B4GALT1,CD36,VIM,SERPINF2,CFL1,HSPA5	2.09e-05	0.00046	positive regulation of cellular process
Process	GO.0009987	19	4131	9913	9913.ENSBTAP00000002914,9913.ENSBTAP00000003414,9913.ENSBTAP00000003858,9913.ENSBTAP00000006465,9913.ENSBTAP00000007324,9913.ENSBTAP00000008132,9913.ENSBTAP00000008386,9913.ENSBTAP00000010176,9913.ENSBTAP00000012599,9913.ENSBTAP00000016453,9913.ENSBTAP00000016986,9913.ENSBTAP00000020286,9913.ENSBTAP00000023750,9913.ENSBTAP00000024572,9913.ENSBTAP00000027556,9913.ENSBTAP00000027793,9913.ENSBTAP000…	APOA1,PGLYRP1,SAA4,PFN1,CLU,ACTG1,GPI,UBA52,SH3BGRL3,APOC3,LPO,B4GALT1,CD36,VIM,MMP9,SERPINF2,CFL1,GAPDH,HSPA5	2.13e-05	0.00046	cellular process
Process	GO.0009894	5	183	9913	9913.ENSBTAP00000002914,9913.ENSBTAP00000006189,9913.ENSBTAP00000007324,9913.ENSBTAP00000016453,9913.ENSBTAP00000024572	APOA1,RETN,CLU,APOC3,VIM	2.06e-05	0.00046	regulation of catabolic process
Process	GO.0010903	2	3	9913	9913.ENSBTAP00000002914,9913.ENSBTAP00000016453	APOA1,APOC3	3.13e-05	0.00061	negative regulation of very-low-density lipoprotein particle remodeling
Process	GO.0010469	5	200	9913	9913.ENSBTAP00000002914,9913.ENSBTAP00000003858,9913.ENSBTAP00000006189,9913.ENSBTAP00000008386,9913.ENSBTAP00000014297	APOA1,SAA4,RETN,GPI,SPADH1	3.12e-05	0.00061	regulation of signaling receptor activity
Process	GO.0044087	5	207	9913	9913.ENSBTAP00000002914,9913.ENSBTAP00000006465,9913.ENSBTAP00000007324,9913.ENSBTAP00000023750,9913.ENSBTAP00000027793	APOA1,PFN1,CLU,CD36,SERPINF2	3.66e-05	0.00067	regulation of cellular component biogenesis
Process	GO.0048523	9	971	9913	9913.ENSBTAP00000002914,9913.ENSBTAP00000003414,9913.ENSBTAP00000007324,9913.ENSBTAP00000016453,9913.ENSBTAP00000020286,9913.ENSBTAP00000024107,9913.ENSBTAP00000024572,9913.ENSBTAP00000027793,9913.ENSBTAP00000052422	APOA1,PGLYRP1,CLU,APOC3,B4GALT1,PEBP1,VIM,SERPINF2,HSPA5	4.41e-05	0.00078	negative regulation of cellular process
Process	GO.0034375	2	4	9913	9913.ENSBTAP00000002914,9913.ENSBTAP00000016453	APOA1,APOC3	4.69e-05	0.00082	high-density lipoprotein particle remodeling
Process	GO.0044089	4	111	9913	9913.ENSBTAP00000002914,9913.ENSBTAP00000006465,9913.ENSBTAP00000023750,9913.ENSBTAP00000027793	APOA1,PFN1,CD36,SERPINF2	5.27e-05	0.0009	positive regulation of cellular component biogenesis
Process	GO.0051130	5	227	9913	9913.ENSBTAP00000002914,9913.ENSBTAP00000006465,9913.ENSBTAP00000023750,9913.ENSBTAP00000027793,9913.ENSBTAP00000028602	APOA1,PFN1,CD36,SERPINF2,CFL1	5.62e-05	0.00093	positive regulation of cellular component organization
Process	GO.0009056	7	557	9913	9913.ENSBTAP00000002914,9913.ENSBTAP00000003414,9913.ENSBTAP00000008386,9913.ENSBTAP00000016453,9913.ENSBTAP00000016986,9913.ENSBTAP00000027556,9913.ENSBTAP00000037577	APOA1,PGLYRP1,GPI,APOC3,LPO,MMP9,GAPDH	5.55e-05	0.00093	catabolic process
Process	GO.0015711	4	115	9913	9913.ENSBTAP00000002914,9913.ENSBTAP00000016453,9913.ENSBTAP00000022375,9913.ENSBTAP00000023750	APOA1,APOC3,FABP3,CD36	6.03e-05	0.00096	organic anion transport
Process	GO.0070508	2	5	9913	9913.ENSBTAP00000002914,9913.ENSBTAP00000023750	APOA1,CD36	6.56e-05	0.001	cholesterol import
Process	GO.0044539	2	5	9913	9913.ENSBTAP00000022375,9913.ENSBTAP00000023750	FABP3,CD36	6.56e-05	0.001	long-chain fatty acid import into cell
Process	GO.0042592	6	396	9913	9913.ENSBTAP00000002914,9913.ENSBTAP00000008386,9913.ENSBTAP00000012599,9913.ENSBTAP00000016453,9913.ENSBTAP00000022375,9913.ENSBTAP00000023750	APOA1,GPI,SH3BGRL3,APOC3,FABP3,CD36	7.37e-05	0.0011	homeostatic process
Process	GO.0042221	8	802	9913	9913.ENSBTAP00000002914,9913.ENSBTAP00000003858,9913.ENSBTAP00000007324,9913.ENSBTAP00000008132,9913.ENSBTAP00000016986,9913.ENSBTAP00000023750,9913.ENSBTAP00000024572,9913.ENSBTAP00000028602	APOA1,SAA4,CLU,ACTG1,LPO,CD36,VIM,CFL1	7.64e-05	0.0011	response to chemical
Process	GO.0051346	4	126	9913	9913.ENSBTAP00000002914,9913.ENSBTAP00000016453,9913.ENSBTAP00000024107,9913.ENSBTAP00000027793	APOA1,APOC3,PEBP1,SERPINF2	8.5e-05	0.0012	negative regulation of hydrolase activity
Process	GO.0051004	2	6	9913	9913.ENSBTAP00000002914,9913.ENSBTAP00000016453	APOA1,APOC3	8.74e-05	0.0012	regulation of lipoprotein lipase activity
Process	GO.0046890	3	45	9913	9913.ENSBTAP00000002914,9913.ENSBTAP00000016453,9913.ENSBTAP00000022375	APOA1,APOC3,FABP3	8.73e-05	0.0012	regulation of lipid biosynthetic process
Process	GO.0034377	2	6	9913	9913.ENSBTAP00000002914,9913.ENSBTAP00000016453	APOA1,APOC3	8.74e-05	0.0012	plasma lipoprotein particle assembly
Process	GO.0032501	10	1333	9913	9913.ENSBTAP00000002914,9913.ENSBTAP00000008386,9913.ENSBTAP00000016453,9913.ENSBTAP00000016986,9913.ENSBTAP00000020286,9913.ENSBTAP00000023750,9913.ENSBTAP00000024572,9913.ENSBTAP00000027556,9913.ENSBTAP00000027793,9913.ENSBTAP00000028602	APOA1,GPI,APOC3,LPO,B4GALT1,CD36,VIM,MMP9,SERPINF2,CFL1	9.03e-05	0.0012	multicellular organismal process
Process	GO.0016043	10	1319	9913	9913.ENSBTAP00000002914,9913.ENSBTAP00000006465,9913.ENSBTAP00000008132,9913.ENSBTAP00000016453,9913.ENSBTAP00000020286,9913.ENSBTAP00000023750,9913.ENSBTAP00000024572,9913.ENSBTAP00000027793,9913.ENSBTAP00000028602,9913.ENSBTAP00000037577	APOA1,PFN1,ACTG1,APOC3,B4GALT1,CD36,VIM,SERPINF2,CFL1,GAPDH	8.27e-05	0.0012	cellular component organization
Process	GO.0007010	5	255	9913	9913.ENSBTAP00000006465,9913.ENSBTAP00000008132,9913.ENSBTAP00000024572,9913.ENSBTAP00000028602,9913.ENSBTAP00000037577	PFN1,ACTG1,VIM,CFL1,GAPDH	9.62e-05	0.0013	cytoskeleton organization
Process	GO.0080134	5	269	9913	9913.ENSBTAP00000002914,9913.ENSBTAP00000003414,9913.ENSBTAP00000007324,9913.ENSBTAP00000027793,9913.ENSBTAP00000052422	APOA1,PGLYRP1,CLU,SERPINF2,HSPA5	0.00012	0.0014	regulation of response to stress
Process	GO.0050821	3	49	9913	9913.ENSBTAP00000002914,9913.ENSBTAP00000007324,9913.ENSBTAP00000037577	APOA1,CLU,GAPDH	0.00011	0.0014	protein stabilization
Process	GO.0032967	2	7	9913	9913.ENSBTAP00000024572,9913.ENSBTAP00000027793	VIM,SERPINF2	0.00011	0.0014	positive regulation of collagen biosynthetic process
Process	GO.0032268	7	632	9913	9913.ENSBTAP00000002914,9913.ENSBTAP00000007324,9913.ENSBTAP00000023750,9913.ENSBTAP00000024107,9913.ENSBTAP00000024572,9913.ENSBTAP00000027793,9913.ENSBTAP00000037577	APOA1,CLU,CD36,PEBP1,VIM,SERPINF2,GAPDH	0.00012	0.0014	regulation of cellular protein metabolic process
Process	GO.0031323	10	1376	9913	9913.ENSBTAP00000002914,9913.ENSBTAP00000007324,9913.ENSBTAP00000016453,9913.ENSBTAP00000022375,9913.ENSBTAP00000023750,9913.ENSBTAP00000024107,9913.ENSBTAP00000024572,9913.ENSBTAP00000027793,9913.ENSBTAP00000037577,9913.ENSBTAP00000040385	APOA1,CLU,APOC3,FABP3,CD36,PEBP1,VIM,SERPINF2,GAPDH,ZBED8	0.00012	0.0014	regulation of cellular metabolic process
Process	GO.0019433	2	7	9913	9913.ENSBTAP00000002914,9913.ENSBTAP00000016453	APOA1,APOC3	0.00011	0.0014	triglyceride catabolic process
Process	GO.0019318	3	50	9913	9913.ENSBTAP00000008386,9913.ENSBTAP00000020286,9913.ENSBTAP00000037577	GPI,B4GALT1,GAPDH	0.00012	0.0014	hexose metabolic process
Process	GO.0051129	4	146	9913	9913.ENSBTAP00000002914,9913.ENSBTAP00000007324,9913.ENSBTAP00000016453,9913.ENSBTAP00000024572	APOA1,CLU,APOC3,VIM	0.00015	0.0015	negative regulation of cellular component organization
Process	GO.0048878	5	275	9913	9913.ENSBTAP00000002914,9913.ENSBTAP00000008386,9913.ENSBTAP00000016453,9913.ENSBTAP00000022375,9913.ENSBTAP00000023750	APOA1,GPI,APOC3,FABP3,CD36	0.00014	0.0015	chemical homeostasis
Process	GO.0044092	5	275	9913	9913.ENSBTAP00000002914,9913.ENSBTAP00000016453,9913.ENSBTAP00000024107,9913.ENSBTAP00000027793,9913.ENSBTAP00000052422	APOA1,APOC3,PEBP1,SERPINF2,HSPA5	0.00014	0.0015	negative regulation of molecular function
Process	GO.0010896	2	8	9913	9913.ENSBTAP00000002914,9913.ENSBTAP00000016453	APOA1,APOC3	0.00014	0.0015	regulation of triglyceride catabolic process
Process	GO.0061844	2	9	9913	9913.ENSBTAP00000003414,9913.ENSBTAP00000026747	PGLYRP1,CATHL4	0.00017	0.0017	antimicrobial humoral immune response mediated by antimicrobial peptide
Process	GO.0050996	2	9	9913	9913.ENSBTAP00000002914,9913.ENSBTAP00000006189	APOA1,RETN	0.00017	0.0017	positive regulation of lipid catabolic process
Process	GO.0033700	2	9	9913	9913.ENSBTAP00000002914,9913.ENSBTAP00000016453	APOA1,APOC3	0.00017	0.0017	phospholipid efflux
Process	GO.0033344	2	9	9913	9913.ENSBTAP00000002914,9913.ENSBTAP00000016453	APOA1,APOC3	0.00017	0.0017	cholesterol efflux
Process	GO.0031326	8	903	9913	9913.ENSBTAP00000002914,9913.ENSBTAP00000007324,9913.ENSBTAP00000016453,9913.ENSBTAP00000022375,9913.ENSBTAP00000024572,9913.ENSBTAP00000027793,9913.ENSBTAP00000037577,9913.ENSBTAP00000040385	APOA1,CLU,APOC3,FABP3,VIM,SERPINF2,GAPDH,ZBED8	0.00017	0.0017	regulation of cellular biosynthetic process
Process	GO.0019538	9	1157	9913	9913.ENSBTAP00000002914,9913.ENSBTAP00000009800,9913.ENSBTAP00000010176,9913.ENSBTAP00000016453,9913.ENSBTAP00000020286,9913.ENSBTAP00000023750,9913.ENSBTAP00000027556,9913.ENSBTAP00000028602,9913.ENSBTAP00000037577	APOA1,CFB,UBA52,APOC3,B4GALT1,CD36,MMP9,CFL1,GAPDH	0.00017	0.0017	protein metabolic process
Process	GO.0048584	6	471	9913	9913.ENSBTAP00000002914,9913.ENSBTAP00000003414,9913.ENSBTAP00000007324,9913.ENSBTAP00000009800,9913.ENSBTAP00000023750,9913.ENSBTAP00000027793	APOA1,PGLYRP1,CLU,CFB,CD36,SERPINF2	0.00019	0.0018	positive regulation of response to stimulus
Process	GO.0044364	2	10	9913	9913.ENSBTAP00000003414,9913.ENSBTAP00000026747	PGLYRP1,CATHL4	0.0002	0.0019	disruption of cells of other organism
Process	GO.0031640	2	10	9913	9913.ENSBTAP00000003414,9913.ENSBTAP00000026747	PGLYRP1,CATHL4	0.0002	0.0019	killing of cells of other organism
Process	GO.0031329	4	158	9913	9913.ENSBTAP00000002914,9913.ENSBTAP00000007324,9913.ENSBTAP00000016453,9913.ENSBTAP00000024572	APOA1,CLU,APOC3,VIM	0.0002	0.0019	regulation of cellular catabolic process
Process	GO.0048646	4	165	9913	9913.ENSBTAP00000008132,9913.ENSBTAP00000008386,9913.ENSBTAP00000020286,9913.ENSBTAP00000028602	ACTG1,GPI,B4GALT1,CFL1	0.00023	0.0021	anatomical structure formation involved in morphogenesis
Process	GO.0048468	5	310	9913	9913.ENSBTAP00000002914,9913.ENSBTAP00000008132,9913.ENSBTAP00000020286,9913.ENSBTAP00000024572,9913.ENSBTAP00000028602	APOA1,ACTG1,B4GALT1,VIM,CFL1	0.00024	0.0021	cell development
Process	GO.0050909	2	11	9913	9913.ENSBTAP00000016986,9913.ENSBTAP00000023750	LPO,CD36	0.00024	0.0022	sensory perception of taste
Process	GO.0050793	6	496	9913	9913.ENSBTAP00000002914,9913.ENSBTAP00000003414,9913.ENSBTAP00000020286,9913.ENSBTAP00000024572,9913.ENSBTAP00000027793,9913.ENSBTAP00000028602	APOA1,PGLYRP1,B4GALT1,VIM,SERPINF2,CFL1	0.00025	0.0022	regulation of developmental process
Process	GO.0045087	4	167	9913	9913.ENSBTAP00000003414,9913.ENSBTAP00000008132,9913.ENSBTAP00000009800,9913.ENSBTAP00000024572	PGLYRP1,ACTG1,CFB,VIM	0.00024	0.0022	innate immune response
Process	GO.0050832	2	12	9913	9913.ENSBTAP00000003414,9913.ENSBTAP00000026747	PGLYRP1,CATHL4	0.00028	0.0024	defense response to fungus
Process	GO.0032374	2	12	9913	9913.ENSBTAP00000002914,9913.ENSBTAP00000016453	APOA1,APOC3	0.00028	0.0024	regulation of cholesterol transport
Process	GO.0008152	14	2889	9913	9913.ENSBTAP00000001383,9913.ENSBTAP00000002914,9913.ENSBTAP00000003414,9913.ENSBTAP00000008386,9913.ENSBTAP00000009800,9913.ENSBTAP00000010176,9913.ENSBTAP00000012599,9913.ENSBTAP00000016453,9913.ENSBTAP00000016986,9913.ENSBTAP00000020286,9913.ENSBTAP00000023750,9913.ENSBTAP00000027556,9913.ENSBTAP00000028602,9913.ENSBTAP00000037577	SAO,APOA1,PGLYRP1,GPI,CFB,UBA52,SH3BGRL3,APOC3,LPO,B4GALT1,CD36,MMP9,CFL1,GAPDH	0.00028	0.0024	metabolic process
Process	GO.0051496	2	13	9913	9913.ENSBTAP00000002914,9913.ENSBTAP00000027793	APOA1,SERPINF2	0.00033	0.0027	positive regulation of stress fiber assembly
Process	GO.0070328	2	14	9913	9913.ENSBTAP00000002914,9913.ENSBTAP00000016453	APOA1,APOC3	0.00037	0.003	triglyceride homeostasis
Process	GO.0042304	2	14	9913	9913.ENSBTAP00000002914,9913.ENSBTAP00000016453	APOA1,APOC3	0.00037	0.003	regulation of fatty acid biosynthetic process
Process	GO.0051179	9	1307	9913	9913.ENSBTAP00000002914,9913.ENSBTAP00000003858,9913.ENSBTAP00000016453,9913.ENSBTAP00000020286,9913.ENSBTAP00000022375,9913.ENSBTAP00000023750,9913.ENSBTAP00000027556,9913.ENSBTAP00000028602,9913.ENSBTAP00000052422	APOA1,SAA4,APOC3,B4GALT1,FABP3,CD36,MMP9,CFL1,HSPA5	0.00041	0.0032	localization
Process	GO.0051171	9	1325	9913	9913.ENSBTAP00000002914,9913.ENSBTAP00000007324,9913.ENSBTAP00000022375,9913.ENSBTAP00000023750,9913.ENSBTAP00000024107,9913.ENSBTAP00000024572,9913.ENSBTAP00000027793,9913.ENSBTAP00000037577,9913.ENSBTAP00000040385	APOA1,CLU,FABP3,CD36,PEBP1,VIM,SERPINF2,GAPDH,ZBED8	0.00046	0.0035	regulation of nitrogen compound metabolic process
Process	GO.0071704	13	2656	9913	9913.ENSBTAP00000001383,9913.ENSBTAP00000002914,9913.ENSBTAP00000003414,9913.ENSBTAP00000008386,9913.ENSBTAP00000009800,9913.ENSBTAP00000010176,9913.ENSBTAP00000016453,9913.ENSBTAP00000016986,9913.ENSBTAP00000020286,9913.ENSBTAP00000023750,9913.ENSBTAP00000027556,9913.ENSBTAP00000028602,9913.ENSBTAP00000037577	SAO,APOA1,PGLYRP1,GPI,CFB,UBA52,APOC3,LPO,B4GALT1,CD36,MMP9,CFL1,GAPDH	0.00047	0.0036	organic substance metabolic process
Process	GO.0006953	2	16	9913	9913.ENSBTAP00000003858,9913.ENSBTAP00000027793	SAA4,SERPINF2	0.00047	0.0036	acute-phase response
Process	GO.0051716	9	1340	9913	9913.ENSBTAP00000002914,9913.ENSBTAP00000003414,9913.ENSBTAP00000003858,9913.ENSBTAP00000007324,9913.ENSBTAP00000008132,9913.ENSBTAP00000016453,9913.ENSBTAP00000016986,9913.ENSBTAP00000023750,9913.ENSBTAP00000024572	APOA1,PGLYRP1,SAA4,CLU,ACTG1,APOC3,LPO,CD36,VIM	0.0005	0.0037	cellular response to stimulus
Process	GO.0009896	3	85	9913	9913.ENSBTAP00000002914,9913.ENSBTAP00000006189,9913.ENSBTAP00000007324	APOA1,RETN,CLU	0.00053	0.0039	positive regulation of catabolic process
Process	GO.1902533	4	213	9913	9913.ENSBTAP00000002914,9913.ENSBTAP00000007324,9913.ENSBTAP00000023750,9913.ENSBTAP00000027793	APOA1,CLU,CD36,SERPINF2	0.0006	0.0043	positive regulation of intracellular signal transduction
Process	GO.1902531	5	380	9913	9913.ENSBTAP00000002914,9913.ENSBTAP00000007324,9913.ENSBTAP00000016453,9913.ENSBTAP00000023750,9913.ENSBTAP00000027793	APOA1,CLU,APOC3,CD36,SERPINF2	0.00059	0.0043	regulation of intracellular signal transduction
Process	GO.0051239	6	589	9913	9913.ENSBTAP00000002914,9913.ENSBTAP00000003414,9913.ENSBTAP00000016453,9913.ENSBTAP00000020286,9913.ENSBTAP00000024572,9913.ENSBTAP00000027793	APOA1,PGLYRP1,APOC3,B4GALT1,VIM,SERPINF2	0.00061	0.0043	regulation of multicellular organismal process
Process	GO.0006757	2	18	9913	9913.ENSBTAP00000008386,9913.ENSBTAP00000037577	GPI,GAPDH	0.00058	0.0043	ATP generation from ADP
Process	GO.0006096	2	18	9913	9913.ENSBTAP00000008386,9913.ENSBTAP00000037577	GPI,GAPDH	0.00058	0.0043	glycolytic process
Process	GO.0009653	5	389	9913	9913.ENSBTAP00000008132,9913.ENSBTAP00000008386,9913.ENSBTAP00000020286,9913.ENSBTAP00000027793,9913.ENSBTAP00000028602	ACTG1,GPI,B4GALT1,SERPINF2,CFL1	0.00066	0.0045	anatomical structure morphogenesis
Process	GO.0042866	2	21	9913	9913.ENSBTAP00000008386,9913.ENSBTAP00000037577	GPI,GAPDH	0.00078	0.0052	pyruvate biosynthetic process
Process	GO.0071346	2	22	9913	9913.ENSBTAP00000008132,9913.ENSBTAP00000024572	ACTG1,VIM	0.00085	0.0055	cellular response to interferon-gamma
Process	GO.0051241	4	235	9913	9913.ENSBTAP00000002914,9913.ENSBTAP00000003414,9913.ENSBTAP00000016453,9913.ENSBTAP00000024572	APOA1,PGLYRP1,APOC3,VIM	0.00086	0.0056	negative regulation of multicellular organismal process
Process	GO.0050777	2	23	9913	9913.ENSBTAP00000002914,9913.ENSBTAP00000003414	APOA1,PGLYRP1	0.00092	0.0058	negative regulation of immune response
Process	GO.0048729	3	103	9913	9913.ENSBTAP00000008386,9913.ENSBTAP00000020286,9913.ENSBTAP00000028602	GPI,B4GALT1,CFL1	0.00091	0.0058	tissue morphogenesis
Process	GO.0019359	2	24	9913	9913.ENSBTAP00000008386,9913.ENSBTAP00000037577	GPI,GAPDH	0.00099	0.0063	nicotinamide nucleotide biosynthetic process
Process	GO.0001667	2	24	9913	9913.ENSBTAP00000002914,9913.ENSBTAP00000028602	APOA1,CFL1	0.00099	0.0063	ameboidal-type cell migration
Process	GO.0043009	3	111	9913	9913.ENSBTAP00000008386,9913.ENSBTAP00000024572,9913.ENSBTAP00000028602	GPI,VIM,CFL1	0.0011	0.0067	chordate embryonic development
Process	GO.0030036	3	113	9913	9913.ENSBTAP00000006465,9913.ENSBTAP00000008132,9913.ENSBTAP00000028602	PFN1,ACTG1,CFL1	0.0012	0.0069	actin cytoskeleton organization
Process	GO.0002698	2	26	9913	9913.ENSBTAP00000002914,9913.ENSBTAP00000003414	APOA1,PGLYRP1	0.0012	0.0069	negative regulation of immune effector process
Process	GO.0055114	5	445	9913	9913.ENSBTAP00000001383,9913.ENSBTAP00000002914,9913.ENSBTAP00000012599,9913.ENSBTAP00000016986,9913.ENSBTAP00000037577	SAO,APOA1,SH3BGRL3,LPO,GAPDH	0.0012	0.007	oxidation-reduction process
Process	GO.0080135	3	117	9913	9913.ENSBTAP00000007324,9913.ENSBTAP00000027793,9913.ENSBTAP00000052422	CLU,SERPINF2,HSPA5	0.0013	0.0075	regulation of cellular response to stress
Process	GO.0043254	3	121	9913	9913.ENSBTAP00000006465,9913.ENSBTAP00000007324,9913.ENSBTAP00000023750	PFN1,CLU,CD36	0.0014	0.0081	regulation of protein complex assembly
Process	GO.0090066	3	127	9913	9913.ENSBTAP00000006465,9913.ENSBTAP00000027793,9913.ENSBTAP00000028602	PFN1,SERPINF2,CFL1	0.0016	0.0091	regulation of anatomical structure size
Process	GO.0035239	3	128	9913	9913.ENSBTAP00000020286,9913.ENSBTAP00000027793,9913.ENSBTAP00000028602	B4GALT1,SERPINF2,CFL1	0.0017	0.0093	tube morphogenesis
Process	GO.0050728	2	32	9913	9913.ENSBTAP00000002914,9913.ENSBTAP00000003414	APOA1,PGLYRP1	0.0017	0.0094	negative regulation of inflammatory response
Process	GO.1901575	5	490	9913	9913.ENSBTAP00000002914,9913.ENSBTAP00000003414,9913.ENSBTAP00000008386,9913.ENSBTAP00000016453,9913.ENSBTAP00000037577	APOA1,PGLYRP1,GPI,APOC3,GAPDH	0.0018	0.0099	organic substance catabolic process
Process	GO.0009166	2	33	9913	9913.ENSBTAP00000008386,9913.ENSBTAP00000037577	GPI,GAPDH	0.0018	0.0099	nucleotide catabolic process
Process	GO.0051606	2	34	9913	9913.ENSBTAP00000003414,9913.ENSBTAP00000016986	PGLYRP1,LPO	0.0019	0.0103	detection of stimulus
Process	GO.0009893	6	735	9913	9913.ENSBTAP00000002914,9913.ENSBTAP00000006189,9913.ENSBTAP00000007324,9913.ENSBTAP00000023750,9913.ENSBTAP00000024572,9913.ENSBTAP00000027793	APOA1,RETN,CLU,CD36,VIM,SERPINF2	0.0019	0.0103	positive regulation of metabolic process
Process	GO.0044248	5	500	9913	9913.ENSBTAP00000002914,9913.ENSBTAP00000008386,9913.ENSBTAP00000016453,9913.ENSBTAP00000016986,9913.ENSBTAP00000037577	APOA1,GPI,APOC3,LPO,GAPDH	0.002	0.0105	cellular catabolic process
Process	GO.0001817	3	136	9913	9913.ENSBTAP00000002914,9913.ENSBTAP00000003414,9913.ENSBTAP00000027793	APOA1,PGLYRP1,SERPINF2	0.002	0.0105	regulation of cytokine production
Process	GO.0043933	5	504	9913	9913.ENSBTAP00000002914,9913.ENSBTAP00000016453,9913.ENSBTAP00000020286,9913.ENSBTAP00000027793,9913.ENSBTAP00000028602	APOA1,APOC3,B4GALT1,SERPINF2,CFL1	0.002	0.0108	protein-containing complex subunit organization
Process	GO.1901566	5	513	9913	9913.ENSBTAP00000002914,9913.ENSBTAP00000008386,9913.ENSBTAP00000010176,9913.ENSBTAP00000020286,9913.ENSBTAP00000037577	APOA1,GPI,UBA52,B4GALT1,GAPDH	0.0022	0.0115	organonitrogen compound biosynthetic process
Process	GO.0043170	10	2001	9913	9913.ENSBTAP00000002914,9913.ENSBTAP00000003414,9913.ENSBTAP00000009800,9913.ENSBTAP00000010176,9913.ENSBTAP00000016453,9913.ENSBTAP00000020286,9913.ENSBTAP00000023750,9913.ENSBTAP00000027556,9913.ENSBTAP00000028602,9913.ENSBTAP00000037577	APOA1,PGLYRP1,CFB,UBA52,APOC3,B4GALT1,CD36,MMP9,CFL1,GAPDH	0.0022	0.0116	macromolecule metabolic process
Process	GO.0048856	7	1045	9913	9913.ENSBTAP00000002914,9913.ENSBTAP00000008132,9913.ENSBTAP00000008386,9913.ENSBTAP00000020286,9913.ENSBTAP00000024572,9913.ENSBTAP00000027793,9913.ENSBTAP00000028602	APOA1,ACTG1,GPI,B4GALT1,VIM,SERPINF2,CFL1	0.0024	0.012	anatomical structure development
Process	GO.0045595	4	310	9913	9913.ENSBTAP00000002914,9913.ENSBTAP00000003414,9913.ENSBTAP00000024572,9913.ENSBTAP00000027793	APOA1,PGLYRP1,VIM,SERPINF2	0.0024	0.012	regulation of cell differentiation
Process	GO.0006006	2	38	9913	9913.ENSBTAP00000008386,9913.ENSBTAP00000037577	GPI,GAPDH	0.0023	0.012	glucose metabolic process
Process	GO.0009888	4	312	9913	9913.ENSBTAP00000008386,9913.ENSBTAP00000020286,9913.ENSBTAP00000024572,9913.ENSBTAP00000028602	GPI,B4GALT1,VIM,CFL1	0.0024	0.0121	tissue development
Process	GO.0042157	2	39	9913	9913.ENSBTAP00000002914,9913.ENSBTAP00000016453	APOA1,APOC3	0.0025	0.0123	lipoprotein metabolic process
Process	GO.0030198	2	39	9913	9913.ENSBTAP00000020286,9913.ENSBTAP00000027793	B4GALT1,SERPINF2	0.0025	0.0123	extracellular matrix organization
Process	GO.0002064	2	40	9913	9913.ENSBTAP00000020286,9913.ENSBTAP00000024572	B4GALT1,VIM	0.0026	0.0127	epithelial cell development
Process	GO.0060255	8	1381	9913	9913.ENSBTAP00000002914,9913.ENSBTAP00000007324,9913.ENSBTAP00000023750,9913.ENSBTAP00000024107,9913.ENSBTAP00000024572,9913.ENSBTAP00000027793,9913.ENSBTAP00000037577,9913.ENSBTAP00000040385	APOA1,CLU,CD36,PEBP1,VIM,SERPINF2,GAPDH,ZBED8	0.0028	0.0132	regulation of macromolecule metabolic process
Process	GO.0070374	2	42	9913	9913.ENSBTAP00000023750,9913.ENSBTAP00000027793	CD36,SERPINF2	0.0028	0.0135	positive regulation of ERK1 and ERK2 cascade
Process	GO.0051235	2	42	9913	9913.ENSBTAP00000002914,9913.ENSBTAP00000052422	APOA1,HSPA5	0.0028	0.0135	maintenance of location
Process	GO.0016051	2	42	9913	9913.ENSBTAP00000008386,9913.ENSBTAP00000020286	GPI,B4GALT1	0.0028	0.0135	carbohydrate biosynthetic process
Process	GO.0006754	2	43	9913	9913.ENSBTAP00000008386,9913.ENSBTAP00000037577	GPI,GAPDH	0.003	0.014	ATP biosynthetic process
Process	GO.0001818	2	43	9913	9913.ENSBTAP00000002914,9913.ENSBTAP00000003414	APOA1,PGLYRP1	0.003	0.014	negative regulation of cytokine production
Process	GO.0051186	3	161	9913	9913.ENSBTAP00000008386,9913.ENSBTAP00000016986,9913.ENSBTAP00000037577	GPI,LPO,GAPDH	0.0032	0.0146	cofactor metabolic process
Process	GO.0050776	3	161	9913	9913.ENSBTAP00000002914,9913.ENSBTAP00000003414,9913.ENSBTAP00000009800	APOA1,PGLYRP1,CFB	0.0032	0.0146	regulation of immune response
Process	GO.0048585	4	336	9913	9913.ENSBTAP00000002914,9913.ENSBTAP00000003414,9913.ENSBTAP00000007324,9913.ENSBTAP00000052422	APOA1,PGLYRP1,CLU,HSPA5	0.0031	0.0146	negative regulation of response to stimulus
Process	GO.0050900	2	45	9913	9913.ENSBTAP00000020286,9913.ENSBTAP00000027556	B4GALT1,MMP9	0.0032	0.0148	leukocyte migration
Process	GO.0010033	5	563	9913	9913.ENSBTAP00000007324,9913.ENSBTAP00000008132,9913.ENSBTAP00000023750,9913.ENSBTAP00000024572,9913.ENSBTAP00000028602	CLU,ACTG1,CD36,VIM,CFL1	0.0033	0.015	response to organic substance
Process	GO.0006733	2	46	9913	9913.ENSBTAP00000008386,9913.ENSBTAP00000037577	GPI,GAPDH	0.0034	0.0153	oxidoreduction coenzyme metabolic process
Process	GO.0032270	4	344	9913	9913.ENSBTAP00000007324,9913.ENSBTAP00000023750,9913.ENSBTAP00000024572,9913.ENSBTAP00000027793	CLU,CD36,VIM,SERPINF2	0.0034	0.0154	positive regulation of cellular protein metabolic process
Process	GO.1901135	4	346	9913	9913.ENSBTAP00000003414,9913.ENSBTAP00000008386,9913.ENSBTAP00000020286,9913.ENSBTAP00000037577	PGLYRP1,GPI,B4GALT1,GAPDH	0.0035	0.0156	carbohydrate derivative metabolic process
Process	GO.0090407	3	167	9913	9913.ENSBTAP00000002914,9913.ENSBTAP00000008386,9913.ENSBTAP00000037577	APOA1,GPI,GAPDH	0.0035	0.0156	organophosphate biosynthetic process
Process	GO.0007338	2	47	9913	9913.ENSBTAP00000014297,9913.ENSBTAP00000020286	SPADH1,B4GALT1	0.0035	0.0156	single fertilization
Process	GO.0006091	3	170	9913	9913.ENSBTAP00000008386,9913.ENSBTAP00000012599,9913.ENSBTAP00000037577	GPI,SH3BGRL3,GAPDH	0.0037	0.016	generation of precursor metabolites and energy
Process	GO.2000026	4	353	9913	9913.ENSBTAP00000002914,9913.ENSBTAP00000003414,9913.ENSBTAP00000020286,9913.ENSBTAP00000024572	APOA1,PGLYRP1,B4GALT1,VIM	0.0037	0.0161	regulation of multicellular organismal development
Process	GO.0060562	2	52	9913	9913.ENSBTAP00000020286,9913.ENSBTAP00000028602	B4GALT1,CFL1	0.0042	0.0179	epithelial tube morphogenesis
Process	GO.0060429	3	179	9913	9913.ENSBTAP00000020286,9913.ENSBTAP00000024572,9913.ENSBTAP00000028602	B4GALT1,VIM,CFL1	0.0042	0.0179	epithelium development
Process	GO.1901137	3	180	9913	9913.ENSBTAP00000008386,9913.ENSBTAP00000020286,9913.ENSBTAP00000037577	GPI,B4GALT1,GAPDH	0.0043	0.018	carbohydrate derivative biosynthetic process
Process	GO.0009168	2	54	9913	9913.ENSBTAP00000008386,9913.ENSBTAP00000037577	GPI,GAPDH	0.0046	0.019	purine ribonucleoside monophosphate biosynthetic process
Process	GO.0001101	2	54	9913	9913.ENSBTAP00000023750,9913.ENSBTAP00000028602	CD36,CFL1	0.0046	0.019	response to acid chemical
Process	GO.0033036	5	612	9913	9913.ENSBTAP00000002914,9913.ENSBTAP00000016453,9913.ENSBTAP00000022375,9913.ENSBTAP00000023750,9913.ENSBTAP00000052422	APOA1,APOC3,FABP3,CD36,HSPA5	0.0047	0.0192	macromolecule localization
Process	GO.0007165	6	884	9913	9913.ENSBTAP00000002914,9913.ENSBTAP00000003414,9913.ENSBTAP00000007324,9913.ENSBTAP00000016453,9913.ENSBTAP00000023750,9913.ENSBTAP00000024572	APOA1,PGLYRP1,CLU,APOC3,CD36,VIM	0.0047	0.0193	signal transduction
Process	GO.0008064	2	56	9913	9913.ENSBTAP00000006465,9913.ENSBTAP00000028602	PFN1,CFL1	0.0049	0.0199	regulation of actin polymerization or depolymerization
Process	GO.0044281	5	622	9913	9913.ENSBTAP00000002914,9913.ENSBTAP00000008386,9913.ENSBTAP00000016986,9913.ENSBTAP00000020286,9913.ENSBTAP00000037577	APOA1,GPI,LPO,B4GALT1,GAPDH	0.005	0.0202	small molecule metabolic process
Process	GO.0050801	3	191	9913	9913.ENSBTAP00000002914,9913.ENSBTAP00000022375,9913.ENSBTAP00000023750	APOA1,FABP3,CD36	0.0051	0.0203	ion homeostasis
Process	GO.0030162	3	199	9913	9913.ENSBTAP00000007324,9913.ENSBTAP00000024107,9913.ENSBTAP00000027793	CLU,PEBP1,SERPINF2	0.0056	0.0225	regulation of proteolysis
Process	GO.0019220	4	399	9913	9913.ENSBTAP00000002914,9913.ENSBTAP00000022375,9913.ENSBTAP00000023750,9913.ENSBTAP00000027793	APOA1,FABP3,CD36,SERPINF2	0.0057	0.0227	regulation of phosphate metabolic process
Process	GO.0009108	2	62	9913	9913.ENSBTAP00000008386,9913.ENSBTAP00000037577	GPI,GAPDH	0.0059	0.0231	coenzyme biosynthetic process
Process	GO.0048732	2	64	9913	9913.ENSBTAP00000002914,9913.ENSBTAP00000020286	APOA1,B4GALT1	0.0063	0.0242	gland development
Process	GO.0044283	3	208	9913	9913.ENSBTAP00000002914,9913.ENSBTAP00000008386,9913.ENSBTAP00000037577	APOA1,GPI,GAPDH	0.0064	0.0245	small molecule biosynthetic process
Process	GO.0007275	6	944	9913	9913.ENSBTAP00000002914,9913.ENSBTAP00000008386,9913.ENSBTAP00000020286,9913.ENSBTAP00000024572,9913.ENSBTAP00000027793,9913.ENSBTAP00000028602	APOA1,GPI,B4GALT1,VIM,SERPINF2,CFL1	0.0064	0.0247	multicellular organism development
Process	GO.0032101	3	210	9913	9913.ENSBTAP00000002914,9913.ENSBTAP00000003414,9913.ENSBTAP00000027793	APOA1,PGLYRP1,SERPINF2	0.0065	0.025	regulation of response to external stimulus
Process	GO.0022603	3	213	9913	9913.ENSBTAP00000002914,9913.ENSBTAP00000020286,9913.ENSBTAP00000028602	APOA1,B4GALT1,CFL1	0.0068	0.0259	regulation of anatomical structure morphogenesis
Process	GO.0002253	2	67	9913	9913.ENSBTAP00000003414,9913.ENSBTAP00000009800	PGLYRP1,CFB	0.0068	0.026	activation of immune response
Process	GO.0031325	5	696	9913	9913.ENSBTAP00000002914,9913.ENSBTAP00000007324,9913.ENSBTAP00000023750,9913.ENSBTAP00000024572,9913.ENSBTAP00000027793	APOA1,CLU,CD36,VIM,SERPINF2	0.0079	0.0298	positive regulation of cellular metabolic process
Process	GO.0031331	2	74	9913	9913.ENSBTAP00000002914,9913.ENSBTAP00000007324	APOA1,CLU	0.0082	0.0307	positive regulation of cellular catabolic process
Process	GO.0001701	2	75	9913	9913.ENSBTAP00000008386,9913.ENSBTAP00000024572	GPI,VIM	0.0084	0.0312	in utero embryonic development
Process	GO.0017144	3	246	9913	9913.ENSBTAP00000008386,9913.ENSBTAP00000016986,9913.ENSBTAP00000037577	GPI,LPO,GAPDH	0.01	0.036	drug metabolic process
Process	GO.0010951	2	82	9913	9913.ENSBTAP00000024107,9913.ENSBTAP00000027793	PEBP1,SERPINF2	0.01	0.036	negative regulation of endopeptidase activity
Process	GO.0051188	2	85	9913	9913.ENSBTAP00000008386,9913.ENSBTAP00000037577	GPI,GAPDH	0.0107	0.0378	cofactor biosynthetic process
Process	GO.0009968	3	256	9913	9913.ENSBTAP00000002914,9913.ENSBTAP00000007324,9913.ENSBTAP00000052422	APOA1,CLU,HSPA5	0.0111	0.0392	negative regulation of signal transduction
Process	GO.0044238	10	2516	9913	9913.ENSBTAP00000002914,9913.ENSBTAP00000008386,9913.ENSBTAP00000009800,9913.ENSBTAP00000010176,9913.ENSBTAP00000016453,9913.ENSBTAP00000020286,9913.ENSBTAP00000023750,9913.ENSBTAP00000027556,9913.ENSBTAP00000028602,9913.ENSBTAP00000037577	APOA1,GPI,CFB,UBA52,APOC3,B4GALT1,CD36,MMP9,CFL1,GAPDH	0.0114	0.0399	primary metabolic process
Process	GO.0051094	3	259	9913	9913.ENSBTAP00000002914,9913.ENSBTAP00000020286,9913.ENSBTAP00000027793	APOA1,B4GALT1,SERPINF2	0.0115	0.04	positive regulation of developmental process
Process	GO.0048598	2	89	9913	9913.ENSBTAP00000008386,9913.ENSBTAP00000028602	GPI,CFL1	0.0116	0.0404	embryonic morphogenesis
Process	GO.0022604	2	89	9913	9913.ENSBTAP00000002914,9913.ENSBTAP00000028602	APOA1,CFL1	0.0116	0.0404	regulation of cell morphogenesis
Process	GO.0048514	2	93	9913	9913.ENSBTAP00000020286,9913.ENSBTAP00000027793	B4GALT1,SERPINF2	0.0126	0.0434	blood vessel morphogenesis
Process	GO.0044237	10	2565	9913	9913.ENSBTAP00000002914,9913.ENSBTAP00000008386,9913.ENSBTAP00000010176,9913.ENSBTAP00000012599,9913.ENSBTAP00000016453,9913.ENSBTAP00000016986,9913.ENSBTAP00000020286,9913.ENSBTAP00000023750,9913.ENSBTAP00000028602,9913.ENSBTAP00000037577	APOA1,GPI,UBA52,SH3BGRL3,APOC3,LPO,B4GALT1,CD36,CFL1,GAPDH	0.013	0.0446	cellular metabolic process
Process	GO.0006935	2	96	9913	9913.ENSBTAP00000002914,9913.ENSBTAP00000003858	APOA1,SAA4	0.0134	0.0458	chemotaxis
Process	GO.0006417	2	96	9913	9913.ENSBTAP00000024572,9913.ENSBTAP00000037577	VIM,GAPDH	0.0134	0.0458	regulation of translation
Process	GO.0048731	5	795	9913	9913.ENSBTAP00000002914,9913.ENSBTAP00000020286,9913.ENSBTAP00000024572,9913.ENSBTAP00000027793,9913.ENSBTAP00000028602	APOA1,B4GALT1,VIM,SERPINF2,CFL1	0.0136	0.0461	system development
Process	GO.0051051	2	99	9913	9913.ENSBTAP00000002914,9913.ENSBTAP00000016453	APOA1,APOC3	0.0142	0.0475	negative regulation of transport
Process	GO.0006732	2	101	9913	9913.ENSBTAP00000008386,9913.ENSBTAP00000037577	GPI,GAPDH	0.0147	0.0491	coenzyme metabolic process
RCTM	BTA-109582	5	437	9913	9913.ENSBTAP00000002914,9913.ENSBTAP00000007324,9913.ENSBTAP00000012837,9913.ENSBTAP00000023750,9913.ENSBTAP00000027793	APOA1,CLU,A1BG,CD36,SERPINF2	0.0011	0.011	Hemostasis
SMART	SM00110	2	27	9913	9913.ENSBTAP00000024695,9913.ENSBTAP00000037834	MGC137211,MGC137014	0.0012	0.0297	Complement component C1q domain.

## Sheet: String_treatment3
category	term	number_of_genes	number_of_genes_in_background	ncbiTaxonId	inputGenes	preferredNames	p_value	fdr	description
Component	GO.0005576	33	753	9913	9913.ENSBTAP00000001383,9913.ENSBTAP00000002914,9913.ENSBTAP00000003414,9913.ENSBTAP00000003930,9913.ENSBTAP00000006189,9913.ENSBTAP00000008132,9913.ENSBTAP00000008386,9913.ENSBTAP00000009800,9913.ENSBTAP00000012837,9913.ENSBTAP00000014297,9913.ENSBTAP00000015889,9913.ENSBTAP00000016453,9913.ENSBTAP00000016986,9913.ENSBTAP00000017497,9913.ENSBTAP00000019538,9913.ENSBTAP00000020080,9913.ENSBTAP000…	SAO,APOA1,PGLYRP1,CAMP,RETN,ACTG1,GPI,CFB,A1BG,SPADH1,SERPINB1,APOC3,LPO,HSPA8,PAEP,LGALS1,HMGB2,FABP3,CTSS,YBX1,FETUB,HMGB1,MGC137211,CATHL4,MMP9,SERPINF2,NPC2,CATHL2,CATHL3,MGC137014,TXN,FGFBP1,C2	1.06e-25	2.52e-23	extracellular region
Component	GO.0005737	52	3615	9913	9913.ENSBTAP00000002914,9913.ENSBTAP00000004410,9913.ENSBTAP00000006383,9913.ENSBTAP00000006465,9913.ENSBTAP00000007028,9913.ENSBTAP00000007429,9913.ENSBTAP00000007442,9913.ENSBTAP00000008132,9913.ENSBTAP00000008225,9913.ENSBTAP00000008386,9913.ENSBTAP00000008609,9913.ENSBTAP00000011403,9913.ENSBTAP00000012599,9913.ENSBTAP00000013663,9913.ENSBTAP00000013707,9913.ENSBTAP00000014304,9913.ENSBTAP000…	APOA1,ACTR3,PRDX6,PFN1,ARPC3,TMSB10,YWHAE,ACTG1,HSP90AA1,GPI,HDGF,PRDX5,SH3BGRL3,EZR,ARPC2,MYL6,ACTN4,PYGL,HSPB1,SERPINB1,HRSP12,LPO,HSPA8,MSN,CALM2,HMGB2,CRIPT,FABP3,USO1,CTSS,YBX1,CD36,HMGB1,PEBP1,ACTN1,VIM,LDHB,VASP,CFL1,NPC2,YWHAQ,PGAM1,SLC9A3R1,GAPDH,ZBED8,TXN,CAPZA1,SIL1,MYOZ1,CORO1A,HSPA5,MARCKSL1	3.75e-20	4.48e-18	cytoplasm
Component	GO.0005623	57	4818	9913	9913.ENSBTAP00000002914,9913.ENSBTAP00000004410,9913.ENSBTAP00000006348,9913.ENSBTAP00000006383,9913.ENSBTAP00000006465,9913.ENSBTAP00000007028,9913.ENSBTAP00000007429,9913.ENSBTAP00000007442,9913.ENSBTAP00000008132,9913.ENSBTAP00000008225,9913.ENSBTAP00000008386,9913.ENSBTAP00000008609,9913.ENSBTAP00000011403,9913.ENSBTAP00000012599,9913.ENSBTAP00000013663,9913.ENSBTAP00000013707,9913.ENSBTAP000…	APOA1,ACTR3,CNOT10,PRDX6,PFN1,ARPC3,TMSB10,YWHAE,ACTG1,HSP90AA1,GPI,HDGF,PRDX5,SH3BGRL3,EZR,ARPC2,MYL6,ACTN4,PYGL,HSPB1,SERPINB1,HRSP12,LPO,HSPA8,MSN,SDC2,CALM2,LGALS1,HMGB2,CRIPT,FABP3,USO1,CTSS,YBX1,CD36,HMGB1,PEBP1,ACTN1,VIM,LDHB,VASP,SERPINF2,CFL1,NPC2,YWHAQ,PGAM1,SLC9A3R1,GAPDH,ZBED8,TXN,FGFBP1,CAPZA1,SIL1,MYOZ1,CORO1A,HSPA5,MARCKSL1	9.97e-19	7.94e-17	cell
Component	GO.0005622	54	4404	9913	9913.ENSBTAP00000002914,9913.ENSBTAP00000004410,9913.ENSBTAP00000006348,9913.ENSBTAP00000006383,9913.ENSBTAP00000006465,9913.ENSBTAP00000007028,9913.ENSBTAP00000007429,9913.ENSBTAP00000007442,9913.ENSBTAP00000008132,9913.ENSBTAP00000008225,9913.ENSBTAP00000008386,9913.ENSBTAP00000008609,9913.ENSBTAP00000011403,9913.ENSBTAP00000012599,9913.ENSBTAP00000013663,9913.ENSBTAP00000013707,9913.ENSBTAP000…	APOA1,ACTR3,CNOT10,PRDX6,PFN1,ARPC3,TMSB10,YWHAE,ACTG1,HSP90AA1,GPI,HDGF,PRDX5,SH3BGRL3,EZR,ARPC2,MYL6,ACTN4,PYGL,HSPB1,SERPINB1,HRSP12,LPO,HSPA8,MSN,CALM2,LGALS1,HMGB2,CRIPT,FABP3,USO1,CTSS,YBX1,CD36,HMGB1,PEBP1,ACTN1,VIM,LDHB,VASP,CFL1,NPC2,YWHAQ,PGAM1,SLC9A3R1,GAPDH,ZBED8,TXN,CAPZA1,SIL1,MYOZ1,CORO1A,HSPA5,MARCKSL1	5.55e-18	3.32e-16	intracellular
Component	GO.0015629	12	107	9913	9913.ENSBTAP00000004410,9913.ENSBTAP00000007028,9913.ENSBTAP00000008132,9913.ENSBTAP00000013663,9913.ENSBTAP00000013707,9913.ENSBTAP00000014304,9913.ENSBTAP00000014894,9913.ENSBTAP00000024301,9913.ENSBTAP00000028602,9913.ENSBTAP00000042551,9913.ENSBTAP00000051138,9913.ENSBTAP00000051462	ACTR3,ARPC3,ACTG1,EZR,ARPC2,MYL6,ACTN4,ACTN1,CFL1,CAPZA1,MYOZ1,CORO1A	4.59e-14	2.19e-12	actin cytoskeleton
Component	GO.0005856	20	577	9913	9913.ENSBTAP00000004410,9913.ENSBTAP00000006465,9913.ENSBTAP00000007028,9913.ENSBTAP00000007429,9913.ENSBTAP00000008132,9913.ENSBTAP00000013663,9913.ENSBTAP00000013707,9913.ENSBTAP00000014304,9913.ENSBTAP00000014894,9913.ENSBTAP00000015883,9913.ENSBTAP00000017503,9913.ENSBTAP00000019411,9913.ENSBTAP00000024301,9913.ENSBTAP00000024572,9913.ENSBTAP00000026119,9913.ENSBTAP00000028602,9913.ENSBTAP000…	ACTR3,PFN1,ARPC3,TMSB10,ACTG1,EZR,ARPC2,MYL6,ACTN4,HSPB1,MSN,CALM2,ACTN1,VIM,VASP,CFL1,GAPDH,CAPZA1,MYOZ1,CORO1A	1.43e-13	5.72e-12	cytoskeleton
Component	GO.0043226	44	3786	9913	9913.ENSBTAP00000002914,9913.ENSBTAP00000004410,9913.ENSBTAP00000006383,9913.ENSBTAP00000006465,9913.ENSBTAP00000007028,9913.ENSBTAP00000007429,9913.ENSBTAP00000007442,9913.ENSBTAP00000008132,9913.ENSBTAP00000008225,9913.ENSBTAP00000008386,9913.ENSBTAP00000008609,9913.ENSBTAP00000011403,9913.ENSBTAP00000012599,9913.ENSBTAP00000013663,9913.ENSBTAP00000013707,9913.ENSBTAP00000014304,9913.ENSBTAP000…	APOA1,ACTR3,PRDX6,PFN1,ARPC3,TMSB10,YWHAE,ACTG1,HSP90AA1,GPI,HDGF,PRDX5,SH3BGRL3,EZR,ARPC2,MYL6,ACTN4,HSPB1,HRSP12,HSPA8,MSN,CALM2,HMGB2,CRIPT,FABP3,USO1,CTSS,YBX1,CD36,HMGB1,ACTN1,VIM,VASP,CFL1,NPC2,SLC9A3R1,GAPDH,ZBED8,TXN,CAPZA1,SIL1,MYOZ1,CORO1A,HSPA5	8.49e-13	2.88e-11	organelle
Component	GO.0042995	18	482	9913	9913.ENSBTAP00000004410,9913.ENSBTAP00000007028,9913.ENSBTAP00000008225,9913.ENSBTAP00000008386,9913.ENSBTAP00000013663,9913.ENSBTAP00000013707,9913.ENSBTAP00000014894,9913.ENSBTAP00000015883,9913.ENSBTAP00000017503,9913.ENSBTAP00000020872,9913.ENSBTAP00000023750,9913.ENSBTAP00000024301,9913.ENSBTAP00000024572,9913.ENSBTAP00000026119,9913.ENSBTAP00000028602,9913.ENSBTAP00000034568,9913.ENSBTAP000…	ACTR3,ARPC3,HSP90AA1,GPI,EZR,ARPC2,ACTN4,HSPB1,MSN,CRIPT,CD36,ACTN1,VIM,VASP,CFL1,SLC9A3R1,MYOZ1,CORO1A	8.6e-13	2.88e-11	cell projection
Component	GO.0005615	17	411	9913	9913.ENSBTAP00000001383,9913.ENSBTAP00000002914,9913.ENSBTAP00000006189,9913.ENSBTAP00000008132,9913.ENSBTAP00000008386,9913.ENSBTAP00000015889,9913.ENSBTAP00000016453,9913.ENSBTAP00000016986,9913.ENSBTAP00000017497,9913.ENSBTAP00000020080,9913.ENSBTAP00000020096,9913.ENSBTAP00000022375,9913.ENSBTAP00000022774,9913.ENSBTAP00000023309,9913.ENSBTAP00000027556,9913.ENSBTAP00000027793,9913.ENSBTAP000…	SAO,APOA1,RETN,ACTG1,GPI,SERPINB1,APOC3,LPO,HSPA8,LGALS1,HMGB2,FABP3,CTSS,FETUB,MMP9,SERPINF2,FGFBP1	8.43e-13	2.88e-11	extracellular space
Component	GO.0043232	26	1262	9913	9913.ENSBTAP00000004410,9913.ENSBTAP00000006465,9913.ENSBTAP00000007028,9913.ENSBTAP00000007429,9913.ENSBTAP00000008132,9913.ENSBTAP00000013663,9913.ENSBTAP00000013707,9913.ENSBTAP00000014304,9913.ENSBTAP00000014894,9913.ENSBTAP00000015883,9913.ENSBTAP00000017497,9913.ENSBTAP00000017503,9913.ENSBTAP00000019411,9913.ENSBTAP00000020096,9913.ENSBTAP00000020872,9913.ENSBTAP00000022642,9913.ENSBTAP000…	ACTR3,PFN1,ARPC3,TMSB10,ACTG1,EZR,ARPC2,MYL6,ACTN4,HSPB1,HSPA8,MSN,CALM2,HMGB2,CRIPT,USO1,YBX1,HMGB1,ACTN1,VIM,VASP,CFL1,GAPDH,CAPZA1,MYOZ1,CORO1A	2.03e-12	4.86e-11	intracellular non-membrane-bounded organelle
Component	GO.0043229	43	3716	9913	9913.ENSBTAP00000002914,9913.ENSBTAP00000004410,9913.ENSBTAP00000006383,9913.ENSBTAP00000006465,9913.ENSBTAP00000007028,9913.ENSBTAP00000007429,9913.ENSBTAP00000007442,9913.ENSBTAP00000008132,9913.ENSBTAP00000008225,9913.ENSBTAP00000008386,9913.ENSBTAP00000008609,9913.ENSBTAP00000011403,9913.ENSBTAP00000012599,9913.ENSBTAP00000013663,9913.ENSBTAP00000013707,9913.ENSBTAP00000014304,9913.ENSBTAP000…	APOA1,ACTR3,PRDX6,PFN1,ARPC3,TMSB10,YWHAE,ACTG1,HSP90AA1,GPI,HDGF,PRDX5,SH3BGRL3,EZR,ARPC2,MYL6,ACTN4,HSPB1,HRSP12,HSPA8,MSN,CALM2,HMGB2,CRIPT,FABP3,USO1,CTSS,YBX1,CD36,HMGB1,ACTN1,VIM,VASP,CFL1,NPC2,GAPDH,ZBED8,TXN,CAPZA1,SIL1,MYOZ1,CORO1A,HSPA5	2.27e-12	4.86e-11	intracellular organelle
Component	GO.0120025	16	456	9913	9913.ENSBTAP00000008225,9913.ENSBTAP00000008386,9913.ENSBTAP00000013663,9913.ENSBTAP00000013707,9913.ENSBTAP00000014894,9913.ENSBTAP00000015883,9913.ENSBTAP00000017503,9913.ENSBTAP00000020872,9913.ENSBTAP00000023750,9913.ENSBTAP00000024301,9913.ENSBTAP00000024572,9913.ENSBTAP00000026119,9913.ENSBTAP00000028602,9913.ENSBTAP00000034568,9913.ENSBTAP00000051138,9913.ENSBTAP00000051462	HSP90AA1,GPI,EZR,ARPC2,ACTN4,HSPB1,MSN,CRIPT,CD36,ACTN1,VIM,VASP,CFL1,SLC9A3R1,MYOZ1,CORO1A	4.6e-11	8.46e-10	plasma membrane bounded cell projection
Component	GO.0031253	9	75	9913	9913.ENSBTAP00000008225,9913.ENSBTAP00000008386,9913.ENSBTAP00000013663,9913.ENSBTAP00000013707,9913.ENSBTAP00000017503,9913.ENSBTAP00000023750,9913.ENSBTAP00000026119,9913.ENSBTAP00000028602,9913.ENSBTAP00000034568	HSP90AA1,GPI,EZR,ARPC2,MSN,CD36,VASP,CFL1,SLC9A3R1	4.62e-11	8.46e-10	cell projection membrane
Component	GO.0031252	9	81	9913	9913.ENSBTAP00000008225,9913.ENSBTAP00000013663,9913.ENSBTAP00000013707,9913.ENSBTAP00000024301,9913.ENSBTAP00000024572,9913.ENSBTAP00000026119,9913.ENSBTAP00000028602,9913.ENSBTAP00000034568,9913.ENSBTAP00000051462	HSP90AA1,EZR,ARPC2,ACTN1,VIM,VASP,CFL1,SLC9A3R1,CORO1A	8.69e-11	1.39e-09	cell leading edge
Component	GO.0005829	20	931	9913	9913.ENSBTAP00000004410,9913.ENSBTAP00000006383,9913.ENSBTAP00000007028,9913.ENSBTAP00000008225,9913.ENSBTAP00000008386,9913.ENSBTAP00000011403,9913.ENSBTAP00000013663,9913.ENSBTAP00000013707,9913.ENSBTAP00000014304,9913.ENSBTAP00000014894,9913.ENSBTAP00000017497,9913.ENSBTAP00000017503,9913.ENSBTAP00000019411,9913.ENSBTAP00000022642,9913.ENSBTAP00000024572,9913.ENSBTAP00000026118,9913.ENSBTAP000…	ACTR3,PRDX6,ARPC3,HSP90AA1,GPI,PRDX5,EZR,ARPC2,MYL6,ACTN4,HSPA8,MSN,CALM2,USO1,VIM,LDHB,VASP,PGAM1,GAPDH,CORO1A	6.32e-10	9.44e-09	cytosol
Component	GO.0043209	8	72	9913	9913.ENSBTAP00000008132,9913.ENSBTAP00000008225,9913.ENSBTAP00000008386,9913.ENSBTAP00000013663,9913.ENSBTAP00000017497,9913.ENSBTAP00000017503,9913.ENSBTAP00000026118,9913.ENSBTAP00000032864	ACTG1,HSP90AA1,GPI,EZR,HSPA8,MSN,LDHB,PGAM1	1.02e-09	1.44e-08	myelin sheath
Component	GO.0005903	6	24	9913	9913.ENSBTAP00000013663,9913.ENSBTAP00000014304,9913.ENSBTAP00000014894,9913.ENSBTAP00000023750,9913.ENSBTAP00000024301,9913.ENSBTAP00000034568	EZR,MYL6,ACTN4,CD36,ACTN1,SLC9A3R1	1.82e-09	2.42e-08	brush border
Component	GO.0071944	20	1105	9913	9913.ENSBTAP00000007442,9913.ENSBTAP00000008132,9913.ENSBTAP00000008225,9913.ENSBTAP00000008386,9913.ENSBTAP00000013663,9913.ENSBTAP00000013707,9913.ENSBTAP00000014894,9913.ENSBTAP00000016986,9913.ENSBTAP00000017497,9913.ENSBTAP00000017503,9913.ENSBTAP00000023750,9913.ENSBTAP00000024094,9913.ENSBTAP00000024301,9913.ENSBTAP00000024572,9913.ENSBTAP00000026119,9913.ENSBTAP00000028602,9913.ENSBTAP000…	YWHAE,ACTG1,HSP90AA1,GPI,EZR,ARPC2,ACTN4,LPO,HSPA8,MSN,CD36,HMGB1,ACTN1,VIM,VASP,CFL1,SLC9A3R1,FGFBP1,CORO1A,MARCKSL1	1.12e-08	1.34e-07	cell periphery
Component	GO.0005925	6	40	9913	9913.ENSBTAP00000008132,9913.ENSBTAP00000013663,9913.ENSBTAP00000013707,9913.ENSBTAP00000017503,9913.ENSBTAP00000024301,9913.ENSBTAP00000026119	ACTG1,EZR,ARPC2,MSN,ACTN1,VASP	2.73e-08	3.11e-07	focal adhesion
Component	GO.0005924	6	41	9913	9913.ENSBTAP00000008132,9913.ENSBTAP00000013663,9913.ENSBTAP00000013707,9913.ENSBTAP00000017503,9913.ENSBTAP00000024301,9913.ENSBTAP00000026119	ACTG1,EZR,ARPC2,MSN,ACTN1,VASP	3.12e-08	3.39e-07	cell-substrate adherens junction
Component	GO.0005886	19	1073	9913	9913.ENSBTAP00000007442,9913.ENSBTAP00000008132,9913.ENSBTAP00000008225,9913.ENSBTAP00000008386,9913.ENSBTAP00000013663,9913.ENSBTAP00000013707,9913.ENSBTAP00000016986,9913.ENSBTAP00000017497,9913.ENSBTAP00000017503,9913.ENSBTAP00000023750,9913.ENSBTAP00000024094,9913.ENSBTAP00000024301,9913.ENSBTAP00000024572,9913.ENSBTAP00000026119,9913.ENSBTAP00000028602,9913.ENSBTAP00000034568,9913.ENSBTAP000…	YWHAE,ACTG1,HSP90AA1,GPI,EZR,ARPC2,LPO,HSPA8,MSN,CD36,HMGB1,ACTN1,VIM,VASP,CFL1,SLC9A3R1,FGFBP1,CORO1A,MARCKSL1	3.97e-08	3.95e-07	plasma membrane
Component	GO.0048471	9	181	9913	9913.ENSBTAP00000006383,9913.ENSBTAP00000008225,9913.ENSBTAP00000011403,9913.ENSBTAP00000013663,9913.ENSBTAP00000014894,9913.ENSBTAP00000017503,9913.ENSBTAP00000020096,9913.ENSBTAP00000022642,9913.ENSBTAP00000034568	PRDX6,HSP90AA1,PRDX5,EZR,ACTN4,MSN,HMGB2,USO1,SLC9A3R1	6.56e-08	6.27e-07	perinuclear region of cytoplasm
Component	GO.0043227	34	3372	9913	9913.ENSBTAP00000002914,9913.ENSBTAP00000006383,9913.ENSBTAP00000007442,9913.ENSBTAP00000008132,9913.ENSBTAP00000008225,9913.ENSBTAP00000008386,9913.ENSBTAP00000008609,9913.ENSBTAP00000011403,9913.ENSBTAP00000012599,9913.ENSBTAP00000013663,9913.ENSBTAP00000013707,9913.ENSBTAP00000014894,9913.ENSBTAP00000015883,9913.ENSBTAP00000016718,9913.ENSBTAP00000017497,9913.ENSBTAP00000020096,9913.ENSBTAP000…	APOA1,PRDX6,YWHAE,ACTG1,HSP90AA1,GPI,HDGF,PRDX5,SH3BGRL3,EZR,ARPC2,ACTN4,HSPB1,HRSP12,HSPA8,HMGB2,CRIPT,FABP3,USO1,CTSS,YBX1,CD36,HMGB1,ACTN1,VIM,CFL1,NPC2,GAPDH,ZBED8,TXN,SIL1,MYOZ1,CORO1A,HSPA5	6.9e-08	6.35e-07	membrane-bounded organelle
Component	GO.0098590	10	256	9913	9913.ENSBTAP00000008225,9913.ENSBTAP00000008386,9913.ENSBTAP00000013663,9913.ENSBTAP00000013707,9913.ENSBTAP00000016986,9913.ENSBTAP00000017503,9913.ENSBTAP00000023750,9913.ENSBTAP00000026119,9913.ENSBTAP00000028602,9913.ENSBTAP00000034568	HSP90AA1,GPI,EZR,ARPC2,LPO,MSN,CD36,VASP,CFL1,SLC9A3R1	1.03e-07	9.1e-07	plasma membrane region
Component	GO.0032991	23	1711	9913	9913.ENSBTAP00000002914,9913.ENSBTAP00000004410,9913.ENSBTAP00000006348,9913.ENSBTAP00000007028,9913.ENSBTAP00000008132,9913.ENSBTAP00000008225,9913.ENSBTAP00000013663,9913.ENSBTAP00000013707,9913.ENSBTAP00000014304,9913.ENSBTAP00000014894,9913.ENSBTAP00000016453,9913.ENSBTAP00000017497,9913.ENSBTAP00000019411,9913.ENSBTAP00000020096,9913.ENSBTAP00000023094,9913.ENSBTAP00000024572,9913.ENSBTAP000…	APOA1,ACTR3,CNOT10,ARPC3,ACTG1,HSP90AA1,EZR,ARPC2,MYL6,ACTN4,APOC3,HSPA8,CALM2,HMGB2,YBX1,VIM,MGC137211,SERPINF2,YWHAQ,GAPDH,MGC137014,CAPZA1,CORO1A	1.62e-07	1.39e-06	protein-containing complex
Component	GO.0030054	10	274	9913	9913.ENSBTAP00000008132,9913.ENSBTAP00000013663,9913.ENSBTAP00000013707,9913.ENSBTAP00000014894,9913.ENSBTAP00000017503,9913.ENSBTAP00000020872,9913.ENSBTAP00000024301,9913.ENSBTAP00000026119,9913.ENSBTAP00000028602,9913.ENSBTAP00000051462	ACTG1,EZR,ARPC2,ACTN4,MSN,CRIPT,ACTN1,VASP,CFL1,CORO1A	1.89e-07	1.56e-06	cell junction
Component	GO.0005912	6	62	9913	9913.ENSBTAP00000008132,9913.ENSBTAP00000013663,9913.ENSBTAP00000013707,9913.ENSBTAP00000017503,9913.ENSBTAP00000024301,9913.ENSBTAP00000026119	ACTG1,EZR,ARPC2,MSN,ACTN1,VASP	2.98e-07	2.37e-06	adherens junction
Component	GO.0031982	13	569	9913	9913.ENSBTAP00000002914,9913.ENSBTAP00000007442,9913.ENSBTAP00000008132,9913.ENSBTAP00000008225,9913.ENSBTAP00000011403,9913.ENSBTAP00000013663,9913.ENSBTAP00000013707,9913.ENSBTAP00000017497,9913.ENSBTAP00000022642,9913.ENSBTAP00000024094,9913.ENSBTAP00000024301,9913.ENSBTAP00000024572,9913.ENSBTAP00000051462	APOA1,YWHAE,ACTG1,HSP90AA1,PRDX5,EZR,ARPC2,HSPA8,USO1,HMGB1,ACTN1,VIM,CORO1A	4.76e-07	3.67e-06	vesicle
Component	GO.0005634	23	1853	9913	9913.ENSBTAP00000006383,9913.ENSBTAP00000007442,9913.ENSBTAP00000008225,9913.ENSBTAP00000008386,9913.ENSBTAP00000008609,9913.ENSBTAP00000011403,9913.ENSBTAP00000012599,9913.ENSBTAP00000013663,9913.ENSBTAP00000014894,9913.ENSBTAP00000015883,9913.ENSBTAP00000016718,9913.ENSBTAP00000017497,9913.ENSBTAP00000020096,9913.ENSBTAP00000020872,9913.ENSBTAP00000022642,9913.ENSBTAP00000023094,9913.ENSBTAP000…	PRDX6,YWHAE,HSP90AA1,GPI,HDGF,PRDX5,SH3BGRL3,EZR,ACTN4,HSPB1,HRSP12,HSPA8,HMGB2,CRIPT,USO1,YBX1,HMGB1,VIM,CFL1,GAPDH,ZBED8,TXN,MYOZ1	6.61e-07	4.79e-06	nucleus
Component	GO.0001726	5	38	9913	9913.ENSBTAP00000008225,9913.ENSBTAP00000013663,9913.ENSBTAP00000024301,9913.ENSBTAP00000028602,9913.ENSBTAP00000034568	HSP90AA1,EZR,ACTN1,CFL1,SLC9A3R1	7.58e-07	5.32e-06	ruffle
Component	GO.0031410	12	536	9913	9913.ENSBTAP00000002914,9913.ENSBTAP00000007442,9913.ENSBTAP00000008132,9913.ENSBTAP00000008225,9913.ENSBTAP00000011403,9913.ENSBTAP00000013663,9913.ENSBTAP00000013707,9913.ENSBTAP00000017497,9913.ENSBTAP00000022642,9913.ENSBTAP00000024094,9913.ENSBTAP00000024572,9913.ENSBTAP00000051462	APOA1,YWHAE,ACTG1,HSP90AA1,PRDX5,EZR,ARPC2,HSPA8,USO1,HMGB1,VIM,CORO1A	1.69e-06	1.16e-05	cytoplasmic vesicle
Component	GO.0030863	4	19	9913	9913.ENSBTAP00000014894,9913.ENSBTAP00000024301,9913.ENSBTAP00000028602,9913.ENSBTAP00000051462	ACTN4,ACTN1,CFL1,CORO1A	1.96e-06	1.26e-05	cortical cytoskeleton
Component	GO.0031528	3	4	9913	9913.ENSBTAP00000013663,9913.ENSBTAP00000017503,9913.ENSBTAP00000034568	EZR,MSN,SLC9A3R1	2.11e-06	1.33e-05	microvillus membrane
Component	GO.0030027	5	50	9913	9913.ENSBTAP00000013707,9913.ENSBTAP00000024301,9913.ENSBTAP00000026119,9913.ENSBTAP00000028602,9913.ENSBTAP00000051462	ARPC2,ACTN1,VASP,CFL1,CORO1A	2.64e-06	1.62e-05	lamellipodium
Component	GO.0005884	4	23	9913	9913.ENSBTAP00000008132,9913.ENSBTAP00000013663,9913.ENSBTAP00000024301,9913.ENSBTAP00000051462	ACTG1,EZR,ACTN1,CORO1A	3.83e-06	2.29e-05	actin filament
Component	GO.0030175	4	25	9913	9913.ENSBTAP00000013663,9913.ENSBTAP00000017503,9913.ENSBTAP00000026119,9913.ENSBTAP00000034568	EZR,MSN,VASP,SLC9A3R1	5.15e-06	3e-05	filopodium
Component	GO.0099568	6	107	9913	9913.ENSBTAP00000013663,9913.ENSBTAP00000014894,9913.ENSBTAP00000015883,9913.ENSBTAP00000024301,9913.ENSBTAP00000028602,9913.ENSBTAP00000051462	EZR,ACTN4,HSPB1,ACTN1,CFL1,CORO1A	5.96e-06	3.39e-05	cytoplasmic region
Component	GO.0043231	29	3137	9913	9913.ENSBTAP00000006383,9913.ENSBTAP00000007442,9913.ENSBTAP00000008225,9913.ENSBTAP00000008386,9913.ENSBTAP00000008609,9913.ENSBTAP00000011403,9913.ENSBTAP00000012599,9913.ENSBTAP00000013663,9913.ENSBTAP00000014894,9913.ENSBTAP00000015883,9913.ENSBTAP00000016718,9913.ENSBTAP00000017497,9913.ENSBTAP00000020096,9913.ENSBTAP00000020872,9913.ENSBTAP00000022375,9913.ENSBTAP00000022642,9913.ENSBTAP000…	PRDX6,YWHAE,HSP90AA1,GPI,HDGF,PRDX5,SH3BGRL3,EZR,ACTN4,HSPB1,HRSP12,HSPA8,HMGB2,CRIPT,FABP3,USO1,CTSS,YBX1,CD36,HMGB1,VIM,CFL1,NPC2,GAPDH,ZBED8,TXN,SIL1,MYOZ1,HSPA5	6.25e-06	3.47e-05	intracellular membrane-bounded organelle
Component	GO.0031143	3	7	9913	9913.ENSBTAP00000014894,9913.ENSBTAP00000017503,9913.ENSBTAP00000051138	ACTN4,MSN,MYOZ1	7.17e-06	3.83e-05	pseudopodium
Component	GO.0005938	5	62	9913	9913.ENSBTAP00000013663,9913.ENSBTAP00000014894,9913.ENSBTAP00000024301,9913.ENSBTAP00000028602,9913.ENSBTAP00000051462	EZR,ACTN4,ACTN1,CFL1,CORO1A	7.05e-06	3.83e-05	cell cortex
Component	GO.0070013	16	1121	9913	9913.ENSBTAP00000008386,9913.ENSBTAP00000011403,9913.ENSBTAP00000013663,9913.ENSBTAP00000014894,9913.ENSBTAP00000016718,9913.ENSBTAP00000017497,9913.ENSBTAP00000020096,9913.ENSBTAP00000020872,9913.ENSBTAP00000022375,9913.ENSBTAP00000022642,9913.ENSBTAP00000024094,9913.ENSBTAP00000024572,9913.ENSBTAP00000028602,9913.ENSBTAP00000040385,9913.ENSBTAP00000045075,9913.ENSBTAP00000052422	GPI,PRDX5,EZR,ACTN4,HRSP12,HSPA8,HMGB2,CRIPT,FABP3,USO1,HMGB1,VIM,CFL1,ZBED8,SIL1,HSPA5	8.8e-06	4.55e-05	intracellular organelle lumen
Component	GO.0031256	4	29	9913	9913.ENSBTAP00000008225,9913.ENSBTAP00000013663,9913.ENSBTAP00000026119,9913.ENSBTAP00000028602	HSP90AA1,EZR,VASP,CFL1	8.77e-06	4.55e-05	leading edge membrane
Component	GO.0016020	24	2372	9913	9913.ENSBTAP00000007442,9913.ENSBTAP00000008132,9913.ENSBTAP00000008225,9913.ENSBTAP00000008386,9913.ENSBTAP00000013663,9913.ENSBTAP00000013707,9913.ENSBTAP00000016986,9913.ENSBTAP00000017497,9913.ENSBTAP00000017503,9913.ENSBTAP00000017854,9913.ENSBTAP00000019090,9913.ENSBTAP00000022642,9913.ENSBTAP00000023750,9913.ENSBTAP00000024094,9913.ENSBTAP00000024301,9913.ENSBTAP00000024572,9913.ENSBTAP000…	YWHAE,ACTG1,HSP90AA1,GPI,EZR,ARPC2,LPO,HSPA8,MSN,GLYCAM1,SDC2,USO1,CD36,HMGB1,ACTN1,VIM,LDHB,VASP,CFL1,SLC9A3R1,FGFBP1,EFHD2,CORO1A,MARCKSL1	1.25e-05	5.97e-05	membrane
Component	GO.0005885	3	9	9913	9913.ENSBTAP00000004410,9913.ENSBTAP00000007028,9913.ENSBTAP00000013707	ACTR3,ARPC3,ARPC2	1.31e-05	6.12e-05	Arp2/3 protein complex
Component	GO.0030139	4	35	9913	9913.ENSBTAP00000002914,9913.ENSBTAP00000008132,9913.ENSBTAP00000024572,9913.ENSBTAP00000051462	APOA1,ACTG1,VIM,CORO1A	1.73e-05	7.95e-05	endocytic vesicle
Component	GO.0030864	3	13	9913	9913.ENSBTAP00000024301,9913.ENSBTAP00000028602,9913.ENSBTAP00000051462	ACTN1,CFL1,CORO1A	3.29e-05	0.00015	cortical actin cytoskeleton
Component	GO.0005911	5	96	9913	9913.ENSBTAP00000014894,9913.ENSBTAP00000024301,9913.ENSBTAP00000026119,9913.ENSBTAP00000028602,9913.ENSBTAP00000051462	ACTN4,ACTN1,VASP,CFL1,CORO1A	5.2e-05	0.00023	cell-cell junction
Component	GO.0043005	7	240	9913	9913.ENSBTAP00000008225,9913.ENSBTAP00000013707,9913.ENSBTAP00000015883,9913.ENSBTAP00000020872,9913.ENSBTAP00000024572,9913.ENSBTAP00000034568,9913.ENSBTAP00000051462	HSP90AA1,ARPC2,HSPB1,CRIPT,VIM,SLC9A3R1,CORO1A	5.81e-05	0.00025	neuron projection
Component	GO.0099512	7	251	9913	9913.ENSBTAP00000008132,9913.ENSBTAP00000013663,9913.ENSBTAP00000014894,9913.ENSBTAP00000024301,9913.ENSBTAP00000024572,9913.ENSBTAP00000051138,9913.ENSBTAP00000051462	ACTG1,EZR,ACTN4,ACTN1,VIM,MYOZ1,CORO1A	7.64e-05	0.00032	supramolecular fiber
Component	GO.0032587	3	21	9913	9913.ENSBTAP00000008225,9913.ENSBTAP00000013663,9913.ENSBTAP00000028602	HSP90AA1,EZR,CFL1	0.00012	0.00046	ruffle membrane
Component	GO.0001650	3	21	9913	9913.ENSBTAP00000013663,9913.ENSBTAP00000020872,9913.ENSBTAP00000022642	EZR,CRIPT,USO1	0.00012	0.00046	fibrillar center
Component	GO.0045335	3	22	9913	9913.ENSBTAP00000008132,9913.ENSBTAP00000024572,9913.ENSBTAP00000051462	ACTG1,VIM,CORO1A	0.00013	0.0005	phagocytic vesicle
Component	GO.0097433	2	3	9913	9913.ENSBTAP00000008132,9913.ENSBTAP00000024301	ACTG1,ACTN1	0.00016	0.00058	dense body
Component	GO.0030016	4	64	9913	9913.ENSBTAP00000008132,9913.ENSBTAP00000014894,9913.ENSBTAP00000024301,9913.ENSBTAP00000051138	ACTG1,ACTN4,ACTN1,MYOZ1	0.00016	0.00058	myofibril
Component	GO.0001931	2	3	9913	9913.ENSBTAP00000013663,9913.ENSBTAP00000017503	EZR,MSN	0.00016	0.00058	uropod
Component	GO.0016324	4	66	9913	9913.ENSBTAP00000013663,9913.ENSBTAP00000017503,9913.ENSBTAP00000023750,9913.ENSBTAP00000034568	EZR,MSN,CD36,SLC9A3R1	0.00018	0.00062	apical plasma membrane
Component	GO.0034366	2	5	9913	9913.ENSBTAP00000002914,9913.ENSBTAP00000016453	APOA1,APOC3	0.00033	0.0011	spherical high-density lipoprotein particle
Component	GO.0045121	4	80	9913	9913.ENSBTAP00000013663,9913.ENSBTAP00000023750,9913.ENSBTAP00000026118,9913.ENSBTAP00000042244	EZR,CD36,LDHB,EFHD2	0.00035	0.0012	membrane raft
Component	GO.0031258	2	6	9913	9913.ENSBTAP00000026119,9913.ENSBTAP00000028602	VASP,CFL1	0.00043	0.0014	lamellipodium membrane
Component	GO.0030018	3	35	9913	9913.ENSBTAP00000014894,9913.ENSBTAP00000024301,9913.ENSBTAP00000051138	ACTN4,ACTN1,MYOZ1	0.00047	0.0015	Z disc
Component	GO.0042627	2	7	9913	9913.ENSBTAP00000002914,9913.ENSBTAP00000016453	APOA1,APOC3	0.00055	0.0017	chylomicron
Component	GO.0034361	2	8	9913	9913.ENSBTAP00000002914,9913.ENSBTAP00000016453	APOA1,APOC3	0.00069	0.0021	very-low-density lipoprotein particle
Component	GO.0031981	11	866	9913	9913.ENSBTAP00000008386,9913.ENSBTAP00000013663,9913.ENSBTAP00000014894,9913.ENSBTAP00000017497,9913.ENSBTAP00000020096,9913.ENSBTAP00000020872,9913.ENSBTAP00000022642,9913.ENSBTAP00000024094,9913.ENSBTAP00000024572,9913.ENSBTAP00000028602,9913.ENSBTAP00000040385	GPI,EZR,ACTN4,HSPA8,HMGB2,CRIPT,USO1,HMGB1,VIM,CFL1,ZBED8	0.00069	0.0021	nuclear lumen
Component	GO.0031526	2	8	9913	9913.ENSBTAP00000023750,9913.ENSBTAP00000034568	CD36,SLC9A3R1	0.00069	0.0021	brush border membrane
Component	GO.0099513	5	186	9913	9913.ENSBTAP00000008132,9913.ENSBTAP00000013663,9913.ENSBTAP00000024301,9913.ENSBTAP00000024572,9913.ENSBTAP00000051462	ACTG1,EZR,ACTN1,VIM,CORO1A	0.001	0.0029	polymeric cytoskeletal fiber
Component	GO.0071437	2	10	9913	9913.ENSBTAP00000013663,9913.ENSBTAP00000017503	EZR,MSN	0.001	0.0029	invadopodium
Component	GO.0001772	2	10	9913	9913.ENSBTAP00000013663,9913.ENSBTAP00000051462	EZR,CORO1A	0.001	0.0029	immunological synapse
Component	GO.0016323	3	48	9913	9913.ENSBTAP00000013663,9913.ENSBTAP00000016986,9913.ENSBTAP00000017503	EZR,LPO,MSN	0.0011	0.0031	basolateral plasma membrane
Component	GO.0005777	3	51	9913	9913.ENSBTAP00000011403,9913.ENSBTAP00000016718,9913.ENSBTAP00000024572	PRDX5,HRSP12,VIM	0.0013	0.0036	peroxisome
Component	GO.0042470	3	55	9913	9913.ENSBTAP00000007442,9913.ENSBTAP00000008225,9913.ENSBTAP00000017497	YWHAE,HSP90AA1,HSPA8	0.0016	0.0043	melanosome
Component	GO.0001725	2	14	9913	9913.ENSBTAP00000014894,9913.ENSBTAP00000024301	ACTN4,ACTN1	0.0018	0.0047	stress fiber
Component	GO.0005768	5	238	9913	9913.ENSBTAP00000013663,9913.ENSBTAP00000013707,9913.ENSBTAP00000017497,9913.ENSBTAP00000024094,9913.ENSBTAP00000051462	EZR,ARPC2,HSPA8,HMGB1,CORO1A	0.0029	0.0069	endosome
Component	GO.0016363	2	23	9913	9913.ENSBTAP00000024572,9913.ENSBTAP00000028602	VIM,CFL1	0.0044	0.0105	nuclear matrix
Component	GO.0005730	5	264	9913	9913.ENSBTAP00000013663,9913.ENSBTAP00000017497,9913.ENSBTAP00000020096,9913.ENSBTAP00000020872,9913.ENSBTAP00000022642	EZR,HSPA8,HMGB2,CRIPT,USO1	0.0044	0.0105	nucleolus
Component	GO.0012505	11	1120	9913	9913.ENSBTAP00000013663,9913.ENSBTAP00000013707,9913.ENSBTAP00000017497,9913.ENSBTAP00000022642,9913.ENSBTAP00000023750,9913.ENSBTAP00000024094,9913.ENSBTAP00000029271,9913.ENSBTAP00000034568,9913.ENSBTAP00000045075,9913.ENSBTAP00000051462,9913.ENSBTAP00000052422	EZR,ARPC2,HSPA8,USO1,CD36,HMGB1,NPC2,SLC9A3R1,SIL1,CORO1A,HSPA5	0.0051	0.0118	endomembrane system
Component	GO.0070062	2	27	9913	9913.ENSBTAP00000008132,9913.ENSBTAP00000017497	ACTG1,HSPA8	0.0059	0.0137	extracellular exosome
Component	GO.0005923	2	30	9913	9913.ENSBTAP00000024301,9913.ENSBTAP00000026119	ACTN1,VASP	0.0072	0.0161	bicellular tight junction
Component	GO.0098805	6	427	9913	9913.ENSBTAP00000013663,9913.ENSBTAP00000022642,9913.ENSBTAP00000023750,9913.ENSBTAP00000026118,9913.ENSBTAP00000042244,9913.ENSBTAP00000051462	EZR,USO1,CD36,LDHB,EFHD2,CORO1A	0.0076	0.0168	whole membrane
Component	GO.0005581	2	31	9913	9913.ENSBTAP00000024695,9913.ENSBTAP00000037834	MGC137211,MGC137014	0.0076	0.0168	collagen trimer
Component	GO.0005788	2	34	9913	9913.ENSBTAP00000045075,9913.ENSBTAP00000052422	SIL1,HSPA5	0.0091	0.0191	endoplasmic reticulum lumen
Component	GO.0030424	3	106	9913	9913.ENSBTAP00000008225,9913.ENSBTAP00000015883,9913.ENSBTAP00000051462	HSP90AA1,HSPB1,CORO1A	0.0095	0.0198	axon
Component	GO.0009986	3	132	9913	9913.ENSBTAP00000017503,9913.ENSBTAP00000019090,9913.ENSBTAP00000027793	MSN,SDC2,SERPINF2	0.0168	0.0349	cell surface
Component	GO.0012506	3	151	9913	9913.ENSBTAP00000022642,9913.ENSBTAP00000024301,9913.ENSBTAP00000051462	USO1,ACTN1,CORO1A	0.0237	0.0488	vesicle membrane
Component	GO.0005764	3	151	9913	9913.ENSBTAP00000006383,9913.ENSBTAP00000022774,9913.ENSBTAP00000029271	PRDX6,CTSS,NPC2	0.0237	0.0488	lysosome
Function	GO.0005515	48	1679	9913	9913.ENSBTAP00000002914,9913.ENSBTAP00000004410,9913.ENSBTAP00000006189,9913.ENSBTAP00000006383,9913.ENSBTAP00000006465,9913.ENSBTAP00000007028,9913.ENSBTAP00000007429,9913.ENSBTAP00000007442,9913.ENSBTAP00000008132,9913.ENSBTAP00000008225,9913.ENSBTAP00000008386,9913.ENSBTAP00000008609,9913.ENSBTAP00000011403,9913.ENSBTAP00000013663,9913.ENSBTAP00000013707,9913.ENSBTAP00000014297,9913.ENSBTAP000…	APOA1,ACTR3,RETN,PRDX6,PFN1,ARPC3,TMSB10,YWHAE,ACTG1,HSP90AA1,GPI,HDGF,PRDX5,EZR,ARPC2,SPADH1,ACTN4,HSPB1,APOC3,HSPA8,MSN,GLYCAM1,SDC2,CALM2,PAEP,HMGB2,CRIPT,FABP3,USO1,CTSS,HMGB1,PEBP1,ACTN1,VIM,LDHB,VASP,SERPINF2,CFL1,NPC2,YWHAQ,PGAM1,SLC9A3R1,GAPDH,FGFBP1,CAPZA1,MYOZ1,CORO1A,MARCKSL1	5.66e-31	1.8e-28	protein binding
Function	GO.0005488	61	3429	9913	9913.ENSBTAP00000001383,9913.ENSBTAP00000002914,9913.ENSBTAP00000003414,9913.ENSBTAP00000004410,9913.ENSBTAP00000006189,9913.ENSBTAP00000006383,9913.ENSBTAP00000006465,9913.ENSBTAP00000007014,9913.ENSBTAP00000007028,9913.ENSBTAP00000007429,9913.ENSBTAP00000007442,9913.ENSBTAP00000008132,9913.ENSBTAP00000008225,9913.ENSBTAP00000008386,9913.ENSBTAP00000008609,9913.ENSBTAP00000011403,9913.ENSBTAP000…	SAO,APOA1,PGLYRP1,ACTR3,RETN,PRDX6,PFN1,MB,ARPC3,TMSB10,YWHAE,ACTG1,HSP90AA1,GPI,HDGF,PRDX5,EZR,ARPC2,SPADH1,MYL6,ACTN4,PYGL,HSPB1,APOC3,LPO,HSPA8,MSN,GLYCAM1,SDC2,CALM2,PAEP,LGALS1,HMGB2,CRIPT,FABP3,USO1,CTSS,YBX1,HMGB1,PEBP1,ACTN1,VIM,LDHB,VASP,MMP9,SERPINF2,CFL1,NPC2,YWHAQ,PGAM1,SLC9A3R1,GAPDH,ZBED8,FGFBP1,EFHD2,CAPZA1,C2,MYOZ1,CORO1A,HSPA5,MARCKSL1	1.01e-30	1.8e-28	binding
Function	GO.0008092	19	246	9913	9913.ENSBTAP00000004410,9913.ENSBTAP00000006465,9913.ENSBTAP00000007028,9913.ENSBTAP00000007429,9913.ENSBTAP00000008225,9913.ENSBTAP00000013663,9913.ENSBTAP00000013707,9913.ENSBTAP00000014894,9913.ENSBTAP00000017503,9913.ENSBTAP00000020872,9913.ENSBTAP00000022375,9913.ENSBTAP00000024301,9913.ENSBTAP00000026119,9913.ENSBTAP00000028602,9913.ENSBTAP00000037577,9913.ENSBTAP00000042551,9913.ENSBTAP000…	ACTR3,PFN1,ARPC3,TMSB10,HSP90AA1,EZR,ARPC2,ACTN4,MSN,CRIPT,FABP3,ACTN1,VASP,CFL1,GAPDH,CAPZA1,MYOZ1,CORO1A,MARCKSL1	5.79e-19	6.14e-17	cytoskeletal protein binding
Function	GO.0003779	15	123	9913	9913.ENSBTAP00000004410,9913.ENSBTAP00000006465,9913.ENSBTAP00000007028,9913.ENSBTAP00000007429,9913.ENSBTAP00000013663,9913.ENSBTAP00000013707,9913.ENSBTAP00000014894,9913.ENSBTAP00000017503,9913.ENSBTAP00000024301,9913.ENSBTAP00000026119,9913.ENSBTAP00000028602,9913.ENSBTAP00000042551,9913.ENSBTAP00000051138,9913.ENSBTAP00000051462,9913.ENSBTAP00000054436	ACTR3,PFN1,ARPC3,TMSB10,EZR,ARPC2,ACTN4,MSN,ACTN1,VASP,CFL1,CAPZA1,MYOZ1,CORO1A,MARCKSL1	7.55e-18	6e-16	actin binding
Function	GO.0019904	13	151	9913	9913.ENSBTAP00000007442,9913.ENSBTAP00000008225,9913.ENSBTAP00000013663,9913.ENSBTAP00000017497,9913.ENSBTAP00000019090,9913.ENSBTAP00000019411,9913.ENSBTAP00000020096,9913.ENSBTAP00000020872,9913.ENSBTAP00000024572,9913.ENSBTAP00000026119,9913.ENSBTAP00000032779,9913.ENSBTAP00000034568,9913.ENSBTAP00000037577	YWHAE,HSP90AA1,EZR,HSPA8,SDC2,CALM2,HMGB2,CRIPT,VIM,VASP,YWHAQ,SLC9A3R1,GAPDH	8.78e-14	5.58e-12	protein domain specific binding
Function	GO.0042802	18	439	9913	9913.ENSBTAP00000002914,9913.ENSBTAP00000006383,9913.ENSBTAP00000007442,9913.ENSBTAP00000008132,9913.ENSBTAP00000008225,9913.ENSBTAP00000013663,9913.ENSBTAP00000014894,9913.ENSBTAP00000015883,9913.ENSBTAP00000017854,9913.ENSBTAP00000019090,9913.ENSBTAP00000019538,9913.ENSBTAP00000022642,9913.ENSBTAP00000024301,9913.ENSBTAP00000024572,9913.ENSBTAP00000026118,9913.ENSBTAP00000027793,9913.ENSBTAP000…	APOA1,PRDX6,YWHAE,ACTG1,HSP90AA1,EZR,ACTN4,HSPB1,GLYCAM1,SDC2,PAEP,USO1,ACTN1,VIM,LDHB,SERPINF2,YWHAQ,CORO1A	1.88e-13	9.97e-12	identical protein binding
Function	GO.0005102	15	388	9913	9913.ENSBTAP00000002914,9913.ENSBTAP00000006189,9913.ENSBTAP00000008386,9913.ENSBTAP00000008609,9913.ENSBTAP00000011403,9913.ENSBTAP00000014297,9913.ENSBTAP00000014894,9913.ENSBTAP00000016453,9913.ENSBTAP00000017497,9913.ENSBTAP00000017503,9913.ENSBTAP00000020096,9913.ENSBTAP00000024094,9913.ENSBTAP00000024301,9913.ENSBTAP00000028602,9913.ENSBTAP00000034568	APOA1,RETN,GPI,HDGF,PRDX5,SPADH1,ACTN4,APOC3,HSPA8,MSN,HMGB2,HMGB1,ACTN1,CFL1,SLC9A3R1	5.42e-11	2.46e-09	signaling receptor binding
Function	GO.0098772	16	525	9913	9913.ENSBTAP00000002914,9913.ENSBTAP00000006189,9913.ENSBTAP00000007442,9913.ENSBTAP00000008225,9913.ENSBTAP00000008386,9913.ENSBTAP00000008609,9913.ENSBTAP00000011403,9913.ENSBTAP00000014297,9913.ENSBTAP00000015889,9913.ENSBTAP00000016453,9913.ENSBTAP00000020096,9913.ENSBTAP00000023309,9913.ENSBTAP00000024094,9913.ENSBTAP00000024107,9913.ENSBTAP00000027793,9913.ENSBTAP00000034568	APOA1,RETN,YWHAE,HSP90AA1,GPI,HDGF,PRDX5,SPADH1,SERPINB1,APOC3,HMGB2,FETUB,HMGB1,PEBP1,SERPINF2,SLC9A3R1	3.41e-10	1.36e-08	molecular function regulator
Function	GO.0019899	13	449	9913	9913.ENSBTAP00000002914,9913.ENSBTAP00000006383,9913.ENSBTAP00000007442,9913.ENSBTAP00000008132,9913.ENSBTAP00000008225,9913.ENSBTAP00000013663,9913.ENSBTAP00000017497,9913.ENSBTAP00000017503,9913.ENSBTAP00000024107,9913.ENSBTAP00000027793,9913.ENSBTAP00000029271,9913.ENSBTAP00000032864,9913.ENSBTAP00000034568	APOA1,PRDX6,YWHAE,ACTG1,HSP90AA1,EZR,HSPA8,MSN,PEBP1,SERPINF2,NPC2,PGAM1,SLC9A3R1	3.33e-08	1.18e-06	enzyme binding
Function	GO.0044877	10	253	9913	9913.ENSBTAP00000002914,9913.ENSBTAP00000013663,9913.ENSBTAP00000013707,9913.ENSBTAP00000014894,9913.ENSBTAP00000020872,9913.ENSBTAP00000022774,9913.ENSBTAP00000024301,9913.ENSBTAP00000024572,9913.ENSBTAP00000028602,9913.ENSBTAP00000051462	APOA1,EZR,ARPC2,ACTN4,CRIPT,CTSS,ACTN1,VIM,CFL1,CORO1A	9.25e-08	2.94e-06	protein-containing complex binding
Function	GO.0051015	6	52	9913	9913.ENSBTAP00000013663,9913.ENSBTAP00000013707,9913.ENSBTAP00000014894,9913.ENSBTAP00000024301,9913.ENSBTAP00000028602,9913.ENSBTAP00000051462	EZR,ARPC2,ACTN4,ACTN1,CFL1,CORO1A	1.14e-07	3.29e-06	actin filament binding
Function	GO.0097159	22	1559	9913	9913.ENSBTAP00000002914,9913.ENSBTAP00000004410,9913.ENSBTAP00000007014,9913.ENSBTAP00000008132,9913.ENSBTAP00000008225,9913.ENSBTAP00000008609,9913.ENSBTAP00000011403,9913.ENSBTAP00000014894,9913.ENSBTAP00000015277,9913.ENSBTAP00000016986,9913.ENSBTAP00000017497,9913.ENSBTAP00000017503,9913.ENSBTAP00000020096,9913.ENSBTAP00000023094,9913.ENSBTAP00000024094,9913.ENSBTAP00000024107,9913.ENSBTAP000…	APOA1,ACTR3,MB,ACTG1,HSP90AA1,HDGF,PRDX5,ACTN4,PYGL,LPO,HSPA8,MSN,HMGB2,YBX1,HMGB1,PEBP1,ACTN1,VIM,NPC2,GAPDH,ZBED8,HSPA5	1.43e-07	3.78e-06	organic cyclic compound binding
Function	GO.0043167	23	1741	9913	9913.ENSBTAP00000001383,9913.ENSBTAP00000002914,9913.ENSBTAP00000003414,9913.ENSBTAP00000004410,9913.ENSBTAP00000007014,9913.ENSBTAP00000008132,9913.ENSBTAP00000008225,9913.ENSBTAP00000008609,9913.ENSBTAP00000014304,9913.ENSBTAP00000014894,9913.ENSBTAP00000015277,9913.ENSBTAP00000016453,9913.ENSBTAP00000016986,9913.ENSBTAP00000017497,9913.ENSBTAP00000019411,9913.ENSBTAP00000019538,9913.ENSBTAP000…	SAO,APOA1,PGLYRP1,ACTR3,MB,ACTG1,HSP90AA1,HDGF,MYL6,ACTN4,PYGL,APOC3,LPO,HSPA8,CALM2,PAEP,FABP3,PEBP1,ACTN1,MMP9,EFHD2,C2,HSPA5	2.21e-07	5.41e-06	ion binding
Function	GO.0097110	4	11	9913	9913.ENSBTAP00000007442,9913.ENSBTAP00000008225,9913.ENSBTAP00000020872,9913.ENSBTAP00000024572	YWHAE,HSP90AA1,CRIPT,VIM	3.09e-07	7.01e-06	scaffold protein binding
Function	GO.0036094	15	807	9913	9913.ENSBTAP00000002914,9913.ENSBTAP00000004410,9913.ENSBTAP00000007014,9913.ENSBTAP00000008132,9913.ENSBTAP00000008225,9913.ENSBTAP00000008609,9913.ENSBTAP00000014894,9913.ENSBTAP00000015277,9913.ENSBTAP00000017497,9913.ENSBTAP00000019538,9913.ENSBTAP00000022375,9913.ENSBTAP00000024107,9913.ENSBTAP00000029271,9913.ENSBTAP00000037577,9913.ENSBTAP00000052422	APOA1,ACTR3,MB,ACTG1,HSP90AA1,HDGF,ACTN4,PYGL,HSPA8,PAEP,FABP3,PEBP1,NPC2,GAPDH,HSPA5	7.44e-07	1.58e-05	small molecule binding
Function	GO.1901363	20	1534	9913	9913.ENSBTAP00000004410,9913.ENSBTAP00000007014,9913.ENSBTAP00000008132,9913.ENSBTAP00000008225,9913.ENSBTAP00000008609,9913.ENSBTAP00000011403,9913.ENSBTAP00000014894,9913.ENSBTAP00000015277,9913.ENSBTAP00000016986,9913.ENSBTAP00000017497,9913.ENSBTAP00000017503,9913.ENSBTAP00000020096,9913.ENSBTAP00000023094,9913.ENSBTAP00000024094,9913.ENSBTAP00000024107,9913.ENSBTAP00000024301,9913.ENSBTAP000…	ACTR3,MB,ACTG1,HSP90AA1,HDGF,PRDX5,ACTN4,PYGL,LPO,HSPA8,MSN,HMGB2,YBX1,HMGB1,PEBP1,ACTN1,VIM,GAPDH,ZBED8,HSPA5	2.06e-06	4.1e-05	heterocyclic compound binding
Function	GO.0046983	9	330	9913	9913.ENSBTAP00000006383,9913.ENSBTAP00000007442,9913.ENSBTAP00000008225,9913.ENSBTAP00000011403,9913.ENSBTAP00000014894,9913.ENSBTAP00000015883,9913.ENSBTAP00000024301,9913.ENSBTAP00000027793,9913.ENSBTAP00000051462	PRDX6,YWHAE,HSP90AA1,PRDX5,ACTN4,HSPB1,ACTN1,SERPINF2,CORO1A	8.13e-06	0.00015	protein dimerization activity
Function	GO.0048018	7	183	9913	9913.ENSBTAP00000002914,9913.ENSBTAP00000006189,9913.ENSBTAP00000008386,9913.ENSBTAP00000008609,9913.ENSBTAP00000014297,9913.ENSBTAP00000020096,9913.ENSBTAP00000024094	APOA1,RETN,GPI,HDGF,SPADH1,HMGB2,HMGB1	1.08e-05	0.00019	receptor ligand activity
Function	GO.0004866	5	68	9913	9913.ENSBTAP00000011403,9913.ENSBTAP00000015889,9913.ENSBTAP00000023309,9913.ENSBTAP00000024107,9913.ENSBTAP00000027793	PRDX5,SERPINB1,FETUB,PEBP1,SERPINF2	1.08e-05	0.00019	endopeptidase inhibitor activity
Function	GO.0016209	4	34	9913	9913.ENSBTAP00000006383,9913.ENSBTAP00000011403,9913.ENSBTAP00000016986,9913.ENSBTAP00000041860	PRDX6,PRDX5,LPO,TXN	1.56e-05	0.00021	antioxidant activity
Function	GO.0008289	7	193	9913	9913.ENSBTAP00000002914,9913.ENSBTAP00000016453,9913.ENSBTAP00000017497,9913.ENSBTAP00000019538,9913.ENSBTAP00000022375,9913.ENSBTAP00000024107,9913.ENSBTAP00000029271	APOA1,APOC3,HSPA8,PAEP,FABP3,PEBP1,NPC2	1.51e-05	0.00021	lipid binding
Function	GO.0004857	6	128	9913	9913.ENSBTAP00000011403,9913.ENSBTAP00000015889,9913.ENSBTAP00000016453,9913.ENSBTAP00000023309,9913.ENSBTAP00000024107,9913.ENSBTAP00000027793	PRDX5,SERPINB1,APOC3,FETUB,PEBP1,SERPINF2	1.59e-05	0.00021	enzyme inhibitor activity
Function	GO.0003824	21	1931	9913	9913.ENSBTAP00000001383,9913.ENSBTAP00000003414,9913.ENSBTAP00000006383,9913.ENSBTAP00000008225,9913.ENSBTAP00000008386,9913.ENSBTAP00000009800,9913.ENSBTAP00000011403,9913.ENSBTAP00000012599,9913.ENSBTAP00000014304,9913.ENSBTAP00000015277,9913.ENSBTAP00000016718,9913.ENSBTAP00000016986,9913.ENSBTAP00000017497,9913.ENSBTAP00000022774,9913.ENSBTAP00000026118,9913.ENSBTAP00000027556,9913.ENSBTAP000…	SAO,PGLYRP1,PRDX6,HSP90AA1,GPI,CFB,PRDX5,SH3BGRL3,MYL6,PYGL,HRSP12,LPO,HSPA8,CTSS,LDHB,MMP9,PGAM1,GAPDH,TXN,C2,HSPA5	1.79e-05	0.00022	catalytic activity
Function	GO.0030234	8	285	9913	9913.ENSBTAP00000002914,9913.ENSBTAP00000008225,9913.ENSBTAP00000011403,9913.ENSBTAP00000015889,9913.ENSBTAP00000016453,9913.ENSBTAP00000023309,9913.ENSBTAP00000024107,9913.ENSBTAP00000027793	APOA1,HSP90AA1,PRDX5,SERPINB1,APOC3,FETUB,PEBP1,SERPINF2	2.19e-05	0.00025	enzyme regulator activity
Function	GO.0031625	5	82	9913	9913.ENSBTAP00000006383,9913.ENSBTAP00000007442,9913.ENSBTAP00000008132,9913.ENSBTAP00000008225,9913.ENSBTAP00000017497	PRDX6,YWHAE,ACTG1,HSP90AA1,HSPA8	2.54e-05	0.00028	ubiquitin protein ligase binding
Function	GO.0097718	3	13	9913	9913.ENSBTAP00000008225,9913.ENSBTAP00000013663,9913.ENSBTAP00000037577	HSP90AA1,EZR,GAPDH	3.29e-05	0.00034	disordered domain specific binding
Function	GO.0042803	7	220	9913	9913.ENSBTAP00000006383,9913.ENSBTAP00000008225,9913.ENSBTAP00000014894,9913.ENSBTAP00000015883,9913.ENSBTAP00000024301,9913.ENSBTAP00000027793,9913.ENSBTAP00000051462	PRDX6,HSP90AA1,ACTN4,HSPB1,ACTN1,SERPINF2,CORO1A	3.4e-05	0.00034	protein homodimerization activity
Function	GO.0030165	3	16	9913	9913.ENSBTAP00000019090,9913.ENSBTAP00000020872,9913.ENSBTAP00000034568	SDC2,CRIPT,SLC9A3R1	5.64e-05	0.00054	PDZ domain binding
Function	GO.0004601	3	17	9913	9913.ENSBTAP00000006383,9913.ENSBTAP00000011403,9913.ENSBTAP00000016986	PRDX6,PRDX5,LPO	6.62e-05	0.00062	peroxidase activity
Function	GO.0097367	11	660	9913	9913.ENSBTAP00000003414,9913.ENSBTAP00000004410,9913.ENSBTAP00000008132,9913.ENSBTAP00000008225,9913.ENSBTAP00000008609,9913.ENSBTAP00000014894,9913.ENSBTAP00000015277,9913.ENSBTAP00000017497,9913.ENSBTAP00000022774,9913.ENSBTAP00000024107,9913.ENSBTAP00000052422	PGLYRP1,ACTR3,ACTG1,HSP90AA1,HDGF,ACTN4,PYGL,HSPA8,CTSS,PEBP1,HSPA5	6.91e-05	0.00063	carbohydrate derivative binding
Function	GO.0044378	2	2	9913	9913.ENSBTAP00000020096,9913.ENSBTAP00000024094	HMGB2,HMGB1	9.36e-05	0.00079	non-sequence-specific DNA binding, bending
Function	GO.0005522	2	2	9913	9913.ENSBTAP00000008132,9913.ENSBTAP00000026119	ACTG1,VASP	9.36e-05	0.00079	profilin binding
Function	GO.0003725	3	19	9913	9913.ENSBTAP00000017503,9913.ENSBTAP00000024301,9913.ENSBTAP00000024572	MSN,ACTN1,VIM	8.89e-05	0.00079	double-stranded RNA binding
Function	GO.0016491	8	356	9913	9913.ENSBTAP00000001383,9913.ENSBTAP00000006383,9913.ENSBTAP00000011403,9913.ENSBTAP00000012599,9913.ENSBTAP00000016986,9913.ENSBTAP00000026118,9913.ENSBTAP00000037577,9913.ENSBTAP00000041860	SAO,PRDX6,PRDX5,SH3BGRL3,LPO,LDHB,GAPDH,TXN	0.0001	0.0008	oxidoreductase activity
Function	GO.0043168	12	830	9913	9913.ENSBTAP00000002914,9913.ENSBTAP00000004410,9913.ENSBTAP00000008132,9913.ENSBTAP00000008225,9913.ENSBTAP00000008609,9913.ENSBTAP00000015277,9913.ENSBTAP00000016453,9913.ENSBTAP00000017497,9913.ENSBTAP00000019538,9913.ENSBTAP00000022375,9913.ENSBTAP00000024107,9913.ENSBTAP00000052422	APOA1,ACTR3,ACTG1,HSP90AA1,HDGF,PYGL,APOC3,HSPA8,PAEP,FABP3,PEBP1,HSPA5	0.00012	0.0009	anion binding
Function	GO.0016787	12	828	9913	9913.ENSBTAP00000003414,9913.ENSBTAP00000006383,9913.ENSBTAP00000008225,9913.ENSBTAP00000009800,9913.ENSBTAP00000014304,9913.ENSBTAP00000016718,9913.ENSBTAP00000017497,9913.ENSBTAP00000022774,9913.ENSBTAP00000027556,9913.ENSBTAP00000032864,9913.ENSBTAP00000042824,9913.ENSBTAP00000052422	PGLYRP1,PRDX6,HSP90AA1,CFB,MYL6,HRSP12,HSPA8,CTSS,MMP9,PGAM1,C2,HSPA5	0.00012	0.0009	hydrolase activity
Function	GO.0005200	3	21	9913	9913.ENSBTAP00000008132,9913.ENSBTAP00000013707,9913.ENSBTAP00000024572	ACTG1,ARPC2,VIM	0.00012	0.0009	structural constituent of cytoskeleton
Function	GO.0019901	5	117	9913	9913.ENSBTAP00000008225,9913.ENSBTAP00000013663,9913.ENSBTAP00000017503,9913.ENSBTAP00000024107,9913.ENSBTAP00000032864	HSP90AA1,EZR,MSN,PEBP1,PGAM1	0.00013	0.00092	protein kinase binding
Function	GO.0003697	3	23	9913	9913.ENSBTAP00000020096,9913.ENSBTAP00000023094,9913.ENSBTAP00000024094	HMGB2,YBX1,HMGB1	0.00015	0.001	single-stranded DNA binding
Function	GO.0070653	2	3	9913	9913.ENSBTAP00000002914,9913.ENSBTAP00000016453	APOA1,APOC3	0.00016	0.0011	high-density lipoprotein particle receptor binding
Function	GO.0044325	3	24	9913	9913.ENSBTAP00000007442,9913.ENSBTAP00000014894,9913.ENSBTAP00000024301	YWHAE,ACTN4,ACTN1	0.00017	0.0011	ion channel binding
Function	GO.0008144	9	492	9913	9913.ENSBTAP00000004410,9913.ENSBTAP00000007014,9913.ENSBTAP00000008132,9913.ENSBTAP00000008225,9913.ENSBTAP00000015277,9913.ENSBTAP00000017497,9913.ENSBTAP00000020096,9913.ENSBTAP00000024107,9913.ENSBTAP00000052422	ACTR3,MB,ACTG1,HSP90AA1,PYGL,HSPA8,HMGB2,PEBP1,HSPA5	0.00017	0.0011	drug binding
Function	GO.0033293	3	25	9913	9913.ENSBTAP00000015277,9913.ENSBTAP00000019538,9913.ENSBTAP00000022375	PYGL,PAEP,FABP3	0.00019	0.0012	monocarboxylic acid binding
Function	GO.0005509	6	202	9913	9913.ENSBTAP00000014304,9913.ENSBTAP00000014894,9913.ENSBTAP00000016986,9913.ENSBTAP00000019411,9913.ENSBTAP00000024301,9913.ENSBTAP00000042244	MYL6,ACTN4,LPO,CALM2,ACTN1,EFHD2	0.00018	0.0012	calcium ion binding
Function	GO.0097100	2	4	9913	9913.ENSBTAP00000020096,9913.ENSBTAP00000024094	HMGB2,HMGB1	0.00023	0.0015	supercoiled DNA binding
Function	GO.0043178	3	30	9913	9913.ENSBTAP00000002914,9913.ENSBTAP00000019538,9913.ENSBTAP00000029271	APOA1,PAEP,NPC2	0.00031	0.0018	alcohol binding
Function	GO.0004867	3	36	9913	9913.ENSBTAP00000015889,9913.ENSBTAP00000024107,9913.ENSBTAP00000027793	SERPINB1,PEBP1,SERPINF2	0.0005	0.0029	serine-type endopeptidase inhibitor activity
Function	GO.0120020	2	7	9913	9913.ENSBTAP00000002914,9913.ENSBTAP00000029271	APOA1,NPC2	0.00055	0.0031	intermembrane cholesterol transfer activity
Function	GO.0050786	2	7	9913	9913.ENSBTAP00000020096,9913.ENSBTAP00000024094	HMGB2,HMGB1	0.00055	0.0031	RAGE receptor binding
Function	GO.0043169	13	1137	9913	9913.ENSBTAP00000001383,9913.ENSBTAP00000002914,9913.ENSBTAP00000003414,9913.ENSBTAP00000007014,9913.ENSBTAP00000014304,9913.ENSBTAP00000014894,9913.ENSBTAP00000015277,9913.ENSBTAP00000016986,9913.ENSBTAP00000019411,9913.ENSBTAP00000024301,9913.ENSBTAP00000027556,9913.ENSBTAP00000042244,9913.ENSBTAP00000042824	SAO,APOA1,PGLYRP1,MB,MYL6,ACTN4,PYGL,LPO,CALM2,ACTN1,MMP9,EFHD2,C2	0.00059	0.0032	cation binding
Function	GO.0008022	3	39	9913	9913.ENSBTAP00000013663,9913.ENSBTAP00000024572,9913.ENSBTAP00000051462	EZR,VIM,CORO1A	0.00063	0.0034	protein C-terminus binding
Function	GO.0051920	2	8	9913	9913.ENSBTAP00000006383,9913.ENSBTAP00000011403	PRDX6,PRDX5	0.00069	0.0037	peroxiredoxin activity
Function	GO.0050839	3	41	9913	9913.ENSBTAP00000013663,9913.ENSBTAP00000017503,9913.ENSBTAP00000024301	EZR,MSN,ACTN1	0.00072	0.0037	cell adhesion molecule binding
Function	GO.0036041	2	8	9913	9913.ENSBTAP00000019538,9913.ENSBTAP00000022375	PAEP,FABP3	0.00069	0.0037	long-chain fatty acid binding
Function	GO.0003785	2	8	9913	9913.ENSBTAP00000007429,9913.ENSBTAP00000051462	TMSB10,CORO1A	0.00069	0.0037	actin monomer binding
Function	GO.0000400	2	8	9913	9913.ENSBTAP00000020096,9913.ENSBTAP00000024094	HMGB2,HMGB1	0.00069	0.0037	four-way junction DNA binding
Function	GO.0060090	3	44	9913	9913.ENSBTAP00000017497,9913.ENSBTAP00000024301,9913.ENSBTAP00000034568	HSPA8,ACTN1,SLC9A3R1	0.00087	0.0041	molecular adaptor activity
Function	GO.0042056	2	10	9913	9913.ENSBTAP00000020096,9913.ENSBTAP00000024094	HMGB2,HMGB1	0.001	0.0047	chemoattractant activity
Function	GO.0015035	2	10	9913	9913.ENSBTAP00000012599,9913.ENSBTAP00000041860	SH3BGRL3,TXN	0.001	0.0047	protein disulfide oxidoreductase activity
Function	GO.0005524	7	395	9913	9913.ENSBTAP00000004410,9913.ENSBTAP00000008132,9913.ENSBTAP00000008225,9913.ENSBTAP00000015277,9913.ENSBTAP00000017497,9913.ENSBTAP00000024107,9913.ENSBTAP00000052422	ACTR3,ACTG1,HSP90AA1,PYGL,HSPA8,PEBP1,HSPA5	0.0011	0.005	ATP binding
Function	GO.0016887	4	111	9913	9913.ENSBTAP00000008225,9913.ENSBTAP00000014304,9913.ENSBTAP00000017497,9913.ENSBTAP00000052422	HSP90AA1,MYL6,HSPA8,HSPA5	0.0012	0.0051	ATPase activity
Function	GO.0030374	2	12	9913	9913.ENSBTAP00000014894,9913.ENSBTAP00000024301	ACTN4,ACTN1	0.0014	0.006	nuclear receptor transcription coactivator activity
Function	GO.0000166	9	671	9913	9913.ENSBTAP00000004410,9913.ENSBTAP00000008132,9913.ENSBTAP00000008225,9913.ENSBTAP00000008609,9913.ENSBTAP00000015277,9913.ENSBTAP00000017497,9913.ENSBTAP00000024107,9913.ENSBTAP00000037577,9913.ENSBTAP00000052422	ACTR3,ACTG1,HSP90AA1,HDGF,PYGL,HSPA8,PEBP1,GAPDH,HSPA5	0.0015	0.0062	nucleotide binding
Function	GO.0015485	2	13	9913	9913.ENSBTAP00000002914,9913.ENSBTAP00000029271	APOA1,NPC2	0.0016	0.0063	cholesterol binding
Function	GO.0048037	5	224	9913	9913.ENSBTAP00000001383,9913.ENSBTAP00000007014,9913.ENSBTAP00000015277,9913.ENSBTAP00000016986,9913.ENSBTAP00000037577	SAO,MB,PYGL,LPO,GAPDH	0.0022	0.0087	cofactor binding
Function	GO.0004175	4	134	9913	9913.ENSBTAP00000009800,9913.ENSBTAP00000022774,9913.ENSBTAP00000027556,9913.ENSBTAP00000042824	CFB,CTSS,MMP9,C2	0.0023	0.0088	endopeptidase activity
Function	GO.0003676	10	864	9913	9913.ENSBTAP00000008609,9913.ENSBTAP00000011403,9913.ENSBTAP00000014894,9913.ENSBTAP00000017503,9913.ENSBTAP00000020096,9913.ENSBTAP00000023094,9913.ENSBTAP00000024094,9913.ENSBTAP00000024301,9913.ENSBTAP00000024572,9913.ENSBTAP00000040385	HDGF,PRDX5,ACTN4,MSN,HMGB2,YBX1,HMGB1,ACTN1,VIM,ZBED8	0.0024	0.0091	nucleic acid binding
Function	GO.0008017	3	66	9913	9913.ENSBTAP00000013663,9913.ENSBTAP00000020872,9913.ENSBTAP00000037577	EZR,CRIPT,GAPDH	0.0026	0.0098	microtubule binding
Function	GO.0003684	2	18	9913	9913.ENSBTAP00000020096,9913.ENSBTAP00000024094	HMGB2,HMGB1	0.0028	0.0104	damaged DNA binding
Function	GO.0003677	7	471	9913	9913.ENSBTAP00000008609,9913.ENSBTAP00000011403,9913.ENSBTAP00000014894,9913.ENSBTAP00000020096,9913.ENSBTAP00000023094,9913.ENSBTAP00000024094,9913.ENSBTAP00000040385	HDGF,PRDX5,ACTN4,HMGB2,YBX1,HMGB1,ZBED8	0.003	0.0106	DNA binding
Function	GO.0042826	2	20	9913	9913.ENSBTAP00000007442,9913.ENSBTAP00000008225	YWHAE,HSP90AA1	0.0034	0.0122	histone deacetylase binding
Function	GO.0046872	11	1116	9913	9913.ENSBTAP00000001383,9913.ENSBTAP00000003414,9913.ENSBTAP00000007014,9913.ENSBTAP00000014304,9913.ENSBTAP00000014894,9913.ENSBTAP00000016986,9913.ENSBTAP00000019411,9913.ENSBTAP00000024301,9913.ENSBTAP00000027556,9913.ENSBTAP00000042244,9913.ENSBTAP00000042824	SAO,PGLYRP1,MB,MYL6,ACTN4,LPO,CALM2,ACTN1,MMP9,EFHD2,C2	0.005	0.0172	metal ion binding
Function	GO.0004869	2	25	9913	9913.ENSBTAP00000011403,9913.ENSBTAP00000023309	PRDX5,FETUB	0.0052	0.0176	cysteine-type endopeptidase inhibitor activity
Function	GO.0005198	5	275	9913	9913.ENSBTAP00000008132,9913.ENSBTAP00000013707,9913.ENSBTAP00000014304,9913.ENSBTAP00000024572,9913.ENSBTAP00000034568	ACTG1,ARPC2,MYL6,VIM,SLC9A3R1	0.0052	0.0177	structural molecule activity
Function	GO.0031072	2	30	9913	9913.ENSBTAP00000002914,9913.ENSBTAP00000017497	APOA1,HSPA8	0.0072	0.0234	heat shock protein binding
Function	GO.0005543	3	96	9913	9913.ENSBTAP00000002914,9913.ENSBTAP00000016453,9913.ENSBTAP00000017497	APOA1,APOC3,HSPA8	0.0073	0.0234	phospholipid binding
Function	GO.0030674	2	32	9913	9913.ENSBTAP00000017497,9913.ENSBTAP00000024301	HSPA8,ACTN1	0.0081	0.0255	protein binding, bridging
Function	GO.0042393	2	40	9913	9913.ENSBTAP00000020096,9913.ENSBTAP00000024094	HMGB2,HMGB1	0.0122	0.0362	histone binding
Function	GO.0016247	2	42	9913	9913.ENSBTAP00000007442,9913.ENSBTAP00000034568	YWHAE,SLC9A3R1	0.0133	0.0392	channel regulator activity
Function	GO.0051082	2	43	9913	9913.ENSBTAP00000008225,9913.ENSBTAP00000017497	HSP90AA1,HSPA8	0.0139	0.0406	unfolded protein binding
InterPro	IPR018216	4	11	9913	9913.ENSBTAP00000003930,9913.ENSBTAP00000026747,9913.ENSBTAP00000034497,9913.ENSBTAP00000034498	CAMP,CATHL4,CATHL2,CATHL3	3.09e-07	8.31e-05	Cathelicidin, conserved site
InterPro	IPR001894	4	12	9913	9913.ENSBTAP00000003930,9913.ENSBTAP00000026747,9913.ENSBTAP00000034497,9913.ENSBTAP00000034498	CAMP,CATHL4,CATHL2,CATHL3	4.11e-07	8.31e-05	Cathelicidin
InterPro	IPR011360	2	2	9913	9913.ENSBTAP00000009800,9913.ENSBTAP00000042824	CFB,C2	9.36e-05	0.0084	Complement B/C2
InterPro	IPR011259	2	4	9913	9913.ENSBTAP00000013663,9913.ENSBTAP00000017503	EZR,MSN	0.00023	0.0157	Ezrin/radixin/moesin, C-terminal
InterPro	IPR011174	2	4	9913	9913.ENSBTAP00000013663,9913.ENSBTAP00000017503	EZR,MSN	0.00023	0.0157	Ezrin/radixin/moesin
InterPro	IPR008954	2	5	9913	9913.ENSBTAP00000013663,9913.ENSBTAP00000017503	EZR,MSN	0.00033	0.0157	Moesin tail domain superfamily
InterPro	IPR014837	2	6	9913	9913.ENSBTAP00000014894,9913.ENSBTAP00000024301	ACTN4,ACTN1	0.00043	0.0166	EF-hand, Ca insensitive
InterPro	IPR036815	2	9	9913	9913.ENSBTAP00000007442,9913.ENSBTAP00000032779	YWHAE,YWHAQ	0.00084	0.0226	14-3-3 domain superfamily
InterPro	IPR023410	2	9	9913	9913.ENSBTAP00000007442,9913.ENSBTAP00000032779	YWHAE,YWHAQ	0.00084	0.0226	14-3-3 domain
InterPro	IPR023409	2	8	9913	9913.ENSBTAP00000007442,9913.ENSBTAP00000032779	YWHAE,YWHAQ	0.00069	0.0226	14-3-3 protein, conserved site
InterPro	IPR017967	2	8	9913	9913.ENSBTAP00000020096,9913.ENSBTAP00000024094	HMGB2,HMGB1	0.00069	0.0226	HMG box A DNA-binding domain, conserved site
InterPro	IPR013766	3	40	9913	9913.ENSBTAP00000006383,9913.ENSBTAP00000011403,9913.ENSBTAP00000041860	PRDX6,PRDX5,TXN	0.00067	0.0226	Thioredoxin domain
InterPro	IPR000308	2	9	9913	9913.ENSBTAP00000007442,9913.ENSBTAP00000032779	YWHAE,YWHAQ	0.00084	0.0226	14-3-3 protein
InterPro	IPR029048	2	11	9913	9913.ENSBTAP00000017497,9913.ENSBTAP00000052422	HSPA8,HSPA5	0.0012	0.0229	Heat shock protein 70kD, C-terminal domain superfamily
InterPro	IPR029047	2	11	9913	9913.ENSBTAP00000017497,9913.ENSBTAP00000052422	HSPA8,HSPA5	0.0012	0.0229	Heat shock protein 70kD, peptide-binding domain superfamily
InterPro	IPR020902	2	11	9913	9913.ENSBTAP00000004410,9913.ENSBTAP00000008132	ACTR3,ACTG1	0.0012	0.0229	Actin/actin-like conserved site
InterPro	IPR018181	2	12	9913	9913.ENSBTAP00000017497,9913.ENSBTAP00000052422	HSPA8,HSPA5	0.0014	0.0229	Heat shock protein 70, conserved site
InterPro	IPR013126	2	12	9913	9913.ENSBTAP00000017497,9913.ENSBTAP00000052422	HSPA8,HSPA5	0.0014	0.0229	Heat shock protein 70 family
InterPro	IPR002048	5	210	9913	9913.ENSBTAP00000002055,9913.ENSBTAP00000014304,9913.ENSBTAP00000014894,9913.ENSBTAP00000024301,9913.ENSBTAP00000042244	CALM1,MYL6,ACTN4,ACTN1,EFHD2	0.0017	0.0229	EF-hand domain
InterPro	IPR000798	2	13	9913	9913.ENSBTAP00000013663,9913.ENSBTAP00000017503	EZR,MSN	0.0016	0.0229	Ezrin/radixin/moesin-like
InterPro	IPR036249	4	134	9913	9913.ENSBTAP00000006383,9913.ENSBTAP00000011403,9913.ENSBTAP00000012599,9913.ENSBTAP00000041860	PRDX6,PRDX5,SH3BGRL3,TXN	0.0023	0.0289	Thioredoxin-like superfamily
InterPro	IPR011992	5	249	9913	9913.ENSBTAP00000002055,9913.ENSBTAP00000014304,9913.ENSBTAP00000014894,9913.ENSBTAP00000024301,9913.ENSBTAP00000042244	CALM1,MYL6,ACTN4,ACTN1,EFHD2	0.0035	0.0424	EF-hand domain pair
InterPro	IPR036872	3	80	9913	9913.ENSBTAP00000002674,9913.ENSBTAP00000014894,9913.ENSBTAP00000024301	TAGLN2,ACTN4,ACTN1	0.0045	0.0478	CH domain superfamily
InterPro	IPR019747	2	22	9913	9913.ENSBTAP00000013663,9913.ENSBTAP00000017503	EZR,MSN	0.0041	0.0478	FERM conserved site
InterPro	IPR018979	2	24	9913	9913.ENSBTAP00000013663,9913.ENSBTAP00000017503	EZR,MSN	0.0048	0.0478	FERM, N-terminal
InterPro	IPR002017	2	22	9913	9913.ENSBTAP00000014894,9913.ENSBTAP00000024301	ACTN4,ACTN1	0.0041	0.0478	Spectrin repeat
InterPro	IPR001715	3	78	9913	9913.ENSBTAP00000002674,9913.ENSBTAP00000014894,9913.ENSBTAP00000024301	TAGLN2,ACTN4,ACTN1	0.0042	0.0478	Calponin homology domain
InterPro	IPR001589	2	22	9913	9913.ENSBTAP00000014894,9913.ENSBTAP00000024301	ACTN4,ACTN1	0.0041	0.0478	Actinin-type actin-binding domain, conserved site
KEGG	bta04530	9	161	9913	9913.ENSBTAP00000004410,9913.ENSBTAP00000008132,9913.ENSBTAP00000013663,9913.ENSBTAP00000014304,9913.ENSBTAP00000014894,9913.ENSBTAP00000017503,9913.ENSBTAP00000024301,9913.ENSBTAP00000026119,9913.ENSBTAP00000034568	ACTR3,ACTG1,EZR,MYL6,ACTN4,MSN,ACTN1,VASP,SLC9A3R1	2.51e-08	2.69e-06	Tight junction
KEGG	bta04810	9	192	9913	9913.ENSBTAP00000006465,9913.ENSBTAP00000007028,9913.ENSBTAP00000008132,9913.ENSBTAP00000013663,9913.ENSBTAP00000013707,9913.ENSBTAP00000014894,9913.ENSBTAP00000017503,9913.ENSBTAP00000024301,9913.ENSBTAP00000028602	PFN1,ARPC3,ACTG1,EZR,ARPC2,ACTN4,MSN,ACTN1,CFL1	1.06e-07	5.68e-06	Regulation of actin cytoskeleton
KEGG	bta04670	7	107	9913	9913.ENSBTAP00000008132,9913.ENSBTAP00000013663,9913.ENSBTAP00000014894,9913.ENSBTAP00000017503,9913.ENSBTAP00000024301,9913.ENSBTAP00000026119,9913.ENSBTAP00000027556	ACTG1,EZR,ACTN4,MSN,ACTN1,VASP,MMP9	3.57e-07	1.27e-05	Leukocyte transendothelial migration
KEGG	bta04666	5	80	9913	9913.ENSBTAP00000007028,9913.ENSBTAP00000013707,9913.ENSBTAP00000026119,9913.ENSBTAP00000028602,9913.ENSBTAP00000054436	ARPC3,ARPC2,VASP,CFL1,MARCKSL1	2.27e-05	0.00061	Fc gamma R-mediated phagocytosis
KEGG	bta04970	5	89	9913	9913.ENSBTAP00000003930,9913.ENSBTAP00000016986,9913.ENSBTAP00000026747,9913.ENSBTAP00000034497,9913.ENSBTAP00000034498	CAMP,LPO,CATHL4,CATHL2,CATHL3	3.69e-05	0.00079	Salivary secretion
KEGG	bta04979	4	46	9913	9913.ENSBTAP00000002914,9913.ENSBTAP00000016453,9913.ENSBTAP00000023750,9913.ENSBTAP00000029271	APOA1,APOC3,CD36,NPC2	4.69e-05	0.00084	Cholesterol metabolism
KEGG	bta04621	6	163	9913	9913.ENSBTAP00000003930,9913.ENSBTAP00000008225,9913.ENSBTAP00000026747,9913.ENSBTAP00000034497,9913.ENSBTAP00000034498,9913.ENSBTAP00000041860	CAMP,HSP90AA1,CATHL4,CATHL2,CATHL3,TXN	5.85e-05	0.00089	NOD-like receptor signaling pathway
KEGG	bta05152	6	180	9913	9913.ENSBTAP00000003930,9913.ENSBTAP00000022774,9913.ENSBTAP00000026747,9913.ENSBTAP00000034497,9913.ENSBTAP00000034498,9913.ENSBTAP00000051462	CAMP,CTSS,CATHL4,CATHL2,CATHL3,CORO1A	9.94e-05	0.0013	Tuberculosis
KEGG	bta00010	4	60	9913	9913.ENSBTAP00000008386,9913.ENSBTAP00000026118,9913.ENSBTAP00000032864,9913.ENSBTAP00000037577	GPI,LDHB,PGAM1,GAPDH	0.00012	0.0015	Glycolysis / Gluconeogenesis
KEGG	bta05418	5	135	9913	9913.ENSBTAP00000008132,9913.ENSBTAP00000008225,9913.ENSBTAP00000019090,9913.ENSBTAP00000027556,9913.ENSBTAP00000041860	ACTG1,HSP90AA1,SDC2,MMP9,TXN	0.00024	0.0026	Fluid shear stress and atherosclerosis
KEGG	bta03320	4	72	9913	9913.ENSBTAP00000002914,9913.ENSBTAP00000016453,9913.ENSBTAP00000022375,9913.ENSBTAP00000023750	APOA1,APOC3,FABP3,CD36	0.00024	0.0026	PPAR signaling pathway
KEGG	bta05132	4	77	9913	9913.ENSBTAP00000006465,9913.ENSBTAP00000007028,9913.ENSBTAP00000008132,9913.ENSBTAP00000013707	PFN1,ARPC3,ACTG1,ARPC2	0.00031	0.0027	Salmonella infection
KEGG	bta05146	4	96	9913	9913.ENSBTAP00000014894,9913.ENSBTAP00000015883,9913.ENSBTAP00000015889,9913.ENSBTAP00000024301	ACTN4,HSPB1,SERPINB1,ACTN1	0.00069	0.0056	Amoebiasis
KEGG	bta05205	5	187	9913	9913.ENSBTAP00000008132,9913.ENSBTAP00000013663,9913.ENSBTAP00000017503,9913.ENSBTAP00000019090,9913.ENSBTAP00000027556	ACTG1,EZR,MSN,SDC2,MMP9	0.001	0.0078	Proteoglycans in cancer
KEGG	bta05169	5	191	9913	9913.ENSBTAP00000007442,9913.ENSBTAP00000015883,9913.ENSBTAP00000017497,9913.ENSBTAP00000024572,9913.ENSBTAP00000032779	YWHAE,HSPB1,HSPA8,VIM,YWHAQ	0.0011	0.008	Epstein-Barr virus infection
KEGG	bta04520	3	64	9913	9913.ENSBTAP00000008132,9913.ENSBTAP00000014894,9913.ENSBTAP00000024301	ACTG1,ACTN4,ACTN1	0.0024	0.0163	Adherens junction
KEGG	bta05100	3	68	9913	9913.ENSBTAP00000007028,9913.ENSBTAP00000008132,9913.ENSBTAP00000013707	ARPC3,ACTG1,ARPC2	0.0029	0.018	Bacterial invasion of epithelial cells
KEGG	bta04612	3	76	9913	9913.ENSBTAP00000008225,9913.ENSBTAP00000017497,9913.ENSBTAP00000022774	HSP90AA1,HSPA8,CTSS	0.0039	0.0223	Antigen processing and presentation
KEGG	bta04145	4	155	9913	9913.ENSBTAP00000008132,9913.ENSBTAP00000022774,9913.ENSBTAP00000023750,9913.ENSBTAP00000051462	ACTG1,CTSS,CD36,CORO1A	0.0038	0.0223	Phagosome
KEGG	bta04141	4	160	9913	9913.ENSBTAP00000008225,9913.ENSBTAP00000017497,9913.ENSBTAP00000045075,9913.ENSBTAP00000052422	HSP90AA1,HSPA8,SIL1,HSPA5	0.0042	0.0225	Protein processing in endoplasmic reticulum
KEGG	bta04610	3	82	9913	9913.ENSBTAP00000009800,9913.ENSBTAP00000027793,9913.ENSBTAP00000042824	CFB,SERPINF2,C2	0.0048	0.0243	Complement and coagulation cascades
KEGG	bta04922	3	93	9913	9913.ENSBTAP00000015277,9913.ENSBTAP00000026118,9913.ENSBTAP00000032864	PYGL,LDHB,PGAM1	0.0067	0.0325	Glucagon signaling pathway
KEGG	bta04510	4	185	9913	9913.ENSBTAP00000008132,9913.ENSBTAP00000014894,9913.ENSBTAP00000024301,9913.ENSBTAP00000026119	ACTG1,ACTN4,ACTN1,VASP	0.0069	0.0325	Focal adhesion
KEGG	bta00500	2	32	9913	9913.ENSBTAP00000008386,9913.ENSBTAP00000015277	GPI,PYGL	0.0081	0.0361	Starch and sucrose metabolism
KEGG	bta05203	4	205	9913	9913.ENSBTAP00000007442,9913.ENSBTAP00000014894,9913.ENSBTAP00000024301,9913.ENSBTAP00000032779	YWHAE,ACTN4,ACTN1,YWHAQ	0.0098	0.0418	Viral carcinogenesis
KEGG	bta01200	3	108	9913	9913.ENSBTAP00000008386,9913.ENSBTAP00000032864,9913.ENSBTAP00000037577	GPI,PGAM1,GAPDH	0.0099	0.0418	Carbon metabolism
Keyword	KW-0007	45	1492	9913	9913.ENSBTAP00000002674,9913.ENSBTAP00000004410,9913.ENSBTAP00000006348,9913.ENSBTAP00000006383,9913.ENSBTAP00000006465,9913.ENSBTAP00000007028,9913.ENSBTAP00000007429,9913.ENSBTAP00000007442,9913.ENSBTAP00000008132,9913.ENSBTAP00000008225,9913.ENSBTAP00000008386,9913.ENSBTAP00000008609,9913.ENSBTAP00000011403,9913.ENSBTAP00000012599,9913.ENSBTAP00000013663,9913.ENSBTAP00000013707,9913.ENSBTAP000…	TAGLN2,ACTR3,CNOT10,PRDX6,PFN1,ARPC3,TMSB10,YWHAE,ACTG1,HSP90AA1,GPI,HDGF,PRDX5,SH3BGRL3,EZR,ARPC2,MYL6,ACTN4,PYGL,HSPB1,SERPINB1,HRSP12,HSPA8,MSN,LGALS1,HMGB2,FABP3,USO1,YBX1,HMGB1,ACTN1,VIM,LDHB,VASP,CFL1,NPC2,YWHAQ,PGAM1,SLC9A3R1,GAPDH,TXN,EFHD2,CAPZA1,CORO1A,HSPA5	1.36e-29	2.22e-27	Acetylation
Keyword	KW-0597	47	2519	9913	9913.ENSBTAP00000002674,9913.ENSBTAP00000002914,9913.ENSBTAP00000006383,9913.ENSBTAP00000006465,9913.ENSBTAP00000007014,9913.ENSBTAP00000007028,9913.ENSBTAP00000007429,9913.ENSBTAP00000007442,9913.ENSBTAP00000008225,9913.ENSBTAP00000008386,9913.ENSBTAP00000008609,9913.ENSBTAP00000011403,9913.ENSBTAP00000013663,9913.ENSBTAP00000014304,9913.ENSBTAP00000014894,9913.ENSBTAP00000015277,9913.ENSBTAP000…	TAGLN2,APOA1,PRDX6,PFN1,MB,ARPC3,TMSB10,YWHAE,HSP90AA1,GPI,HDGF,PRDX5,EZR,MYL6,ACTN4,PYGL,HSPB1,SERPINB1,HRSP12,LPO,HSPA8,MSN,GLYCAM1,SDC2,LGALS1,HMGB2,FABP3,USO1,YBX1,FETUB,HMGB1,PEBP1,ACTN1,VIM,LDHB,VASP,CFL1,YWHAQ,PGAM1,SLC9A3R1,GAPDH,EFHD2,CAPZA1,MYOZ1,CORO1A,HSPA5,MARCKSL1	2.97e-22	2.42e-20	Phosphoprotein
Keyword	KW-0963	39	1821	9913	9913.ENSBTAP00000004410,9913.ENSBTAP00000006383,9913.ENSBTAP00000006465,9913.ENSBTAP00000007028,9913.ENSBTAP00000007429,9913.ENSBTAP00000007442,9913.ENSBTAP00000008132,9913.ENSBTAP00000008225,9913.ENSBTAP00000008386,9913.ENSBTAP00000008609,9913.ENSBTAP00000011403,9913.ENSBTAP00000012599,9913.ENSBTAP00000013663,9913.ENSBTAP00000013707,9913.ENSBTAP00000014894,9913.ENSBTAP00000015883,9913.ENSBTAP000…	ACTR3,PRDX6,PFN1,ARPC3,TMSB10,YWHAE,ACTG1,HSP90AA1,GPI,HDGF,PRDX5,SH3BGRL3,EZR,ARPC2,ACTN4,HSPB1,SERPINB1,HRSP12,HSPA8,MSN,HMGB2,CRIPT,FABP3,USO1,YBX1,HMGB1,PEBP1,ACTN1,VIM,LDHB,VASP,CFL1,YWHAQ,SLC9A3R1,GAPDH,TXN,CAPZA1,CORO1A,MARCKSL1	8.33e-20	4.53e-18	Cytoplasm
Keyword	KW-0964	28	805	9913	9913.ENSBTAP00000001383,9913.ENSBTAP00000002914,9913.ENSBTAP00000003414,9913.ENSBTAP00000003930,9913.ENSBTAP00000006189,9913.ENSBTAP00000008386,9913.ENSBTAP00000009800,9913.ENSBTAP00000012837,9913.ENSBTAP00000014297,9913.ENSBTAP00000016453,9913.ENSBTAP00000016986,9913.ENSBTAP00000019538,9913.ENSBTAP00000020080,9913.ENSBTAP00000020096,9913.ENSBTAP00000023094,9913.ENSBTAP00000023309,9913.ENSBTAP000…	SAO,APOA1,PGLYRP1,CAMP,RETN,GPI,CFB,A1BG,SPADH1,APOC3,LPO,PAEP,LGALS1,HMGB2,YBX1,FETUB,HMGB1,MGC137211,CATHL4,MMP9,SERPINF2,NPC2,CATHL2,CATHL3,MGC137014,TXN,FGFBP1,C2	4.84e-19	1.97e-17	Secreted
Keyword	KW-0206	18	418	9913	9913.ENSBTAP00000004410,9913.ENSBTAP00000006465,9913.ENSBTAP00000007028,9913.ENSBTAP00000007429,9913.ENSBTAP00000008132,9913.ENSBTAP00000013663,9913.ENSBTAP00000013707,9913.ENSBTAP00000014894,9913.ENSBTAP00000015883,9913.ENSBTAP00000017503,9913.ENSBTAP00000024301,9913.ENSBTAP00000024572,9913.ENSBTAP00000026119,9913.ENSBTAP00000028602,9913.ENSBTAP00000037577,9913.ENSBTAP00000042551,9913.ENSBTAP000…	ACTR3,PFN1,ARPC3,TMSB10,ACTG1,EZR,ARPC2,ACTN4,HSPB1,MSN,ACTN1,VIM,VASP,CFL1,GAPDH,CAPZA1,CORO1A,MARCKSL1	8.45e-14	2.75e-12	Cytoskeleton
Keyword	KW-0009	12	148	9913	9913.ENSBTAP00000004410,9913.ENSBTAP00000006465,9913.ENSBTAP00000007028,9913.ENSBTAP00000007429,9913.ENSBTAP00000013707,9913.ENSBTAP00000014894,9913.ENSBTAP00000024301,9913.ENSBTAP00000026119,9913.ENSBTAP00000028602,9913.ENSBTAP00000042551,9913.ENSBTAP00000051462,9913.ENSBTAP00000054436	ACTR3,PFN1,ARPC3,TMSB10,ARPC2,ACTN4,ACTN1,VASP,CFL1,CAPZA1,CORO1A,MARCKSL1	1.64e-12	4.45e-11	Actin-binding
Keyword	KW-1015	26	1691	9913	9913.ENSBTAP00000001383,9913.ENSBTAP00000003414,9913.ENSBTAP00000003930,9913.ENSBTAP00000006189,9913.ENSBTAP00000009800,9913.ENSBTAP00000011403,9913.ENSBTAP00000012837,9913.ENSBTAP00000014297,9913.ENSBTAP00000015889,9913.ENSBTAP00000016986,9913.ENSBTAP00000019538,9913.ENSBTAP00000020096,9913.ENSBTAP00000022774,9913.ENSBTAP00000023309,9913.ENSBTAP00000023750,9913.ENSBTAP00000024094,9913.ENSBTAP000…	SAO,PGLYRP1,CAMP,RETN,CFB,PRDX5,A1BG,SPADH1,SERPINB1,LPO,PAEP,HMGB2,CTSS,FETUB,CD36,HMGB1,PEBP1,CATHL4,MMP9,SERPINF2,NPC2,CATHL2,CATHL3,TXN,FGFBP1,C2	1.16e-09	2.7e-08	Disulfide bond
Keyword	KW-0702	6	35	9913	9913.ENSBTAP00000008225,9913.ENSBTAP00000013663,9913.ENSBTAP00000017503,9913.ENSBTAP00000024572,9913.ENSBTAP00000037577,9913.ENSBTAP00000041860	HSP90AA1,EZR,MSN,VIM,GAPDH,TXN	1.33e-08	2.67e-07	S-nitrosylation
Keyword	KW-0558	5	15	9913	9913.ENSBTAP00000002914,9913.ENSBTAP00000008132,9913.ENSBTAP00000016453,9913.ENSBTAP00000020096,9913.ENSBTAP00000024094	APOA1,ACTG1,APOC3,HMGB2,HMGB1	1.31e-08	2.67e-07	Oxidation
Keyword	KW-0832	16	708	9913	9913.ENSBTAP00000002674,9913.ENSBTAP00000006465,9913.ENSBTAP00000007028,9913.ENSBTAP00000007442,9913.ENSBTAP00000008225,9913.ENSBTAP00000008386,9913.ENSBTAP00000008609,9913.ENSBTAP00000017497,9913.ENSBTAP00000023094,9913.ENSBTAP00000023750,9913.ENSBTAP00000024572,9913.ENSBTAP00000028602,9913.ENSBTAP00000032779,9913.ENSBTAP00000037577,9913.ENSBTAP00000051462,9913.ENSBTAP00000052422	TAGLN2,PFN1,ARPC3,YWHAE,HSP90AA1,GPI,HDGF,HSPA8,YBX1,CD36,VIM,CFL1,YWHAQ,GAPDH,CORO1A,HSPA5	2.18e-08	3.55e-07	Ubl conjugation
Keyword	KW-0966	11	286	9913	9913.ENSBTAP00000004410,9913.ENSBTAP00000007028,9913.ENSBTAP00000013663,9913.ENSBTAP00000013707,9913.ENSBTAP00000017503,9913.ENSBTAP00000020872,9913.ENSBTAP00000024301,9913.ENSBTAP00000026119,9913.ENSBTAP00000028602,9913.ENSBTAP00000034568,9913.ENSBTAP00000051138	ACTR3,ARPC3,EZR,ARPC2,MSN,CRIPT,ACTN1,VASP,CFL1,SLC9A3R1,MYOZ1	2.62e-08	3.88e-07	Cell projection
Keyword	KW-0044	6	41	9913	9913.ENSBTAP00000003414,9913.ENSBTAP00000003930,9913.ENSBTAP00000016986,9913.ENSBTAP00000026747,9913.ENSBTAP00000034497,9913.ENSBTAP00000034498	PGLYRP1,CAMP,LPO,CATHL4,CATHL2,CATHL3	3.12e-08	4.24e-07	Antibiotic
Keyword	KW-1017	13	507	9913	9913.ENSBTAP00000002674,9913.ENSBTAP00000006465,9913.ENSBTAP00000007028,9913.ENSBTAP00000007442,9913.ENSBTAP00000008609,9913.ENSBTAP00000017497,9913.ENSBTAP00000023094,9913.ENSBTAP00000023750,9913.ENSBTAP00000024572,9913.ENSBTAP00000028602,9913.ENSBTAP00000032779,9913.ENSBTAP00000037577,9913.ENSBTAP00000052422	TAGLN2,PFN1,ARPC3,YWHAE,HDGF,HSPA8,YBX1,CD36,VIM,CFL1,YWHAQ,GAPDH,HSPA5	1.32e-07	1.65e-06	Isopeptide bond
Keyword	KW-0325	18	1121	9913	9913.ENSBTAP00000001383,9913.ENSBTAP00000002914,9913.ENSBTAP00000009800,9913.ENSBTAP00000012837,9913.ENSBTAP00000016453,9913.ENSBTAP00000016986,9913.ENSBTAP00000017854,9913.ENSBTAP00000019090,9913.ENSBTAP00000022774,9913.ENSBTAP00000023309,9913.ENSBTAP00000023750,9913.ENSBTAP00000024572,9913.ENSBTAP00000027556,9913.ENSBTAP00000027793,9913.ENSBTAP00000029271,9913.ENSBTAP00000042121,9913.ENSBTAP000…	SAO,APOA1,CFB,A1BG,APOC3,LPO,GLYCAM1,SDC2,CTSS,FETUB,CD36,VIM,MMP9,SERPINF2,NPC2,FGFBP1,C2,SIL1	4.04e-07	4.39e-06	Glycoprotein
Keyword	KW-0732	27	2624	9913	9913.ENSBTAP00000001383,9913.ENSBTAP00000002914,9913.ENSBTAP00000003414,9913.ENSBTAP00000003930,9913.ENSBTAP00000006189,9913.ENSBTAP00000009800,9913.ENSBTAP00000012837,9913.ENSBTAP00000014297,9913.ENSBTAP00000016453,9913.ENSBTAP00000016986,9913.ENSBTAP00000017854,9913.ENSBTAP00000019090,9913.ENSBTAP00000019538,9913.ENSBTAP00000022774,9913.ENSBTAP00000023309,9913.ENSBTAP00000024695,9913.ENSBTAP000…	SAO,APOA1,PGLYRP1,CAMP,RETN,CFB,A1BG,SPADH1,APOC3,LPO,GLYCAM1,SDC2,PAEP,CTSS,FETUB,MGC137211,CATHL4,MMP9,SERPINF2,NPC2,CATHL2,CATHL3,MGC137014,FGFBP1,C2,SIL1,HSPA5	2.03e-06	2.07e-05	Signal
Keyword	KW-0575	3	14	9913	9913.ENSBTAP00000006383,9913.ENSBTAP00000011403,9913.ENSBTAP00000016986	PRDX6,PRDX5,LPO	3.98e-05	0.00038	Peroxidase
Keyword	KW-0646	4	51	9913	9913.ENSBTAP00000015889,9913.ENSBTAP00000023309,9913.ENSBTAP00000024107,9913.ENSBTAP00000027793	SERPINB1,FETUB,PEBP1,SERPINF2	6.84e-05	0.00062	Protease inhibitor
Keyword	KW-0399	5	108	9913	9913.ENSBTAP00000003414,9913.ENSBTAP00000009800,9913.ENSBTAP00000020096,9913.ENSBTAP00000024094,9913.ENSBTAP00000042824	PGLYRP1,CFB,HMGB2,HMGB1,C2	8.89e-05	0.00076	Innate immunity
Keyword	KW-0944	3	24	9913	9913.ENSBTAP00000016986,9913.ENSBTAP00000032779,9913.ENSBTAP00000052422	LPO,YWHAQ,HSPA5	0.00017	0.0014	Nitration
Keyword	KW-0324	3	26	9913	9913.ENSBTAP00000008386,9913.ENSBTAP00000032864,9913.ENSBTAP00000037577	GPI,PGAM1,GAPDH	0.00021	0.0016	Glycolysis
Keyword	KW-0677	18	1804	9913	9913.ENSBTAP00000002914,9913.ENSBTAP00000009800,9913.ENSBTAP00000012837,9913.ENSBTAP00000014304,9913.ENSBTAP00000014894,9913.ENSBTAP00000020096,9913.ENSBTAP00000022642,9913.ENSBTAP00000023309,9913.ENSBTAP00000024094,9913.ENSBTAP00000024301,9913.ENSBTAP00000026119,9913.ENSBTAP00000027556,9913.ENSBTAP00000034497,9913.ENSBTAP00000034498,9913.ENSBTAP00000034568,9913.ENSBTAP00000042244,9913.ENSBTAP000…	APOA1,CFB,A1BG,MYL6,ACTN4,HMGB2,USO1,FETUB,HMGB1,ACTN1,VASP,MMP9,CATHL2,CATHL3,SLC9A3R1,EFHD2,C2,CORO1A	0.00024	0.0018	Repeat
Keyword	KW-0722	3	30	9913	9913.ENSBTAP00000015889,9913.ENSBTAP00000024107,9913.ENSBTAP00000027793	SERPINB1,PEBP1,SERPINF2	0.00031	0.0022	Serine protease inhibitor
Keyword	KW-0676	3	31	9913	9913.ENSBTAP00000006383,9913.ENSBTAP00000011403,9913.ENSBTAP00000041860	PRDX6,PRDX5,TXN	0.00033	0.0022	Redox-active center
Keyword	KW-0295	2	5	9913	9913.ENSBTAP00000003414,9913.ENSBTAP00000026747	PGLYRP1,CATHL4	0.00033	0.0022	Fungicide
Keyword	KW-0027	3	36	9913	9913.ENSBTAP00000003930,9913.ENSBTAP00000026747,9913.ENSBTAP00000034497	CAMP,CATHL4,CATHL2	0.0005	0.0031	Amidation
Keyword	KW-0346	3	41	9913	9913.ENSBTAP00000008225,9913.ENSBTAP00000015883,9913.ENSBTAP00000017497	HSP90AA1,HSPB1,HSPA8	0.00072	0.0042	Stress response
Keyword	KW-0539	19	2184	9913	9913.ENSBTAP00000004410,9913.ENSBTAP00000007028,9913.ENSBTAP00000007442,9913.ENSBTAP00000008225,9913.ENSBTAP00000008609,9913.ENSBTAP00000012599,9913.ENSBTAP00000013707,9913.ENSBTAP00000014894,9913.ENSBTAP00000015883,9913.ENSBTAP00000016718,9913.ENSBTAP00000017497,9913.ENSBTAP00000020096,9913.ENSBTAP00000023094,9913.ENSBTAP00000024094,9913.ENSBTAP00000024572,9913.ENSBTAP00000028602,9913.ENSBTAP000…	ACTR3,ARPC3,YWHAE,HSP90AA1,HDGF,SH3BGRL3,ARPC2,ACTN4,HSPB1,HRSP12,HSPA8,HMGB2,YBX1,HMGB1,VIM,CFL1,GAPDH,TXN,MYOZ1	0.00087	0.0049	Nucleus
Keyword	KW-0873	3	46	9913	9913.ENSBTAP00000003414,9913.ENSBTAP00000034497,9913.ENSBTAP00000034498	PGLYRP1,CATHL2,CATHL3	0.00098	0.0053	Pyrrolidone carboxylic acid
Keyword	KW-0445	3	49	9913	9913.ENSBTAP00000002914,9913.ENSBTAP00000016453,9913.ENSBTAP00000029271	APOA1,APOC3,NPC2	0.0012	0.0062	Lipid transport
Keyword	KW-0488	6	301	9913	9913.ENSBTAP00000002674,9913.ENSBTAP00000008132,9913.ENSBTAP00000015883,9913.ENSBTAP00000017497,9913.ENSBTAP00000037577,9913.ENSBTAP00000052422	TAGLN2,ACTG1,HSPB1,HSPA8,GAPDH,HSPA5	0.0014	0.0072	Methylation
Keyword	KW-0143	4	127	9913	9913.ENSBTAP00000008225,9913.ENSBTAP00000015883,9913.ENSBTAP00000017497,9913.ENSBTAP00000052422	HSP90AA1,HSPB1,HSPA8,HSPA5	0.0019	0.009	Chaperone
Keyword	KW-0049	2	14	9913	9913.ENSBTAP00000006383,9913.ENSBTAP00000011403	PRDX6,PRDX5	0.0018	0.009	Antioxidant
Keyword	KW-0106	7	498	9913	9913.ENSBTAP00000001383,9913.ENSBTAP00000002055,9913.ENSBTAP00000014894,9913.ENSBTAP00000016986,9913.ENSBTAP00000024301,9913.ENSBTAP00000027556,9913.ENSBTAP00000042244	SAO,CALM1,ACTN4,LPO,ACTN1,MMP9,EFHD2	0.004	0.0186	Calcium
Keyword	KW-0965	5	262	9913	9913.ENSBTAP00000013707,9913.ENSBTAP00000014894,9913.ENSBTAP00000020872,9913.ENSBTAP00000024301,9913.ENSBTAP00000026119	ARPC2,ACTN4,CRIPT,ACTN1,VASP	0.0043	0.0194	Cell junction
Keyword	KW-0865	3	82	9913	9913.ENSBTAP00000009800,9913.ENSBTAP00000022774,9913.ENSBTAP00000027556	CFB,CTSS,MMP9	0.0048	0.021	Zymogen
Keyword	KW-0560	6	388	9913	9913.ENSBTAP00000001383,9913.ENSBTAP00000006383,9913.ENSBTAP00000011403,9913.ENSBTAP00000016986,9913.ENSBTAP00000026118,9913.ENSBTAP00000037577	SAO,PRDX6,PRDX5,LPO,LDHB,GAPDH	0.0049	0.021	Oxidoreductase
Keyword	KW-0813	11	1126	9913	9913.ENSBTAP00000002914,9913.ENSBTAP00000007014,9913.ENSBTAP00000014894,9913.ENSBTAP00000016453,9913.ENSBTAP00000019538,9913.ENSBTAP00000022375,9913.ENSBTAP00000022642,9913.ENSBTAP00000023750,9913.ENSBTAP00000029271,9913.ENSBTAP00000041860,9913.ENSBTAP00000045075	APOA1,MB,ACTN4,APOC3,PAEP,FABP3,USO1,CD36,NPC2,TXN,SIL1	0.0053	0.0216	Transport
Keyword	KW-0514	2	25	9913	9913.ENSBTAP00000007014,9913.ENSBTAP00000014304	MB,MYL6	0.0052	0.0216	Muscle protein
Keyword	KW-0233	2	27	9913	9913.ENSBTAP00000020096,9913.ENSBTAP00000024094	HMGB2,HMGB1	0.0059	0.0236	DNA recombination
Keyword	KW-0153	2	28	9913	9913.ENSBTAP00000002914,9913.ENSBTAP00000029271	APOA1,NPC2	0.0063	0.0246	Cholesterol metabolism
Keyword	KW-0013	2	28	9913	9913.ENSBTAP00000024094,9913.ENSBTAP00000037577	HMGB1,GAPDH	0.0063	0.0246	ADP-ribosylation
Keyword	KW-0145	2	41	9913	9913.ENSBTAP00000020096,9913.ENSBTAP00000024094	HMGB2,HMGB1	0.0127	0.0452	Chemotaxis
Keyword	KW-0458	3	122	9913	9913.ENSBTAP00000006383,9913.ENSBTAP00000022774,9913.ENSBTAP00000029271	PRDX6,CTSS,NPC2	0.0137	0.0474	Lysosome
Keyword	KW-0576	2	44	9913	9913.ENSBTAP00000011403,9913.ENSBTAP00000016718	PRDX5,HRSP12	0.0145	0.0492	Peroxisome
NetworkNeighborAL	CL.36350	6	50	9913	9913.ENSBTAP00000003930,9913.ENSBTAP00000016986,9913.ENSBTAP00000019538,9913.ENSBTAP00000026747,9913.ENSBTAP00000034497,9913.ENSBTAP00000034498	CAMP,LPO,PAEP,CATHL4,CATHL2,CATHL3	9.18e-08	2.54e-05	mixed, incl. Antibiotic, and Milk protein
NetworkNeighborAL	CL.36356	4	14	9913	9913.ENSBTAP00000003930,9913.ENSBTAP00000016986,9913.ENSBTAP00000026747,9913.ENSBTAP00000034498	CAMP,LPO,CATHL4,CATHL3	6.86e-07	8.22e-05	mixed, incl. Cathelicidin, and neutrophil aggregation
NetworkNeighborAL	CL.36352	5	36	9913	9913.ENSBTAP00000003930,9913.ENSBTAP00000016986,9913.ENSBTAP00000026747,9913.ENSBTAP00000034497,9913.ENSBTAP00000034498	CAMP,LPO,CATHL4,CATHL2,CATHL3	5.93e-07	8.22e-05	mixed, incl. Antibiotic, and Beta defensins
NetworkNeighborAL	CL.14455	5	49	9913	9913.ENSBTAP00000002674,9913.ENSBTAP00000006465,9913.ENSBTAP00000008132,9913.ENSBTAP00000026119,9913.ENSBTAP00000028602	TAGLN2,PFN1,ACTG1,VASP,CFL1	2.4e-06	0.00013	mixed, incl. Signaling by ROBO receptors, and Actin-depolymerising factor homology domain
NetworkNeighborAL	CL.26110	3	6	9913	9913.ENSBTAP00000013663,9913.ENSBTAP00000017503,9913.ENSBTAP00000034568	EZR,MSN,SLC9A3R1	5.03e-06	0.00018	microvillus membrane, and Na(+)/H(+) exchange regulatory cofactor NHERF-2
NetworkNeighborAL	CL.15682	3	6	9913	9913.ENSBTAP00000004410,9913.ENSBTAP00000007028,9913.ENSBTAP00000013707	ACTR3,ARPC3,ARPC2	5.03e-06	0.00018	Arp2/3 protein complex
NetworkNeighborAL	CL.14458	4	24	9913	9913.ENSBTAP00000002674,9913.ENSBTAP00000006465,9913.ENSBTAP00000008132,9913.ENSBTAP00000028602	TAGLN2,PFN1,ACTG1,CFL1	4.45e-06	0.00018	mixed, incl. Actin-depolymerising factor homology domain, and Coronin
NetworkNeighborAL	CL.14462	3	8	9913	9913.ENSBTAP00000006465,9913.ENSBTAP00000008132,9913.ENSBTAP00000028602	PFN1,ACTG1,CFL1	9.83e-06	0.00023	mixed, incl. positive regulation of actin filament depolymerization, and Twinfilin
NetworkNeighborAL	CL.3718	4	42	9913	9913.ENSBTAP00000008225,9913.ENSBTAP00000015883,9913.ENSBTAP00000017497,9913.ENSBTAP00000045075	HSP90AA1,HSPB1,HSPA8,SIL1	3.36e-05	0.00062	mixed, incl. MreB/Mbl protein, and DnaJ domain, conserved site
NetworkNeighborAL	CL.8632	5	100	9913	9913.ENSBTAP00000008386,9913.ENSBTAP00000015277,9913.ENSBTAP00000026118,9913.ENSBTAP00000032864,9913.ENSBTAP00000037577	GPI,PYGL,LDHB,PGAM1,GAPDH	6.27e-05	0.00096	Carbon metabolism, and Starch and sucrose metabolism
NetworkNeighborAL	CL.8635	4	54	9913	9913.ENSBTAP00000008386,9913.ENSBTAP00000015277,9913.ENSBTAP00000032864,9913.ENSBTAP00000037577	GPI,PYGL,PGAM1,GAPDH	8.43e-05	0.0011	Pentose phosphate pathway, and Glycolysis
NetworkNeighborAL	CL.18100	6	176	9913	9913.ENSBTAP00000002914,9913.ENSBTAP00000009800,9913.ENSBTAP00000012837,9913.ENSBTAP00000016453,9913.ENSBTAP00000020080,9913.ENSBTAP00000027793	APOA1,CFB,A1BG,APOC3,LGALS1,SERPINF2	8.82e-05	0.0011	mixed, incl. Regulation of Insulin-like Growth Factor (IGF) transport and uptake by Insulin-like Growth Factor Binding Proteins (IGFBPs), and Complement and coagulation cascades
NetworkNeighborAL	CL.3722	3	25	9913	9913.ENSBTAP00000008225,9913.ENSBTAP00000015883,9913.ENSBTAP00000017497	HSP90AA1,HSPB1,HSPA8	0.00019	0.002	mixed, incl. MreB/Mbl protein, and DnaJ C terminal domain
NetworkNeighborAL	CL.14173	5	129	9913	9913.ENSBTAP00000014304,9913.ENSBTAP00000014894,9913.ENSBTAP00000024301,9913.ENSBTAP00000024572,9913.ENSBTAP00000051138	MYL6,ACTN4,ACTN1,VIM,MYOZ1	0.0002	0.002	mixed, incl. Striated Muscle Contraction, and Smooth Muscle Contraction
NetworkNeighborAL	CL.8639	3	28	9913	9913.ENSBTAP00000008386,9913.ENSBTAP00000032864,9913.ENSBTAP00000037577	GPI,PGAM1,GAPDH	0.00025	0.0024	Glycolysis, and sucrose metabolic process
NetworkNeighborAL	CL.18399	2	5	9913	9913.ENSBTAP00000002914,9913.ENSBTAP00000016453	APOA1,APOC3	0.00033	0.0027	Chylomicron remodeling
NetworkNeighborAL	CL.9862	4	89	9913	9913.ENSBTAP00000001383,9913.ENSBTAP00000006383,9913.ENSBTAP00000011403,9913.ENSBTAP00000041860	SAO,PRDX6,PRDX5,TXN	0.00052	0.0034	mixed, incl. Glutathione metabolism, and Redox-active center
NetworkNeighborAL	CL.8672	2	6	9913	9913.ENSBTAP00000032864,9913.ENSBTAP00000037577	PGAM1,GAPDH	0.00043	0.0034	glycolytic process
NetworkNeighborAL	CL.3746	2	6	9913	9913.ENSBTAP00000008225,9913.ENSBTAP00000017497	HSP90AA1,HSPA8	0.00043	0.0034	DnaJ central domain, and TPR domain binding
NetworkNeighborAL	CL.3703	5	158	9913	9913.ENSBTAP00000008225,9913.ENSBTAP00000015883,9913.ENSBTAP00000017497,9913.ENSBTAP00000045075,9913.ENSBTAP00000052422	HSP90AA1,HSPB1,HSPA8,SIL1,HSPA5	0.00049	0.0034	mixed, incl. Protein processing in endoplasmic reticulum, and Cellular response to heat stress
NetworkNeighborAL	CL.36372	2	6	9913	9913.ENSBTAP00000016986,9913.ENSBTAP00000026747	LPO,CATHL4	0.00043	0.0034	mixed, incl. Fungicide, and Lactoperoxidase
NetworkNeighborAL	CL.14383	2	6	9913	9913.ENSBTAP00000014894,9913.ENSBTAP00000024301	ACTN4,ACTN1	0.00043	0.0034	mixed, incl. EF-hand, Ca insensitive, and Alpha T-catenin
NetworkNeighborAL	CL.18249	3	43	9913	9913.ENSBTAP00000009800,9913.ENSBTAP00000012837,9913.ENSBTAP00000027793	CFB,A1BG,SERPINF2	0.00082	0.0048	Platelet degranulation, and Fibrinogen alpha/beta chain family
NetworkNeighborAL	CL.14049	2	13	9913	9913.ENSBTAP00000007442,9913.ENSBTAP00000032779	YWHAE,YWHAQ	0.0016	0.0082	14-3-3 domain, and RTP801-like
NetworkNeighborAL	CL.13969	3	59	9913	9913.ENSBTAP00000007442,9913.ENSBTAP00000024107,9913.ENSBTAP00000032779	YWHAE,PEBP1,YWHAQ	0.0019	0.0098	mixed, incl. MAP2K and MAPK activation, and 14-3-3 domain
NetworkNeighborAL	CL.20254	2	15	9913	9913.ENSBTAP00000002055,9913.ENSBTAP00000019411	CALM1,CALM2	0.0021	0.0102	mixed, incl. EF-hand domain, and CREB phosphorylation through the activation of CaMKK
NetworkNeighborAL	CL.9947	2	18	9913	9913.ENSBTAP00000011403,9913.ENSBTAP00000041860	PRDX5,TXN	0.0028	0.0134	mixed, incl. Peroxidase, and Thioredoxin
NetworkNeighborAL	CL.9863	3	69	9913	9913.ENSBTAP00000006383,9913.ENSBTAP00000011403,9913.ENSBTAP00000041860	PRDX6,PRDX5,TXN	0.003	0.0138	Glutathione metabolism, and Redox-active center
NetworkNeighborAL	CL.18101	4	145	9913	9913.ENSBTAP00000009800,9913.ENSBTAP00000012837,9913.ENSBTAP00000020080,9913.ENSBTAP00000027793	CFB,A1BG,LGALS1,SERPINF2	0.003	0.0138	Regulation of Insulin-like Growth Factor (IGF) transport and uptake by Insulin-like Growth Factor Binding Proteins (IGFBPs), and Complement and coagulation cascades
NetworkNeighborAL	CL.15147	2	26	9913	9913.ENSBTAP00000022642,9913.ENSBTAP00000042551	USO1,CAPZA1	0.0055	0.0223	mixed, incl. Interaction between L1 and Ankyrins, and F-actin capping protein complex
NetworkNeighborAL	CL.14174	3	103	9913	9913.ENSBTAP00000014304,9913.ENSBTAP00000024572,9913.ENSBTAP00000051138	MYL6,VIM,MYOZ1	0.0088	0.0324	mixed, incl. Striated Muscle Contraction, and Smooth Muscle Contraction
NetworkNeighborAL	CL.18251	2	34	9913	9913.ENSBTAP00000012837,9913.ENSBTAP00000027793	A1BG,SERPINF2	0.0091	0.0327	Platelet degranulation, and Fibrinogen alpha/beta chain family
NetworkNeighborAL	CL.13728	4	200	9913	9913.ENSBTAP00000007442,9913.ENSBTAP00000024107,9913.ENSBTAP00000032779,9913.ENSBTAP00000051462	YWHAE,PEBP1,YWHAQ,CORO1A	0.009	0.0327	mixed, incl. Rho GTPase cycle, and Ras family
NetworkNeighborAL	CL.18553	3	116	9913	9913.ENSBTAP00000003414,9913.ENSBTAP00000006189,9913.ENSBTAP00000022774	PGLYRP1,RETN,CTSS	0.012	0.0426	Neutrophil degranulation, and Ferritin
PMID	PMID.22539942	12	66	9913	9913.ENSBTAP00000004410,9913.ENSBTAP00000006465,9913.ENSBTAP00000008132,9913.ENSBTAP00000008225,9913.ENSBTAP00000012599,9913.ENSBTAP00000013707,9913.ENSBTAP00000017497,9913.ENSBTAP00000019411,9913.ENSBTAP00000024301,9913.ENSBTAP00000026118,9913.ENSBTAP00000037577,9913.ENSBTAP00000052422	ACTR3,PFN1,ACTG1,HSP90AA1,SH3BGRL3,ARPC2,HSPA8,CALM2,ACTN1,LDHB,GAPDH,HSPA5	2.39e-16	2.11e-11	(2012) A proteomic view at T cell costimulation.
PMID	PMID.33590792	9	30	9913	9913.ENSBTAP00000002914,9913.ENSBTAP00000008225,9913.ENSBTAP00000017497,9913.ENSBTAP00000020096,9913.ENSBTAP00000024094,9913.ENSBTAP00000024572,9913.ENSBTAP00000029271,9913.ENSBTAP00000051462,9913.ENSBTAP00000052422	APOA1,HSP90AA1,HSPA8,HMGB2,HMGB1,VIM,NPC2,CORO1A,HSPA5	3.07e-14	9.72e-10	(2021) Identification of novel lipid droplet factors that regulate lipophagy and cholesterol efflux in macrophage foam cells.
PMID	PMID.23334578	11	71	9913	9913.ENSBTAP00000008132,9913.ENSBTAP00000008225,9913.ENSBTAP00000013663,9913.ENSBTAP00000017497,9913.ENSBTAP00000017503,9913.ENSBTAP00000019411,9913.ENSBTAP00000024572,9913.ENSBTAP00000026119,9913.ENSBTAP00000034568,9913.ENSBTAP00000037577,9913.ENSBTAP00000052422	ACTG1,HSP90AA1,EZR,HSPA8,MSN,CALM2,VIM,VASP,SLC9A3R1,GAPDH,HSPA5	2.2e-14	9.72e-10	(2013) Molecular architecture of the chick vestibular hair bundle.
PMID	PMID.19811410	9	32	9913	9913.ENSBTAP00000015883,9913.ENSBTAP00000017497,9913.ENSBTAP00000017503,9913.ENSBTAP00000023094,9913.ENSBTAP00000024094,9913.ENSBTAP00000032864,9913.ENSBTAP00000037577,9913.ENSBTAP00000042244,9913.ENSBTAP00000052422	HSPB1,HSPA8,MSN,YBX1,HMGB1,PGAM1,GAPDH,EFHD2,HSPA5	5.04e-14	1.11e-09	(2009) Proteomic analyses of the effects of drugs of abuse on monocyte-derived mature dendritic cells.
PMID	PMID.30451909	9	49	9913	9913.ENSBTAP00000002674,9913.ENSBTAP00000006189,9913.ENSBTAP00000006465,9913.ENSBTAP00000012599,9913.ENSBTAP00000012837,9913.ENSBTAP00000019411,9913.ENSBTAP00000019538,9913.ENSBTAP00000023309,9913.ENSBTAP00000028602	TAGLN2,RETN,PFN1,SH3BGRL3,A1BG,CALM2,PAEP,FETUB,CFL1	1.45e-12	2.56e-08	(2018) Obesity shows preserved plasma proteome in large independent clinical cohorts.
PMID	PMID.23227181	9	62	9913	9913.ENSBTAP00000006465,9913.ENSBTAP00000007014,9913.ENSBTAP00000008225,9913.ENSBTAP00000014304,9913.ENSBTAP00000015883,9913.ENSBTAP00000024094,9913.ENSBTAP00000024301,9913.ENSBTAP00000042551,9913.ENSBTAP00000051138	PFN1,MB,HSP90AA1,MYL6,HSPB1,HMGB1,ACTN1,CAPZA1,MYOZ1	9.74e-12	1.43e-07	(2012) Proteomic approaches identify members of cofilin pathway involved in oral tumorigenesis.
PMID	PMID.24009881	11	146	9913	9913.ENSBTAP00000002674,9913.ENSBTAP00000004410,9913.ENSBTAP00000007442,9913.ENSBTAP00000008225,9913.ENSBTAP00000013707,9913.ENSBTAP00000014304,9913.ENSBTAP00000017497,9913.ENSBTAP00000023094,9913.ENSBTAP00000024572,9913.ENSBTAP00000032779,9913.ENSBTAP00000037577	TAGLN2,ACTR3,YWHAE,HSP90AA1,ARPC2,MYL6,HSPA8,YBX1,VIM,YWHAQ,GAPDH	3.1e-11	3.91e-07	(2012) Quantitative proteomics of extracellular vesicles derived from human primary and metastatic colorectal cancer cells.
PMID	PMID.28352210	8	49	9913	9913.ENSBTAP00000004410,9913.ENSBTAP00000007028,9913.ENSBTAP00000009800,9913.ENSBTAP00000013663,9913.ENSBTAP00000017497,9913.ENSBTAP00000017503,9913.ENSBTAP00000051462,9913.ENSBTAP00000056062	ACTR3,ARPC3,CFB,EZR,HSPA8,MSN,CORO1A,EEF1A1	6.28e-11	6.92e-07	(2016) Proteomic analysis of microparticles isolated from malaria positive blood samples.
PMID	PMID.22110952	7	28	9913	9913.ENSBTAP00000002674,9913.ENSBTAP00000002914,9913.ENSBTAP00000007429,9913.ENSBTAP00000011403,9913.ENSBTAP00000014894,9913.ENSBTAP00000017497,9913.ENSBTAP00000028602	TAGLN2,APOA1,TMSB10,PRDX5,ACTN4,HSPA8,CFL1	7.51e-11	7.36e-07	(2011) Proteomic-based biosignatures in breast cancer classification and prediction of therapeutic response.
PMID	PMID.29156719	7	29	9913	9913.ENSBTAP00000013663,9913.ENSBTAP00000014894,9913.ENSBTAP00000017503,9913.ENSBTAP00000024301,9913.ENSBTAP00000027556,9913.ENSBTAP00000028602,9913.ENSBTAP00000037577	EZR,ACTN4,MSN,ACTN1,MMP9,CFL1,GAPDH	9.29e-11	8.2e-07	(2017) The microRNAs miR-200b-3p and miR-429-5p target the LIMK1CFL1 pathway to inhibit growth and motility of breast cancer cells.
PMID	PMID.27508388	8	56	9913	9913.ENSBTAP00000002914,9913.ENSBTAP00000014304,9913.ENSBTAP00000014894,9913.ENSBTAP00000015277,9913.ENSBTAP00000019411,9913.ENSBTAP00000022375,9913.ENSBTAP00000032864,9913.ENSBTAP00000037577	APOA1,MYL6,ACTN4,PYGL,CALM2,FABP3,PGAM1,GAPDH	1.64e-10	1.32e-06	(2016) Protein Profiles for Muscle Development and Intramuscular Fat Accumulation at Different Post-Hatching Ages in Chickens.
PMID	PMID.26793233	7	32	9913	9913.ENSBTAP00000003414,9913.ENSBTAP00000012837,9913.ENSBTAP00000016986,9913.ENSBTAP00000017854,9913.ENSBTAP00000019538,9913.ENSBTAP00000023750,9913.ENSBTAP00000026747	PGLYRP1,A1BG,LPO,GLYCAM1,PAEP,CD36,CATHL4	1.7e-10	1.32e-06	(2015) Milk Bottom-Up Proteomics: Method Optimization.
PMID	PMID.31676851	7	33	9913	9913.ENSBTAP00000003930,9913.ENSBTAP00000015889,9913.ENSBTAP00000019538,9913.ENSBTAP00000020096,9913.ENSBTAP00000022375,9913.ENSBTAP00000026747,9913.ENSBTAP00000034497	CAMP,SERPINB1,PAEP,HMGB2,FABP3,CATHL4,CATHL2	2.05e-10	1.39e-06	(2019) Proteomic changes in the milk of water buffaloes (Bubalus bubalis) with subclinical mastitis due to intramammary infection by Staphylococcus aureus and by non-aureus staphylococci.
PMID	PMID.29138676	7	33	9913	9913.ENSBTAP00000013663,9913.ENSBTAP00000017497,9913.ENSBTAP00000017503,9913.ENSBTAP00000026118,9913.ENSBTAP00000032864,9913.ENSBTAP00000037577,9913.ENSBTAP00000052422	EZR,HSPA8,MSN,LDHB,PGAM1,GAPDH,HSPA5	2.05e-10	1.39e-06	(2017) Resveratrol Modulation of Protein Expression in parkin-Mutant Human Skin Fibroblasts: A Proteomic Approach.
PMID	PMID.20140087	9	94	9913	9913.ENSBTAP00000008225,9913.ENSBTAP00000014894,9913.ENSBTAP00000017497,9913.ENSBTAP00000020080,9913.ENSBTAP00000024301,9913.ENSBTAP00000024572,9913.ENSBTAP00000037577,9913.ENSBTAP00000052422,9913.ENSBTAP00000056062	HSP90AA1,ACTN4,HSPA8,LGALS1,ACTN1,VIM,GAPDH,HSPA5,EEF1A1	2.96e-10	1.74e-06	(2010) Comprehensive identification and modified-site mapping of S-nitrosylated targets in prostate epithelial cells.
PMID	PMID.26109581	6	18	9913	9913.ENSBTAP00000007442,9913.ENSBTAP00000008225,9913.ENSBTAP00000013663,9913.ENSBTAP00000017503,9913.ENSBTAP00000024572,9913.ENSBTAP00000037577	YWHAE,HSP90AA1,EZR,MSN,VIM,GAPDH	4.21e-10	2.32e-06	(2015) Enteral delivery of proteins enhances the expression of proteins involved in the cytoskeleton and protein biosynthesis in human duodenal mucosa.
PMID	PMID.22808269	6	18	9913	9913.ENSBTAP00000013663,9913.ENSBTAP00000014894,9913.ENSBTAP00000017503,9913.ENSBTAP00000024301,9913.ENSBTAP00000034568,9913.ENSBTAP00000037577	EZR,ACTN4,MSN,ACTN1,SLC9A3R1,GAPDH	4.21e-10	2.32e-06	(2012) Respiratory syncytial virus assembles into structured filamentous virion particles independently of host cytoskeleton and related proteins.
PMID	PMID.26108624	6	19	9913	9913.ENSBTAP00000004410,9913.ENSBTAP00000008132,9913.ENSBTAP00000013707,9913.ENSBTAP00000014894,9913.ENSBTAP00000037577,9913.ENSBTAP00000051462	ACTR3,ACTG1,ARPC2,ACTN4,GAPDH,CORO1A	5.52e-10	2.71e-06	(2015) The disease-linked Glu-26-Lys mutant version of Coronin 1A exhibits pleiotropic and pathway-specific signaling defects.
PMID	PMID.23519838	7	39	9913	9913.ENSBTAP00000007442,9913.ENSBTAP00000008132,9913.ENSBTAP00000017497,9913.ENSBTAP00000020080,9913.ENSBTAP00000024572,9913.ENSBTAP00000032779,9913.ENSBTAP00000041860	YWHAE,ACTG1,HSPA8,LGALS1,VIM,YWHAQ,TXN	5.77e-10	2.71e-06	(2013) Mass spectrometry identification of granins and other proteins secreted by neuroblastoma cells.
PMID	PMID.23899627	7	40	9913	9913.ENSBTAP00000004410,9913.ENSBTAP00000008132,9913.ENSBTAP00000008609,9913.ENSBTAP00000020080,9913.ENSBTAP00000041860,9913.ENSBTAP00000042551,9913.ENSBTAP00000052422	ACTR3,ACTG1,HDGF,LGALS1,TXN,CAPZA1,HSPA5	6.76e-10	2.98e-06	(2014) Green fluorescent protein expression triggers proteome changes in breast cancer cells.
PMID	PMID.31151297	10	152	9913	9913.ENSBTAP00000008225,9913.ENSBTAP00000015883,9913.ENSBTAP00000017497,9913.ENSBTAP00000017503,9913.ENSBTAP00000020080,9913.ENSBTAP00000024094,9913.ENSBTAP00000024301,9913.ENSBTAP00000032864,9913.ENSBTAP00000037577,9913.ENSBTAP00000041860	HSP90AA1,HSPB1,HSPA8,MSN,LGALS1,HMGB1,ACTN1,PGAM1,GAPDH,TXN	8.99e-10	3.78e-06	(2019) Identification of Proteins Differentially Expressed by Adipose-derived Mesenchymal Stem Cells Isolated from Immunodeficient Mice.
PMID	PMID.31675377	9	109	9913	9913.ENSBTAP00000002055,9913.ENSBTAP00000002674,9913.ENSBTAP00000007028,9913.ENSBTAP00000008132,9913.ENSBTAP00000013663,9913.ENSBTAP00000014894,9913.ENSBTAP00000017503,9913.ENSBTAP00000024301,9913.ENSBTAP00000034568	CALM1,TAGLN2,ARPC3,ACTG1,EZR,ACTN4,MSN,ACTN1,SLC9A3R1	1.01e-09	4.04e-06	(2019) Integrative proteomic and phosphoproteomic profiling of prostate cell lines.
PMID	PMID.22137209	5	8	9913	9913.ENSBTAP00000006383,9913.ENSBTAP00000007014,9913.ENSBTAP00000015883,9913.ENSBTAP00000028602,9913.ENSBTAP00000037577	PRDX6,MB,HSPB1,CFL1,GAPDH	1.11e-09	4.27e-06	(2012) Proteomic alteration of Marc-145 cells and PAMs after infection by porcine reproductive and respiratory syndrome virus.
PMID	PMID.30639960	6	22	9913	9913.ENSBTAP00000006383,9913.ENSBTAP00000017497,9913.ENSBTAP00000028602,9913.ENSBTAP00000032864,9913.ENSBTAP00000037577,9913.ENSBTAP00000041860	PRDX6,HSPA8,CFL1,PGAM1,GAPDH,TXN	1.16e-09	4.28e-06	(2019) Thioredoxin and glutaredoxin regulate metabolism through different multiplex thiol switches.
PMID	PMID.27280065	7	46	9913	9913.ENSBTAP00000002914,9913.ENSBTAP00000003930,9913.ENSBTAP00000006465,9913.ENSBTAP00000017497,9913.ENSBTAP00000027556,9913.ENSBTAP00000034498,9913.ENSBTAP00000037577	APOA1,CAMP,PFN1,HSPA8,MMP9,CATHL3,GAPDH	1.63e-09	5.74e-06	(2016) Association of potential salivary biomarkers with diabetic retinopathy and its severity in type-2 diabetes mellitus: a proteomic analysis by mass spectrometry.
PMID	PMID.21497120	7	46	9913	9913.ENSBTAP00000002674,9913.ENSBTAP00000006383,9913.ENSBTAP00000017497,9913.ENSBTAP00000024572,9913.ENSBTAP00000028602,9913.ENSBTAP00000037577,9913.ENSBTAP00000052422	TAGLN2,PRDX6,HSPA8,VIM,CFL1,GAPDH,HSPA5	1.63e-09	5.74e-06	(2011) The MMACHC proteome: hallmarks of functional cobalamin deficiency in humans.
PMID	PMID.21655070	6	25	9913	9913.ENSBTAP00000002914,9913.ENSBTAP00000014304,9913.ENSBTAP00000015883,9913.ENSBTAP00000019411,9913.ENSBTAP00000023309,9913.ENSBTAP00000052422	APOA1,MYL6,HSPB1,CALM2,FETUB,HSPA5	2.25e-09	7.36e-06	(2011) Spinal cord injury markedly altered protein expression patterns in the affected rat urinary bladder during healing stages.
PMID	PMID.30186752	7	50	9913	9913.ENSBTAP00000002914,9913.ENSBTAP00000006189,9913.ENSBTAP00000013663,9913.ENSBTAP00000015277,9913.ENSBTAP00000017497,9913.ENSBTAP00000017503,9913.ENSBTAP00000024301	APOA1,RETN,EZR,PYGL,HSPA8,MSN,ACTN1	2.75e-09	8.67e-06	(2018) 2D DIGE proteomic analysis reveals fasting-induced protein remodeling through organ-specific transcription factor(s) in mice.
PMID	PMID.23890079	6	27	9913	9913.ENSBTAP00000006383,9913.ENSBTAP00000007442,9913.ENSBTAP00000014304,9913.ENSBTAP00000017497,9913.ENSBTAP00000032864,9913.ENSBTAP00000037577	PRDX6,YWHAE,MYL6,HSPA8,PGAM1,GAPDH	3.37e-09	1.02e-05	(2013) Inhibition of transketolase by oxythiamine altered dynamics of protein signals in pancreatic cancer cells.
PMID	PMID.23202415	7	54	9913	9913.ENSBTAP00000002914,9913.ENSBTAP00000009800,9913.ENSBTAP00000015883,9913.ENSBTAP00000017497,9913.ENSBTAP00000019411,9913.ENSBTAP00000027793,9913.ENSBTAP00000037577	APOA1,CFB,HSPB1,HSPA8,CALM2,SERPINF2,GAPDH	4.48e-09	1.32e-05	(2013) Protein expression profiles of human lymph and plasma mapped by 2D-DIGE and 1D SDS-PAGE coupled with nanoLC-ESI-MSMS bottom-up proteomics.
PMID	PMID.20357908	6	29	9913	9913.ENSBTAP00000002914,9913.ENSBTAP00000006383,9913.ENSBTAP00000012837,9913.ENSBTAP00000015883,9913.ENSBTAP00000028602,9913.ENSBTAP00000052422	APOA1,PRDX6,A1BG,HSPB1,CFL1,HSPA5	4.9e-09	1.4e-05	(2008) O Labeling for a Quantitative Proteomic Analysis of Glycoproteins in Hepatocellular Carcinoma.
PMID	PMID.32887897	5	12	9913	9913.ENSBTAP00000008386,9913.ENSBTAP00000011403,9913.ENSBTAP00000014297,9913.ENSBTAP00000019411,9913.ENSBTAP00000037577	GPI,PRDX5,SPADH1,CALM2,GAPDH	5.28e-09	1.46e-05	(2020) Protein signatures of seminal plasma from bulls with contrasting frozen-thawed sperm viability.
PMID	PMID.29523874	5	12	9913	9913.ENSBTAP00000013663,9913.ENSBTAP00000017503,9913.ENSBTAP00000034568,9913.ENSBTAP00000037577,9913.ENSBTAP00000052422	EZR,MSN,SLC9A3R1,GAPDH,HSPA5	5.28e-09	1.46e-05	(2018) Extracellular anti-angiogenic proteins augment an endosomal protein trafficking pathway to reach mitochondria and execute apoptosis in HUVECs.
PMID	PMID.21864249	6	31	9913	9913.ENSBTAP00000002914,9913.ENSBTAP00000015883,9913.ENSBTAP00000016453,9913.ENSBTAP00000017503,9913.ENSBTAP00000019411,9913.ENSBTAP00000027556	APOA1,HSPB1,APOC3,MSN,CALM2,MMP9	6.98e-09	1.81e-05	(2012) Vascular effects of estrogenic menopausal hormone therapy.
PMID	PMID.30297360	5	13	9913	9913.ENSBTAP00000015883,9913.ENSBTAP00000017497,9913.ENSBTAP00000023094,9913.ENSBTAP00000037577,9913.ENSBTAP00000052422	HSPB1,HSPA8,YBX1,GAPDH,HSPA5	7.29e-09	1.84e-05	(2019) Hsp70 Binds to the Androgen Receptor N-terminal Domain and Modulates the Receptor Function in Prostate Cancer Cells.
PMID	PMID.31315557	6	32	9913	9913.ENSBTAP00000014304,9913.ENSBTAP00000017497,9913.ENSBTAP00000032864,9913.ENSBTAP00000037577,9913.ENSBTAP00000052422,9913.ENSBTAP00000056062	MYL6,HSPA8,PGAM1,GAPDH,HSPA5,EEF1A1	8.26e-09	2.02e-05	(2019) Analysis of networks of host proteins in the early time points following HIV transduction.
PMID	PMID.29375273	5	14	9913	9913.ENSBTAP00000007442,9913.ENSBTAP00000017503,9913.ENSBTAP00000024572,9913.ENSBTAP00000037577,9913.ENSBTAP00000052422	YWHAE,MSN,VIM,GAPDH,HSPA5	9.86e-09	2.35e-05	(2018) Proteomic identification of moesin upon exposure to acrolein.
PMID	PMID.23933528	5	15	9913	9913.ENSBTAP00000013707,9913.ENSBTAP00000014304,9913.ENSBTAP00000026118,9913.ENSBTAP00000037577,9913.ENSBTAP00000041860	ARPC2,MYL6,LDHB,GAPDH,TXN	1.31e-08	3.04e-05	(2013) Lymphocyte mitochondria: toward identification of peripheral biomarkers in the progression of Alzheimer disease.
PMID	PMID.21839192	6	35	9913	9913.ENSBTAP00000002914,9913.ENSBTAP00000015883,9913.ENSBTAP00000017497,9913.ENSBTAP00000019411,9913.ENSBTAP00000041860,9913.ENSBTAP00000056062	APOA1,HSPB1,HSPA8,CALM2,TXN,EEF1A1	1.33e-08	3.04e-05	(2011) Mass spectrometry based proteomic studies on viruses and hosts--a review.
PMID	PMID.26416815	6	36	9913	9913.ENSBTAP00000013663,9913.ENSBTAP00000015883,9913.ENSBTAP00000024301,9913.ENSBTAP00000028602,9913.ENSBTAP00000037577,9913.ENSBTAP00000052422	EZR,HSPB1,ACTN1,CFL1,GAPDH,HSPA5	1.55e-08	3.42e-05	(2015) Proteomic changes of the porcine small intestine in response to chronic heat stress.
PMID	PMID.27049728	5	16	9913	9913.ENSBTAP00000013663,9913.ENSBTAP00000017503,9913.ENSBTAP00000019411,9913.ENSBTAP00000027556,9913.ENSBTAP00000037577	EZR,MSN,CALM2,MMP9,GAPDH	1.71e-08	3.69e-05	(2016) Na+H+ exchanger NHE1 regulation modulates metastatic potential and epithelial-mesenchymal transition of triple-negative breast cancer cells.
PMID	PMID.30011845	7	67	9913	9913.ENSBTAP00000008225,9913.ENSBTAP00000012837,9913.ENSBTAP00000014894,9913.ENSBTAP00000023309,9913.ENSBTAP00000024301,9913.ENSBTAP00000037577,9913.ENSBTAP00000056062	HSP90AA1,A1BG,ACTN4,FETUB,ACTN1,GAPDH,EEF1A1	1.77e-08	3.73e-05	(2018) A Liquid Chromatography with Tandem Mass Spectrometry-Based Proteomic Analysis of Cells Cultured in DMEM 10% FBS and Chemically Defined Medium Using Human Adipose-Derived Mesenchymal Stem Cells.
PMID	PMID.27104343	7	67	9913	9913.ENSBTAP00000002674,9913.ENSBTAP00000014894,9913.ENSBTAP00000015883,9913.ENSBTAP00000017497,9913.ENSBTAP00000019411,9913.ENSBTAP00000024094,9913.ENSBTAP00000041860	TAGLN2,ACTN4,HSPB1,HSPA8,CALM2,HMGB1,TXN	1.77e-08	3.73e-05	(2016) Proteomic Profile of Brucella abortus-Infected Bovine Chorioallantoic Membrane Explants.
PMID	PMID.17880706	6	38	9913	9913.ENSBTAP00000002914,9913.ENSBTAP00000009800,9913.ENSBTAP00000022375,9913.ENSBTAP00000037577,9913.ENSBTAP00000041860,9913.ENSBTAP00000056062	APOA1,CFB,FABP3,GAPDH,TXN,EEF1A1	2.07e-08	4.16e-05	(2007) Effect of starvation on global gene expression and proteolysis in rainbow trout (Oncorhynchus mykiss).
PMID	PMID.24019887	7	72	9913	9913.ENSBTAP00000002674,9913.ENSBTAP00000014894,9913.ENSBTAP00000024301,9913.ENSBTAP00000024572,9913.ENSBTAP00000028602,9913.ENSBTAP00000037577,9913.ENSBTAP00000056062	TAGLN2,ACTN4,ACTN1,VIM,CFL1,GAPDH,EEF1A1	2.81e-08	5.52e-05	(2013) Integrated analysis of global mRNA and protein expression data in HEK293 cells overexpressing PRL-1.
PMID	PMID.24809507	7	74	9913	9913.ENSBTAP00000002914,9913.ENSBTAP00000006383,9913.ENSBTAP00000014894,9913.ENSBTAP00000017497,9913.ENSBTAP00000024301,9913.ENSBTAP00000037577,9913.ENSBTAP00000052422	APOA1,PRDX6,ACTN4,HSPA8,ACTN1,GAPDH,HSPA5	3.35e-08	6.43e-05	(2014) Multi-faceted proteomic characterization of host protein complement of Rift Valley fever virus virions and identification of specific heat shock proteins, including HSP90, as important viral host factors.
PMID	PMID.26079945	5	19	9913	9913.ENSBTAP00000013663,9913.ENSBTAP00000013707,9913.ENSBTAP00000017503,9913.ENSBTAP00000037577,9913.ENSBTAP00000042244	EZR,ARPC2,MSN,GAPDH,EFHD2	3.55e-08	6.66e-05	(2015) Swiprosin-1 stimulates cancer invasion and metastasis by increasing the Rho family of GTPase signaling.
PMID	PMID.24599148	6	42	9913	9913.ENSBTAP00000006383,9913.ENSBTAP00000008132,9913.ENSBTAP00000024572,9913.ENSBTAP00000026118,9913.ENSBTAP00000037577,9913.ENSBTAP00000052422	PRDX6,ACTG1,VIM,LDHB,GAPDH,HSPA5	3.56e-08	6.66e-05	(2014) Modulation of neuronal proteome profile in response to Japanese encephalitis virus infection.
PMID	PMID.24142637	6	42	9913	9913.ENSBTAP00000004410,9913.ENSBTAP00000006383,9913.ENSBTAP00000015889,9913.ENSBTAP00000017497,9913.ENSBTAP00000026118,9913.ENSBTAP00000052422	ACTR3,PRDX6,SERPINB1,HSPA8,LDHB,HSPA5	3.56e-08	6.66e-05	(2013) Gastric autoantigenic proteins in Helicobacter pylori infection.
PMID	PMID.24331367	4	6	9913	9913.ENSBTAP00000002914,9913.ENSBTAP00000003414,9913.ENSBTAP00000015889,9913.ENSBTAP00000032864	APOA1,PGLYRP1,SERPINB1,PGAM1	4.82e-08	8.51e-05	(2015) Influence of pathogenic bacteria species present in the postpartum bovine uterus on proteome profiles.
PMID	PMID.18069890	4	6	9913	9913.ENSBTAP00000013663,9913.ENSBTAP00000017503,9913.ENSBTAP00000034568,9913.ENSBTAP00000037577	EZR,MSN,SLC9A3R1,GAPDH	4.82e-08	8.51e-05	(2007) Mechanism of inducible nitric oxide synthase exclusion from mycobacterial phagosomes.
PMID	PMID.23603808	5	21	9913	9913.ENSBTAP00000002914,9913.ENSBTAP00000012837,9913.ENSBTAP00000041860,9913.ENSBTAP00000052422,9913.ENSBTAP00000056062	APOA1,A1BG,TXN,HSPA5,EEF1A1	5.46e-08	9.26e-05	(2013) Impairment of proteostasis network in Down syndrome prior to the development of Alzheimer's disease neuropathology: redox proteomics analysis of human brain.
PMID	PMID.21765932	5	21	9913	9913.ENSBTAP00000013663,9913.ENSBTAP00000017503,9913.ENSBTAP00000019411,9913.ENSBTAP00000034568,9913.ENSBTAP00000037577	EZR,MSN,CALM2,SLC9A3R1,GAPDH	5.46e-08	9.26e-05	(2011) A novel role of protein tyrosine kinase2 in mediating chloride secretion in human airway epithelial cells.
PMID	PMID.29924966	6	46	9913	9913.ENSBTAP00000002055,9913.ENSBTAP00000004410,9913.ENSBTAP00000007028,9913.ENSBTAP00000013707,9913.ENSBTAP00000017497,9913.ENSBTAP00000052422	CALM1,ACTR3,ARPC3,ARPC2,HSPA8,HSPA5	5.83e-08	9.52e-05	(2018) A Proteomic Variant Approach (ProVarA) for Personalized Medicine of Inherited and Somatic Disease.
PMID	PMID.23946791	6	46	9913	9913.ENSBTAP00000008132,9913.ENSBTAP00000015883,9913.ENSBTAP00000017497,9913.ENSBTAP00000028602,9913.ENSBTAP00000032864,9913.ENSBTAP00000037577	ACTG1,HSPB1,HSPA8,CFL1,PGAM1,GAPDH	5.83e-08	9.52e-05	(2013) Proteomic analysis of protein expression profiles during hyperthermia-induced apoptosis in Tca8113 cells.
PMID	PMID.31620119	7	82	9913	9913.ENSBTAP00000008225,9913.ENSBTAP00000017497,9913.ENSBTAP00000024572,9913.ENSBTAP00000032779,9913.ENSBTAP00000037577,9913.ENSBTAP00000052422,9913.ENSBTAP00000056062	HSP90AA1,HSPA8,VIM,YWHAQ,GAPDH,HSPA5,EEF1A1	6.48e-08	0.0001	(2019) Interactome of the Autoimmune Risk Protein ANKRD55.
PMID	PMID.30354243	5	22	9913	9913.ENSBTAP00000008132,9913.ENSBTAP00000008225,9913.ENSBTAP00000014894,9913.ENSBTAP00000026119,9913.ENSBTAP00000037577	ACTG1,HSP90AA1,ACTN4,VASP,GAPDH	6.68e-08	0.0001	(2018) LRP1 (Low-Density Lipoprotein Receptor-Related Protein 1) Regulates Smooth Muscle Contractility by Modulating Ca2+ Signaling and Expression of Cytoskeleton-Related Proteins.
PMID	PMID.28431525	5	22	9913	9913.ENSBTAP00000015883,9913.ENSBTAP00000017497,9913.ENSBTAP00000032864,9913.ENSBTAP00000037577,9913.ENSBTAP00000052422	HSPB1,HSPA8,PGAM1,GAPDH,HSPA5	6.68e-08	0.0001	(2017) Membrane-enriched proteome changes and prion protein expression during neural differentiation and in neuroblastoma cells.
PMID	PMID.26154623	5	22	9913	9913.ENSBTAP00000017497,9913.ENSBTAP00000017503,9913.ENSBTAP00000028602,9913.ENSBTAP00000037577,9913.ENSBTAP00000056062	HSPA8,MSN,CFL1,GAPDH,EEF1A1	6.68e-08	0.0001	(2015) Size-exclusion chromatography as a stand-alone methodology identifies novel markers in mass spectrometry analyses of plasma-derived vesicles from healthy individuals.
PMID	PMID.31382537	6	49	9913	9913.ENSBTAP00000006465,9913.ENSBTAP00000015883,9913.ENSBTAP00000024094,9913.ENSBTAP00000026118,9913.ENSBTAP00000027556,9913.ENSBTAP00000028602	PFN1,HSPB1,HMGB1,LDHB,MMP9,CFL1	8.22e-08	0.00011	(2019) An Insight into the Proteome of Uveal Melanoma-Derived Ectosomes Reveals the Presence of Potentially Useful Biomarkers.
PMID	PMID.31293364	6	48	9913	9913.ENSBTAP00000017497,9913.ENSBTAP00000024572,9913.ENSBTAP00000032779,9913.ENSBTAP00000037577,9913.ENSBTAP00000052422,9913.ENSBTAP00000056062	HSPA8,VIM,YWHAQ,GAPDH,HSPA5,EEF1A1	7.35e-08	0.00011	(2019) Proteomic characterization of bovine granulosa cells in dominant and subordinate follicles.
PMID	PMID.27066527	5	23	9913	9913.ENSBTAP00000006383,9913.ENSBTAP00000015883,9913.ENSBTAP00000017497,9913.ENSBTAP00000026118,9913.ENSBTAP00000037577	PRDX6,HSPB1,HSPA8,LDHB,GAPDH	8.1e-08	0.00011	(2016) Expression Marker-Based Strategy to Improve Beef Quality.
PMID	PMID.23268687	4	7	9913	9913.ENSBTAP00000002914,9913.ENSBTAP00000007014,9913.ENSBTAP00000019538,9913.ENSBTAP00000037577	APOA1,MB,PAEP,GAPDH	7.56e-08	0.00011	(2013) In-source fragmentation and the sources of partially tryptic peptides in shotgun proteomics.
PMID	PMID.21912615	4	7	9913	9913.ENSBTAP00000003930,9913.ENSBTAP00000026747,9913.ENSBTAP00000034497,9913.ENSBTAP00000037577	CAMP,CATHL4,CATHL2,GAPDH	7.56e-08	0.00011	(2011) Ancient antimicrobial peptides kill antibiotic-resistant pathogens: Australian mammals provide new options.
PMID	PMID.30353022	6	51	9913	9913.ENSBTAP00000013663,9913.ENSBTAP00000017503,9913.ENSBTAP00000024301,9913.ENSBTAP00000027556,9913.ENSBTAP00000028602,9913.ENSBTAP00000037577	EZR,MSN,ACTN1,MMP9,CFL1,GAPDH	1.02e-07	0.00014	(2018) Cortactin and fascin-1 regulate extracellular vesicle release by controlling endosomal trafficking or invadopodia formation and function.
PMID	PMID.31492812	6	52	9913	9913.ENSBTAP00000006383,9913.ENSBTAP00000015883,9913.ENSBTAP00000022774,9913.ENSBTAP00000024572,9913.ENSBTAP00000029271,9913.ENSBTAP00000037577	PRDX6,HSPB1,CTSS,VIM,NPC2,GAPDH	1.14e-07	0.00015	(2019) RNA editing alterations define manifestation of prion diseases.
PMID	PMID.28465586	5	25	9913	9913.ENSBTAP00000017497,9913.ENSBTAP00000017503,9913.ENSBTAP00000019411,9913.ENSBTAP00000024301,9913.ENSBTAP00000052422	HSPA8,MSN,CALM2,ACTN1,HSPA5	1.17e-07	0.00015	(2017) Oxidation of protein-bound methionine in Photofrin-photodynamic therapy-treated human tumor cells explored by methionine-containing peptide enrichment and quantitative proteomics approach.
PMID	PMID.28333953	4	8	9913	9913.ENSBTAP00000008132,9913.ENSBTAP00000008225,9913.ENSBTAP00000013663,9913.ENSBTAP00000037577	ACTG1,HSP90AA1,EZR,GAPDH	1.13e-07	0.00015	(2017) Involvement of Beta- and Gamma-actin isoforms in actin cytoskeleton organization and migration abilities of bleb-forming human colon cancer cells.
PMID	PMID.26616950	5	25	9913	9913.ENSBTAP00000016986,9913.ENSBTAP00000017854,9913.ENSBTAP00000019538,9913.ENSBTAP00000023750,9913.ENSBTAP00000042121	LPO,GLYCAM1,PAEP,CD36,FGFBP1	1.17e-07	0.00015	(2016) Peptidomic analysis reveals proteolytic activity of kefir microorganisms on bovine milk proteins.
PMID	PMID.23437200	5	25	9913	9913.ENSBTAP00000006383,9913.ENSBTAP00000017497,9913.ENSBTAP00000019411,9913.ENSBTAP00000037577,9913.ENSBTAP00000052422	PRDX6,HSPA8,CALM2,GAPDH,HSPA5	1.17e-07	0.00015	(2013) Identification of cellular calcium binding protein calmodulin as a regulator of rotavirus A infection during comparative proteomic study.
PMID	PMID.21356339	6	52	9913	9913.ENSBTAP00000002674,9913.ENSBTAP00000007429,9913.ENSBTAP00000013663,9913.ENSBTAP00000017503,9913.ENSBTAP00000032864,9913.ENSBTAP00000037577	TAGLN2,TMSB10,EZR,MSN,PGAM1,GAPDH	1.14e-07	0.00015	(2011) Regulation of gene expression and subcellular protein distribution in MLO-Y4 osteocytic cells by lysophosphatidic acid: Relevance to dendrite outgrowth.
PMID	PMID.20816848	5	25	9913	9913.ENSBTAP00000006383,9913.ENSBTAP00000006465,9913.ENSBTAP00000015883,9913.ENSBTAP00000024572,9913.ENSBTAP00000037577	PRDX6,PFN1,HSPB1,VIM,GAPDH	1.17e-07	0.00015	(2011) Characterization and detection of cellular and proteomic alterations in stable stathmin-overexpressing, taxol-resistant BT549 breast cancer cells using offgel IEFPAGE difference gel electrophoresis.
PMID	PMID.27288264	5	26	9913	9913.ENSBTAP00000006383,9913.ENSBTAP00000008225,9913.ENSBTAP00000014894,9913.ENSBTAP00000017497,9913.ENSBTAP00000024301	PRDX6,HSP90AA1,ACTN4,HSPA8,ACTN1	1.39e-07	0.00017	(2016) Unbiased analysis of senescence associated secretory phenotype (SASP) to identify common components following different genotoxic stresses.
PMID	PMID.28203238	4	9	9913	9913.ENSBTAP00000003930,9913.ENSBTAP00000026747,9913.ENSBTAP00000034497,9913.ENSBTAP00000034498	CAMP,CATHL4,CATHL2,CATHL3	1.63e-07	0.00019	(2017) Differential Ability of Bovine Antimicrobial Cathelicidins to Mediate Nucleic Acid Sensing by Epithelial Cells.
PMID	PMID.27586352	4	9	9913	9913.ENSBTAP00000006465,9913.ENSBTAP00000007014,9913.ENSBTAP00000019538,9913.ENSBTAP00000026119	PFN1,MB,PAEP,VASP	1.63e-07	0.00019	(2016) Structural insights into the IgE mediated responses induced by the allergens Hev b 8 and Zea m 12 in their dimeric forms.
PMID	PMID.26871690	6	56	9913	9913.ENSBTAP00000007028,9913.ENSBTAP00000008225,9913.ENSBTAP00000017497,9913.ENSBTAP00000024301,9913.ENSBTAP00000024572,9913.ENSBTAP00000052422	ARPC3,HSP90AA1,HSPA8,ACTN1,VIM,HSPA5	1.7e-07	0.00019	(2016) Effect of Dietary Restriction and Subsequent Re-Alimentation on the Transcriptional Profile of Bovine Skeletal Muscle.
PMID	PMID.24294828	5	27	9913	9913.ENSBTAP00000013663,9913.ENSBTAP00000017503,9913.ENSBTAP00000019411,9913.ENSBTAP00000034568,9913.ENSBTAP00000041860	EZR,MSN,CALM2,SLC9A3R1,TXN	1.64e-07	0.00019	(2014) Conserved sequence repeats of IQGAP1 mediate binding to Ezrin.
PMID	PMID.23717685	5	27	9913	9913.ENSBTAP00000002674,9913.ENSBTAP00000017503,9913.ENSBTAP00000024572,9913.ENSBTAP00000027556,9913.ENSBTAP00000037577	TAGLN2,MSN,VIM,MMP9,GAPDH	1.64e-07	0.00019	(2013) Variable metastatic potentials correlate with differential plectin and vimentin expression in syngeneic androgen independent prostate cancer cells.
PMID	PMID.20537126	4	9	9913	9913.ENSBTAP00000015883,9913.ENSBTAP00000017497,9913.ENSBTAP00000037577,9913.ENSBTAP00000052422	HSPB1,HSPA8,GAPDH,HSPA5	1.63e-07	0.00019	(2010) Epigallocatechin-3-gallate suppresses the expression of HSP70 and HSP90 and exhibits anti-tumor activity in vitro and in vivo.
PMID	PMID.18946540	5	27	9913	9913.ENSBTAP00000006465,9913.ENSBTAP00000013663,9913.ENSBTAP00000017503,9913.ENSBTAP00000019411,9913.ENSBTAP00000026119	PFN1,EZR,MSN,CALM2,VASP	1.64e-07	0.00019	(2008) GABA(A) Receptor Dynamics and Constructing GABAergic Synapses.
PMID	PMID.24205016	6	57	9913	9913.ENSBTAP00000006465,9913.ENSBTAP00000013663,9913.ENSBTAP00000015883,9913.ENSBTAP00000017503,9913.ENSBTAP00000028602,9913.ENSBTAP00000052422	PFN1,EZR,HSPB1,MSN,CFL1,HSPA5	1.88e-07	0.0002	(2013) Proteomic changes during B cell maturation: 2D-DIGE approach.
PMID	PMID.23550723	5	28	9913	9913.ENSBTAP00000002914,9913.ENSBTAP00000003930,9913.ENSBTAP00000023309,9913.ENSBTAP00000027556,9913.ENSBTAP00000034498	APOA1,CAMP,FETUB,MMP9,CATHL3	1.93e-07	0.00021	(2013) Proteomic analysis of human bronchoalveolar lavage fluid after subsgemental exposure.
PMID	PMID.32094322	4	10	9913	9913.ENSBTAP00000013663,9913.ENSBTAP00000017503,9913.ENSBTAP00000037577,9913.ENSBTAP00000052422	EZR,MSN,GAPDH,HSPA5	2.27e-07	0.00024	(2020) Interaction of calcium binding protein S100A16 with myosin-9 promotes cytoskeleton reorganization in renal tubulointerstitial fibrosis.
PMID	PMID.31905654	5	29	9913	9913.ENSBTAP00000008225,9913.ENSBTAP00000015883,9913.ENSBTAP00000017497,9913.ENSBTAP00000024107,9913.ENSBTAP00000052422	HSP90AA1,HSPB1,HSPA8,PEBP1,HSPA5	2.25e-07	0.00024	(2019) Composing the Early Embryonic Microenvironment: Physiology and Regulation of Oviductal Secretions.
PMID	PMID.28364518	4	10	9913	9913.ENSBTAP00000013663,9913.ENSBTAP00000015883,9913.ENSBTAP00000017503,9913.ENSBTAP00000037577	EZR,HSPB1,MSN,GAPDH	2.27e-07	0.00024	(2017) Interaction Between Ezrin and Cortactin in Promoting Epithelial to Mesenchymal Transition in Breast Cancer Cells.
PMID	PMID.22916271	5	29	9913	9913.ENSBTAP00000008132,9913.ENSBTAP00000015883,9913.ENSBTAP00000024572,9913.ENSBTAP00000037577,9913.ENSBTAP00000052422	ACTG1,HSPB1,VIM,GAPDH,HSPA5	2.25e-07	0.00024	(2012) Human mesenchymal stem cell expression program upon extended ex-vivo cultivation, as revealed by 2-DE-based quantitative proteomics.
PMID	PMID.22252018	4	10	9913	9913.ENSBTAP00000013663,9913.ENSBTAP00000019411,9913.ENSBTAP00000034568,9913.ENSBTAP00000037577	EZR,CALM2,SLC9A3R1,GAPDH	2.27e-07	0.00024	(2012) Plasma membrane calcium pump (PMCA) isoform 4 is targeted to the apical membrane by the w-splice insert from PMCA2.
PMID	PMID.21892748	5	29	9913	9913.ENSBTAP00000002914,9913.ENSBTAP00000003414,9913.ENSBTAP00000016986,9913.ENSBTAP00000017854,9913.ENSBTAP00000019538	APOA1,PGLYRP1,LPO,GLYCAM1,PAEP	2.25e-07	0.00024	(2011) Proteomic analyses of host and pathogen responses during bovine mastitis.
PMID	PMID.19940036	5	30	9913	9913.ENSBTAP00000013663,9913.ENSBTAP00000017503,9913.ENSBTAP00000019411,9913.ENSBTAP00000034568,9913.ENSBTAP00000037577	EZR,MSN,CALM2,SLC9A3R1,GAPDH	2.62e-07	0.00026	(2010) CLC-5 and KIF3B interact to facilitate CLC-5 plasma membrane expression, endocytosis, and microtubular transport: relevance to pathophysiology of Dent's disease.
PMID	PMID.31069026	5	31	9913	9913.ENSBTAP00000007442,9913.ENSBTAP00000013663,9913.ENSBTAP00000017497,9913.ENSBTAP00000017503,9913.ENSBTAP00000037577	YWHAE,EZR,HSPA8,MSN,GAPDH	3.03e-07	0.0003	(2019) Proteomic characterisation of leech microglia extracellular vesicles (EVs): comparison between differential ultracentrifugation and Optiprep(TM) density gradient isolation.
PMID	PMID.30805011	7	105	9913	9913.ENSBTAP00000008132,9913.ENSBTAP00000008225,9913.ENSBTAP00000015277,9913.ENSBTAP00000029271,9913.ENSBTAP00000032864,9913.ENSBTAP00000037577,9913.ENSBTAP00000052422	ACTG1,HSP90AA1,PYGL,NPC2,PGAM1,GAPDH,HSPA5	3.17e-07	0.0003	(2019) A Liquid Chromatography with Tandem Mass Spectrometry-Based Proteomic Analysis of Primary Cultured Cells and Subcultured Cells Using Mouse Adipose-Derived Mesenchymal Stem Cells.
PMID	PMID.30588744	4	11	9913	9913.ENSBTAP00000023094,9913.ENSBTAP00000024572,9913.ENSBTAP00000027556,9913.ENSBTAP00000037577	YBX1,VIM,MMP9,GAPDH	3.09e-07	0.0003	(2019) Long non-coding RNA LUCAT1 promotes tumourigenesis by inhibiting ANXA2 phosphorylation in hepatocellular carcinoma.
PMID	PMID.30224724	4	11	9913	9913.ENSBTAP00000007442,9913.ENSBTAP00000013663,9913.ENSBTAP00000017503,9913.ENSBTAP00000032779	YWHAE,EZR,MSN,YWHAQ	3.09e-07	0.0003	(2018) 14-3-3 proteins activate Pseudomonas exotoxins-S and -T by chaperoning a hydrophobic surface.
PMID	PMID.29743493	4	11	9913	9913.ENSBTAP00000013663,9913.ENSBTAP00000017503,9913.ENSBTAP00000027556,9913.ENSBTAP00000037577	EZR,MSN,MMP9,GAPDH	3.09e-07	0.0003	(2018) The Kindlin-2 regulation of epithelial-to-mesenchymal transition in breast cancer metastasis is mediated through miR-200b.
PMID	PMID.27884183	8	159	9913	9913.ENSBTAP00000008225,9913.ENSBTAP00000017497,9913.ENSBTAP00000017854,9913.ENSBTAP00000019538,9913.ENSBTAP00000032864,9913.ENSBTAP00000037577,9913.ENSBTAP00000052422,9913.ENSBTAP00000056062	HSP90AA1,HSPA8,GLYCAM1,PAEP,PGAM1,GAPDH,HSPA5,EEF1A1	3.38e-07	0.0003	(2016) RNA-Sequencing for profiling goat milk transcriptome in colostrum and mature milk.
PMID	PMID.27627652	4	11	9913	9913.ENSBTAP00000013663,9913.ENSBTAP00000017503,9913.ENSBTAP00000028602,9913.ENSBTAP00000037577	EZR,MSN,CFL1,GAPDH	3.09e-07	0.0003	(2016) Wdr1-Dependent Actin Reorganization in Platelet Activation.
PMID	PMID.25840418	5	31	9913	9913.ENSBTAP00000004410,9913.ENSBTAP00000013663,9913.ENSBTAP00000013707,9913.ENSBTAP00000017503,9913.ENSBTAP00000024301	ACTR3,EZR,ARPC2,MSN,ACTN1	3.03e-07	0.0003	(2015) NGF-induced TrkACD44 association is involved in tumor aggressiveness and resistance to lestaurtinib.
PMID	PMID.19088451	4	11	9913	9913.ENSBTAP00000013663,9913.ENSBTAP00000014894,9913.ENSBTAP00000017503,9913.ENSBTAP00000034568	EZR,ACTN4,MSN,SLC9A3R1	3.09e-07	0.0003	(2008) Elevated intracellular calcium stimulates NHE3 activity by an IKEPP (NHERF4) dependent mechanism.
PMID	PMID.27187379	5	32	9913	9913.ENSBTAP00000002914,9913.ENSBTAP00000015883,9913.ENSBTAP00000015889,9913.ENSBTAP00000024572,9913.ENSBTAP00000051462	APOA1,HSPB1,SERPINB1,VIM,CORO1A	3.49e-07	0.00031	(2016) Advances of Proteomic Sciences in Dentistry.
PMID	PMID.25693162	5	32	9913	9913.ENSBTAP00000009800,9913.ENSBTAP00000012837,9913.ENSBTAP00000017854,9913.ENSBTAP00000019538,9913.ENSBTAP00000027793	CFB,A1BG,GLYCAM1,PAEP,SERPINF2	3.49e-07	0.00031	(2015) Bovine milk proteome in the first 9 days: protein interactions in maturation of the immune and digestive system of the newborn.
Pfam	PF08726	4	10	9913	9913.ENSBTAP00000002055,9913.ENSBTAP00000014894,9913.ENSBTAP00000019411,9913.ENSBTAP00000024301	CALM1,ACTN4,CALM2,ACTN1	2.27e-07	2.32e-05	Ca2+ insensitive EF hand
Pfam	PF00666	4	14	9913	9913.ENSBTAP00000003930,9913.ENSBTAP00000026747,9913.ENSBTAP00000034497,9913.ENSBTAP00000034498	CAMP,CATHL4,CATHL2,CATHL3	6.86e-07	3.5e-05	Cathelicidin
Pfam	PF13405	4	59	9913	9913.ENSBTAP00000002055,9913.ENSBTAP00000014304,9913.ENSBTAP00000019411,9913.ENSBTAP00000042244	CALM1,MYL6,CALM2,EFHD2	0.00012	0.004	EF-hand domain
Pfam	PF00769	2	4	9913	9913.ENSBTAP00000013663,9913.ENSBTAP00000017503	EZR,MSN	0.00023	0.0059	Ezrin/radixin/moesin family
Pfam	PF14658	2	5	9913	9913.ENSBTAP00000002055,9913.ENSBTAP00000019411	CALM1,CALM2	0.00033	0.0066	EF-hand domain
Pfam	PF08534	2	6	9913	9913.ENSBTAP00000006383,9913.ENSBTAP00000011403	PRDX6,PRDX5	0.00043	0.0074	Redoxin
Pfam	PF00244	2	9	9913	9913.ENSBTAP00000007442,9913.ENSBTAP00000032779	YWHAE,YWHAQ	0.00084	0.0123	14-3-3 protein
Pfam	PF00012	2	12	9913	9913.ENSBTAP00000017497,9913.ENSBTAP00000052422	HSPA8,HSPA5	0.0014	0.0176	Hsp70 protein
Pfam	PF00578	2	14	9913	9913.ENSBTAP00000006383,9913.ENSBTAP00000011403	PRDX6,PRDX5	0.0018	0.0206	AhpC/TSA family
Pfam	PF12763	2	15	9913	9913.ENSBTAP00000002055,9913.ENSBTAP00000019411	CALM1,CALM2	0.0021	0.0209	Cytoskeletal-regulatory complex EF hand
Pfam	PF00307	3	66	9913	9913.ENSBTAP00000002674,9913.ENSBTAP00000014894,9913.ENSBTAP00000024301	TAGLN2,ACTN4,ACTN1	0.0026	0.0245	Calponin homology (CH) domain
Pfam	PF00031	2	19	9913	9913.ENSBTAP00000023309,9913.ENSBTAP00000034497	FETUB,CATHL2	0.0031	0.0267	Cystatin domain
Pfam	PF00435	2	22	9913	9913.ENSBTAP00000014894,9913.ENSBTAP00000024301	ACTN4,ACTN1	0.0041	0.0321	Spectrin repeat
Pfam	PF09379	2	23	9913	9913.ENSBTAP00000013663,9913.ENSBTAP00000017503	EZR,MSN	0.0044	0.0323	FERM N-terminal domain
Pfam	PF09380	2	25	9913	9913.ENSBTAP00000013663,9913.ENSBTAP00000017503	EZR,MSN	0.0052	0.0351	FERM C-terminal PH-like domain
Pfam	PF00022	2	27	9913	9913.ENSBTAP00000004410,9913.ENSBTAP00000008132	ACTR3,ACTG1	0.0059	0.0379	Actin
Pfam	PF13499	3	92	9913	9913.ENSBTAP00000002055,9913.ENSBTAP00000019411,9913.ENSBTAP00000042244	CALM1,CALM2,EFHD2	0.0065	0.0389	EF-hand domain pair
Pfam	PF11971	2	29	9913	9913.ENSBTAP00000014894,9913.ENSBTAP00000024301	ACTN4,ACTN1	0.0068	0.0389	CAMSAP CH domain
Pfam	PF00386	2	31	9913	9913.ENSBTAP00000024695,9913.ENSBTAP00000037834	MGC137211,MGC137014	0.0076	0.041	C1q domain
Process	GO.0065007	55	2886	9913	9913.ENSBTAP00000002914,9913.ENSBTAP00000003414,9913.ENSBTAP00000004410,9913.ENSBTAP00000006189,9913.ENSBTAP00000006383,9913.ENSBTAP00000006465,9913.ENSBTAP00000007014,9913.ENSBTAP00000007028,9913.ENSBTAP00000007442,9913.ENSBTAP00000008225,9913.ENSBTAP00000008386,9913.ENSBTAP00000008609,9913.ENSBTAP00000009800,9913.ENSBTAP00000011403,9913.ENSBTAP00000012599,9913.ENSBTAP00000013663,9913.ENSBTAP000…	APOA1,PGLYRP1,ACTR3,RETN,PRDX6,PFN1,MB,ARPC3,YWHAE,HSP90AA1,GPI,HDGF,CFB,PRDX5,SH3BGRL3,EZR,ARPC2,SPADH1,ACTN4,PYGL,HSPB1,SERPINB1,APOC3,HRSP12,HSPA8,MSN,SDC2,CALM2,LGALS1,HMGB2,CRIPT,FABP3,CTSS,YBX1,FETUB,CD36,HMGB1,PEBP1,ACTN1,VIM,VASP,SERPINF2,CFL1,NPC2,YWHAQ,PGAM1,SLC9A3R1,GAPDH,ZBED8,TXN,FGFBP1,CAPZA1,C2,CORO1A,HSPA5	6.9e-28	1.34e-24	biological regulation
Process	GO.0065008	36	918	9913	9913.ENSBTAP00000002914,9913.ENSBTAP00000004410,9913.ENSBTAP00000006383,9913.ENSBTAP00000006465,9913.ENSBTAP00000007014,9913.ENSBTAP00000007028,9913.ENSBTAP00000007442,9913.ENSBTAP00000008225,9913.ENSBTAP00000008386,9913.ENSBTAP00000011403,9913.ENSBTAP00000012599,9913.ENSBTAP00000013663,9913.ENSBTAP00000013707,9913.ENSBTAP00000015277,9913.ENSBTAP00000016453,9913.ENSBTAP00000017497,9913.ENSBTAP000…	APOA1,ACTR3,PRDX6,PFN1,MB,ARPC3,YWHAE,HSP90AA1,GPI,PRDX5,SH3BGRL3,EZR,ARPC2,PYGL,APOC3,HSPA8,MSN,CALM2,HMGB2,CRIPT,FABP3,YBX1,CD36,HMGB1,ACTN1,VIM,VASP,SERPINF2,CFL1,NPC2,SLC9A3R1,GAPDH,TXN,CAPZA1,CORO1A,HSPA5	1.21e-26	1.17e-23	regulation of biological quality
Process	GO.0050789	52	2637	9913	9913.ENSBTAP00000002914,9913.ENSBTAP00000003414,9913.ENSBTAP00000004410,9913.ENSBTAP00000006189,9913.ENSBTAP00000006383,9913.ENSBTAP00000006465,9913.ENSBTAP00000007028,9913.ENSBTAP00000007442,9913.ENSBTAP00000008225,9913.ENSBTAP00000008386,9913.ENSBTAP00000008609,9913.ENSBTAP00000009800,9913.ENSBTAP00000011403,9913.ENSBTAP00000012599,9913.ENSBTAP00000013663,9913.ENSBTAP00000013707,9913.ENSBTAP000…	APOA1,PGLYRP1,ACTR3,RETN,PRDX6,PFN1,ARPC3,YWHAE,HSP90AA1,GPI,HDGF,CFB,PRDX5,SH3BGRL3,EZR,ARPC2,SPADH1,ACTN4,HSPB1,SERPINB1,APOC3,HRSP12,HSPA8,MSN,SDC2,CALM2,LGALS1,HMGB2,CRIPT,FABP3,CTSS,YBX1,FETUB,CD36,HMGB1,PEBP1,ACTN1,VIM,VASP,SERPINF2,CFL1,YWHAQ,PGAM1,SLC9A3R1,GAPDH,ZBED8,TXN,FGFBP1,CAPZA1,C2,CORO1A,HSPA5	1.58e-26	1.17e-23	regulation of biological process
Process	GO.0050794	49	2441	9913	9913.ENSBTAP00000002914,9913.ENSBTAP00000003414,9913.ENSBTAP00000004410,9913.ENSBTAP00000006189,9913.ENSBTAP00000006383,9913.ENSBTAP00000006465,9913.ENSBTAP00000007028,9913.ENSBTAP00000007442,9913.ENSBTAP00000008225,9913.ENSBTAP00000008386,9913.ENSBTAP00000008609,9913.ENSBTAP00000011403,9913.ENSBTAP00000012599,9913.ENSBTAP00000013663,9913.ENSBTAP00000013707,9913.ENSBTAP00000014297,9913.ENSBTAP000…	APOA1,PGLYRP1,ACTR3,RETN,PRDX6,PFN1,ARPC3,YWHAE,HSP90AA1,GPI,HDGF,PRDX5,SH3BGRL3,EZR,ARPC2,SPADH1,ACTN4,HSPB1,SERPINB1,APOC3,HRSP12,HSPA8,MSN,SDC2,CALM2,LGALS1,HMGB2,CRIPT,FABP3,YBX1,FETUB,CD36,HMGB1,PEBP1,ACTN1,VIM,VASP,SERPINF2,CFL1,YWHAQ,PGAM1,SLC9A3R1,GAPDH,ZBED8,TXN,FGFBP1,CAPZA1,CORO1A,HSPA5	7.06e-25	3.42e-22	regulation of cellular process
Process	GO.0097435	16	118	9913	9913.ENSBTAP00000004410,9913.ENSBTAP00000007028,9913.ENSBTAP00000007429,9913.ENSBTAP00000008132,9913.ENSBTAP00000013663,9913.ENSBTAP00000013707,9913.ENSBTAP00000014894,9913.ENSBTAP00000020872,9913.ENSBTAP00000023750,9913.ENSBTAP00000024301,9913.ENSBTAP00000024572,9913.ENSBTAP00000026119,9913.ENSBTAP00000027793,9913.ENSBTAP00000028602,9913.ENSBTAP00000051138,9913.ENSBTAP00000051462	ACTR3,ARPC3,TMSB10,ACTG1,EZR,ARPC2,ACTN4,CRIPT,CD36,ACTN1,VIM,VASP,SERPINF2,CFL1,MYOZ1,CORO1A	1.16e-19	4.51e-17	supramolecular fiber organization
Process	GO.0048518	32	1266	9913	9913.ENSBTAP00000002914,9913.ENSBTAP00000003414,9913.ENSBTAP00000004410,9913.ENSBTAP00000006189,9913.ENSBTAP00000006383,9913.ENSBTAP00000006465,9913.ENSBTAP00000007028,9913.ENSBTAP00000007442,9913.ENSBTAP00000008225,9913.ENSBTAP00000009800,9913.ENSBTAP00000013663,9913.ENSBTAP00000013707,9913.ENSBTAP00000014894,9913.ENSBTAP00000017497,9913.ENSBTAP00000017503,9913.ENSBTAP00000019411,9913.ENSBTAP000…	APOA1,PGLYRP1,ACTR3,RETN,PRDX6,PFN1,ARPC3,YWHAE,HSP90AA1,CFB,EZR,ARPC2,ACTN4,HSPA8,MSN,CALM2,LGALS1,HMGB2,CTSS,YBX1,CD36,HMGB1,ACTN1,VIM,VASP,SERPINF2,CFL1,SLC9A3R1,FGFBP1,C2,CORO1A,HSPA5	6.44e-18	2.08e-15	positive regulation of biological process
Process	GO.0009987	52	4131	9913	9913.ENSBTAP00000002674,9913.ENSBTAP00000002914,9913.ENSBTAP00000003414,9913.ENSBTAP00000004410,9913.ENSBTAP00000006383,9913.ENSBTAP00000006465,9913.ENSBTAP00000007014,9913.ENSBTAP00000007028,9913.ENSBTAP00000007429,9913.ENSBTAP00000007442,9913.ENSBTAP00000008132,9913.ENSBTAP00000008225,9913.ENSBTAP00000008386,9913.ENSBTAP00000008609,9913.ENSBTAP00000011403,9913.ENSBTAP00000012599,9913.ENSBTAP000…	TAGLN2,APOA1,PGLYRP1,ACTR3,PRDX6,PFN1,MB,ARPC3,TMSB10,YWHAE,ACTG1,HSP90AA1,GPI,HDGF,PRDX5,SH3BGRL3,EZR,ARPC2,ACTN4,PYGL,HSPB1,APOC3,HRSP12,LPO,HSPA8,MSN,SDC2,CALM2,LGALS1,HMGB2,CRIPT,USO1,CTSS,YBX1,FETUB,CD36,HMGB1,ACTN1,VIM,LDHB,VASP,MMP9,SERPINF2,CFL1,PGAM1,SLC9A3R1,GAPDH,TXN,CAPZA1,MYOZ1,CORO1A,HSPA5	1.54e-17	4.27e-15	cellular process
Process	GO.0030036	14	113	9913	9913.ENSBTAP00000004410,9913.ENSBTAP00000006465,9913.ENSBTAP00000007028,9913.ENSBTAP00000007429,9913.ENSBTAP00000008132,9913.ENSBTAP00000013663,9913.ENSBTAP00000013707,9913.ENSBTAP00000014894,9913.ENSBTAP00000024301,9913.ENSBTAP00000026119,9913.ENSBTAP00000028602,9913.ENSBTAP00000034568,9913.ENSBTAP00000051138,9913.ENSBTAP00000051462	ACTR3,PFN1,ARPC3,TMSB10,ACTG1,EZR,ARPC2,ACTN4,ACTN1,VASP,CFL1,SLC9A3R1,MYOZ1,CORO1A	8.38e-17	2.03e-14	actin cytoskeleton organization
Process	GO.0051128	22	516	9913	9913.ENSBTAP00000002914,9913.ENSBTAP00000004410,9913.ENSBTAP00000006465,9913.ENSBTAP00000007028,9913.ENSBTAP00000008225,9913.ENSBTAP00000013663,9913.ENSBTAP00000013707,9913.ENSBTAP00000014894,9913.ENSBTAP00000016453,9913.ENSBTAP00000017497,9913.ENSBTAP00000017503,9913.ENSBTAP00000019090,9913.ENSBTAP00000020872,9913.ENSBTAP00000023750,9913.ENSBTAP00000024094,9913.ENSBTAP00000024572,9913.ENSBTAP000…	APOA1,ACTR3,PFN1,ARPC3,HSP90AA1,EZR,ARPC2,ACTN4,APOC3,HSPA8,MSN,SDC2,CRIPT,CD36,HMGB1,VIM,VASP,SERPINF2,CFL1,SLC9A3R1,CAPZA1,CORO1A	1.1e-16	2.37e-14	regulation of cellular component organization
Process	GO.0080090	31	1357	9913	9913.ENSBTAP00000002914,9913.ENSBTAP00000006189,9913.ENSBTAP00000006383,9913.ENSBTAP00000007442,9913.ENSBTAP00000008225,9913.ENSBTAP00000008609,9913.ENSBTAP00000011403,9913.ENSBTAP00000013663,9913.ENSBTAP00000014894,9913.ENSBTAP00000015883,9913.ENSBTAP00000015889,9913.ENSBTAP00000016453,9913.ENSBTAP00000016718,9913.ENSBTAP00000017497,9913.ENSBTAP00000017503,9913.ENSBTAP00000020096,9913.ENSBTAP000…	APOA1,RETN,PRDX6,YWHAE,HSP90AA1,HDGF,PRDX5,EZR,ACTN4,HSPB1,SERPINB1,APOC3,HRSP12,HSPA8,MSN,HMGB2,FABP3,YBX1,FETUB,CD36,HMGB1,PEBP1,ACTN1,VIM,SERPINF2,YWHAQ,PGAM1,SLC9A3R1,GAPDH,ZBED8,TXN	4.07e-16	7.17e-14	regulation of primary metabolic process
Process	GO.0007010	17	255	9913	9913.ENSBTAP00000004410,9913.ENSBTAP00000006465,9913.ENSBTAP00000007028,9913.ENSBTAP00000007429,9913.ENSBTAP00000008132,9913.ENSBTAP00000013663,9913.ENSBTAP00000013707,9913.ENSBTAP00000014894,9913.ENSBTAP00000020872,9913.ENSBTAP00000024301,9913.ENSBTAP00000024572,9913.ENSBTAP00000026119,9913.ENSBTAP00000028602,9913.ENSBTAP00000034568,9913.ENSBTAP00000037577,9913.ENSBTAP00000051138,9913.ENSBTAP000…	ACTR3,PFN1,ARPC3,TMSB10,ACTG1,EZR,ARPC2,ACTN4,CRIPT,ACTN1,VIM,VASP,CFL1,SLC9A3R1,GAPDH,MYOZ1,CORO1A	5.02e-16	8.1e-14	cytoskeleton organization
Process	GO.0016043	30	1319	9913	9913.ENSBTAP00000002914,9913.ENSBTAP00000004410,9913.ENSBTAP00000006465,9913.ENSBTAP00000007028,9913.ENSBTAP00000007429,9913.ENSBTAP00000008132,9913.ENSBTAP00000008225,9913.ENSBTAP00000013663,9913.ENSBTAP00000013707,9913.ENSBTAP00000014894,9913.ENSBTAP00000016453,9913.ENSBTAP00000017497,9913.ENSBTAP00000017503,9913.ENSBTAP00000019090,9913.ENSBTAP00000020096,9913.ENSBTAP00000020872,9913.ENSBTAP000…	APOA1,ACTR3,PFN1,ARPC3,TMSB10,ACTG1,HSP90AA1,EZR,ARPC2,ACTN4,APOC3,HSPA8,MSN,SDC2,HMGB2,CRIPT,USO1,CTSS,CD36,HMGB1,ACTN1,VIM,VASP,SERPINF2,CFL1,SLC9A3R1,GAPDH,CAPZA1,MYOZ1,CORO1A	1.63e-15	2.42e-13	cellular component organization
Process	GO.0031323	30	1376	9913	9913.ENSBTAP00000002914,9913.ENSBTAP00000006383,9913.ENSBTAP00000007442,9913.ENSBTAP00000008225,9913.ENSBTAP00000008609,9913.ENSBTAP00000011403,9913.ENSBTAP00000013663,9913.ENSBTAP00000014894,9913.ENSBTAP00000015883,9913.ENSBTAP00000015889,9913.ENSBTAP00000016453,9913.ENSBTAP00000016718,9913.ENSBTAP00000017497,9913.ENSBTAP00000017503,9913.ENSBTAP00000020096,9913.ENSBTAP00000022375,9913.ENSBTAP000…	APOA1,PRDX6,YWHAE,HSP90AA1,HDGF,PRDX5,EZR,ACTN4,HSPB1,SERPINB1,APOC3,HRSP12,HSPA8,MSN,HMGB2,FABP3,YBX1,FETUB,CD36,HMGB1,PEBP1,ACTN1,VIM,SERPINF2,YWHAQ,PGAM1,SLC9A3R1,GAPDH,ZBED8,TXN	4.92e-15	6.35e-13	regulation of cellular metabolic process
Process	GO.0051171	29	1325	9913	9913.ENSBTAP00000002914,9913.ENSBTAP00000006383,9913.ENSBTAP00000007442,9913.ENSBTAP00000008225,9913.ENSBTAP00000008609,9913.ENSBTAP00000011403,9913.ENSBTAP00000013663,9913.ENSBTAP00000014894,9913.ENSBTAP00000015883,9913.ENSBTAP00000015889,9913.ENSBTAP00000016718,9913.ENSBTAP00000017497,9913.ENSBTAP00000017503,9913.ENSBTAP00000020096,9913.ENSBTAP00000022375,9913.ENSBTAP00000023094,9913.ENSBTAP000…	APOA1,PRDX6,YWHAE,HSP90AA1,HDGF,PRDX5,EZR,ACTN4,HSPB1,SERPINB1,HRSP12,HSPA8,MSN,HMGB2,FABP3,YBX1,FETUB,CD36,HMGB1,PEBP1,ACTN1,VIM,SERPINF2,YWHAQ,PGAM1,SLC9A3R1,GAPDH,ZBED8,TXN	1.5e-14	1.71e-12	regulation of nitrogen compound metabolic process
Process	GO.0048522	27	1121	9913	9913.ENSBTAP00000002914,9913.ENSBTAP00000003414,9913.ENSBTAP00000004410,9913.ENSBTAP00000006383,9913.ENSBTAP00000006465,9913.ENSBTAP00000007028,9913.ENSBTAP00000008225,9913.ENSBTAP00000013663,9913.ENSBTAP00000013707,9913.ENSBTAP00000014894,9913.ENSBTAP00000017497,9913.ENSBTAP00000017503,9913.ENSBTAP00000019411,9913.ENSBTAP00000020080,9913.ENSBTAP00000020096,9913.ENSBTAP00000023094,9913.ENSBTAP000…	APOA1,PGLYRP1,ACTR3,PRDX6,PFN1,ARPC3,HSP90AA1,EZR,ARPC2,ACTN4,HSPA8,MSN,CALM2,LGALS1,HMGB2,YBX1,CD36,HMGB1,ACTN1,VIM,VASP,SERPINF2,CFL1,SLC9A3R1,FGFBP1,CORO1A,HSPA5	1.71e-14	1.84e-12	positive regulation of cellular process
Process	GO.0042592	18	396	9913	9913.ENSBTAP00000002914,9913.ENSBTAP00000006383,9913.ENSBTAP00000007014,9913.ENSBTAP00000007442,9913.ENSBTAP00000008225,9913.ENSBTAP00000008386,9913.ENSBTAP00000011403,9913.ENSBTAP00000012599,9913.ENSBTAP00000015277,9913.ENSBTAP00000016453,9913.ENSBTAP00000019411,9913.ENSBTAP00000022375,9913.ENSBTAP00000023750,9913.ENSBTAP00000024094,9913.ENSBTAP00000029271,9913.ENSBTAP00000034568,9913.ENSBTAP000…	APOA1,PRDX6,MB,YWHAE,HSP90AA1,GPI,PRDX5,SH3BGRL3,PYGL,APOC3,CALM2,FABP3,CD36,HMGB1,NPC2,SLC9A3R1,TXN,CORO1A	3.48e-14	3.55e-12	homeostatic process
Process	GO.0002376	18	412	9913	9913.ENSBTAP00000003414,9913.ENSBTAP00000007014,9913.ENSBTAP00000008132,9913.ENSBTAP00000008386,9913.ENSBTAP00000009800,9913.ENSBTAP00000016986,9913.ENSBTAP00000017503,9913.ENSBTAP00000020080,9913.ENSBTAP00000020096,9913.ENSBTAP00000022774,9913.ENSBTAP00000023750,9913.ENSBTAP00000024094,9913.ENSBTAP00000024301,9913.ENSBTAP00000024572,9913.ENSBTAP00000026747,9913.ENSBTAP00000027556,9913.ENSBTAP000…	PGLYRP1,MB,ACTG1,GPI,CFB,LPO,MSN,LGALS1,HMGB2,CTSS,CD36,HMGB1,ACTN1,VIM,CATHL4,MMP9,C2,CORO1A	6.67e-14	6.45e-12	immune system process
Process	GO.0050896	32	1787	9913	9913.ENSBTAP00000002914,9913.ENSBTAP00000003414,9913.ENSBTAP00000003930,9913.ENSBTAP00000006383,9913.ENSBTAP00000007014,9913.ENSBTAP00000007442,9913.ENSBTAP00000008132,9913.ENSBTAP00000008225,9913.ENSBTAP00000009800,9913.ENSBTAP00000011403,9913.ENSBTAP00000013663,9913.ENSBTAP00000014894,9913.ENSBTAP00000016453,9913.ENSBTAP00000016986,9913.ENSBTAP00000017503,9913.ENSBTAP00000020080,9913.ENSBTAP000…	APOA1,PGLYRP1,CAMP,PRDX6,MB,YWHAE,ACTG1,HSP90AA1,CFB,PRDX5,EZR,ACTN4,APOC3,LPO,MSN,LGALS1,HMGB2,CTSS,CD36,HMGB1,VIM,VASP,CATHL4,SERPINF2,CFL1,NPC2,CATHL2,CATHL3,SLC9A3R1,TXN,C2,CORO1A	9.57e-14	8.82e-12	response to stimulus
Process	GO.0032535	11	87	9913	9913.ENSBTAP00000004410,9913.ENSBTAP00000006465,9913.ENSBTAP00000007028,9913.ENSBTAP00000013663,9913.ENSBTAP00000013707,9913.ENSBTAP00000017503,9913.ENSBTAP00000026119,9913.ENSBTAP00000028602,9913.ENSBTAP00000034568,9913.ENSBTAP00000042551,9913.ENSBTAP00000051462	ACTR3,PFN1,ARPC3,EZR,ARPC2,MSN,VASP,CFL1,SLC9A3R1,CAPZA1,CORO1A	1.68e-13	1.47e-11	regulation of cellular component size
Process	GO.0044087	14	207	9913	9913.ENSBTAP00000002914,9913.ENSBTAP00000004410,9913.ENSBTAP00000006465,9913.ENSBTAP00000007028,9913.ENSBTAP00000008225,9913.ENSBTAP00000013663,9913.ENSBTAP00000013707,9913.ENSBTAP00000017503,9913.ENSBTAP00000023750,9913.ENSBTAP00000024094,9913.ENSBTAP00000026119,9913.ENSBTAP00000027793,9913.ENSBTAP00000042551,9913.ENSBTAP00000051462	APOA1,ACTR3,PFN1,ARPC3,HSP90AA1,EZR,ARPC2,MSN,CD36,HMGB1,VASP,SERPINF2,CAPZA1,CORO1A	2.02e-13	1.7e-11	regulation of cellular component biogenesis
Process	GO.0007015	10	62	9913	9913.ENSBTAP00000004410,9913.ENSBTAP00000007028,9913.ENSBTAP00000007429,9913.ENSBTAP00000013663,9913.ENSBTAP00000013707,9913.ENSBTAP00000014894,9913.ENSBTAP00000024301,9913.ENSBTAP00000026119,9913.ENSBTAP00000028602,9913.ENSBTAP00000051462	ACTR3,ARPC3,TMSB10,EZR,ARPC2,ACTN4,ACTN1,VASP,CFL1,CORO1A	2.48e-13	2e-11	actin filament organization
Process	GO.0090066	12	127	9913	9913.ENSBTAP00000004410,9913.ENSBTAP00000006465,9913.ENSBTAP00000007028,9913.ENSBTAP00000013663,9913.ENSBTAP00000013707,9913.ENSBTAP00000017503,9913.ENSBTAP00000026119,9913.ENSBTAP00000027793,9913.ENSBTAP00000028602,9913.ENSBTAP00000034568,9913.ENSBTAP00000042551,9913.ENSBTAP00000051462	ACTR3,PFN1,ARPC3,EZR,ARPC2,MSN,VASP,SERPINF2,CFL1,SLC9A3R1,CAPZA1,CORO1A	3.03e-13	2.34e-11	regulation of anatomical structure size
Process	GO.0060255	28	1381	9913	9913.ENSBTAP00000002914,9913.ENSBTAP00000006383,9913.ENSBTAP00000007442,9913.ENSBTAP00000008225,9913.ENSBTAP00000008609,9913.ENSBTAP00000011403,9913.ENSBTAP00000013663,9913.ENSBTAP00000014894,9913.ENSBTAP00000015883,9913.ENSBTAP00000015889,9913.ENSBTAP00000016718,9913.ENSBTAP00000017497,9913.ENSBTAP00000017503,9913.ENSBTAP00000020096,9913.ENSBTAP00000023094,9913.ENSBTAP00000023309,9913.ENSBTAP000…	APOA1,PRDX6,YWHAE,HSP90AA1,HDGF,PRDX5,EZR,ACTN4,HSPB1,SERPINB1,HRSP12,HSPA8,MSN,HMGB2,YBX1,FETUB,CD36,HMGB1,PEBP1,ACTN1,VIM,SERPINF2,YWHAQ,PGAM1,SLC9A3R1,GAPDH,ZBED8,TXN	3.16e-13	2.35e-11	regulation of macromolecule metabolic process
Process	GO.0048523	24	971	9913	9913.ENSBTAP00000002914,9913.ENSBTAP00000003414,9913.ENSBTAP00000007442,9913.ENSBTAP00000011403,9913.ENSBTAP00000013663,9913.ENSBTAP00000014894,9913.ENSBTAP00000015889,9913.ENSBTAP00000016453,9913.ENSBTAP00000016718,9913.ENSBTAP00000017497,9913.ENSBTAP00000019411,9913.ENSBTAP00000020096,9913.ENSBTAP00000023094,9913.ENSBTAP00000023309,9913.ENSBTAP00000024094,9913.ENSBTAP00000024107,9913.ENSBTAP000…	APOA1,PGLYRP1,YWHAE,PRDX5,EZR,ACTN4,SERPINB1,APOC3,HRSP12,HSPA8,CALM2,HMGB2,YBX1,FETUB,HMGB1,PEBP1,ACTN1,VIM,SERPINF2,YWHAQ,SLC9A3R1,CAPZA1,CORO1A,HSPA5	4.2e-13	3.01e-11	negative regulation of cellular process
Process	GO.1902903	11	98	9913	9913.ENSBTAP00000002914,9913.ENSBTAP00000004410,9913.ENSBTAP00000006465,9913.ENSBTAP00000007028,9913.ENSBTAP00000013707,9913.ENSBTAP00000017497,9913.ENSBTAP00000026119,9913.ENSBTAP00000027793,9913.ENSBTAP00000028602,9913.ENSBTAP00000042551,9913.ENSBTAP00000051462	APOA1,ACTR3,PFN1,ARPC3,ARPC2,HSPA8,VASP,SERPINF2,CFL1,CAPZA1,CORO1A	5.54e-13	3.83e-11	regulation of supramolecular fiber organization
Process	GO.0110053	10	72	9913	9913.ENSBTAP00000002914,9913.ENSBTAP00000004410,9913.ENSBTAP00000006465,9913.ENSBTAP00000007028,9913.ENSBTAP00000013707,9913.ENSBTAP00000026119,9913.ENSBTAP00000027793,9913.ENSBTAP00000028602,9913.ENSBTAP00000042551,9913.ENSBTAP00000051462	APOA1,ACTR3,PFN1,ARPC3,ARPC2,VASP,SERPINF2,CFL1,CAPZA1,CORO1A	9.6e-13	6.41e-11	regulation of actin filament organization
Process	GO.0051707	15	300	9913	9913.ENSBTAP00000003414,9913.ENSBTAP00000003930,9913.ENSBTAP00000008132,9913.ENSBTAP00000009800,9913.ENSBTAP00000016986,9913.ENSBTAP00000020096,9913.ENSBTAP00000023750,9913.ENSBTAP00000024094,9913.ENSBTAP00000024572,9913.ENSBTAP00000026747,9913.ENSBTAP00000029271,9913.ENSBTAP00000034497,9913.ENSBTAP00000034498,9913.ENSBTAP00000042824,9913.ENSBTAP00000051462	PGLYRP1,CAMP,ACTG1,CFB,LPO,HMGB2,CD36,HMGB1,VIM,CATHL4,NPC2,CATHL2,CATHL3,C2,CORO1A	1.64e-12	1.06e-10	response to other organism
Process	GO.0043254	11	121	9913	9913.ENSBTAP00000004410,9913.ENSBTAP00000006465,9913.ENSBTAP00000007028,9913.ENSBTAP00000008225,9913.ENSBTAP00000013707,9913.ENSBTAP00000017503,9913.ENSBTAP00000023750,9913.ENSBTAP00000024094,9913.ENSBTAP00000026119,9913.ENSBTAP00000042551,9913.ENSBTAP00000051462	ACTR3,PFN1,ARPC3,HSP90AA1,ARPC2,MSN,CD36,HMGB1,VASP,CAPZA1,CORO1A	4.65e-12	2.65e-10	regulation of protein complex assembly
Process	GO.0051704	18	545	9913	9913.ENSBTAP00000003414,9913.ENSBTAP00000003930,9913.ENSBTAP00000008132,9913.ENSBTAP00000009800,9913.ENSBTAP00000014297,9913.ENSBTAP00000016986,9913.ENSBTAP00000017497,9913.ENSBTAP00000020096,9913.ENSBTAP00000023309,9913.ENSBTAP00000023750,9913.ENSBTAP00000024094,9913.ENSBTAP00000024572,9913.ENSBTAP00000026747,9913.ENSBTAP00000029271,9913.ENSBTAP00000034497,9913.ENSBTAP00000034498,9913.ENSBTAP000…	PGLYRP1,CAMP,ACTG1,CFB,SPADH1,LPO,HSPA8,HMGB2,FETUB,CD36,HMGB1,VIM,CATHL4,NPC2,CATHL2,CATHL3,C2,CORO1A	6.24e-12	3.36e-10	multi-organism process
Process	GO.0006950	21	834	9913	9913.ENSBTAP00000002914,9913.ENSBTAP00000003414,9913.ENSBTAP00000003930,9913.ENSBTAP00000006383,9913.ENSBTAP00000007014,9913.ENSBTAP00000007442,9913.ENSBTAP00000008132,9913.ENSBTAP00000008225,9913.ENSBTAP00000009800,9913.ENSBTAP00000011403,9913.ENSBTAP00000016986,9913.ENSBTAP00000020096,9913.ENSBTAP00000024094,9913.ENSBTAP00000024572,9913.ENSBTAP00000026747,9913.ENSBTAP00000027793,9913.ENSBTAP000…	APOA1,PGLYRP1,CAMP,PRDX6,MB,YWHAE,ACTG1,HSP90AA1,CFB,PRDX5,LPO,HMGB2,HMGB1,VIM,CATHL4,SERPINF2,CATHL2,CATHL3,TXN,C2,CORO1A	1.21e-11	6.15e-10	response to stress
Process	GO.0009605	17	490	9913	9913.ENSBTAP00000002914,9913.ENSBTAP00000003414,9913.ENSBTAP00000003930,9913.ENSBTAP00000008132,9913.ENSBTAP00000009800,9913.ENSBTAP00000016986,9913.ENSBTAP00000020096,9913.ENSBTAP00000023750,9913.ENSBTAP00000024094,9913.ENSBTAP00000024572,9913.ENSBTAP00000026119,9913.ENSBTAP00000026747,9913.ENSBTAP00000029271,9913.ENSBTAP00000034497,9913.ENSBTAP00000034498,9913.ENSBTAP00000042824,9913.ENSBTAP000…	APOA1,PGLYRP1,CAMP,ACTG1,CFB,LPO,HMGB2,CD36,HMGB1,VIM,VASP,CATHL4,NPC2,CATHL2,CATHL3,C2,CORO1A	1.24e-11	6.17e-10	response to external stimulus
Process	GO.0065009	21	844	9913	9913.ENSBTAP00000002914,9913.ENSBTAP00000006189,9913.ENSBTAP00000007442,9913.ENSBTAP00000008225,9913.ENSBTAP00000008386,9913.ENSBTAP00000008609,9913.ENSBTAP00000011403,9913.ENSBTAP00000014297,9913.ENSBTAP00000015889,9913.ENSBTAP00000016453,9913.ENSBTAP00000019411,9913.ENSBTAP00000020096,9913.ENSBTAP00000022774,9913.ENSBTAP00000023309,9913.ENSBTAP00000024094,9913.ENSBTAP00000024107,9913.ENSBTAP000…	APOA1,RETN,YWHAE,HSP90AA1,GPI,HDGF,PRDX5,SPADH1,SERPINB1,APOC3,CALM2,HMGB2,CTSS,FETUB,HMGB1,PEBP1,ACTN1,SERPINF2,SLC9A3R1,TXN,HSPA5	1.5e-11	7.26e-10	regulation of molecular function
Process	GO.0098542	13	242	9913	9913.ENSBTAP00000003414,9913.ENSBTAP00000003930,9913.ENSBTAP00000008132,9913.ENSBTAP00000009800,9913.ENSBTAP00000016986,9913.ENSBTAP00000020096,9913.ENSBTAP00000024094,9913.ENSBTAP00000024572,9913.ENSBTAP00000026747,9913.ENSBTAP00000034497,9913.ENSBTAP00000034498,9913.ENSBTAP00000042824,9913.ENSBTAP00000051462	PGLYRP1,CAMP,ACTG1,CFB,LPO,HMGB2,HMGB1,VIM,CATHL4,CATHL2,CATHL3,C2,CORO1A	2.45e-11	1.16e-09	defense response to other organism
Process	GO.0051179	25	1307	9913	9913.ENSBTAP00000002914,9913.ENSBTAP00000007014,9913.ENSBTAP00000007442,9913.ENSBTAP00000008225,9913.ENSBTAP00000013663,9913.ENSBTAP00000014894,9913.ENSBTAP00000015883,9913.ENSBTAP00000016453,9913.ENSBTAP00000017497,9913.ENSBTAP00000017503,9913.ENSBTAP00000019090,9913.ENSBTAP00000020096,9913.ENSBTAP00000020872,9913.ENSBTAP00000022375,9913.ENSBTAP00000022642,9913.ENSBTAP00000023750,9913.ENSBTAP000…	APOA1,MB,YWHAE,HSP90AA1,EZR,ACTN4,HSPB1,APOC3,HSPA8,MSN,SDC2,HMGB2,CRIPT,FABP3,USO1,CD36,HMGB1,ACTN1,MMP9,CFL1,NPC2,SLC9A3R1,SIL1,CORO1A,HSPA5	2.97e-11	1.37e-09	localization
Process	GO.0006996	21	892	9913	9913.ENSBTAP00000004410,9913.ENSBTAP00000006465,9913.ENSBTAP00000007028,9913.ENSBTAP00000007429,9913.ENSBTAP00000008132,9913.ENSBTAP00000008225,9913.ENSBTAP00000013663,9913.ENSBTAP00000013707,9913.ENSBTAP00000014894,9913.ENSBTAP00000020096,9913.ENSBTAP00000020872,9913.ENSBTAP00000022642,9913.ENSBTAP00000024094,9913.ENSBTAP00000024301,9913.ENSBTAP00000024572,9913.ENSBTAP00000026119,9913.ENSBTAP000…	ACTR3,PFN1,ARPC3,TMSB10,ACTG1,HSP90AA1,EZR,ARPC2,ACTN4,HMGB2,CRIPT,USO1,HMGB1,ACTN1,VIM,VASP,CFL1,SLC9A3R1,GAPDH,MYOZ1,CORO1A	4.11e-11	1.85e-09	organelle organization
Process	GO.0006952	14	317	9913	9913.ENSBTAP00000003414,9913.ENSBTAP00000003930,9913.ENSBTAP00000008132,9913.ENSBTAP00000009800,9913.ENSBTAP00000016986,9913.ENSBTAP00000020096,9913.ENSBTAP00000024094,9913.ENSBTAP00000024572,9913.ENSBTAP00000026747,9913.ENSBTAP00000027793,9913.ENSBTAP00000034497,9913.ENSBTAP00000034498,9913.ENSBTAP00000042824,9913.ENSBTAP00000051462	PGLYRP1,CAMP,ACTG1,CFB,LPO,HMGB2,HMGB1,VIM,CATHL4,SERPINF2,CATHL2,CATHL3,C2,CORO1A	4.73e-11	2.08e-09	defense response
Process	GO.0044089	10	111	9913	9913.ENSBTAP00000002914,9913.ENSBTAP00000004410,9913.ENSBTAP00000006465,9913.ENSBTAP00000007028,9913.ENSBTAP00000008225,9913.ENSBTAP00000013707,9913.ENSBTAP00000017503,9913.ENSBTAP00000023750,9913.ENSBTAP00000026119,9913.ENSBTAP00000027793	APOA1,ACTR3,PFN1,ARPC3,HSP90AA1,ARPC2,MSN,CD36,VASP,SERPINF2	5.01e-11	2.16e-09	positive regulation of cellular component biogenesis
Process	GO.0031326	21	903	9913	9913.ENSBTAP00000002914,9913.ENSBTAP00000008225,9913.ENSBTAP00000008609,9913.ENSBTAP00000011403,9913.ENSBTAP00000013663,9913.ENSBTAP00000014894,9913.ENSBTAP00000016453,9913.ENSBTAP00000016718,9913.ENSBTAP00000017497,9913.ENSBTAP00000020096,9913.ENSBTAP00000022375,9913.ENSBTAP00000023094,9913.ENSBTAP00000024094,9913.ENSBTAP00000024301,9913.ENSBTAP00000024572,9913.ENSBTAP00000027793,9913.ENSBTAP000…	APOA1,HSP90AA1,HDGF,PRDX5,EZR,ACTN4,APOC3,HRSP12,HSPA8,HMGB2,FABP3,YBX1,HMGB1,ACTN1,VIM,SERPINF2,YWHAQ,PGAM1,GAPDH,ZBED8,TXN	5.13e-11	2.16e-09	regulation of cellular biosynthetic process
Process	GO.0006955	13	268	9913	9913.ENSBTAP00000003414,9913.ENSBTAP00000008132,9913.ENSBTAP00000009800,9913.ENSBTAP00000016986,9913.ENSBTAP00000020080,9913.ENSBTAP00000020096,9913.ENSBTAP00000022774,9913.ENSBTAP00000023750,9913.ENSBTAP00000024094,9913.ENSBTAP00000024572,9913.ENSBTAP00000026747,9913.ENSBTAP00000042824,9913.ENSBTAP00000051462	PGLYRP1,ACTG1,CFB,LPO,LGALS1,HMGB2,CTSS,CD36,HMGB1,VIM,CATHL4,C2,CORO1A	8.21e-11	3.31e-09	immune response
Process	GO.0033043	13	270	9913	9913.ENSBTAP00000002914,9913.ENSBTAP00000004410,9913.ENSBTAP00000006465,9913.ENSBTAP00000007028,9913.ENSBTAP00000013663,9913.ENSBTAP00000013707,9913.ENSBTAP00000017503,9913.ENSBTAP00000020872,9913.ENSBTAP00000026119,9913.ENSBTAP00000027793,9913.ENSBTAP00000028602,9913.ENSBTAP00000042551,9913.ENSBTAP00000051462	APOA1,ACTR3,PFN1,ARPC3,EZR,ARPC2,MSN,CRIPT,VASP,SERPINF2,CFL1,CAPZA1,CORO1A	8.96e-11	3.54e-09	regulation of organelle organization
Process	GO.0032879	17	561	9913	9913.ENSBTAP00000002914,9913.ENSBTAP00000007442,9913.ENSBTAP00000008225,9913.ENSBTAP00000013663,9913.ENSBTAP00000014894,9913.ENSBTAP00000016453,9913.ENSBTAP00000017503,9913.ENSBTAP00000019411,9913.ENSBTAP00000020872,9913.ENSBTAP00000022774,9913.ENSBTAP00000024094,9913.ENSBTAP00000024301,9913.ENSBTAP00000034568,9913.ENSBTAP00000041860,9913.ENSBTAP00000042121,9913.ENSBTAP00000051462,9913.ENSBTAP000…	APOA1,YWHAE,HSP90AA1,EZR,ACTN4,APOC3,MSN,CALM2,CRIPT,CTSS,HMGB1,ACTN1,SLC9A3R1,TXN,FGFBP1,CORO1A,HSPA5	9.62e-11	3.73e-09	regulation of localization
Process	GO.1902905	8	54	9913	9913.ENSBTAP00000002914,9913.ENSBTAP00000004410,9913.ENSBTAP00000006465,9913.ENSBTAP00000007028,9913.ENSBTAP00000013707,9913.ENSBTAP00000026119,9913.ENSBTAP00000027793,9913.ENSBTAP00000028602	APOA1,ACTR3,PFN1,ARPC3,ARPC2,VASP,SERPINF2,CFL1	1.26e-10	4.8e-09	positive regulation of supramolecular fiber organization
Process	GO.0008064	8	56	9913	9913.ENSBTAP00000004410,9913.ENSBTAP00000006465,9913.ENSBTAP00000007028,9913.ENSBTAP00000013707,9913.ENSBTAP00000026119,9913.ENSBTAP00000028602,9913.ENSBTAP00000042551,9913.ENSBTAP00000051462	ACTR3,PFN1,ARPC3,ARPC2,VASP,CFL1,CAPZA1,CORO1A	1.64e-10	6.12e-09	regulation of actin polymerization or depolymerization
Process	GO.0051130	12	227	9913	9913.ENSBTAP00000002914,9913.ENSBTAP00000004410,9913.ENSBTAP00000006465,9913.ENSBTAP00000007028,9913.ENSBTAP00000008225,9913.ENSBTAP00000013707,9913.ENSBTAP00000014894,9913.ENSBTAP00000017503,9913.ENSBTAP00000023750,9913.ENSBTAP00000026119,9913.ENSBTAP00000027793,9913.ENSBTAP00000028602	APOA1,ACTR3,PFN1,ARPC3,HSP90AA1,ARPC2,ACTN4,MSN,CD36,VASP,SERPINF2,CFL1	1.82e-10	6.51e-09	positive regulation of cellular component organization
Process	GO.0022604	9	89	9913	9913.ENSBTAP00000002914,9913.ENSBTAP00000013663,9913.ENSBTAP00000013707,9913.ENSBTAP00000014894,9913.ENSBTAP00000017503,9913.ENSBTAP00000019090,9913.ENSBTAP00000028602,9913.ENSBTAP00000034568,9913.ENSBTAP00000051462	APOA1,EZR,ARPC2,ACTN4,MSN,SDC2,CFL1,SLC9A3R1,CORO1A	1.89e-10	6.65e-09	regulation of cell morphogenesis
Process	GO.0051495	8	62	9913	9913.ENSBTAP00000002914,9913.ENSBTAP00000004410,9913.ENSBTAP00000006465,9913.ENSBTAP00000007028,9913.ENSBTAP00000013707,9913.ENSBTAP00000026119,9913.ENSBTAP00000027793,9913.ENSBTAP00000028602	APOA1,ACTR3,PFN1,ARPC3,ARPC2,VASP,SERPINF2,CFL1	3.44e-10	1.17e-08	positive regulation of cytoskeleton organization
Process	GO.0033036	17	612	9913	9913.ENSBTAP00000002914,9913.ENSBTAP00000007442,9913.ENSBTAP00000008225,9913.ENSBTAP00000013663,9913.ENSBTAP00000014894,9913.ENSBTAP00000015883,9913.ENSBTAP00000016453,9913.ENSBTAP00000017497,9913.ENSBTAP00000020872,9913.ENSBTAP00000022375,9913.ENSBTAP00000022642,9913.ENSBTAP00000023750,9913.ENSBTAP00000024094,9913.ENSBTAP00000029271,9913.ENSBTAP00000034568,9913.ENSBTAP00000045075,9913.ENSBTAP000…	APOA1,YWHAE,HSP90AA1,EZR,ACTN4,HSPB1,APOC3,HSPA8,CRIPT,FABP3,USO1,CD36,HMGB1,NPC2,SLC9A3R1,SIL1,HSPA5	3.54e-10	1.18e-08	macromolecule localization
Process	GO.0048468	13	310	9913	9913.ENSBTAP00000002914,9913.ENSBTAP00000008132,9913.ENSBTAP00000008225,9913.ENSBTAP00000013663,9913.ENSBTAP00000017503,9913.ENSBTAP00000019090,9913.ENSBTAP00000020096,9913.ENSBTAP00000024301,9913.ENSBTAP00000024572,9913.ENSBTAP00000026119,9913.ENSBTAP00000028602,9913.ENSBTAP00000034568,9913.ENSBTAP00000051138	APOA1,ACTG1,HSP90AA1,EZR,MSN,SDC2,HMGB2,ACTN1,VIM,VASP,CFL1,SLC9A3R1,MYOZ1	4.57e-10	1.5e-08	cell development
Process	GO.0032271	8	68	9913	9913.ENSBTAP00000004410,9913.ENSBTAP00000006465,9913.ENSBTAP00000007028,9913.ENSBTAP00000008225,9913.ENSBTAP00000013707,9913.ENSBTAP00000026119,9913.ENSBTAP00000042551,9913.ENSBTAP00000051462	ACTR3,PFN1,ARPC3,HSP90AA1,ARPC2,VASP,CAPZA1,CORO1A	6.74e-10	2.17e-08	regulation of protein polymerization
Process	GO.0006928	12	258	9913	9913.ENSBTAP00000002914,9913.ENSBTAP00000007442,9913.ENSBTAP00000014894,9913.ENSBTAP00000015883,9913.ENSBTAP00000017503,9913.ENSBTAP00000019090,9913.ENSBTAP00000020096,9913.ENSBTAP00000024094,9913.ENSBTAP00000026119,9913.ENSBTAP00000027556,9913.ENSBTAP00000028602,9913.ENSBTAP00000051462	APOA1,YWHAE,ACTN4,HSPB1,MSN,SDC2,HMGB2,HMGB1,VASP,MMP9,CFL1,CORO1A	7.35e-10	2.33e-08	movement of cell or subcellular component
Process	GO.0048583	19	903	9913	9913.ENSBTAP00000002914,9913.ENSBTAP00000003414,9913.ENSBTAP00000006189,9913.ENSBTAP00000008225,9913.ENSBTAP00000008386,9913.ENSBTAP00000008609,9913.ENSBTAP00000009800,9913.ENSBTAP00000013663,9913.ENSBTAP00000014297,9913.ENSBTAP00000014894,9913.ENSBTAP00000016453,9913.ENSBTAP00000019411,9913.ENSBTAP00000020096,9913.ENSBTAP00000023750,9913.ENSBTAP00000024094,9913.ENSBTAP00000027793,9913.ENSBTAP000…	APOA1,PGLYRP1,RETN,HSP90AA1,GPI,HDGF,CFB,EZR,SPADH1,ACTN4,APOC3,CALM2,HMGB2,CD36,HMGB1,SERPINF2,SLC9A3R1,C2,HSPA5	2.58e-09	8.06e-08	regulation of response to stimulus
Process	GO.0042221	18	802	9913	9913.ENSBTAP00000002914,9913.ENSBTAP00000006383,9913.ENSBTAP00000007014,9913.ENSBTAP00000008132,9913.ENSBTAP00000008225,9913.ENSBTAP00000011403,9913.ENSBTAP00000013663,9913.ENSBTAP00000016986,9913.ENSBTAP00000017503,9913.ENSBTAP00000020096,9913.ENSBTAP00000022774,9913.ENSBTAP00000023750,9913.ENSBTAP00000024094,9913.ENSBTAP00000024572,9913.ENSBTAP00000026119,9913.ENSBTAP00000028602,9913.ENSBTAP000…	APOA1,PRDX6,MB,ACTG1,HSP90AA1,PRDX5,EZR,LPO,MSN,HMGB2,CTSS,CD36,HMGB1,VIM,VASP,CFL1,TXN,CORO1A	2.73e-09	8.4e-08	response to chemical
Process	GO.0030833	7	51	9913	9913.ENSBTAP00000004410,9913.ENSBTAP00000006465,9913.ENSBTAP00000007028,9913.ENSBTAP00000013707,9913.ENSBTAP00000026119,9913.ENSBTAP00000042551,9913.ENSBTAP00000051462	ACTR3,PFN1,ARPC3,ARPC2,VASP,CAPZA1,CORO1A	3.12e-09	9.44e-08	regulation of actin filament polymerization
Process	GO.0031324	15	527	9913	9913.ENSBTAP00000007442,9913.ENSBTAP00000011403,9913.ENSBTAP00000013663,9913.ENSBTAP00000015889,9913.ENSBTAP00000016453,9913.ENSBTAP00000016718,9913.ENSBTAP00000017497,9913.ENSBTAP00000020096,9913.ENSBTAP00000023094,9913.ENSBTAP00000023309,9913.ENSBTAP00000024094,9913.ENSBTAP00000024107,9913.ENSBTAP00000027793,9913.ENSBTAP00000032779,9913.ENSBTAP00000034568	YWHAE,PRDX5,EZR,SERPINB1,APOC3,HRSP12,HSPA8,HMGB2,YBX1,FETUB,HMGB1,PEBP1,SERPINF2,YWHAQ,SLC9A3R1	3.22e-09	9.59e-08	negative regulation of cellular metabolic process
Process	GO.0051049	13	373	9913	9913.ENSBTAP00000002914,9913.ENSBTAP00000007442,9913.ENSBTAP00000013663,9913.ENSBTAP00000014894,9913.ENSBTAP00000016453,9913.ENSBTAP00000017503,9913.ENSBTAP00000019411,9913.ENSBTAP00000022774,9913.ENSBTAP00000024094,9913.ENSBTAP00000024301,9913.ENSBTAP00000034568,9913.ENSBTAP00000041860,9913.ENSBTAP00000051462	APOA1,YWHAE,EZR,ACTN4,APOC3,MSN,CALM2,CTSS,HMGB1,ACTN1,SLC9A3R1,TXN,CORO1A	3.96e-09	1.16e-07	regulation of transport
Process	GO.0048856	20	1045	9913	9913.ENSBTAP00000002674,9913.ENSBTAP00000002914,9913.ENSBTAP00000007014,9913.ENSBTAP00000007442,9913.ENSBTAP00000008132,9913.ENSBTAP00000008225,9913.ENSBTAP00000008386,9913.ENSBTAP00000013663,9913.ENSBTAP00000017503,9913.ENSBTAP00000019090,9913.ENSBTAP00000020080,9913.ENSBTAP00000020096,9913.ENSBTAP00000024094,9913.ENSBTAP00000024301,9913.ENSBTAP00000024572,9913.ENSBTAP00000026119,9913.ENSBTAP000…	TAGLN2,APOA1,MB,YWHAE,ACTG1,HSP90AA1,GPI,EZR,MSN,SDC2,LGALS1,HMGB2,HMGB1,ACTN1,VIM,VASP,SERPINF2,CFL1,SLC9A3R1,MYOZ1	4.43e-09	1.28e-07	anatomical structure development
Process	GO.0030154	17	727	9913	9913.ENSBTAP00000002674,9913.ENSBTAP00000002914,9913.ENSBTAP00000007014,9913.ENSBTAP00000007442,9913.ENSBTAP00000008132,9913.ENSBTAP00000008225,9913.ENSBTAP00000013663,9913.ENSBTAP00000017503,9913.ENSBTAP00000019090,9913.ENSBTAP00000020080,9913.ENSBTAP00000020096,9913.ENSBTAP00000024301,9913.ENSBTAP00000024572,9913.ENSBTAP00000026119,9913.ENSBTAP00000028602,9913.ENSBTAP00000034568,9913.ENSBTAP000…	TAGLN2,APOA1,MB,YWHAE,ACTG1,HSP90AA1,EZR,MSN,SDC2,LGALS1,HMGB2,ACTN1,VIM,VASP,CFL1,SLC9A3R1,MYOZ1	4.48e-09	1.28e-07	cell differentiation
Process	GO.0032268	16	632	9913	9913.ENSBTAP00000002914,9913.ENSBTAP00000007442,9913.ENSBTAP00000008225,9913.ENSBTAP00000011403,9913.ENSBTAP00000013663,9913.ENSBTAP00000015883,9913.ENSBTAP00000015889,9913.ENSBTAP00000016718,9913.ENSBTAP00000017503,9913.ENSBTAP00000023309,9913.ENSBTAP00000023750,9913.ENSBTAP00000024107,9913.ENSBTAP00000024572,9913.ENSBTAP00000027793,9913.ENSBTAP00000034568,9913.ENSBTAP00000037577	APOA1,YWHAE,HSP90AA1,PRDX5,EZR,HSPB1,SERPINB1,HRSP12,MSN,FETUB,CD36,PEBP1,VIM,SERPINF2,SLC9A3R1,GAPDH	4.58e-09	1.29e-07	regulation of cellular protein metabolic process
Process	GO.0010638	9	132	9913	9913.ENSBTAP00000002914,9913.ENSBTAP00000004410,9913.ENSBTAP00000006465,9913.ENSBTAP00000007028,9913.ENSBTAP00000013707,9913.ENSBTAP00000017503,9913.ENSBTAP00000026119,9913.ENSBTAP00000027793,9913.ENSBTAP00000028602	APOA1,ACTR3,PFN1,ARPC3,ARPC2,MSN,VASP,SERPINF2,CFL1	4.89e-09	1.35e-07	positive regulation of organelle organization
Process	GO.0022607	16	639	9913	9913.ENSBTAP00000002914,9913.ENSBTAP00000004410,9913.ENSBTAP00000008132,9913.ENSBTAP00000008225,9913.ENSBTAP00000013663,9913.ENSBTAP00000013707,9913.ENSBTAP00000014894,9913.ENSBTAP00000016453,9913.ENSBTAP00000022642,9913.ENSBTAP00000024094,9913.ENSBTAP00000024301,9913.ENSBTAP00000026119,9913.ENSBTAP00000034568,9913.ENSBTAP00000042551,9913.ENSBTAP00000051138,9913.ENSBTAP00000051462	APOA1,ACTR3,ACTG1,HSP90AA1,EZR,ARPC2,ACTN4,APOC3,USO1,HMGB1,ACTN1,VASP,SLC9A3R1,CAPZA1,MYOZ1,CORO1A	5.33e-09	1.45e-07	cellular component assembly
Process	GO.0010646	17	751	9913	9913.ENSBTAP00000002914,9913.ENSBTAP00000006189,9913.ENSBTAP00000008225,9913.ENSBTAP00000008386,9913.ENSBTAP00000008609,9913.ENSBTAP00000013663,9913.ENSBTAP00000014297,9913.ENSBTAP00000014894,9913.ENSBTAP00000016453,9913.ENSBTAP00000019411,9913.ENSBTAP00000020096,9913.ENSBTAP00000023750,9913.ENSBTAP00000024094,9913.ENSBTAP00000024301,9913.ENSBTAP00000027793,9913.ENSBTAP00000034568,9913.ENSBTAP000…	APOA1,RETN,HSP90AA1,GPI,HDGF,EZR,SPADH1,ACTN4,APOC3,CALM2,HMGB2,CD36,HMGB1,ACTN1,SERPINF2,SLC9A3R1,HSPA5	7.18e-09	1.9e-07	regulation of cell communication
Process	GO.0023051	17	758	9913	9913.ENSBTAP00000002914,9913.ENSBTAP00000006189,9913.ENSBTAP00000008225,9913.ENSBTAP00000008386,9913.ENSBTAP00000008609,9913.ENSBTAP00000013663,9913.ENSBTAP00000014297,9913.ENSBTAP00000014894,9913.ENSBTAP00000016453,9913.ENSBTAP00000019411,9913.ENSBTAP00000020096,9913.ENSBTAP00000023750,9913.ENSBTAP00000024094,9913.ENSBTAP00000024301,9913.ENSBTAP00000027793,9913.ENSBTAP00000034568,9913.ENSBTAP000…	APOA1,RETN,HSP90AA1,GPI,HDGF,EZR,SPADH1,ACTN4,APOC3,CALM2,HMGB2,CD36,HMGB1,ACTN1,SERPINF2,SLC9A3R1,HSPA5	8.21e-09	2.15e-07	regulation of signaling
Process	GO.0032501	22	1333	9913	9913.ENSBTAP00000002914,9913.ENSBTAP00000007014,9913.ENSBTAP00000007442,9913.ENSBTAP00000008225,9913.ENSBTAP00000008386,9913.ENSBTAP00000013663,9913.ENSBTAP00000016453,9913.ENSBTAP00000016986,9913.ENSBTAP00000017503,9913.ENSBTAP00000019090,9913.ENSBTAP00000020080,9913.ENSBTAP00000020096,9913.ENSBTAP00000023750,9913.ENSBTAP00000024094,9913.ENSBTAP00000024301,9913.ENSBTAP00000024572,9913.ENSBTAP000…	APOA1,MB,YWHAE,HSP90AA1,GPI,EZR,APOC3,LPO,MSN,SDC2,LGALS1,HMGB2,CD36,HMGB1,ACTN1,VIM,VASP,MMP9,SERPINF2,CFL1,SLC9A3R1,CORO1A	9.09e-09	2.35e-07	multicellular organismal process
Process	GO.0051172	14	494	9913	9913.ENSBTAP00000007442,9913.ENSBTAP00000011403,9913.ENSBTAP00000013663,9913.ENSBTAP00000015889,9913.ENSBTAP00000016718,9913.ENSBTAP00000017497,9913.ENSBTAP00000020096,9913.ENSBTAP00000023094,9913.ENSBTAP00000023309,9913.ENSBTAP00000024094,9913.ENSBTAP00000024107,9913.ENSBTAP00000027793,9913.ENSBTAP00000032779,9913.ENSBTAP00000034568	YWHAE,PRDX5,EZR,SERPINB1,HRSP12,HSPA8,HMGB2,YBX1,FETUB,HMGB1,PEBP1,SERPINF2,YWHAQ,SLC9A3R1	1.21e-08	3.01e-07	negative regulation of nitrogen compound metabolic process
Process	GO.0031334	7	63	9913	9913.ENSBTAP00000004410,9913.ENSBTAP00000007028,9913.ENSBTAP00000008225,9913.ENSBTAP00000013707,9913.ENSBTAP00000017503,9913.ENSBTAP00000023750,9913.ENSBTAP00000026119	ACTR3,ARPC3,HSP90AA1,ARPC2,MSN,CD36,VASP	1.2e-08	3.01e-07	positive regulation of protein complex assembly
Process	GO.0050793	14	496	9913	9913.ENSBTAP00000002914,9913.ENSBTAP00000003414,9913.ENSBTAP00000013663,9913.ENSBTAP00000013707,9913.ENSBTAP00000014894,9913.ENSBTAP00000017503,9913.ENSBTAP00000019090,9913.ENSBTAP00000020096,9913.ENSBTAP00000024572,9913.ENSBTAP00000027793,9913.ENSBTAP00000028602,9913.ENSBTAP00000034568,9913.ENSBTAP00000042121,9913.ENSBTAP00000051462	APOA1,PGLYRP1,EZR,ARPC2,ACTN4,MSN,SDC2,HMGB2,VIM,SERPINF2,CFL1,SLC9A3R1,FGFBP1,CORO1A	1.27e-08	3.11e-07	regulation of developmental process
Process	GO.0071702	15	594	9913	9913.ENSBTAP00000002914,9913.ENSBTAP00000007442,9913.ENSBTAP00000008225,9913.ENSBTAP00000013663,9913.ENSBTAP00000014894,9913.ENSBTAP00000015883,9913.ENSBTAP00000016453,9913.ENSBTAP00000017497,9913.ENSBTAP00000022375,9913.ENSBTAP00000022642,9913.ENSBTAP00000023750,9913.ENSBTAP00000024094,9913.ENSBTAP00000029271,9913.ENSBTAP00000034568,9913.ENSBTAP00000045075	APOA1,YWHAE,HSP90AA1,EZR,ACTN4,HSPB1,APOC3,HSPA8,FABP3,USO1,CD36,HMGB1,NPC2,SLC9A3R1,SIL1	1.54e-08	3.67e-07	organic substance transport
Process	GO.0016477	9	154	9913	9913.ENSBTAP00000002914,9913.ENSBTAP00000007442,9913.ENSBTAP00000017503,9913.ENSBTAP00000019090,9913.ENSBTAP00000020096,9913.ENSBTAP00000024094,9913.ENSBTAP00000027556,9913.ENSBTAP00000028602,9913.ENSBTAP00000051462	APOA1,YWHAE,MSN,SDC2,HMGB2,HMGB1,MMP9,CFL1,CORO1A	1.74e-08	4.11e-07	cell migration
Process	GO.0044092	11	275	9913	9913.ENSBTAP00000002914,9913.ENSBTAP00000007442,9913.ENSBTAP00000011403,9913.ENSBTAP00000015889,9913.ENSBTAP00000016453,9913.ENSBTAP00000019411,9913.ENSBTAP00000023309,9913.ENSBTAP00000024107,9913.ENSBTAP00000027793,9913.ENSBTAP00000034568,9913.ENSBTAP00000052422	APOA1,YWHAE,PRDX5,SERPINB1,APOC3,CALM2,FETUB,PEBP1,SERPINF2,SLC9A3R1,HSPA5	1.78e-08	4.15e-07	negative regulation of molecular function
Process	GO.0009966	16	700	9913	9913.ENSBTAP00000002914,9913.ENSBTAP00000006189,9913.ENSBTAP00000008225,9913.ENSBTAP00000008386,9913.ENSBTAP00000008609,9913.ENSBTAP00000013663,9913.ENSBTAP00000014297,9913.ENSBTAP00000014894,9913.ENSBTAP00000016453,9913.ENSBTAP00000019411,9913.ENSBTAP00000020096,9913.ENSBTAP00000023750,9913.ENSBTAP00000024094,9913.ENSBTAP00000027793,9913.ENSBTAP00000034568,9913.ENSBTAP00000052422	APOA1,RETN,HSP90AA1,GPI,HDGF,EZR,SPADH1,ACTN4,APOC3,CALM2,HMGB2,CD36,HMGB1,SERPINF2,SLC9A3R1,HSPA5	1.87e-08	4.25e-07	regulation of signal transduction
Process	GO.0022603	10	213	9913	9913.ENSBTAP00000002914,9913.ENSBTAP00000013663,9913.ENSBTAP00000013707,9913.ENSBTAP00000014894,9913.ENSBTAP00000017503,9913.ENSBTAP00000019090,9913.ENSBTAP00000028602,9913.ENSBTAP00000034568,9913.ENSBTAP00000042121,9913.ENSBTAP00000051462	APOA1,EZR,ARPC2,ACTN4,MSN,SDC2,CFL1,SLC9A3R1,FGFBP1,CORO1A	1.96e-08	4.4e-07	regulation of anatomical structure morphogenesis
Process	GO.0060341	9	166	9913	9913.ENSBTAP00000007442,9913.ENSBTAP00000008225,9913.ENSBTAP00000013663,9913.ENSBTAP00000017503,9913.ENSBTAP00000019411,9913.ENSBTAP00000020872,9913.ENSBTAP00000024301,9913.ENSBTAP00000041860,9913.ENSBTAP00000051462	YWHAE,HSP90AA1,EZR,MSN,CALM2,CRIPT,ACTN1,TXN,CORO1A	3.23e-08	7.1e-07	regulation of cellular localization
Process	GO.0010605	14	541	9913	9913.ENSBTAP00000007442,9913.ENSBTAP00000011403,9913.ENSBTAP00000013663,9913.ENSBTAP00000015889,9913.ENSBTAP00000016718,9913.ENSBTAP00000017497,9913.ENSBTAP00000020096,9913.ENSBTAP00000023094,9913.ENSBTAP00000023309,9913.ENSBTAP00000024094,9913.ENSBTAP00000024107,9913.ENSBTAP00000027793,9913.ENSBTAP00000032779,9913.ENSBTAP00000034568	YWHAE,PRDX5,EZR,SERPINB1,HRSP12,HSPA8,HMGB2,YBX1,FETUB,HMGB1,PEBP1,SERPINF2,YWHAQ,SLC9A3R1	3.66e-08	7.96e-07	negative regulation of macromolecule metabolic process
Process	GO.0040011	10	232	9913	9913.ENSBTAP00000002914,9913.ENSBTAP00000007442,9913.ENSBTAP00000017503,9913.ENSBTAP00000019090,9913.ENSBTAP00000020096,9913.ENSBTAP00000024094,9913.ENSBTAP00000026119,9913.ENSBTAP00000027556,9913.ENSBTAP00000028602,9913.ENSBTAP00000051462	APOA1,YWHAE,MSN,SDC2,HMGB2,HMGB1,VASP,MMP9,CFL1,CORO1A	4.24e-08	9.12e-07	locomotion
Process	GO.0042742	7	77	9913	9913.ENSBTAP00000003414,9913.ENSBTAP00000003930,9913.ENSBTAP00000016986,9913.ENSBTAP00000020096,9913.ENSBTAP00000026747,9913.ENSBTAP00000034497,9913.ENSBTAP00000034498	PGLYRP1,CAMP,LPO,HMGB2,CATHL4,CATHL2,CATHL3	4.33e-08	9.21e-07	defense response to bacterium
Process	GO.0019219	17	860	9913	9913.ENSBTAP00000006383,9913.ENSBTAP00000008225,9913.ENSBTAP00000008609,9913.ENSBTAP00000011403,9913.ENSBTAP00000013663,9913.ENSBTAP00000014894,9913.ENSBTAP00000017497,9913.ENSBTAP00000020096,9913.ENSBTAP00000023094,9913.ENSBTAP00000024094,9913.ENSBTAP00000024301,9913.ENSBTAP00000024572,9913.ENSBTAP00000027793,9913.ENSBTAP00000032779,9913.ENSBTAP00000032864,9913.ENSBTAP00000040385,9913.ENSBTAP000…	PRDX6,HSP90AA1,HDGF,PRDX5,EZR,ACTN4,HSPA8,HMGB2,YBX1,HMGB1,ACTN1,VIM,SERPINF2,YWHAQ,PGAM1,ZBED8,TXN	5.02e-08	1.06e-06	regulation of nucleobase-containing compound metabolic process
Process	GO.0009056	14	557	9913	9913.ENSBTAP00000002914,9913.ENSBTAP00000003414,9913.ENSBTAP00000006383,9913.ENSBTAP00000008386,9913.ENSBTAP00000015277,9913.ENSBTAP00000016453,9913.ENSBTAP00000016718,9913.ENSBTAP00000016986,9913.ENSBTAP00000017497,9913.ENSBTAP00000022774,9913.ENSBTAP00000024094,9913.ENSBTAP00000027556,9913.ENSBTAP00000032864,9913.ENSBTAP00000037577	APOA1,PGLYRP1,PRDX6,GPI,PYGL,APOC3,HRSP12,LPO,HSPA8,CTSS,HMGB1,MMP9,PGAM1,GAPDH	5.21e-08	1.08e-06	catabolic process
Process	GO.0051234	19	1094	9913	9913.ENSBTAP00000002914,9913.ENSBTAP00000007014,9913.ENSBTAP00000007442,9913.ENSBTAP00000008225,9913.ENSBTAP00000013663,9913.ENSBTAP00000014894,9913.ENSBTAP00000015883,9913.ENSBTAP00000016453,9913.ENSBTAP00000017497,9913.ENSBTAP00000020872,9913.ENSBTAP00000022375,9913.ENSBTAP00000022642,9913.ENSBTAP00000023750,9913.ENSBTAP00000024094,9913.ENSBTAP00000024301,9913.ENSBTAP00000029271,9913.ENSBTAP000…	APOA1,MB,YWHAE,HSP90AA1,EZR,ACTN4,HSPB1,APOC3,HSPA8,CRIPT,FABP3,USO1,CD36,HMGB1,ACTN1,NPC2,SLC9A3R1,SIL1,CORO1A	5.37e-08	1.09e-06	establishment of localization
Process	GO.0010556	17	863	9913	9913.ENSBTAP00000008225,9913.ENSBTAP00000008609,9913.ENSBTAP00000011403,9913.ENSBTAP00000013663,9913.ENSBTAP00000014894,9913.ENSBTAP00000016718,9913.ENSBTAP00000017497,9913.ENSBTAP00000020096,9913.ENSBTAP00000023094,9913.ENSBTAP00000024094,9913.ENSBTAP00000024301,9913.ENSBTAP00000024572,9913.ENSBTAP00000027793,9913.ENSBTAP00000032779,9913.ENSBTAP00000037577,9913.ENSBTAP00000040385,9913.ENSBTAP000…	HSP90AA1,HDGF,PRDX5,EZR,ACTN4,HRSP12,HSPA8,HMGB2,YBX1,HMGB1,ACTN1,VIM,SERPINF2,YWHAQ,GAPDH,ZBED8,TXN	5.28e-08	1.09e-06	regulation of macromolecule biosynthetic process
Process	GO.0009894	9	183	9913	9913.ENSBTAP00000002914,9913.ENSBTAP00000006189,9913.ENSBTAP00000008225,9913.ENSBTAP00000013663,9913.ENSBTAP00000016453,9913.ENSBTAP00000017503,9913.ENSBTAP00000023094,9913.ENSBTAP00000024572,9913.ENSBTAP00000032864	APOA1,RETN,HSP90AA1,EZR,APOC3,MSN,YBX1,VIM,PGAM1	7.18e-08	1.45e-06	regulation of catabolic process
Process	GO.0007163	5	23	9913	9913.ENSBTAP00000008225,9913.ENSBTAP00000013663,9913.ENSBTAP00000017503,9913.ENSBTAP00000028602,9913.ENSBTAP00000034568	HSP90AA1,EZR,MSN,CFL1,SLC9A3R1	8.1e-08	1.58e-06	establishment or maintenance of cell polarity
Process	GO.0009617	8	141	9913	9913.ENSBTAP00000003414,9913.ENSBTAP00000003930,9913.ENSBTAP00000016986,9913.ENSBTAP00000020096,9913.ENSBTAP00000023750,9913.ENSBTAP00000026747,9913.ENSBTAP00000034497,9913.ENSBTAP00000034498	PGLYRP1,CAMP,LPO,HMGB2,CD36,CATHL4,CATHL2,CATHL3	1.41e-07	2.73e-06	response to bacterium
Process	GO.0051129	8	146	9913	9913.ENSBTAP00000002914,9913.ENSBTAP00000014894,9913.ENSBTAP00000016453,9913.ENSBTAP00000017497,9913.ENSBTAP00000024094,9913.ENSBTAP00000024572,9913.ENSBTAP00000042551,9913.ENSBTAP00000051462	APOA1,ACTN4,APOC3,HSPA8,HMGB1,VIM,CAPZA1,CORO1A	1.82e-07	3.48e-06	negative regulation of cellular component organization
Process	GO.0008104	13	523	9913	9913.ENSBTAP00000007442,9913.ENSBTAP00000008225,9913.ENSBTAP00000013663,9913.ENSBTAP00000014894,9913.ENSBTAP00000015883,9913.ENSBTAP00000017497,9913.ENSBTAP00000020872,9913.ENSBTAP00000022642,9913.ENSBTAP00000023750,9913.ENSBTAP00000024094,9913.ENSBTAP00000034568,9913.ENSBTAP00000045075,9913.ENSBTAP00000052422	YWHAE,HSP90AA1,EZR,ACTN4,HSPB1,HSPA8,CRIPT,USO1,CD36,HMGB1,SLC9A3R1,SIL1,HSPA5	1.87e-07	3.54e-06	protein localization
Process	GO.0048878	10	275	9913	9913.ENSBTAP00000002914,9913.ENSBTAP00000007442,9913.ENSBTAP00000008386,9913.ENSBTAP00000015277,9913.ENSBTAP00000016453,9913.ENSBTAP00000019411,9913.ENSBTAP00000022375,9913.ENSBTAP00000023750,9913.ENSBTAP00000029271,9913.ENSBTAP00000034568	APOA1,YWHAE,GPI,PYGL,APOC3,CALM2,FABP3,CD36,NPC2,SLC9A3R1	1.95e-07	3.67e-06	chemical homeostasis
Process	GO.0051051	7	99	9913	9913.ENSBTAP00000002914,9913.ENSBTAP00000007442,9913.ENSBTAP00000013663,9913.ENSBTAP00000016453,9913.ENSBTAP00000019411,9913.ENSBTAP00000034568,9913.ENSBTAP00000051462	APOA1,YWHAE,EZR,APOC3,CALM2,SLC9A3R1,CORO1A	2.17e-07	4.04e-06	negative regulation of transport
Process	GO.0009893	15	735	9913	9913.ENSBTAP00000002914,9913.ENSBTAP00000006189,9913.ENSBTAP00000006383,9913.ENSBTAP00000008225,9913.ENSBTAP00000013663,9913.ENSBTAP00000014894,9913.ENSBTAP00000017497,9913.ENSBTAP00000017503,9913.ENSBTAP00000020096,9913.ENSBTAP00000023094,9913.ENSBTAP00000023750,9913.ENSBTAP00000024094,9913.ENSBTAP00000024301,9913.ENSBTAP00000024572,9913.ENSBTAP00000027793	APOA1,RETN,PRDX6,HSP90AA1,EZR,ACTN4,HSPA8,MSN,HMGB2,YBX1,CD36,HMGB1,ACTN1,VIM,SERPINF2	2.33e-07	4.29e-06	positive regulation of metabolic process
Process	GO.0031329	8	158	9913	9913.ENSBTAP00000002914,9913.ENSBTAP00000008225,9913.ENSBTAP00000013663,9913.ENSBTAP00000016453,9913.ENSBTAP00000017503,9913.ENSBTAP00000023094,9913.ENSBTAP00000024572,9913.ENSBTAP00000032864	APOA1,HSP90AA1,EZR,APOC3,MSN,YBX1,VIM,PGAM1	3.23e-07	5.9e-06	regulation of cellular catabolic process
Process	GO.0008152	30	2889	9913	9913.ENSBTAP00000001383,9913.ENSBTAP00000002914,9913.ENSBTAP00000003414,9913.ENSBTAP00000006383,9913.ENSBTAP00000007442,9913.ENSBTAP00000008225,9913.ENSBTAP00000008386,9913.ENSBTAP00000008609,9913.ENSBTAP00000009800,9913.ENSBTAP00000011403,9913.ENSBTAP00000012599,9913.ENSBTAP00000013663,9913.ENSBTAP00000015277,9913.ENSBTAP00000016453,9913.ENSBTAP00000016718,9913.ENSBTAP00000016986,9913.ENSBTAP000…	SAO,APOA1,PGLYRP1,PRDX6,YWHAE,HSP90AA1,GPI,HDGF,CFB,PRDX5,SH3BGRL3,EZR,PYGL,APOC3,HRSP12,LPO,HSPA8,HMGB2,CTSS,YBX1,CD36,HMGB1,LDHB,MMP9,CFL1,NPC2,PGAM1,GAPDH,TXN,C2	3.33e-07	6.03e-06	metabolic process
Process	GO.0002682	10	296	9913	9913.ENSBTAP00000002914,9913.ENSBTAP00000003414,9913.ENSBTAP00000009800,9913.ENSBTAP00000013663,9913.ENSBTAP00000017503,9913.ENSBTAP00000020080,9913.ENSBTAP00000020096,9913.ENSBTAP00000024094,9913.ENSBTAP00000042824,9913.ENSBTAP00000051462	APOA1,PGLYRP1,CFB,EZR,MSN,LGALS1,HMGB2,HMGB1,C2,CORO1A	3.76e-07	6.73e-06	regulation of immune system process
Process	GO.0048584	12	471	9913	9913.ENSBTAP00000002914,9913.ENSBTAP00000003414,9913.ENSBTAP00000008225,9913.ENSBTAP00000009800,9913.ENSBTAP00000014894,9913.ENSBTAP00000019411,9913.ENSBTAP00000020096,9913.ENSBTAP00000023750,9913.ENSBTAP00000024094,9913.ENSBTAP00000027793,9913.ENSBTAP00000034568,9913.ENSBTAP00000042824	APOA1,PGLYRP1,HSP90AA1,CFB,ACTN4,CALM2,HMGB2,CD36,HMGB1,SERPINF2,SLC9A3R1,C2	4.5e-07	7.98e-06	positive regulation of response to stimulus
Process	GO.0045087	8	167	9913	9913.ENSBTAP00000003414,9913.ENSBTAP00000008132,9913.ENSBTAP00000009800,9913.ENSBTAP00000020096,9913.ENSBTAP00000024094,9913.ENSBTAP00000024572,9913.ENSBTAP00000042824,9913.ENSBTAP00000051462	PGLYRP1,ACTG1,CFB,HMGB2,HMGB1,VIM,C2,CORO1A	4.83e-07	8.5e-06	innate immune response
Process	GO.0032273	5	35	9913	9913.ENSBTAP00000004410,9913.ENSBTAP00000007028,9913.ENSBTAP00000008225,9913.ENSBTAP00000013707,9913.ENSBTAP00000026119	ACTR3,ARPC3,HSP90AA1,ARPC2,VASP	5.23e-07	9.12e-06	positive regulation of protein polymerization
Process	GO.0009653	11	389	9913	9913.ENSBTAP00000008132,9913.ENSBTAP00000008225,9913.ENSBTAP00000008386,9913.ENSBTAP00000017503,9913.ENSBTAP00000019090,9913.ENSBTAP00000024301,9913.ENSBTAP00000026119,9913.ENSBTAP00000027793,9913.ENSBTAP00000028602,9913.ENSBTAP00000034568,9913.ENSBTAP00000051138	ACTG1,HSP90AA1,GPI,MSN,SDC2,ACTN1,VASP,SERPINF2,CFL1,SLC9A3R1,MYOZ1	5.24e-07	9.12e-06	anatomical structure morphogenesis
Process	GO.0030010	4	13	9913	9913.ENSBTAP00000008225,9913.ENSBTAP00000017503,9913.ENSBTAP00000028602,9913.ENSBTAP00000034568	HSP90AA1,MSN,CFL1,SLC9A3R1	5.35e-07	9.17e-06	establishment of cell polarity
Process	GO.0051252	15	794	9913	9913.ENSBTAP00000006383,9913.ENSBTAP00000008609,9913.ENSBTAP00000011403,9913.ENSBTAP00000013663,9913.ENSBTAP00000014894,9913.ENSBTAP00000017497,9913.ENSBTAP00000020096,9913.ENSBTAP00000023094,9913.ENSBTAP00000024094,9913.ENSBTAP00000024301,9913.ENSBTAP00000024572,9913.ENSBTAP00000027793,9913.ENSBTAP00000032779,9913.ENSBTAP00000040385,9913.ENSBTAP00000041860	PRDX6,HDGF,PRDX5,EZR,ACTN4,HSPA8,HMGB2,YBX1,HMGB1,ACTN1,VIM,SERPINF2,YWHAQ,ZBED8,TXN	6.09e-07	1.03e-05	regulation of RNA metabolic process
Process	GO.0048731	15	795	9913	9913.ENSBTAP00000002914,9913.ENSBTAP00000007014,9913.ENSBTAP00000007442,9913.ENSBTAP00000008225,9913.ENSBTAP00000017503,9913.ENSBTAP00000019090,9913.ENSBTAP00000020080,9913.ENSBTAP00000020096,9913.ENSBTAP00000024094,9913.ENSBTAP00000024301,9913.ENSBTAP00000024572,9913.ENSBTAP00000026119,9913.ENSBTAP00000027793,9913.ENSBTAP00000028602,9913.ENSBTAP00000034568	APOA1,MB,YWHAE,HSP90AA1,MSN,SDC2,LGALS1,HMGB2,HMGB1,ACTN1,VIM,VASP,SERPINF2,CFL1,SLC9A3R1	6.18e-07	1.04e-05	system development
Process	GO.0071704	28	2656	9913	9913.ENSBTAP00000001383,9913.ENSBTAP00000002914,9913.ENSBTAP00000003414,9913.ENSBTAP00000006383,9913.ENSBTAP00000007442,9913.ENSBTAP00000008225,9913.ENSBTAP00000008386,9913.ENSBTAP00000008609,9913.ENSBTAP00000009800,9913.ENSBTAP00000013663,9913.ENSBTAP00000015277,9913.ENSBTAP00000016453,9913.ENSBTAP00000016718,9913.ENSBTAP00000016986,9913.ENSBTAP00000017497,9913.ENSBTAP00000020096,9913.ENSBTAP000…	SAO,APOA1,PGLYRP1,PRDX6,YWHAE,HSP90AA1,GPI,HDGF,CFB,EZR,PYGL,APOC3,HRSP12,LPO,HSPA8,HMGB2,CTSS,YBX1,CD36,HMGB1,LDHB,MMP9,CFL1,NPC2,PGAM1,GAPDH,TXN,C2	7.34e-07	1.23e-05	organic substance metabolic process
Process	GO.0051346	7	126	9913	9913.ENSBTAP00000002914,9913.ENSBTAP00000011403,9913.ENSBTAP00000015889,9913.ENSBTAP00000016453,9913.ENSBTAP00000023309,9913.ENSBTAP00000024107,9913.ENSBTAP00000027793	APOA1,PRDX5,SERPINB1,APOC3,FETUB,PEBP1,SERPINF2	1.02e-06	1.65e-05	negative regulation of hydrolase activity
Process	GO.0007275	16	944	9913	9913.ENSBTAP00000002914,9913.ENSBTAP00000007014,9913.ENSBTAP00000007442,9913.ENSBTAP00000008225,9913.ENSBTAP00000008386,9913.ENSBTAP00000017503,9913.ENSBTAP00000019090,9913.ENSBTAP00000020080,9913.ENSBTAP00000020096,9913.ENSBTAP00000024094,9913.ENSBTAP00000024301,9913.ENSBTAP00000024572,9913.ENSBTAP00000026119,9913.ENSBTAP00000027793,9913.ENSBTAP00000028602,9913.ENSBTAP00000034568	APOA1,MB,YWHAE,HSP90AA1,GPI,MSN,SDC2,LGALS1,HMGB2,HMGB1,ACTN1,VIM,VASP,SERPINF2,CFL1,SLC9A3R1	9.99e-07	1.65e-05	multicellular organism development
Process	GO.0006810	17	1067	9913	9913.ENSBTAP00000002914,9913.ENSBTAP00000007014,9913.ENSBTAP00000007442,9913.ENSBTAP00000008225,9913.ENSBTAP00000013663,9913.ENSBTAP00000014894,9913.ENSBTAP00000015883,9913.ENSBTAP00000016453,9913.ENSBTAP00000017497,9913.ENSBTAP00000022375,9913.ENSBTAP00000022642,9913.ENSBTAP00000023750,9913.ENSBTAP00000024094,9913.ENSBTAP00000029271,9913.ENSBTAP00000034568,9913.ENSBTAP00000045075,9913.ENSBTAP000…	APOA1,MB,YWHAE,HSP90AA1,EZR,ACTN4,HSPB1,APOC3,HSPA8,FABP3,USO1,CD36,HMGB1,NPC2,SLC9A3R1,SIL1,CORO1A	1e-06	1.65e-05	transport
Process	GO.0030301	4	16	9913	9913.ENSBTAP00000002914,9913.ENSBTAP00000016453,9913.ENSBTAP00000023750,9913.ENSBTAP00000029271	APOA1,APOC3,CD36,NPC2	1.08e-06	1.74e-05	cholesterol transport
Process	GO.0032880	8	187	9913	9913.ENSBTAP00000002914,9913.ENSBTAP00000007442,9913.ENSBTAP00000008225,9913.ENSBTAP00000013663,9913.ENSBTAP00000017503,9913.ENSBTAP00000020872,9913.ENSBTAP00000024094,9913.ENSBTAP00000041860	APOA1,YWHAE,HSP90AA1,EZR,MSN,CRIPT,HMGB1,TXN	1.1e-06	1.75e-05	regulation of protein localization
Process	GO.2000112	15	834	9913	9913.ENSBTAP00000008225,9913.ENSBTAP00000008609,9913.ENSBTAP00000011403,9913.ENSBTAP00000013663,9913.ENSBTAP00000016718,9913.ENSBTAP00000017497,9913.ENSBTAP00000020096,9913.ENSBTAP00000023094,9913.ENSBTAP00000024094,9913.ENSBTAP00000024572,9913.ENSBTAP00000027793,9913.ENSBTAP00000032779,9913.ENSBTAP00000037577,9913.ENSBTAP00000040385,9913.ENSBTAP00000041860	HSP90AA1,HDGF,PRDX5,EZR,HRSP12,HSPA8,HMGB2,YBX1,HMGB1,VIM,SERPINF2,YWHAQ,GAPDH,ZBED8,TXN	1.11e-06	1.77e-05	regulation of cellular macromolecule biosynthetic process
Process	GO.0051716	19	1340	9913	9913.ENSBTAP00000002914,9913.ENSBTAP00000003414,9913.ENSBTAP00000006383,9913.ENSBTAP00000007442,9913.ENSBTAP00000008132,9913.ENSBTAP00000011403,9913.ENSBTAP00000013663,9913.ENSBTAP00000014894,9913.ENSBTAP00000016453,9913.ENSBTAP00000016986,9913.ENSBTAP00000017503,9913.ENSBTAP00000020096,9913.ENSBTAP00000022774,9913.ENSBTAP00000023750,9913.ENSBTAP00000024094,9913.ENSBTAP00000024572,9913.ENSBTAP000…	APOA1,PGLYRP1,PRDX6,YWHAE,ACTG1,PRDX5,EZR,ACTN4,APOC3,LPO,MSN,HMGB2,CTSS,CD36,HMGB1,VIM,SLC9A3R1,TXN,CORO1A	1.16e-06	1.83e-05	cellular response to stimulus
Process	GO.0010468	16	959	9913	9913.ENSBTAP00000006383,9913.ENSBTAP00000008609,9913.ENSBTAP00000011403,9913.ENSBTAP00000013663,9913.ENSBTAP00000016718,9913.ENSBTAP00000017497,9913.ENSBTAP00000017503,9913.ENSBTAP00000020096,9913.ENSBTAP00000023094,9913.ENSBTAP00000024094,9913.ENSBTAP00000024572,9913.ENSBTAP00000027793,9913.ENSBTAP00000032779,9913.ENSBTAP00000037577,9913.ENSBTAP00000040385,9913.ENSBTAP00000041860	PRDX6,HDGF,PRDX5,EZR,HRSP12,HSPA8,MSN,HMGB2,YBX1,HMGB1,VIM,SERPINF2,YWHAQ,GAPDH,ZBED8,TXN	1.22e-06	1.91e-05	regulation of gene expression
Process	GO.0051641	12	524	9913	9913.ENSBTAP00000007442,9913.ENSBTAP00000008225,9913.ENSBTAP00000013663,9913.ENSBTAP00000014894,9913.ENSBTAP00000015883,9913.ENSBTAP00000017497,9913.ENSBTAP00000020872,9913.ENSBTAP00000022642,9913.ENSBTAP00000029271,9913.ENSBTAP00000034568,9913.ENSBTAP00000051462,9913.ENSBTAP00000052422	YWHAE,HSP90AA1,EZR,ACTN4,HSPB1,HSPA8,CRIPT,USO1,NPC2,SLC9A3R1,CORO1A,HSPA5	1.34e-06	2.08e-05	cellular localization
Process	GO.0032989	7	136	9913	9913.ENSBTAP00000008132,9913.ENSBTAP00000008225,9913.ENSBTAP00000019090,9913.ENSBTAP00000024301,9913.ENSBTAP00000026119,9913.ENSBTAP00000034568,9913.ENSBTAP00000051138	ACTG1,HSP90AA1,SDC2,ACTN1,VASP,SLC9A3R1,MYOZ1	1.65e-06	2.52e-05	cellular component morphogenesis
Process	GO.0032269	9	274	9913	9913.ENSBTAP00000007442,9913.ENSBTAP00000011403,9913.ENSBTAP00000013663,9913.ENSBTAP00000015889,9913.ENSBTAP00000016718,9913.ENSBTAP00000023309,9913.ENSBTAP00000024107,9913.ENSBTAP00000027793,9913.ENSBTAP00000034568	YWHAE,PRDX5,EZR,SERPINB1,HRSP12,FETUB,PEBP1,SERPINF2,SLC9A3R1	1.87e-06	2.83e-05	negative regulation of cellular protein metabolic process
Process	GO.0120036	8	207	9913	9913.ENSBTAP00000002914,9913.ENSBTAP00000004410,9913.ENSBTAP00000008225,9913.ENSBTAP00000013663,9913.ENSBTAP00000019090,9913.ENSBTAP00000026119,9913.ENSBTAP00000034568,9913.ENSBTAP00000051462	APOA1,ACTR3,HSP90AA1,EZR,SDC2,VASP,SLC9A3R1,CORO1A	2.28e-06	3.41e-05	plasma membrane bounded cell projection organization
Process	GO.0070887	12	557	9913	9913.ENSBTAP00000006383,9913.ENSBTAP00000008132,9913.ENSBTAP00000011403,9913.ENSBTAP00000013663,9913.ENSBTAP00000016986,9913.ENSBTAP00000017503,9913.ENSBTAP00000020096,9913.ENSBTAP00000022774,9913.ENSBTAP00000024094,9913.ENSBTAP00000024572,9913.ENSBTAP00000041860,9913.ENSBTAP00000051462	PRDX6,ACTG1,PRDX5,EZR,LPO,MSN,HMGB2,CTSS,HMGB1,VIM,TXN,CORO1A	2.5e-06	3.72e-05	cellular response to chemical stimulus
Process	GO.0006959	5	51	9913	9913.ENSBTAP00000003414,9913.ENSBTAP00000009800,9913.ENSBTAP00000016986,9913.ENSBTAP00000026747,9913.ENSBTAP00000042824	PGLYRP1,CFB,LPO,CATHL4,C2	2.89e-06	4.23e-05	humoral immune response
Process	GO.0019725	8	215	9913	9913.ENSBTAP00000006383,9913.ENSBTAP00000007442,9913.ENSBTAP00000011403,9913.ENSBTAP00000012599,9913.ENSBTAP00000019411,9913.ENSBTAP00000023750,9913.ENSBTAP00000034568,9913.ENSBTAP00000041860	PRDX6,YWHAE,PRDX5,SH3BGRL3,CALM2,CD36,SLC9A3R1,TXN	2.99e-06	4.35e-05	cellular homeostasis
Process	GO.0010604	13	686	9913	9913.ENSBTAP00000006383,9913.ENSBTAP00000008225,9913.ENSBTAP00000013663,9913.ENSBTAP00000014894,9913.ENSBTAP00000017497,9913.ENSBTAP00000017503,9913.ENSBTAP00000020096,9913.ENSBTAP00000023094,9913.ENSBTAP00000023750,9913.ENSBTAP00000024094,9913.ENSBTAP00000024301,9913.ENSBTAP00000024572,9913.ENSBTAP00000027793	PRDX6,HSP90AA1,EZR,ACTN4,HSPA8,MSN,HMGB2,YBX1,CD36,HMGB1,ACTN1,VIM,SERPINF2	3.64e-06	5.22e-05	positive regulation of macromolecule metabolic process
Process	GO.1903827	6	99	9913	9913.ENSBTAP00000007442,9913.ENSBTAP00000008225,9913.ENSBTAP00000013663,9913.ENSBTAP00000017503,9913.ENSBTAP00000020872,9913.ENSBTAP00000041860	YWHAE,HSP90AA1,EZR,MSN,CRIPT,TXN	3.9e-06	5.55e-05	regulation of cellular protein localization
Process	GO.0051649	10	390	9913	9913.ENSBTAP00000007442,9913.ENSBTAP00000008225,9913.ENSBTAP00000013663,9913.ENSBTAP00000014894,9913.ENSBTAP00000015883,9913.ENSBTAP00000017497,9913.ENSBTAP00000022642,9913.ENSBTAP00000029271,9913.ENSBTAP00000034568,9913.ENSBTAP00000051462	YWHAE,HSP90AA1,EZR,ACTN4,HSPB1,HSPA8,USO1,NPC2,SLC9A3R1,CORO1A	4.2e-06	5.93e-05	establishment of localization in cell
Process	GO.0031325	13	696	9913	9913.ENSBTAP00000002914,9913.ENSBTAP00000006383,9913.ENSBTAP00000008225,9913.ENSBTAP00000013663,9913.ENSBTAP00000014894,9913.ENSBTAP00000017497,9913.ENSBTAP00000017503,9913.ENSBTAP00000020096,9913.ENSBTAP00000023750,9913.ENSBTAP00000024094,9913.ENSBTAP00000024301,9913.ENSBTAP00000024572,9913.ENSBTAP00000027793	APOA1,PRDX6,HSP90AA1,EZR,ACTN4,HSPA8,MSN,HMGB2,CD36,HMGB1,ACTN1,VIM,SERPINF2	4.25e-06	5.96e-05	positive regulation of cellular metabolic process
Process	GO.0051336	9	306	9913	9913.ENSBTAP00000002914,9913.ENSBTAP00000011403,9913.ENSBTAP00000015889,9913.ENSBTAP00000016453,9913.ENSBTAP00000020096,9913.ENSBTAP00000023309,9913.ENSBTAP00000024107,9913.ENSBTAP00000024301,9913.ENSBTAP00000027793	APOA1,PRDX5,SERPINB1,APOC3,HMGB2,FETUB,PEBP1,ACTN1,SERPINF2	4.5e-06	6.26e-05	regulation of hydrolase activity
Process	GO.1901575	11	490	9913	9913.ENSBTAP00000002914,9913.ENSBTAP00000003414,9913.ENSBTAP00000006383,9913.ENSBTAP00000008386,9913.ENSBTAP00000015277,9913.ENSBTAP00000016453,9913.ENSBTAP00000016718,9913.ENSBTAP00000017497,9913.ENSBTAP00000022774,9913.ENSBTAP00000032864,9913.ENSBTAP00000037577	APOA1,PGLYRP1,PRDX6,GPI,PYGL,APOC3,HRSP12,HSPA8,CTSS,PGAM1,GAPDH	4.65e-06	6.43e-05	organic substance catabolic process
Process	GO.0050776	7	161	9913	9913.ENSBTAP00000002914,9913.ENSBTAP00000003414,9913.ENSBTAP00000009800,9913.ENSBTAP00000013663,9913.ENSBTAP00000020096,9913.ENSBTAP00000024094,9913.ENSBTAP00000042824	APOA1,PGLYRP1,CFB,EZR,HMGB2,HMGB1,C2	4.83e-06	6.63e-05	regulation of immune response
Process	GO.0048699	8	231	9913	9913.ENSBTAP00000002914,9913.ENSBTAP00000007442,9913.ENSBTAP00000008225,9913.ENSBTAP00000019090,9913.ENSBTAP00000020096,9913.ENSBTAP00000024572,9913.ENSBTAP00000026119,9913.ENSBTAP00000034568	APOA1,YWHAE,HSP90AA1,SDC2,HMGB2,VIM,VASP,SLC9A3R1	4.98e-06	6.79e-05	generation of neurons
Process	GO.0042632	4	25	9913	9913.ENSBTAP00000002914,9913.ENSBTAP00000016453,9913.ENSBTAP00000022375,9913.ENSBTAP00000029271	APOA1,APOC3,FABP3,NPC2	5.15e-06	6.92e-05	cholesterol homeostasis
Process	GO.0030838	4	25	9913	9913.ENSBTAP00000004410,9913.ENSBTAP00000007028,9913.ENSBTAP00000013707,9913.ENSBTAP00000026119	ACTR3,ARPC3,ARPC2,VASP	5.15e-06	6.92e-05	positive regulation of actin filament polymerization
Process	GO.0019220	10	399	9913	9913.ENSBTAP00000002914,9913.ENSBTAP00000007442,9913.ENSBTAP00000008225,9913.ENSBTAP00000013663,9913.ENSBTAP00000015883,9913.ENSBTAP00000022375,9913.ENSBTAP00000023750,9913.ENSBTAP00000027793,9913.ENSBTAP00000032864,9913.ENSBTAP00000034568	APOA1,YWHAE,HSP90AA1,EZR,HSPB1,FABP3,CD36,SERPINF2,PGAM1,SLC9A3R1	5.11e-06	6.92e-05	regulation of phosphate metabolic process
Process	GO.0009888	9	312	9913	9913.ENSBTAP00000002674,9913.ENSBTAP00000008386,9913.ENSBTAP00000013663,9913.ENSBTAP00000017503,9913.ENSBTAP00000024301,9913.ENSBTAP00000024572,9913.ENSBTAP00000026119,9913.ENSBTAP00000028602,9913.ENSBTAP00000034568	TAGLN2,GPI,EZR,MSN,ACTN1,VIM,VASP,CFL1,SLC9A3R1	5.24e-06	6.92e-05	tissue development
Process	GO.0044248	11	500	9913	9913.ENSBTAP00000002914,9913.ENSBTAP00000006383,9913.ENSBTAP00000008386,9913.ENSBTAP00000015277,9913.ENSBTAP00000016453,9913.ENSBTAP00000016986,9913.ENSBTAP00000017497,9913.ENSBTAP00000022774,9913.ENSBTAP00000024094,9913.ENSBTAP00000032864,9913.ENSBTAP00000037577	APOA1,PRDX6,GPI,PYGL,APOC3,LPO,HSPA8,CTSS,HMGB1,PGAM1,GAPDH	5.61e-06	7.29e-05	cellular catabolic process
Process	GO.0015833	10	411	9913	9913.ENSBTAP00000007442,9913.ENSBTAP00000008225,9913.ENSBTAP00000014894,9913.ENSBTAP00000015883,9913.ENSBTAP00000017497,9913.ENSBTAP00000022642,9913.ENSBTAP00000023750,9913.ENSBTAP00000024094,9913.ENSBTAP00000034568,9913.ENSBTAP00000045075	YWHAE,HSP90AA1,ACTN4,HSPB1,HSPA8,USO1,CD36,HMGB1,SLC9A3R1,SIL1	6.59e-06	8.5e-05	peptide transport
Process	GO.0045184	10	414	9913	9913.ENSBTAP00000007442,9913.ENSBTAP00000008225,9913.ENSBTAP00000014894,9913.ENSBTAP00000015883,9913.ENSBTAP00000017497,9913.ENSBTAP00000020872,9913.ENSBTAP00000022642,9913.ENSBTAP00000023750,9913.ENSBTAP00000024094,9913.ENSBTAP00000045075	YWHAE,HSP90AA1,ACTN4,HSPB1,HSPA8,CRIPT,USO1,CD36,HMGB1,SIL1	7.01e-06	8.99e-05	establishment of protein localization
Process	GO.1903506	13	735	9913	9913.ENSBTAP00000008609,9913.ENSBTAP00000011403,9913.ENSBTAP00000013663,9913.ENSBTAP00000014894,9913.ENSBTAP00000017497,9913.ENSBTAP00000020096,9913.ENSBTAP00000023094,9913.ENSBTAP00000024094,9913.ENSBTAP00000024301,9913.ENSBTAP00000027793,9913.ENSBTAP00000032779,9913.ENSBTAP00000040385,9913.ENSBTAP00000041860	HDGF,PRDX5,EZR,ACTN4,HSPA8,HMGB2,YBX1,HMGB1,ACTN1,SERPINF2,YWHAQ,ZBED8,TXN	7.58e-06	9.65e-05	regulation of nucleic acid-templated transcription
Process	GO.0046907	9	334	9913	9913.ENSBTAP00000007442,9913.ENSBTAP00000008225,9913.ENSBTAP00000014894,9913.ENSBTAP00000015883,9913.ENSBTAP00000017497,9913.ENSBTAP00000022642,9913.ENSBTAP00000029271,9913.ENSBTAP00000034568,9913.ENSBTAP00000051462	YWHAE,HSP90AA1,ACTN4,HSPB1,HSPA8,USO1,NPC2,SLC9A3R1,CORO1A	8.93e-06	0.00011	intracellular transport
Process	GO.0060429	7	179	9913	9913.ENSBTAP00000002674,9913.ENSBTAP00000013663,9913.ENSBTAP00000017503,9913.ENSBTAP00000024572,9913.ENSBTAP00000026119,9913.ENSBTAP00000028602,9913.ENSBTAP00000034568	TAGLN2,EZR,MSN,VIM,VASP,CFL1,SLC9A3R1	9.41e-06	0.00012	epithelium development
Process	GO.0034613	9	336	9913	9913.ENSBTAP00000007442,9913.ENSBTAP00000008225,9913.ENSBTAP00000013663,9913.ENSBTAP00000015883,9913.ENSBTAP00000017497,9913.ENSBTAP00000020872,9913.ENSBTAP00000022642,9913.ENSBTAP00000034568,9913.ENSBTAP00000052422	YWHAE,HSP90AA1,EZR,HSPB1,HSPA8,CRIPT,USO1,SLC9A3R1,HSPA5	9.36e-06	0.00012	cellular protein localization
Process	GO.0006869	5	67	9913	9913.ENSBTAP00000002914,9913.ENSBTAP00000016453,9913.ENSBTAP00000022375,9913.ENSBTAP00000023750,9913.ENSBTAP00000029271	APOA1,APOC3,FABP3,CD36,NPC2	1.01e-05	0.00012	lipid transport
Process	GO.1904062	5	68	9913	9913.ENSBTAP00000007442,9913.ENSBTAP00000019411,9913.ENSBTAP00000022774,9913.ENSBTAP00000034568,9913.ENSBTAP00000051462	YWHAE,CALM2,CTSS,SLC9A3R1,CORO1A	1.08e-05	0.00013	regulation of cation transmembrane transport
Process	GO.1900024	3	9	9913	9913.ENSBTAP00000002914,9913.ENSBTAP00000013707,9913.ENSBTAP00000014894	APOA1,ARPC2,ACTN4	1.31e-05	0.00015	regulation of substrate adhesion-dependent cell spreading
Process	GO.0055114	10	445	9913	9913.ENSBTAP00000001383,9913.ENSBTAP00000002914,9913.ENSBTAP00000006383,9913.ENSBTAP00000011403,9913.ENSBTAP00000012599,9913.ENSBTAP00000015277,9913.ENSBTAP00000016986,9913.ENSBTAP00000026118,9913.ENSBTAP00000037577,9913.ENSBTAP00000041860	SAO,APOA1,PRDX6,PRDX5,SH3BGRL3,PYGL,LPO,LDHB,GAPDH,TXN	1.29e-05	0.00015	oxidation-reduction process
Process	GO.0050790	11	548	9913	9913.ENSBTAP00000002914,9913.ENSBTAP00000008225,9913.ENSBTAP00000011403,9913.ENSBTAP00000015889,9913.ENSBTAP00000016453,9913.ENSBTAP00000020096,9913.ENSBTAP00000023309,9913.ENSBTAP00000024107,9913.ENSBTAP00000024301,9913.ENSBTAP00000027793,9913.ENSBTAP00000034568	APOA1,HSP90AA1,PRDX5,SERPINB1,APOC3,HMGB2,FETUB,PEBP1,ACTN1,SERPINF2,SLC9A3R1	1.3e-05	0.00015	regulation of catalytic activity
Process	GO.0045454	4	32	9913	9913.ENSBTAP00000006383,9913.ENSBTAP00000011403,9913.ENSBTAP00000012599,9913.ENSBTAP00000041860	PRDX6,PRDX5,SH3BGRL3,TXN	1.25e-05	0.00015	cell redox homeostasis
Process	GO.0035088	3	9	9913	9913.ENSBTAP00000013663,9913.ENSBTAP00000017503,9913.ENSBTAP00000034568	EZR,MSN,SLC9A3R1	1.31e-05	0.00015	establishment or maintenance of apical/basal cell polarity
Process	GO.0033344	3	9	9913	9913.ENSBTAP00000002914,9913.ENSBTAP00000016453,9913.ENSBTAP00000029271	APOA1,APOC3,NPC2	1.31e-05	0.00015	cholesterol efflux
Process	GO.0031327	8	263	9913	9913.ENSBTAP00000011403,9913.ENSBTAP00000013663,9913.ENSBTAP00000016453,9913.ENSBTAP00000016718,9913.ENSBTAP00000017497,9913.ENSBTAP00000020096,9913.ENSBTAP00000024094,9913.ENSBTAP00000032779	PRDX5,EZR,APOC3,HRSP12,HSPA8,HMGB2,HMGB1,YWHAQ	1.25e-05	0.00015	negative regulation of cellular biosynthetic process
Process	GO.0051050	7	191	9913	9913.ENSBTAP00000007442,9913.ENSBTAP00000013663,9913.ENSBTAP00000014894,9913.ENSBTAP00000017503,9913.ENSBTAP00000019411,9913.ENSBTAP00000022774,9913.ENSBTAP00000024094	YWHAE,EZR,ACTN4,MSN,CALM2,CTSS,HMGB1	1.41e-05	0.00016	positive regulation of transport
Process	GO.0051270	7	192	9913	9913.ENSBTAP00000014894,9913.ENSBTAP00000017503,9913.ENSBTAP00000024301,9913.ENSBTAP00000034568,9913.ENSBTAP00000042121,9913.ENSBTAP00000051462,9913.ENSBTAP00000052422	ACTN4,MSN,ACTN1,SLC9A3R1,FGFBP1,CORO1A,HSPA5	1.46e-05	0.00017	regulation of cellular component movement
Process	GO.0051173	12	668	9913	9913.ENSBTAP00000006383,9913.ENSBTAP00000008225,9913.ENSBTAP00000013663,9913.ENSBTAP00000014894,9913.ENSBTAP00000017497,9913.ENSBTAP00000017503,9913.ENSBTAP00000020096,9913.ENSBTAP00000023750,9913.ENSBTAP00000024094,9913.ENSBTAP00000024301,9913.ENSBTAP00000024572,9913.ENSBTAP00000027793	PRDX6,HSP90AA1,EZR,ACTN4,HSPA8,MSN,HMGB2,CD36,HMGB1,ACTN1,VIM,SERPINF2	1.52e-05	0.00017	positive regulation of nitrogen compound metabolic process
Process	GO.0098869	4	35	9913	9913.ENSBTAP00000006383,9913.ENSBTAP00000011403,9913.ENSBTAP00000016986,9913.ENSBTAP00000041860	PRDX6,PRDX5,LPO,TXN	1.73e-05	0.00019	cellular oxidant detoxification
Process	GO.0060284	6	130	9913	9913.ENSBTAP00000002914,9913.ENSBTAP00000013707,9913.ENSBTAP00000014894,9913.ENSBTAP00000019090,9913.ENSBTAP00000020096,9913.ENSBTAP00000024572	APOA1,ARPC2,ACTN4,SDC2,HMGB2,VIM	1.73e-05	0.00019	regulation of cell development
Process	GO.0034314	3	10	9913	9913.ENSBTAP00000004410,9913.ENSBTAP00000007028,9913.ENSBTAP00000013707	ACTR3,ARPC3,ARPC2	1.69e-05	0.00019	Arp2/3 complex-mediated actin nucleation
Process	GO.0010769	4	35	9913	9913.ENSBTAP00000002914,9913.ENSBTAP00000013707,9913.ENSBTAP00000014894,9913.ENSBTAP00000019090	APOA1,ARPC2,ACTN4,SDC2	1.73e-05	0.00019	regulation of cell morphogenesis involved in differentiation
Process	GO.0007399	9	362	9913	9913.ENSBTAP00000002914,9913.ENSBTAP00000007442,9913.ENSBTAP00000008225,9913.ENSBTAP00000019090,9913.ENSBTAP00000020096,9913.ENSBTAP00000024572,9913.ENSBTAP00000026119,9913.ENSBTAP00000028602,9913.ENSBTAP00000034568	APOA1,YWHAE,HSP90AA1,SDC2,HMGB2,VIM,VASP,CFL1,SLC9A3R1	1.67e-05	0.00019	nervous system development
Process	GO.0010469	7	200	9913	9913.ENSBTAP00000002914,9913.ENSBTAP00000006189,9913.ENSBTAP00000008386,9913.ENSBTAP00000008609,9913.ENSBTAP00000014297,9913.ENSBTAP00000020096,9913.ENSBTAP00000024094	APOA1,RETN,GPI,HDGF,SPADH1,HMGB2,HMGB1	1.88e-05	0.0002	regulation of signaling receptor activity
Process	GO.0055081	3	11	9913	9913.ENSBTAP00000002914,9913.ENSBTAP00000022375,9913.ENSBTAP00000034568	APOA1,FABP3,SLC9A3R1	2.15e-05	0.00023	anion homeostasis
Process	GO.0001817	6	136	9913	9913.ENSBTAP00000002914,9913.ENSBTAP00000003414,9913.ENSBTAP00000013663,9913.ENSBTAP00000020096,9913.ENSBTAP00000024094,9913.ENSBTAP00000027793	APOA1,PGLYRP1,EZR,HMGB2,HMGB1,SERPINF2	2.2e-05	0.00023	regulation of cytokine production
Process	GO.0002684	7	207	9913	9913.ENSBTAP00000003414,9913.ENSBTAP00000009800,9913.ENSBTAP00000020080,9913.ENSBTAP00000020096,9913.ENSBTAP00000024094,9913.ENSBTAP00000042824,9913.ENSBTAP00000051462	PGLYRP1,CFB,LGALS1,HMGB2,HMGB1,C2,CORO1A	2.33e-05	0.00024	positive regulation of immune system process
Process	GO.1902531	9	380	9913	9913.ENSBTAP00000002914,9913.ENSBTAP00000008225,9913.ENSBTAP00000013663,9913.ENSBTAP00000014894,9913.ENSBTAP00000016453,9913.ENSBTAP00000019411,9913.ENSBTAP00000023750,9913.ENSBTAP00000027793,9913.ENSBTAP00000034568	APOA1,HSP90AA1,EZR,ACTN4,APOC3,CALM2,CD36,SERPINF2,SLC9A3R1	2.42e-05	0.00025	regulation of intracellular signal transduction
Process	GO.0000904	5	81	9913	9913.ENSBTAP00000008225,9913.ENSBTAP00000019090,9913.ENSBTAP00000024301,9913.ENSBTAP00000026119,9913.ENSBTAP00000034568	HSP90AA1,SDC2,ACTN1,VASP,SLC9A3R1	2.4e-05	0.00025	cell morphogenesis involved in differentiation
Process	GO.0051239	11	589	9913	9913.ENSBTAP00000002914,9913.ENSBTAP00000003414,9913.ENSBTAP00000013663,9913.ENSBTAP00000016453,9913.ENSBTAP00000019090,9913.ENSBTAP00000020096,9913.ENSBTAP00000024094,9913.ENSBTAP00000024572,9913.ENSBTAP00000027793,9913.ENSBTAP00000034568,9913.ENSBTAP00000042121	APOA1,PGLYRP1,EZR,APOC3,SDC2,HMGB2,HMGB1,VIM,SERPINF2,SLC9A3R1,FGFBP1	2.51e-05	0.00026	regulation of multicellular organismal process
Process	GO.0010951	5	82	9913	9913.ENSBTAP00000011403,9913.ENSBTAP00000015889,9913.ENSBTAP00000023309,9913.ENSBTAP00000024107,9913.ENSBTAP00000027793	PRDX5,SERPINB1,FETUB,PEBP1,SERPINF2	2.54e-05	0.00026	negative regulation of endopeptidase activity
Process	GO.0050918	3	12	9913	9913.ENSBTAP00000020096,9913.ENSBTAP00000024094,9913.ENSBTAP00000051462	HMGB2,HMGB1,CORO1A	2.68e-05	0.00027	positive chemotaxis
Process	GO.0019730	3	12	9913	9913.ENSBTAP00000003414,9913.ENSBTAP00000016986,9913.ENSBTAP00000026747	PGLYRP1,LPO,CATHL4	2.68e-05	0.00027	antimicrobial humoral response
Process	GO.1902533	7	213	9913	9913.ENSBTAP00000002914,9913.ENSBTAP00000008225,9913.ENSBTAP00000014894,9913.ENSBTAP00000019411,9913.ENSBTAP00000023750,9913.ENSBTAP00000027793,9913.ENSBTAP00000034568	APOA1,HSP90AA1,ACTN4,CALM2,CD36,SERPINF2,SLC9A3R1	2.78e-05	0.00028	positive regulation of intracellular signal transduction
Process	GO.0016052	4	40	9913	9913.ENSBTAP00000008386,9913.ENSBTAP00000015277,9913.ENSBTAP00000032864,9913.ENSBTAP00000037577	GPI,PYGL,PGAM1,GAPDH	2.81e-05	0.00028	carbohydrate catabolic process
Process	GO.0002064	4	40	9913	9913.ENSBTAP00000013663,9913.ENSBTAP00000017503,9913.ENSBTAP00000024572,9913.ENSBTAP00000034568	EZR,MSN,VIM,SLC9A3R1	2.81e-05	0.00028	epithelial cell development
Process	GO.0009896	5	85	9913	9913.ENSBTAP00000002914,9913.ENSBTAP00000006189,9913.ENSBTAP00000008225,9913.ENSBTAP00000013663,9913.ENSBTAP00000017503	APOA1,RETN,HSP90AA1,EZR,MSN	2.99e-05	0.00029	positive regulation of catabolic process
Process	GO.0043170	21	2001	9913	9913.ENSBTAP00000002914,9913.ENSBTAP00000003414,9913.ENSBTAP00000007442,9913.ENSBTAP00000008225,9913.ENSBTAP00000008609,9913.ENSBTAP00000009800,9913.ENSBTAP00000013663,9913.ENSBTAP00000015277,9913.ENSBTAP00000016453,9913.ENSBTAP00000016718,9913.ENSBTAP00000017497,9913.ENSBTAP00000020096,9913.ENSBTAP00000022774,9913.ENSBTAP00000023094,9913.ENSBTAP00000023750,9913.ENSBTAP00000024094,9913.ENSBTAP000…	APOA1,PGLYRP1,YWHAE,HSP90AA1,HDGF,CFB,EZR,PYGL,APOC3,HRSP12,HSPA8,HMGB2,CTSS,YBX1,CD36,HMGB1,MMP9,CFL1,GAPDH,TXN,C2	3.04e-05	0.0003	macromolecule metabolic process
Process	GO.0008360	4	41	9913	9913.ENSBTAP00000013663,9913.ENSBTAP00000017503,9913.ENSBTAP00000034568,9913.ENSBTAP00000051462	EZR,MSN,SLC9A3R1,CORO1A	3.08e-05	0.0003	regulation of cell shape
Process	GO.0044238	24	2516	9913	9913.ENSBTAP00000002914,9913.ENSBTAP00000006383,9913.ENSBTAP00000007442,9913.ENSBTAP00000008225,9913.ENSBTAP00000008386,9913.ENSBTAP00000008609,9913.ENSBTAP00000009800,9913.ENSBTAP00000015277,9913.ENSBTAP00000016453,9913.ENSBTAP00000016718,9913.ENSBTAP00000017497,9913.ENSBTAP00000020096,9913.ENSBTAP00000022774,9913.ENSBTAP00000023094,9913.ENSBTAP00000023750,9913.ENSBTAP00000024094,9913.ENSBTAP000…	APOA1,PRDX6,YWHAE,HSP90AA1,GPI,HDGF,CFB,PYGL,APOC3,HRSP12,HSPA8,HMGB2,CTSS,YBX1,CD36,HMGB1,LDHB,MMP9,CFL1,NPC2,PGAM1,GAPDH,TXN,C2	3.32e-05	0.00032	primary metabolic process
Process	GO.0032413	3	13	9913	9913.ENSBTAP00000007442,9913.ENSBTAP00000019411,9913.ENSBTAP00000034568	YWHAE,CALM2,SLC9A3R1	3.29e-05	0.00032	negative regulation of ion transmembrane transporter activity
Process	GO.0043933	10	504	9913	9913.ENSBTAP00000002914,9913.ENSBTAP00000008225,9913.ENSBTAP00000013707,9913.ENSBTAP00000016453,9913.ENSBTAP00000017497,9913.ENSBTAP00000022642,9913.ENSBTAP00000024094,9913.ENSBTAP00000026119,9913.ENSBTAP00000027793,9913.ENSBTAP00000028602	APOA1,HSP90AA1,ARPC2,APOC3,HSPA8,USO1,HMGB1,VASP,SERPINF2,CFL1	3.67e-05	0.00034	protein-containing complex subunit organization
Process	GO.0045595	8	310	9913	9913.ENSBTAP00000002914,9913.ENSBTAP00000003414,9913.ENSBTAP00000013707,9913.ENSBTAP00000014894,9913.ENSBTAP00000019090,9913.ENSBTAP00000020096,9913.ENSBTAP00000024572,9913.ENSBTAP00000027793	APOA1,PGLYRP1,ARPC2,ACTN4,SDC2,HMGB2,VIM,SERPINF2	3.91e-05	0.00036	regulation of cell differentiation
Process	GO.0015031	9	404	9913	9913.ENSBTAP00000007442,9913.ENSBTAP00000008225,9913.ENSBTAP00000014894,9913.ENSBTAP00000015883,9913.ENSBTAP00000017497,9913.ENSBTAP00000022642,9913.ENSBTAP00000023750,9913.ENSBTAP00000024094,9913.ENSBTAP00000045075	YWHAE,HSP90AA1,ACTN4,HSPB1,HSPA8,USO1,CD36,HMGB1,SIL1	3.87e-05	0.00036	protein transport
Process	GO.0051017	3	14	9913	9913.ENSBTAP00000013663,9913.ENSBTAP00000014894,9913.ENSBTAP00000024301	EZR,ACTN4,ACTN1	3.98e-05	0.00037	actin filament bundle assembly
Process	GO.0046503	3	14	9913	9913.ENSBTAP00000002914,9913.ENSBTAP00000006383,9913.ENSBTAP00000016453	APOA1,PRDX6,APOC3	3.98e-05	0.00037	glycerolipid catabolic process
Process	GO.0032412	4	44	9913	9913.ENSBTAP00000007442,9913.ENSBTAP00000019411,9913.ENSBTAP00000022774,9913.ENSBTAP00000034568	YWHAE,CALM2,CTSS,SLC9A3R1	3.98e-05	0.00037	regulation of ion transmembrane transporter activity
Process	GO.0051253	7	229	9913	9913.ENSBTAP00000011403,9913.ENSBTAP00000013663,9913.ENSBTAP00000017497,9913.ENSBTAP00000020096,9913.ENSBTAP00000023094,9913.ENSBTAP00000024094,9913.ENSBTAP00000032779	PRDX5,EZR,HSPA8,HMGB2,YBX1,HMGB1,YWHAQ	4.35e-05	0.00039	negative regulation of RNA metabolic process
Process	GO.0050900	4	45	9913	9913.ENSBTAP00000017503,9913.ENSBTAP00000024094,9913.ENSBTAP00000027556,9913.ENSBTAP00000051462	MSN,HMGB1,MMP9,CORO1A	4.32e-05	0.00039	leukocyte migration
Process	GO.0048872	4	45	9913	9913.ENSBTAP00000007014,9913.ENSBTAP00000008386,9913.ENSBTAP00000024094,9913.ENSBTAP00000051462	MB,GPI,HMGB1,CORO1A	4.32e-05	0.00039	homeostasis of number of cells
Process	GO.0010629	8	314	9913	9913.ENSBTAP00000011403,9913.ENSBTAP00000013663,9913.ENSBTAP00000016718,9913.ENSBTAP00000017497,9913.ENSBTAP00000020096,9913.ENSBTAP00000024094,9913.ENSBTAP00000027793,9913.ENSBTAP00000032779	PRDX5,EZR,HRSP12,HSPA8,HMGB2,HMGB1,SERPINF2,YWHAQ	4.28e-05	0.00039	negative regulation of gene expression
Process	GO.0009967	8	318	9913	9913.ENSBTAP00000002914,9913.ENSBTAP00000008225,9913.ENSBTAP00000014894,9913.ENSBTAP00000019411,9913.ENSBTAP00000023750,9913.ENSBTAP00000024094,9913.ENSBTAP00000027793,9913.ENSBTAP00000034568	APOA1,HSP90AA1,ACTN4,CALM2,CD36,HMGB1,SERPINF2,SLC9A3R1	4.67e-05	0.00041	positive regulation of signal transduction
Process	GO.1904063	3	15	9913	9913.ENSBTAP00000007442,9913.ENSBTAP00000019411,9913.ENSBTAP00000034568	YWHAE,CALM2,SLC9A3R1	4.76e-05	0.00042	negative regulation of cation transmembrane transport
Process	GO.0043902	5	94	9913	9913.ENSBTAP00000003414,9913.ENSBTAP00000017497,9913.ENSBTAP00000020080,9913.ENSBTAP00000020096,9913.ENSBTAP00000024094	PGLYRP1,HSPA8,LGALS1,HMGB2,HMGB1	4.73e-05	0.00042	positive regulation of multi-organism process
Process	GO.2000113	7	234	9913	9913.ENSBTAP00000011403,9913.ENSBTAP00000013663,9913.ENSBTAP00000016718,9913.ENSBTAP00000017497,9913.ENSBTAP00000020096,9913.ENSBTAP00000024094,9913.ENSBTAP00000032779	PRDX5,EZR,HRSP12,HSPA8,HMGB2,HMGB1,YWHAQ	4.97e-05	0.00044	negative regulation of cellular macromolecule biosynthetic process
Process	GO.0046434	4	47	9913	9913.ENSBTAP00000006383,9913.ENSBTAP00000008386,9913.ENSBTAP00000032864,9913.ENSBTAP00000037577	PRDX6,GPI,PGAM1,GAPDH	5.07e-05	0.00044	organophosphate catabolic process
Process	GO.0006935	5	96	9913	9913.ENSBTAP00000002914,9913.ENSBTAP00000020096,9913.ENSBTAP00000024094,9913.ENSBTAP00000026119,9913.ENSBTAP00000051462	APOA1,HMGB2,HMGB1,VASP,CORO1A	5.2e-05	0.00045	chemotaxis
Process	GO.0043062	4	48	9913	9913.ENSBTAP00000002914,9913.ENSBTAP00000016453,9913.ENSBTAP00000022774,9913.ENSBTAP00000027793	APOA1,APOC3,CTSS,SERPINF2	5.48e-05	0.00047	extracellular structure organization
Process	GO.0032233	3	16	9913	9913.ENSBTAP00000002914,9913.ENSBTAP00000006465,9913.ENSBTAP00000027793	APOA1,PFN1,SERPINF2	5.64e-05	0.00048	positive regulation of actin filament bundle assembly
Process	GO.0008154	3	16	9913	9913.ENSBTAP00000013707,9913.ENSBTAP00000026119,9913.ENSBTAP00000028602	ARPC2,VASP,CFL1	5.64e-05	0.00048	actin polymerization or depolymerization
Process	GO.0048513	10	533	9913	9913.ENSBTAP00000002914,9913.ENSBTAP00000007014,9913.ENSBTAP00000007442,9913.ENSBTAP00000017503,9913.ENSBTAP00000020080,9913.ENSBTAP00000020096,9913.ENSBTAP00000024301,9913.ENSBTAP00000024572,9913.ENSBTAP00000028602,9913.ENSBTAP00000034568	APOA1,MB,YWHAE,MSN,LGALS1,HMGB2,ACTN1,VIM,CFL1,SLC9A3R1	5.82e-05	0.00049	animal organ development
Process	GO.0060627	5	99	9913	9913.ENSBTAP00000013663,9913.ENSBTAP00000014894,9913.ENSBTAP00000016453,9913.ENSBTAP00000017503,9913.ENSBTAP00000051462	EZR,ACTN4,APOC3,MSN,CORO1A	5.99e-05	0.0005	regulation of vesicle-mediated transport
Process	GO.0048646	6	165	9913	9913.ENSBTAP00000008132,9913.ENSBTAP00000008386,9913.ENSBTAP00000024301,9913.ENSBTAP00000026119,9913.ENSBTAP00000028602,9913.ENSBTAP00000051138	ACTG1,GPI,ACTN1,VASP,CFL1,MYOZ1	6.25e-05	0.00052	anatomical structure formation involved in morphogenesis
Process	GO.0030855	5	101	9913	9913.ENSBTAP00000002674,9913.ENSBTAP00000013663,9913.ENSBTAP00000017503,9913.ENSBTAP00000024572,9913.ENSBTAP00000034568	TAGLN2,EZR,MSN,VIM,SLC9A3R1	6.56e-05	0.00054	epithelial cell differentiation
Process	GO.0048729	5	103	9913	9913.ENSBTAP00000008386,9913.ENSBTAP00000017503,9913.ENSBTAP00000026119,9913.ENSBTAP00000028602,9913.ENSBTAP00000034568	GPI,MSN,VASP,CFL1,SLC9A3R1	7.17e-05	0.00059	tissue morphogenesis
Process	GO.0030334	6	170	9913	9913.ENSBTAP00000014894,9913.ENSBTAP00000017503,9913.ENSBTAP00000034568,9913.ENSBTAP00000042121,9913.ENSBTAP00000051462,9913.ENSBTAP00000052422	ACTN4,MSN,SLC9A3R1,FGFBP1,CORO1A,HSPA5	7.33e-05	0.0006	regulation of cell migration
Process	GO.0050994	3	18	9913	9913.ENSBTAP00000002914,9913.ENSBTAP00000006189,9913.ENSBTAP00000016453	APOA1,RETN,APOC3	7.7e-05	0.00062	regulation of lipid catabolic process
Process	GO.0006757	3	18	9913	9913.ENSBTAP00000008386,9913.ENSBTAP00000032864,9913.ENSBTAP00000037577	GPI,PGAM1,GAPDH	7.7e-05	0.00062	ATP generation from ADP
Process	GO.0006096	3	18	9913	9913.ENSBTAP00000008386,9913.ENSBTAP00000032864,9913.ENSBTAP00000037577	GPI,PGAM1,GAPDH	7.7e-05	0.00062	glycolytic process
Process	GO.0001906	3	18	9913	9913.ENSBTAP00000003414,9913.ENSBTAP00000026747,9913.ENSBTAP00000051462	PGLYRP1,CATHL4,CORO1A	7.7e-05	0.00062	cell killing
Process	GO.0042325	8	349	9913	9913.ENSBTAP00000002914,9913.ENSBTAP00000008225,9913.ENSBTAP00000013663,9913.ENSBTAP00000015883,9913.ENSBTAP00000023750,9913.ENSBTAP00000027793,9913.ENSBTAP00000032864,9913.ENSBTAP00000034568	APOA1,HSP90AA1,EZR,HSPB1,CD36,SERPINF2,PGAM1,SLC9A3R1	8.81e-05	0.00069	regulation of phosphorylation
Process	GO.0030239	3	19	9913	9913.ENSBTAP00000008132,9913.ENSBTAP00000024301,9913.ENSBTAP00000051138	ACTG1,ACTN1,MYOZ1	8.89e-05	0.00069	myofibril assembly
Process	GO.0006807	22	2325	9913	9913.ENSBTAP00000001383,9913.ENSBTAP00000002914,9913.ENSBTAP00000003414,9913.ENSBTAP00000007442,9913.ENSBTAP00000008225,9913.ENSBTAP00000008386,9913.ENSBTAP00000008609,9913.ENSBTAP00000009800,9913.ENSBTAP00000016453,9913.ENSBTAP00000016718,9913.ENSBTAP00000017497,9913.ENSBTAP00000020096,9913.ENSBTAP00000022774,9913.ENSBTAP00000023094,9913.ENSBTAP00000023750,9913.ENSBTAP00000024094,9913.ENSBTAP000…	SAO,APOA1,PGLYRP1,YWHAE,HSP90AA1,GPI,HDGF,CFB,APOC3,HRSP12,HSPA8,HMGB2,CTSS,YBX1,CD36,HMGB1,MMP9,CFL1,PGAM1,GAPDH,TXN,C2	8.9e-05	0.00069	nitrogen compound metabolic process
Process	GO.2000643	2	2	9913	9913.ENSBTAP00000013663,9913.ENSBTAP00000017503	EZR,MSN	9.36e-05	0.00072	positive regulation of early endosome to late endosome transport
Process	GO.1902966	2	2	9913	9913.ENSBTAP00000013663,9913.ENSBTAP00000017503	EZR,MSN	9.36e-05	0.00072	positive regulation of protein localization to early endosome
Process	GO.0055091	2	2	9913	9913.ENSBTAP00000002914,9913.ENSBTAP00000022375	APOA1,FABP3	9.36e-05	0.00072	phospholipid homeostasis
Process	GO.0032489	2	2	9913	9913.ENSBTAP00000002914,9913.ENSBTAP00000016453	APOA1,APOC3	9.36e-05	0.00072	regulation of Cdc42 protein signal transduction
Process	GO.0022614	2	2	9913	9913.ENSBTAP00000013663,9913.ENSBTAP00000017503	EZR,MSN	9.36e-05	0.00072	membrane to membrane docking
Process	GO.0031175	5	112	9913	9913.ENSBTAP00000002914,9913.ENSBTAP00000008225,9913.ENSBTAP00000019090,9913.ENSBTAP00000026119,9913.ENSBTAP00000034568	APOA1,HSP90AA1,SDC2,VASP,SLC9A3R1	0.0001	0.00077	neuron projection development
Process	GO.0080134	7	269	9913	9913.ENSBTAP00000002914,9913.ENSBTAP00000003414,9913.ENSBTAP00000013663,9913.ENSBTAP00000020096,9913.ENSBTAP00000024094,9913.ENSBTAP00000027793,9913.ENSBTAP00000052422	APOA1,PGLYRP1,EZR,HMGB2,HMGB1,SERPINF2,HSPA5	0.00012	0.00085	regulation of response to stress
Process	GO.0042866	3	21	9913	9913.ENSBTAP00000008386,9913.ENSBTAP00000032864,9913.ENSBTAP00000037577	GPI,PGAM1,GAPDH	0.00012	0.00085	pyruvate biosynthetic process
Process	GO.0034329	3	21	9913	9913.ENSBTAP00000014894,9913.ENSBTAP00000024301,9913.ENSBTAP00000042551	ACTN4,ACTN1,CAPZA1	0.00012	0.00085	cell junction assembly
Process	GO.0015711	5	115	9913	9913.ENSBTAP00000002914,9913.ENSBTAP00000016453,9913.ENSBTAP00000022375,9913.ENSBTAP00000023750,9913.ENSBTAP00000034568	APOA1,APOC3,FABP3,CD36,SLC9A3R1	0.00012	0.00085	organic anion transport
Process	GO.0048667	4	61	9913	9913.ENSBTAP00000008225,9913.ENSBTAP00000019090,9913.ENSBTAP00000026119,9913.ENSBTAP00000034568	HSP90AA1,SDC2,VASP,SLC9A3R1	0.00013	0.00094	cell morphogenesis involved in neuron differentiation
Process	GO.0044237	23	2565	9913	9913.ENSBTAP00000002914,9913.ENSBTAP00000006383,9913.ENSBTAP00000007442,9913.ENSBTAP00000008225,9913.ENSBTAP00000008386,9913.ENSBTAP00000008609,9913.ENSBTAP00000012599,9913.ENSBTAP00000013663,9913.ENSBTAP00000015277,9913.ENSBTAP00000016453,9913.ENSBTAP00000016718,9913.ENSBTAP00000016986,9913.ENSBTAP00000017497,9913.ENSBTAP00000020096,9913.ENSBTAP00000022774,9913.ENSBTAP00000023094,9913.ENSBTAP000…	APOA1,PRDX6,YWHAE,HSP90AA1,GPI,HDGF,SH3BGRL3,EZR,PYGL,APOC3,HRSP12,LPO,HSPA8,HMGB2,CTSS,YBX1,CD36,HMGB1,LDHB,CFL1,PGAM1,GAPDH,TXN	0.00013	0.00094	cellular metabolic process
Process	GO.0019217	3	22	9913	9913.ENSBTAP00000002914,9913.ENSBTAP00000016453,9913.ENSBTAP00000022375	APOA1,APOC3,FABP3	0.00013	0.00094	regulation of fatty acid metabolic process
Process	GO.0050801	6	191	9913	9913.ENSBTAP00000002914,9913.ENSBTAP00000007442,9913.ENSBTAP00000019411,9913.ENSBTAP00000022375,9913.ENSBTAP00000023750,9913.ENSBTAP00000034568	APOA1,YWHAE,CALM2,FABP3,CD36,SLC9A3R1	0.00014	0.00096	ion homeostasis
Process	GO.0070372	4	62	9913	9913.ENSBTAP00000013663,9913.ENSBTAP00000023750,9913.ENSBTAP00000027793,9913.ENSBTAP00000034568	EZR,CD36,SERPINF2,SLC9A3R1	0.00014	0.00097	regulation of ERK1 and ERK2 cascade
Process	GO.1901700	7	281	9913	9913.ENSBTAP00000006383,9913.ENSBTAP00000011403,9913.ENSBTAP00000013663,9913.ENSBTAP00000017503,9913.ENSBTAP00000020096,9913.ENSBTAP00000023750,9913.ENSBTAP00000028602	PRDX6,PRDX5,EZR,MSN,HMGB2,CD36,CFL1	0.00015	0.001	response to oxygen-containing compound
Process	GO.1903311	4	66	9913	9913.ENSBTAP00000006383,9913.ENSBTAP00000017497,9913.ENSBTAP00000023094,9913.ENSBTAP00000024572	PRDX6,HSPA8,YBX1,VIM	0.00018	0.0011	regulation of mRNA metabolic process
Process	GO.0070925	6	199	9913	9913.ENSBTAP00000004410,9913.ENSBTAP00000008132,9913.ENSBTAP00000013663,9913.ENSBTAP00000024301,9913.ENSBTAP00000051138,9913.ENSBTAP00000051462	ACTR3,ACTG1,EZR,ACTN1,MYOZ1,CORO1A	0.00017	0.0011	organelle assembly
Process	GO.0050778	5	123	9913	9913.ENSBTAP00000003414,9913.ENSBTAP00000009800,9913.ENSBTAP00000020096,9913.ENSBTAP00000024094,9913.ENSBTAP00000042824	PGLYRP1,CFB,HMGB2,HMGB1,C2	0.00016	0.0011	positive regulation of immune response
Process	GO.0045892	6	198	9913	9913.ENSBTAP00000011403,9913.ENSBTAP00000013663,9913.ENSBTAP00000017497,9913.ENSBTAP00000020096,9913.ENSBTAP00000024094,9913.ENSBTAP00000032779	PRDX5,EZR,HSPA8,HMGB2,HMGB1,YWHAQ	0.00016	0.0011	negative regulation of transcription, DNA-templated
Process	GO.0045198	2	3	9913	9913.ENSBTAP00000017503,9913.ENSBTAP00000034568	MSN,SLC9A3R1	0.00016	0.0011	establishment of epithelial cell apical/basal polarity
Process	GO.0030155	5	122	9913	9913.ENSBTAP00000002914,9913.ENSBTAP00000013707,9913.ENSBTAP00000014894,9913.ENSBTAP00000020080,9913.ENSBTAP00000051462	APOA1,ARPC2,ACTN4,LGALS1,CORO1A	0.00015	0.0011	regulation of cell adhesion
Process	GO.0022406	3	24	9913	9913.ENSBTAP00000013663,9913.ENSBTAP00000017503,9913.ENSBTAP00000022642	EZR,MSN,USO1	0.00017	0.0011	membrane docking
Process	GO.0019359	3	24	9913	9913.ENSBTAP00000008386,9913.ENSBTAP00000032864,9913.ENSBTAP00000037577	GPI,PGAM1,GAPDH	0.00017	0.0011	nicotinamide nucleotide biosynthetic process
Process	GO.0010903	2	3	9913	9913.ENSBTAP00000002914,9913.ENSBTAP00000016453	APOA1,APOC3	0.00016	0.0011	negative regulation of very-low-density lipoprotein particle remodeling
Process	GO.0010628	8	386	9913	9913.ENSBTAP00000006383,9913.ENSBTAP00000013663,9913.ENSBTAP00000017497,9913.ENSBTAP00000017503,9913.ENSBTAP00000020096,9913.ENSBTAP00000023094,9913.ENSBTAP00000024572,9913.ENSBTAP00000027793	PRDX6,EZR,HSPA8,MSN,HMGB2,YBX1,VIM,SERPINF2	0.00017	0.0011	positive regulation of gene expression
Process	GO.0006355	11	724	9913	9913.ENSBTAP00000008609,9913.ENSBTAP00000011403,9913.ENSBTAP00000013663,9913.ENSBTAP00000017497,9913.ENSBTAP00000020096,9913.ENSBTAP00000023094,9913.ENSBTAP00000024094,9913.ENSBTAP00000027793,9913.ENSBTAP00000032779,9913.ENSBTAP00000040385,9913.ENSBTAP00000041860	HDGF,PRDX5,EZR,HSPA8,HMGB2,YBX1,HMGB1,SERPINF2,YWHAQ,ZBED8,TXN	0.00015	0.0011	regulation of transcription, DNA-templated
Process	GO.0006265	2	3	9913	9913.ENSBTAP00000020096,9913.ENSBTAP00000024094	HMGB2,HMGB1	0.00016	0.0011	DNA topological change
Process	GO.0002520	5	126	9913	9913.ENSBTAP00000007014,9913.ENSBTAP00000020080,9913.ENSBTAP00000020096,9913.ENSBTAP00000024094,9913.ENSBTAP00000024301	MB,LGALS1,HMGB2,HMGB1,ACTN1	0.00018	0.0011	immune system development
Process	GO.0002252	5	123	9913	9913.ENSBTAP00000009800,9913.ENSBTAP00000020080,9913.ENSBTAP00000024094,9913.ENSBTAP00000042824,9913.ENSBTAP00000051462	CFB,LGALS1,HMGB1,C2,CORO1A	0.00016	0.0011	immune effector process
Process	GO.0045935	8	390	9913	9913.ENSBTAP00000006383,9913.ENSBTAP00000008225,9913.ENSBTAP00000014894,9913.ENSBTAP00000017497,9913.ENSBTAP00000020096,9913.ENSBTAP00000024094,9913.ENSBTAP00000024301,9913.ENSBTAP00000027793	PRDX6,HSP90AA1,ACTN4,HSPA8,HMGB2,HMGB1,ACTN1,SERPINF2	0.00019	0.0012	positive regulation of nucleobase-containing compound metabolic process
Process	GO.0002253	4	67	9913	9913.ENSBTAP00000003414,9913.ENSBTAP00000009800,9913.ENSBTAP00000024094,9913.ENSBTAP00000042824	PGLYRP1,CFB,HMGB1,C2	0.00019	0.0012	activation of immune response
Process	GO.0051223	5	132	9913	9913.ENSBTAP00000002914,9913.ENSBTAP00000007442,9913.ENSBTAP00000013663,9913.ENSBTAP00000024094,9913.ENSBTAP00000041860	APOA1,YWHAE,EZR,HMGB1,TXN	0.00022	0.0013	regulation of protein transport
Process	GO.0031647	4	70	9913	9913.ENSBTAP00000002914,9913.ENSBTAP00000008225,9913.ENSBTAP00000017497,9913.ENSBTAP00000037577	APOA1,HSP90AA1,HSPA8,GAPDH	0.00022	0.0013	regulation of protein stability
Process	GO.0034375	2	4	9913	9913.ENSBTAP00000002914,9913.ENSBTAP00000016453	APOA1,APOC3	0.00023	0.0014	high-density lipoprotein particle remodeling
Process	GO.0033151	2	4	9913	9913.ENSBTAP00000020096,9913.ENSBTAP00000024094	HMGB2,HMGB1	0.00023	0.0014	V(D)J recombination
Process	GO.0031399	8	406	9913	9913.ENSBTAP00000002914,9913.ENSBTAP00000007442,9913.ENSBTAP00000008225,9913.ENSBTAP00000013663,9913.ENSBTAP00000015883,9913.ENSBTAP00000023750,9913.ENSBTAP00000027793,9913.ENSBTAP00000034568	APOA1,YWHAE,HSP90AA1,EZR,HSPB1,CD36,SERPINF2,SLC9A3R1	0.00024	0.0014	regulation of protein modification process
Process	GO.0030033	2	4	9913	9913.ENSBTAP00000013663,9913.ENSBTAP00000034568	EZR,SLC9A3R1	0.00023	0.0014	microvillus assembly
Process	GO.0015718	3	27	9913	9913.ENSBTAP00000022375,9913.ENSBTAP00000023750,9913.ENSBTAP00000034568	FABP3,CD36,SLC9A3R1	0.00023	0.0014	monocarboxylic acid transport
Process	GO.0098657	5	140	9913	9913.ENSBTAP00000013663,9913.ENSBTAP00000022375,9913.ENSBTAP00000023750,9913.ENSBTAP00000024094,9913.ENSBTAP00000051462	EZR,FABP3,CD36,HMGB1,CORO1A	0.00029	0.0016	import into cell
Process	GO.0031331	4	74	9913	9913.ENSBTAP00000002914,9913.ENSBTAP00000008225,9913.ENSBTAP00000013663,9913.ENSBTAP00000017503	APOA1,HSP90AA1,EZR,MSN	0.00027	0.0016	positive regulation of cellular catabolic process
Process	GO.0002285	3	29	9913	9913.ENSBTAP00000020080,9913.ENSBTAP00000024094,9913.ENSBTAP00000051462	LGALS1,HMGB1,CORO1A	0.00028	0.0016	lymphocyte activation involved in immune response
Process	GO.0002262	3	29	9913	9913.ENSBTAP00000007014,9913.ENSBTAP00000008386,9913.ENSBTAP00000024094	MB,GPI,HMGB1	0.00028	0.0016	myeloid cell homeostasis
Process	GO.0005975	5	141	9913	9913.ENSBTAP00000008386,9913.ENSBTAP00000015277,9913.ENSBTAP00000026118,9913.ENSBTAP00000032864,9913.ENSBTAP00000037577	GPI,PYGL,LDHB,PGAM1,GAPDH	0.00029	0.0017	carbohydrate metabolic process
Process	GO.0002009	4	76	9913	9913.ENSBTAP00000017503,9913.ENSBTAP00000026119,9913.ENSBTAP00000028602,9913.ENSBTAP00000034568	MSN,VASP,CFL1,SLC9A3R1	0.00029	0.0017	morphogenesis of an epithelium
Process	GO.0070508	2	5	9913	9913.ENSBTAP00000002914,9913.ENSBTAP00000023750	APOA1,CD36	0.00033	0.0018	cholesterol import
Process	GO.0044539	2	5	9913	9913.ENSBTAP00000022375,9913.ENSBTAP00000023750	FABP3,CD36	0.00033	0.0018	long-chain fatty acid import into cell
Process	GO.0010959	4	77	9913	9913.ENSBTAP00000007442,9913.ENSBTAP00000019411,9913.ENSBTAP00000034568,9913.ENSBTAP00000051462	YWHAE,CALM2,SLC9A3R1,CORO1A	0.00031	0.0018	regulation of metal ion transport
Process	GO.0001932	7	319	9913	9913.ENSBTAP00000002914,9913.ENSBTAP00000008225,9913.ENSBTAP00000013663,9913.ENSBTAP00000015883,9913.ENSBTAP00000023750,9913.ENSBTAP00000027793,9913.ENSBTAP00000034568	APOA1,HSP90AA1,EZR,HSPB1,CD36,SERPINF2,SLC9A3R1	0.00032	0.0018	regulation of protein phosphorylation
Process	GO.0035821	3	31	9913	9913.ENSBTAP00000003414,9913.ENSBTAP00000017497,9913.ENSBTAP00000026747	PGLYRP1,HSPA8,CATHL4	0.00033	0.0019	modification of morphology or physiology of other organism
Process	GO.0062012	4	80	9913	9913.ENSBTAP00000002914,9913.ENSBTAP00000016453,9913.ENSBTAP00000022375,9913.ENSBTAP00000032864	APOA1,APOC3,FABP3,PGAM1	0.00035	0.002	regulation of small molecule metabolic process
Process	GO.0046649	4	80	9913	9913.ENSBTAP00000017503,9913.ENSBTAP00000020080,9913.ENSBTAP00000024094,9913.ENSBTAP00000051462	MSN,LGALS1,HMGB1,CORO1A	0.00035	0.002	lymphocyte activation
Process	GO.0045785	4	80	9913	9913.ENSBTAP00000002914,9913.ENSBTAP00000013707,9913.ENSBTAP00000020080,9913.ENSBTAP00000051462	APOA1,ARPC2,LGALS1,CORO1A	0.00035	0.002	positive regulation of cell adhesion
Process	GO.0019216	4	81	9913	9913.ENSBTAP00000002914,9913.ENSBTAP00000006189,9913.ENSBTAP00000016453,9913.ENSBTAP00000022375	APOA1,RETN,APOC3,FABP3	0.00037	0.002	regulation of lipid metabolic process
Process	GO.1903169	3	33	9913	9913.ENSBTAP00000007442,9913.ENSBTAP00000019411,9913.ENSBTAP00000051462	YWHAE,CALM2,CORO1A	0.0004	0.0022	regulation of calcium ion transmembrane transport
Process	GO.0050707	3	33	9913	9913.ENSBTAP00000002914,9913.ENSBTAP00000013663,9913.ENSBTAP00000024094	APOA1,EZR,HMGB1	0.0004	0.0022	regulation of cytokine secretion
Process	GO.0032386	4	83	9913	9913.ENSBTAP00000007442,9913.ENSBTAP00000013663,9913.ENSBTAP00000017503,9913.ENSBTAP00000041860	YWHAE,EZR,MSN,TXN	0.00041	0.0022	regulation of intracellular transport
Process	GO.0009166	3	33	9913	9913.ENSBTAP00000008386,9913.ENSBTAP00000032864,9913.ENSBTAP00000037577	GPI,PGAM1,GAPDH	0.0004	0.0022	nucleotide catabolic process
Process	GO.0051046	5	154	9913	9913.ENSBTAP00000002914,9913.ENSBTAP00000013663,9913.ENSBTAP00000024094,9913.ENSBTAP00000024301,9913.ENSBTAP00000034568	APOA1,EZR,HMGB1,ACTN1,SLC9A3R1	0.00044	0.0023	regulation of secretion
Process	GO.0051004	2	6	9913	9913.ENSBTAP00000002914,9913.ENSBTAP00000016453	APOA1,APOC3	0.00043	0.0023	regulation of lipoprotein lipase activity
Process	GO.0048585	7	336	9913	9913.ENSBTAP00000002914,9913.ENSBTAP00000003414,9913.ENSBTAP00000013663,9913.ENSBTAP00000019411,9913.ENSBTAP00000020096,9913.ENSBTAP00000034568,9913.ENSBTAP00000052422	APOA1,PGLYRP1,EZR,CALM2,HMGB2,SLC9A3R1,HSPA5	0.00044	0.0023	negative regulation of response to stimulus
Process	GO.0034377	2	6	9913	9913.ENSBTAP00000002914,9913.ENSBTAP00000016453	APOA1,APOC3	0.00043	0.0023	plasma lipoprotein particle assembly
Process	GO.1901564	16	1566	9913	9913.ENSBTAP00000001383,9913.ENSBTAP00000002914,9913.ENSBTAP00000003414,9913.ENSBTAP00000007442,9913.ENSBTAP00000008386,9913.ENSBTAP00000009800,9913.ENSBTAP00000016453,9913.ENSBTAP00000016718,9913.ENSBTAP00000017497,9913.ENSBTAP00000022774,9913.ENSBTAP00000023750,9913.ENSBTAP00000027556,9913.ENSBTAP00000028602,9913.ENSBTAP00000032864,9913.ENSBTAP00000037577,9913.ENSBTAP00000042824	SAO,APOA1,PGLYRP1,YWHAE,GPI,CFB,APOC3,HRSP12,HSPA8,CTSS,CD36,MMP9,CFL1,PGAM1,GAPDH,C2	0.00044	0.0024	organonitrogen compound metabolic process
Process	GO.0010033	9	563	9913	9913.ENSBTAP00000008132,9913.ENSBTAP00000013663,9913.ENSBTAP00000017503,9913.ENSBTAP00000020096,9913.ENSBTAP00000022774,9913.ENSBTAP00000023750,9913.ENSBTAP00000024572,9913.ENSBTAP00000028602,9913.ENSBTAP00000051462	ACTG1,EZR,MSN,HMGB2,CTSS,CD36,VIM,CFL1,CORO1A	0.00045	0.0024	response to organic substance
Process	GO.1903364	3	36	9913	9913.ENSBTAP00000008225,9913.ENSBTAP00000013663,9913.ENSBTAP00000017503	HSP90AA1,EZR,MSN	0.0005	0.0027	positive regulation of cellular protein catabolic process
Process	GO.0048598	4	89	9913	9913.ENSBTAP00000008386,9913.ENSBTAP00000026119,9913.ENSBTAP00000028602,9913.ENSBTAP00000034568	GPI,VASP,CFL1,SLC9A3R1	0.00052	0.0028	embryonic morphogenesis
Process	GO.1901020	2	7	9913	9913.ENSBTAP00000007442,9913.ENSBTAP00000019411	YWHAE,CALM2	0.00055	0.0029	negative regulation of calcium ion transmembrane transporter activity
Process	GO.1900026	2	7	9913	9913.ENSBTAP00000002914,9913.ENSBTAP00000013707	APOA1,ARPC2	0.00055	0.0029	positive regulation of substrate adhesion-dependent cell spreading
Process	GO.0032967	2	7	9913	9913.ENSBTAP00000024572,9913.ENSBTAP00000027793	VIM,SERPINF2	0.00055	0.0029	positive regulation of collagen biosynthetic process
Process	GO.0019433	2	7	9913	9913.ENSBTAP00000002914,9913.ENSBTAP00000016453	APOA1,APOC3	0.00055	0.0029	triglyceride catabolic process
Process	GO.0007155	5	165	9913	9913.ENSBTAP00000013663,9913.ENSBTAP00000017503,9913.ENSBTAP00000023750,9913.ENSBTAP00000024301,9913.ENSBTAP00000051462	EZR,MSN,CD36,ACTN1,CORO1A	0.00059	0.003	cell adhesion
Process	GO.0006006	3	38	9913	9913.ENSBTAP00000008386,9913.ENSBTAP00000032864,9913.ENSBTAP00000037577	GPI,PGAM1,GAPDH	0.00058	0.003	glucose metabolic process
Process	GO.0009968	6	256	9913	9913.ENSBTAP00000002914,9913.ENSBTAP00000013663,9913.ENSBTAP00000019411,9913.ENSBTAP00000020096,9913.ENSBTAP00000034568,9913.ENSBTAP00000052422	APOA1,EZR,CALM2,HMGB2,SLC9A3R1,HSPA5	0.00063	0.0031	negative regulation of signal transduction
Process	GO.0006979	4	93	9913	9913.ENSBTAP00000006383,9913.ENSBTAP00000011403,9913.ENSBTAP00000016986,9913.ENSBTAP00000041860	PRDX6,PRDX5,LPO,TXN	0.00061	0.0031	response to oxidative stress
Process	GO.1902904	3	40	9913	9913.ENSBTAP00000017497,9913.ENSBTAP00000042551,9913.ENSBTAP00000051462	HSPA8,CAPZA1,CORO1A	0.00067	0.0033	negative regulation of supramolecular fiber organization
Process	GO.0051094	6	259	9913	9913.ENSBTAP00000002914,9913.ENSBTAP00000013663,9913.ENSBTAP00000013707,9913.ENSBTAP00000020096,9913.ENSBTAP00000027793,9913.ENSBTAP00000042121	APOA1,EZR,ARPC2,HMGB2,SERPINF2,FGFBP1	0.00066	0.0033	positive regulation of developmental process
Process	GO.0009790	5	169	9913	9913.ENSBTAP00000008386,9913.ENSBTAP00000024572,9913.ENSBTAP00000026119,9913.ENSBTAP00000028602,9913.ENSBTAP00000034568	GPI,VIM,VASP,CFL1,SLC9A3R1	0.00066	0.0033	embryo development
Process	GO.0009719	6	258	9913	9913.ENSBTAP00000013663,9913.ENSBTAP00000017503,9913.ENSBTAP00000020096,9913.ENSBTAP00000022774,9913.ENSBTAP00000023750,9913.ENSBTAP00000051462	EZR,MSN,HMGB2,CTSS,CD36,CORO1A	0.00065	0.0033	response to endogenous stimulus
Process	GO.0006091	5	170	9913	9913.ENSBTAP00000008386,9913.ENSBTAP00000012599,9913.ENSBTAP00000015277,9913.ENSBTAP00000032864,9913.ENSBTAP00000037577	GPI,SH3BGRL3,PYGL,PGAM1,GAPDH	0.00067	0.0033	generation of precursor metabolites and energy
Process	GO.0050892	2	8	9913	9913.ENSBTAP00000013663,9913.ENSBTAP00000023750	EZR,CD36	0.00069	0.0034	intestinal absorption
Process	GO.0048026	2	8	9913	9913.ENSBTAP00000006383,9913.ENSBTAP00000017497	PRDX6,HSPA8	0.00069	0.0034	positive regulation of mRNA splicing, via spliceosome
Process	GO.0030574	2	8	9913	9913.ENSBTAP00000022774,9913.ENSBTAP00000027556	CTSS,MMP9	0.00069	0.0034	collagen catabolic process
Process	GO.0010896	2	8	9913	9913.ENSBTAP00000002914,9913.ENSBTAP00000016453	APOA1,APOC3	0.00069	0.0034	regulation of triglyceride catabolic process
Process	GO.0120035	4	101	9913	9913.ENSBTAP00000013663,9913.ENSBTAP00000013707,9913.ENSBTAP00000019090,9913.ENSBTAP00000024572	EZR,ARPC2,SDC2,VIM	0.00082	0.0039	regulation of plasma membrane bounded cell projection organization
Process	GO.0061061	4	101	9913	9913.ENSBTAP00000008132,9913.ENSBTAP00000020080,9913.ENSBTAP00000024301,9913.ENSBTAP00000051138	ACTG1,LGALS1,ACTN1,MYOZ1	0.00082	0.0039	muscle structure development
Process	GO.0060326	3	43	9913	9913.ENSBTAP00000020096,9913.ENSBTAP00000024094,9913.ENSBTAP00000051462	HMGB2,HMGB1,CORO1A	0.00082	0.0039	cell chemotaxis
Process	GO.0007165	11	884	9913	9913.ENSBTAP00000002914,9913.ENSBTAP00000003414,9913.ENSBTAP00000007442,9913.ENSBTAP00000013663,9913.ENSBTAP00000014894,9913.ENSBTAP00000016453,9913.ENSBTAP00000023750,9913.ENSBTAP00000024094,9913.ENSBTAP00000024572,9913.ENSBTAP00000034568,9913.ENSBTAP00000051462	APOA1,PGLYRP1,YWHAE,EZR,ACTN4,APOC3,CD36,HMGB1,VIM,SLC9A3R1,CORO1A	0.00082	0.0039	signal transduction
Process	GO.0006754	3	43	9913	9913.ENSBTAP00000008386,9913.ENSBTAP00000032864,9913.ENSBTAP00000037577	GPI,PGAM1,GAPDH	0.00082	0.0039	ATP biosynthetic process
Process	GO.0001818	3	43	9913	9913.ENSBTAP00000002914,9913.ENSBTAP00000003414,9913.ENSBTAP00000013663	APOA1,PGLYRP1,EZR	0.00082	0.0039	negative regulation of cytokine production
Process	GO.2001259	2	9	9913	9913.ENSBTAP00000019411,9913.ENSBTAP00000022774	CALM2,CTSS	0.00084	0.004	positive regulation of cation channel activity
Process	GO.1901362	10	750	9913	9913.ENSBTAP00000002914,9913.ENSBTAP00000008225,9913.ENSBTAP00000008386,9913.ENSBTAP00000008609,9913.ENSBTAP00000017497,9913.ENSBTAP00000020096,9913.ENSBTAP00000023094,9913.ENSBTAP00000032864,9913.ENSBTAP00000037577,9913.ENSBTAP00000041860	APOA1,HSP90AA1,GPI,HDGF,HSPA8,HMGB2,YBX1,PGAM1,GAPDH,TXN	0.00086	0.004	organic cyclic compound biosynthetic process
Process	GO.0061844	2	9	9913	9913.ENSBTAP00000003414,9913.ENSBTAP00000026747	PGLYRP1,CATHL4	0.00084	0.004	antimicrobial humoral immune response mediated by antimicrobial peptide
Process	GO.0050996	2	9	9913	9913.ENSBTAP00000002914,9913.ENSBTAP00000006189	APOA1,RETN	0.00084	0.004	positive regulation of lipid catabolic process
Process	GO.0045214	2	9	9913	9913.ENSBTAP00000008132,9913.ENSBTAP00000024301	ACTG1,ACTN1	0.00084	0.004	sarcomere organization
Process	GO.0033700	2	9	9913	9913.ENSBTAP00000002914,9913.ENSBTAP00000016453	APOA1,APOC3	0.00084	0.004	phospholipid efflux
Process	GO.0044281	9	622	9913	9913.ENSBTAP00000002914,9913.ENSBTAP00000008386,9913.ENSBTAP00000016986,9913.ENSBTAP00000017497,9913.ENSBTAP00000026118,9913.ENSBTAP00000029271,9913.ENSBTAP00000032864,9913.ENSBTAP00000037577,9913.ENSBTAP00000041860	APOA1,GPI,LPO,HSPA8,LDHB,NPC2,PGAM1,GAPDH,TXN	0.0009	0.0042	small molecule metabolic process
Process	GO.0030335	4	104	9913	9913.ENSBTAP00000014894,9913.ENSBTAP00000042121,9913.ENSBTAP00000051462,9913.ENSBTAP00000052422	ACTN4,FGFBP1,CORO1A,HSPA5	0.00092	0.0042	positive regulation of cell migration
Process	GO.0046890	3	45	9913	9913.ENSBTAP00000002914,9913.ENSBTAP00000016453,9913.ENSBTAP00000022375	APOA1,APOC3,FABP3	0.00093	0.0043	regulation of lipid biosynthetic process
Process	GO.0046034	4	105	9913	9913.ENSBTAP00000008386,9913.ENSBTAP00000017497,9913.ENSBTAP00000032864,9913.ENSBTAP00000037577	GPI,HSPA8,PGAM1,GAPDH	0.00095	0.0043	ATP metabolic process
Process	GO.0006733	3	46	9913	9913.ENSBTAP00000008386,9913.ENSBTAP00000032864,9913.ENSBTAP00000037577	GPI,PGAM1,GAPDH	0.00098	0.0045	oxidoreduction coenzyme metabolic process
Process	GO.0050710	2	10	9913	9913.ENSBTAP00000002914,9913.ENSBTAP00000013663	APOA1,EZR	0.001	0.0046	negative regulation of cytokine secretion
Process	GO.0044364	2	10	9913	9913.ENSBTAP00000003414,9913.ENSBTAP00000026747	PGLYRP1,CATHL4	0.001	0.0046	disruption of cells of other organism
Process	GO.0031640	2	10	9913	9913.ENSBTAP00000003414,9913.ENSBTAP00000026747	PGLYRP1,CATHL4	0.001	0.0046	killing of cells of other organism
Process	GO.0002312	2	10	9913	9913.ENSBTAP00000020080,9913.ENSBTAP00000024094	LGALS1,HMGB1	0.001	0.0046	B cell activation involved in immune response
Process	GO.0045089	3	47	9913	9913.ENSBTAP00000003414,9913.ENSBTAP00000020096,9913.ENSBTAP00000024094	PGLYRP1,HMGB2,HMGB1	0.001	0.0047	positive regulation of innate immune response
Process	GO.0034248	4	108	9913	9913.ENSBTAP00000016718,9913.ENSBTAP00000024572,9913.ENSBTAP00000032864,9913.ENSBTAP00000037577	HRSP12,VIM,PGAM1,GAPDH	0.001	0.0047	regulation of cellular amide metabolic process
Process	GO.0032388	3	48	9913	9913.ENSBTAP00000007442,9913.ENSBTAP00000013663,9913.ENSBTAP00000017503	YWHAE,EZR,MSN	0.0011	0.005	positive regulation of intracellular transport
Process	GO.0043009	4	111	9913	9913.ENSBTAP00000008386,9913.ENSBTAP00000024572,9913.ENSBTAP00000026119,9913.ENSBTAP00000028602	GPI,VIM,VASP,CFL1	0.0012	0.0051	chordate embryonic development
Process	GO.0061028	2	11	9913	9913.ENSBTAP00000013663,9913.ENSBTAP00000017503	EZR,MSN	0.0012	0.0052	establishment of endothelial barrier
Process	GO.0050909	2	11	9913	9913.ENSBTAP00000016986,9913.ENSBTAP00000023750	LPO,CD36	0.0012	0.0052	sensory perception of taste
Process	GO.0050821	3	49	9913	9913.ENSBTAP00000002914,9913.ENSBTAP00000008225,9913.ENSBTAP00000037577	APOA1,HSP90AA1,GAPDH	0.0012	0.0052	protein stabilization
Process	GO.0007159	2	11	9913	9913.ENSBTAP00000013663,9913.ENSBTAP00000017503	EZR,MSN	0.0012	0.0052	leukocyte cell-cell adhesion
Process	GO.0032103	4	114	9913	9913.ENSBTAP00000003414,9913.ENSBTAP00000020096,9913.ENSBTAP00000024094,9913.ENSBTAP00000027793	PGLYRP1,HMGB2,HMGB1,SERPINF2	0.0013	0.0055	positive regulation of response to external stimulus
Process	GO.0031328	7	408	9913	9913.ENSBTAP00000002914,9913.ENSBTAP00000008225,9913.ENSBTAP00000014894,9913.ENSBTAP00000020096,9913.ENSBTAP00000024301,9913.ENSBTAP00000024572,9913.ENSBTAP00000027793	APOA1,HSP90AA1,ACTN4,HMGB2,ACTN1,VIM,SERPINF2	0.0013	0.0057	positive regulation of cellular biosynthetic process
Process	GO.0009205	4	116	9913	9913.ENSBTAP00000008386,9913.ENSBTAP00000017497,9913.ENSBTAP00000032864,9913.ENSBTAP00000037577	GPI,HSPA8,PGAM1,GAPDH	0.0014	0.0057	purine ribonucleoside triphosphate metabolic process
Process	GO.0050832	2	12	9913	9913.ENSBTAP00000003414,9913.ENSBTAP00000026747	PGLYRP1,CATHL4	0.0014	0.0058	defense response to fungus
Process	GO.0032374	2	12	9913	9913.ENSBTAP00000002914,9913.ENSBTAP00000016453	APOA1,APOC3	0.0014	0.0058	regulation of cholesterol transport
Process	GO.0031122	2	12	9913	9913.ENSBTAP00000013663,9913.ENSBTAP00000020872	EZR,CRIPT	0.0014	0.0058	cytoplasmic microtubule organization
Process	GO.0034654	9	666	9913	9913.ENSBTAP00000008225,9913.ENSBTAP00000008386,9913.ENSBTAP00000008609,9913.ENSBTAP00000017497,9913.ENSBTAP00000020096,9913.ENSBTAP00000023094,9913.ENSBTAP00000032864,9913.ENSBTAP00000037577,9913.ENSBTAP00000041860	HSP90AA1,GPI,HDGF,HSPA8,HMGB2,YBX1,PGAM1,GAPDH,TXN	0.0014	0.006	nucleobase-containing compound biosynthetic process
Process	GO.0006897	4	118	9913	9913.ENSBTAP00000013663,9913.ENSBTAP00000023750,9913.ENSBTAP00000024094,9913.ENSBTAP00000051462	EZR,CD36,HMGB1,CORO1A	0.0014	0.006	endocytosis
Process	GO.0010608	4	120	9913	9913.ENSBTAP00000016718,9913.ENSBTAP00000023094,9913.ENSBTAP00000024572,9913.ENSBTAP00000037577	HRSP12,YBX1,VIM,GAPDH	0.0015	0.0063	posttranscriptional regulation of gene expression
Process	GO.0009168	3	54	9913	9913.ENSBTAP00000008386,9913.ENSBTAP00000032864,9913.ENSBTAP00000037577	GPI,PGAM1,GAPDH	0.0015	0.0063	purine ribonucleoside monophosphate biosynthetic process
Process	GO.0006886	5	206	9913	9913.ENSBTAP00000007442,9913.ENSBTAP00000008225,9913.ENSBTAP00000015883,9913.ENSBTAP00000017497,9913.ENSBTAP00000022642	YWHAE,HSP90AA1,HSPB1,HSPA8,USO1	0.0016	0.0063	intracellular protein transport
Process	GO.0051496	2	13	9913	9913.ENSBTAP00000002914,9913.ENSBTAP00000027793	APOA1,SERPINF2	0.0016	0.0065	positive regulation of stress fiber assembly
Process	GO.0043388	2	13	9913	9913.ENSBTAP00000020096,9913.ENSBTAP00000041860	HMGB2,TXN	0.0016	0.0065	positive regulation of DNA binding
Process	GO.0001776	2	13	9913	9913.ENSBTAP00000024094,9913.ENSBTAP00000051462	HMGB1,CORO1A	0.0016	0.0065	leukocyte homeostasis
Process	GO.0032101	5	210	9913	9913.ENSBTAP00000002914,9913.ENSBTAP00000003414,9913.ENSBTAP00000020096,9913.ENSBTAP00000024094,9913.ENSBTAP00000027793	APOA1,PGLYRP1,HMGB2,HMGB1,SERPINF2	0.0017	0.0067	regulation of response to external stimulus
Process	GO.0009167	4	123	9913	9913.ENSBTAP00000008386,9913.ENSBTAP00000017497,9913.ENSBTAP00000032864,9913.ENSBTAP00000037577	GPI,HSPA8,PGAM1,GAPDH	0.0017	0.0067	purine ribonucleoside monophosphate metabolic process
Process	GO.0006796	8	553	9913	9913.ENSBTAP00000002914,9913.ENSBTAP00000006383,9913.ENSBTAP00000007442,9913.ENSBTAP00000008386,9913.ENSBTAP00000017497,9913.ENSBTAP00000028602,9913.ENSBTAP00000032864,9913.ENSBTAP00000037577	APOA1,PRDX6,YWHAE,GPI,HSPA8,CFL1,PGAM1,GAPDH	0.0018	0.0069	phosphate-containing compound metabolic process
Process	GO.0070328	2	14	9913	9913.ENSBTAP00000002914,9913.ENSBTAP00000016453	APOA1,APOC3	0.0018	0.0071	triglyceride homeostasis
Process	GO.0042304	2	14	9913	9913.ENSBTAP00000002914,9913.ENSBTAP00000016453	APOA1,APOC3	0.0018	0.0071	regulation of fatty acid biosynthetic process
Process	GO.0009988	2	14	9913	9913.ENSBTAP00000017503,9913.ENSBTAP00000023309	MSN,FETUB	0.0018	0.0071	cell-cell recognition
Process	GO.0051640	4	127	9913	9913.ENSBTAP00000013663,9913.ENSBTAP00000014894,9913.ENSBTAP00000022642,9913.ENSBTAP00000034568	EZR,ACTN4,USO1,SLC9A3R1	0.0019	0.0073	organelle localization
Process	GO.0071310	7	435	9913	9913.ENSBTAP00000008132,9913.ENSBTAP00000013663,9913.ENSBTAP00000017503,9913.ENSBTAP00000020096,9913.ENSBTAP00000022774,9913.ENSBTAP00000024572,9913.ENSBTAP00000051462	ACTG1,EZR,MSN,HMGB2,CTSS,VIM,CORO1A	0.0019	0.0074	cellular response to organic substance
Process	GO.0051480	3	59	9913	9913.ENSBTAP00000007442,9913.ENSBTAP00000019411,9913.ENSBTAP00000023750	YWHAE,CALM2,CD36	0.0019	0.0075	regulation of cytosolic calcium ion concentration
Process	GO.0051271	3	59	9913	9913.ENSBTAP00000014894,9913.ENSBTAP00000024301,9913.ENSBTAP00000034568	ACTN4,ACTN1,SLC9A3R1	0.0019	0.0075	negative regulation of cellular component movement
Process	GO.0019637	6	324	9913	9913.ENSBTAP00000002914,9913.ENSBTAP00000006383,9913.ENSBTAP00000008386,9913.ENSBTAP00000017497,9913.ENSBTAP00000032864,9913.ENSBTAP00000037577	APOA1,PRDX6,GPI,HSPA8,PGAM1,GAPDH	0.002	0.0078	organophosphate metabolic process
Process	GO.0014020	2	15	9913	9913.ENSBTAP00000026119,9913.ENSBTAP00000028602	VASP,CFL1	0.0021	0.0079	primary neural tube formation
Process	GO.0044260	15	1646	9913	9913.ENSBTAP00000002914,9913.ENSBTAP00000007442,9913.ENSBTAP00000008225,9913.ENSBTAP00000008609,9913.ENSBTAP00000013663,9913.ENSBTAP00000015277,9913.ENSBTAP00000017497,9913.ENSBTAP00000020096,9913.ENSBTAP00000022774,9913.ENSBTAP00000023094,9913.ENSBTAP00000023750,9913.ENSBTAP00000024094,9913.ENSBTAP00000028602,9913.ENSBTAP00000037577,9913.ENSBTAP00000041860	APOA1,YWHAE,HSP90AA1,HDGF,EZR,PYGL,HSPA8,HMGB2,CTSS,YBX1,CD36,HMGB1,CFL1,GAPDH,TXN	0.0021	0.0081	cellular macromolecule metabolic process
Process	GO.0065003	7	446	9913	9913.ENSBTAP00000002914,9913.ENSBTAP00000008225,9913.ENSBTAP00000013707,9913.ENSBTAP00000016453,9913.ENSBTAP00000022642,9913.ENSBTAP00000024094,9913.ENSBTAP00000026119	APOA1,HSP90AA1,ARPC2,APOC3,USO1,HMGB1,VASP	0.0022	0.0082	protein-containing complex assembly
Process	GO.0016192	6	328	9913	9913.ENSBTAP00000013663,9913.ENSBTAP00000017497,9913.ENSBTAP00000022642,9913.ENSBTAP00000023750,9913.ENSBTAP00000024094,9913.ENSBTAP00000051462	EZR,HSPA8,USO1,CD36,HMGB1,CORO1A	0.0022	0.0082	vesicle-mediated transport
Process	GO.0031347	4	133	9913	9913.ENSBTAP00000002914,9913.ENSBTAP00000003414,9913.ENSBTAP00000020096,9913.ENSBTAP00000024094	APOA1,PGLYRP1,HMGB2,HMGB1	0.0022	0.0083	regulation of defense response
Process	GO.0009108	3	62	9913	9913.ENSBTAP00000008386,9913.ENSBTAP00000032864,9913.ENSBTAP00000037577	GPI,PGAM1,GAPDH	0.0022	0.0083	coenzyme biosynthetic process
Process	GO.1903829	3	63	9913	9913.ENSBTAP00000007442,9913.ENSBTAP00000013663,9913.ENSBTAP00000017503	YWHAE,EZR,MSN	0.0023	0.0086	positive regulation of cellular protein localization
Process	GO.0051261	2	16	9913	9913.ENSBTAP00000017497,9913.ENSBTAP00000028602	HSPA8,CFL1	0.0023	0.0086	protein depolymerization
Process	GO.0046903	4	135	9913	9913.ENSBTAP00000023750,9913.ENSBTAP00000024094,9913.ENSBTAP00000034568,9913.ENSBTAP00000051462	CD36,HMGB1,SLC9A3R1,CORO1A	0.0023	0.0086	secretion
Process	GO.0043488	2	16	9913	9913.ENSBTAP00000023094,9913.ENSBTAP00000024572	YBX1,VIM	0.0023	0.0086	regulation of mRNA stability
Process	GO.0032481	2	16	9913	9913.ENSBTAP00000020096,9913.ENSBTAP00000024094	HMGB2,HMGB1	0.0023	0.0086	positive regulation of type I interferon production
Process	GO.0022612	2	16	9913	9913.ENSBTAP00000017503,9913.ENSBTAP00000034568	MSN,SLC9A3R1	0.0023	0.0086	gland morphogenesis
Process	GO.0006605	3	63	9913	9913.ENSBTAP00000007442,9913.ENSBTAP00000008225,9913.ENSBTAP00000017497	YWHAE,HSP90AA1,HSPA8	0.0023	0.0086	protein targeting
Process	GO.0006094	2	16	9913	9913.ENSBTAP00000008386,9913.ENSBTAP00000032864	GPI,PGAM1	0.0023	0.0086	gluconeogenesis
Process	GO.1901360	13	1331	9913	9913.ENSBTAP00000002914,9913.ENSBTAP00000008225,9913.ENSBTAP00000008386,9913.ENSBTAP00000008609,9913.ENSBTAP00000016718,9913.ENSBTAP00000017497,9913.ENSBTAP00000020096,9913.ENSBTAP00000023094,9913.ENSBTAP00000024094,9913.ENSBTAP00000029271,9913.ENSBTAP00000032864,9913.ENSBTAP00000037577,9913.ENSBTAP00000041860	APOA1,HSP90AA1,GPI,HDGF,HRSP12,HSPA8,HMGB2,YBX1,HMGB1,NPC2,PGAM1,GAPDH,TXN	0.0024	0.0087	organic cyclic compound metabolic process
Process	GO.1903530	4	137	9913	9913.ENSBTAP00000002914,9913.ENSBTAP00000013663,9913.ENSBTAP00000024094,9913.ENSBTAP00000024301	APOA1,EZR,HMGB1,ACTN1	0.0024	0.0088	regulation of secretion by cell
Process	GO.0048732	3	64	9913	9913.ENSBTAP00000002914,9913.ENSBTAP00000017503,9913.ENSBTAP00000034568	APOA1,MSN,SLC9A3R1	0.0024	0.0088	gland development
Process	GO.0009628	5	229	9913	9913.ENSBTAP00000007014,9913.ENSBTAP00000007442,9913.ENSBTAP00000008225,9913.ENSBTAP00000022774,9913.ENSBTAP00000041860	MB,YWHAE,HSP90AA1,CTSS,TXN	0.0024	0.0088	response to abiotic stimulus
Process	GO.0051241	5	235	9913	9913.ENSBTAP00000002914,9913.ENSBTAP00000003414,9913.ENSBTAP00000013663,9913.ENSBTAP00000016453,9913.ENSBTAP00000024572	APOA1,PGLYRP1,EZR,APOC3,VIM	0.0027	0.0097	negative regulation of multicellular organismal process
Process	GO.0032270	6	344	9913	9913.ENSBTAP00000008225,9913.ENSBTAP00000013663,9913.ENSBTAP00000017503,9913.ENSBTAP00000023750,9913.ENSBTAP00000024572,9913.ENSBTAP00000027793	HSP90AA1,EZR,MSN,CD36,VIM,SERPINF2	0.0027	0.0098	positive regulation of cellular protein metabolic process
Process	GO.0051254	6	345	9913	9913.ENSBTAP00000006383,9913.ENSBTAP00000014894,9913.ENSBTAP00000017497,9913.ENSBTAP00000020096,9913.ENSBTAP00000024301,9913.ENSBTAP00000027793	PRDX6,ACTN4,HSPA8,HMGB2,ACTN1,SERPINF2	0.0028	0.0099	positive regulation of RNA metabolic process
Process	GO.0050663	2	18	9913	9913.ENSBTAP00000023750,9913.ENSBTAP00000024094	CD36,HMGB1	0.0028	0.0101	cytokine secretion
Process	GO.0031623	2	18	9913	9913.ENSBTAP00000013663,9913.ENSBTAP00000023750	EZR,CD36	0.0028	0.0101	receptor internalization
Process	GO.0030834	2	18	9913	9913.ENSBTAP00000028602,9913.ENSBTAP00000042551	CFL1,CAPZA1	0.0028	0.0101	regulation of actin filament depolymerization
Process	GO.0048812	3	69	9913	9913.ENSBTAP00000008225,9913.ENSBTAP00000019090,9913.ENSBTAP00000026119	HSP90AA1,SDC2,VASP	0.003	0.0105	neuron projection morphogenesis
Process	GO.2000026	6	353	9913	9913.ENSBTAP00000002914,9913.ENSBTAP00000003414,9913.ENSBTAP00000019090,9913.ENSBTAP00000020096,9913.ENSBTAP00000024572,9913.ENSBTAP00000042121	APOA1,PGLYRP1,SDC2,HMGB2,VIM,FGFBP1	0.0031	0.0109	regulation of multicellular organismal development
Process	GO.0032392	2	19	9913	9913.ENSBTAP00000020096,9913.ENSBTAP00000024094	HMGB2,HMGB1	0.0031	0.0109	DNA geometric change
Process	GO.0017144	5	246	9913	9913.ENSBTAP00000008386,9913.ENSBTAP00000016986,9913.ENSBTAP00000017497,9913.ENSBTAP00000032864,9913.ENSBTAP00000037577	GPI,LPO,HSPA8,PGAM1,GAPDH	0.0033	0.0114	drug metabolic process
Process	GO.0070373	2	20	9913	9913.ENSBTAP00000013663,9913.ENSBTAP00000034568	EZR,SLC9A3R1	0.0034	0.0118	negative regulation of ERK1 and ERK2 cascade
Process	GO.0051279	2	20	9913	9913.ENSBTAP00000019411,9913.ENSBTAP00000051462	CALM2,CORO1A	0.0034	0.0118	regulation of release of sequestered calcium ion into cytosol
Process	GO.0006956	2	20	9913	9913.ENSBTAP00000009800,9913.ENSBTAP00000042824	CFB,C2	0.0034	0.0118	complement activation
Process	GO.0006873	4	151	9913	9913.ENSBTAP00000007442,9913.ENSBTAP00000019411,9913.ENSBTAP00000023750,9913.ENSBTAP00000034568	YWHAE,CALM2,CD36,SLC9A3R1	0.0034	0.0118	cellular ion homeostasis
Process	GO.0001938	2	20	9913	9913.ENSBTAP00000020096,9913.ENSBTAP00000042121	HMGB2,FGFBP1	0.0034	0.0118	positive regulation of endothelial cell proliferation
Process	GO.0051098	3	74	9913	9913.ENSBTAP00000020096,9913.ENSBTAP00000041860,9913.ENSBTAP00000052422	HMGB2,TXN,HSPA5	0.0036	0.0122	regulation of binding
Process	GO.0033365	4	154	9913	9913.ENSBTAP00000008225,9913.ENSBTAP00000017497,9913.ENSBTAP00000020872,9913.ENSBTAP00000052422	HSP90AA1,HSPA8,CRIPT,HSPA5	0.0037	0.0124	protein localization to organelle
Process	GO.0022407	3	75	9913	9913.ENSBTAP00000002914,9913.ENSBTAP00000020080,9913.ENSBTAP00000051462	APOA1,LGALS1,CORO1A	0.0037	0.0126	regulation of cell-cell adhesion
Process	GO.0002758	2	21	9913	9913.ENSBTAP00000003414,9913.ENSBTAP00000024094	PGLYRP1,HMGB1	0.0038	0.0126	innate immune response-activating signal transduction
Process	GO.0002221	2	21	9913	9913.ENSBTAP00000003414,9913.ENSBTAP00000024094	PGLYRP1,HMGB1	0.0038	0.0126	pattern recognition receptor signaling pathway
Process	GO.0002250	3	76	9913	9913.ENSBTAP00000022774,9913.ENSBTAP00000024094,9913.ENSBTAP00000042824	CTSS,HMGB1,C2	0.0039	0.0129	adaptive immune response
Process	GO.0022411	3	77	9913	9913.ENSBTAP00000017497,9913.ENSBTAP00000022774,9913.ENSBTAP00000028602	HSPA8,CTSS,CFL1	0.004	0.0133	cellular component disassembly
Process	GO.0071346	2	22	9913	9913.ENSBTAP00000008132,9913.ENSBTAP00000024572	ACTG1,VIM	0.0041	0.0135	cellular response to interferon-gamma
Process	GO.0044093	6	376	9913	9913.ENSBTAP00000002914,9913.ENSBTAP00000008225,9913.ENSBTAP00000019411,9913.ENSBTAP00000020096,9913.ENSBTAP00000022774,9913.ENSBTAP00000041860	APOA1,HSP90AA1,CALM2,HMGB2,CTSS,TXN	0.0042	0.0137	positive regulation of molecular function
Process	GO.0051186	4	161	9913	9913.ENSBTAP00000008386,9913.ENSBTAP00000016986,9913.ENSBTAP00000032864,9913.ENSBTAP00000037577	GPI,LPO,PGAM1,GAPDH	0.0043	0.014	cofactor metabolic process
Process	GO.0010557	6	379	9913	9913.ENSBTAP00000008225,9913.ENSBTAP00000014894,9913.ENSBTAP00000020096,9913.ENSBTAP00000024301,9913.ENSBTAP00000024572,9913.ENSBTAP00000027793	HSP90AA1,ACTN4,HMGB2,ACTN1,VIM,SERPINF2	0.0044	0.0142	positive regulation of macromolecule biosynthetic process
Process	GO.1903902	2	23	9913	9913.ENSBTAP00000017497,9913.ENSBTAP00000020080	HSPA8,LGALS1	0.0044	0.0144	positive regulation of viral life cycle
Process	GO.0072376	2	23	9913	9913.ENSBTAP00000009800,9913.ENSBTAP00000042824	CFB,C2	0.0044	0.0144	protein activation cascade
Process	GO.0051222	3	80	9913	9913.ENSBTAP00000007442,9913.ENSBTAP00000013663,9913.ENSBTAP00000024094	YWHAE,EZR,HMGB1	0.0045	0.0144	positive regulation of protein transport
Process	GO.0050777	2	23	9913	9913.ENSBTAP00000002914,9913.ENSBTAP00000003414	APOA1,PGLYRP1	0.0044	0.0144	negative regulation of immune response
Process	GO.0046651	2	23	9913	9913.ENSBTAP00000017503,9913.ENSBTAP00000024094	MSN,HMGB1	0.0044	0.0144	lymphocyte proliferation
Process	GO.0031589	2	23	9913	9913.ENSBTAP00000024301,9913.ENSBTAP00000051462	ACTN1,CORO1A	0.0044	0.0144	cell-substrate adhesion
Process	GO.0003014	2	23	9913	9913.ENSBTAP00000027793,9913.ENSBTAP00000034568	SERPINF2,SLC9A3R1	0.0044	0.0144	renal system process
Process	GO.0002697	3	80	9913	9913.ENSBTAP00000002914,9913.ENSBTAP00000003414,9913.ENSBTAP00000024094	APOA1,PGLYRP1,HMGB1	0.0045	0.0144	regulation of immune effector process
Process	GO.0006811	6	383	9913	9913.ENSBTAP00000002914,9913.ENSBTAP00000016453,9913.ENSBTAP00000022375,9913.ENSBTAP00000023750,9913.ENSBTAP00000034568,9913.ENSBTAP00000051462	APOA1,APOC3,FABP3,CD36,SLC9A3R1,CORO1A	0.0046	0.0146	ion transport
Process	GO.0051249	3	82	9913	9913.ENSBTAP00000003414,9913.ENSBTAP00000020080,9913.ENSBTAP00000051462	PGLYRP1,LGALS1,CORO1A	0.0048	0.0151	regulation of lymphocyte activation
Process	GO.0008361	2	24	9913	9913.ENSBTAP00000017503,9913.ENSBTAP00000034568	MSN,SLC9A3R1	0.0048	0.0151	regulation of cell size
Process	GO.0007017	4	166	9913	9913.ENSBTAP00000013663,9913.ENSBTAP00000015883,9913.ENSBTAP00000020872,9913.ENSBTAP00000037577	EZR,HSPB1,CRIPT,GAPDH	0.0048	0.0151	microtubule-based process
Process	GO.0001667	2	24	9913	9913.ENSBTAP00000002914,9913.ENSBTAP00000028602	APOA1,CFL1	0.0048	0.0151	ameboidal-type cell migration
Process	GO.0090407	4	167	9913	9913.ENSBTAP00000002914,9913.ENSBTAP00000008386,9913.ENSBTAP00000032864,9913.ENSBTAP00000037577	APOA1,GPI,PGAM1,GAPDH	0.0049	0.0152	organophosphate biosynthetic process
Process	GO.0009150	4	169	9913	9913.ENSBTAP00000008386,9913.ENSBTAP00000017497,9913.ENSBTAP00000032864,9913.ENSBTAP00000037577	GPI,HSPA8,PGAM1,GAPDH	0.0051	0.0158	purine ribonucleotide metabolic process
Process	GO.0098771	4	170	9913	9913.ENSBTAP00000007442,9913.ENSBTAP00000019411,9913.ENSBTAP00000023750,9913.ENSBTAP00000034568	YWHAE,CALM2,CD36,SLC9A3R1	0.0052	0.016	inorganic ion homeostasis
Process	GO.0051188	3	85	9913	9913.ENSBTAP00000008386,9913.ENSBTAP00000032864,9913.ENSBTAP00000037577	GPI,PGAM1,GAPDH	0.0052	0.016	cofactor biosynthetic process
Process	GO.0045216	2	25	9913	9913.ENSBTAP00000014894,9913.ENSBTAP00000024301	ACTN4,ACTN1	0.0052	0.016	cell-cell junction organization
Process	GO.0034101	2	25	9913	9913.ENSBTAP00000007014,9913.ENSBTAP00000008386	MB,GPI	0.0052	0.016	erythrocyte homeostasis
Process	GO.0009408	2	25	9913	9913.ENSBTAP00000007442,9913.ENSBTAP00000008225	YWHAE,HSP90AA1	0.0052	0.016	response to heat
Process	GO.0008284	4	170	9913	9913.ENSBTAP00000020096,9913.ENSBTAP00000027793,9913.ENSBTAP00000042121,9913.ENSBTAP00000051462	HMGB2,SERPINF2,FGFBP1,CORO1A	0.0052	0.016	positive regulation of cell population proliferation
Process	GO.0045597	4	172	9913	9913.ENSBTAP00000002914,9913.ENSBTAP00000013707,9913.ENSBTAP00000020096,9913.ENSBTAP00000027793	APOA1,ARPC2,HMGB2,SERPINF2	0.0054	0.0164	positive regulation of cell differentiation
Process	GO.0072657	3	87	9913	9913.ENSBTAP00000008225,9913.ENSBTAP00000013663,9913.ENSBTAP00000034568	HSP90AA1,EZR,SLC9A3R1	0.0056	0.0168	protein localization to membrane
Process	GO.0002698	2	26	9913	9913.ENSBTAP00000002914,9913.ENSBTAP00000003414	APOA1,PGLYRP1	0.0055	0.0168	negative regulation of immune effector process
Process	GO.0002683	3	89	9913	9913.ENSBTAP00000002914,9913.ENSBTAP00000003414,9913.ENSBTAP00000013663	APOA1,PGLYRP1,EZR	0.0059	0.0178	negative regulation of immune system process
Process	GO.0001819	3	89	9913	9913.ENSBTAP00000020096,9913.ENSBTAP00000024094,9913.ENSBTAP00000027793	HMGB2,HMGB1,SERPINF2	0.0059	0.0178	positive regulation of cytokine production
Process	GO.0120031	3	90	9913	9913.ENSBTAP00000004410,9913.ENSBTAP00000013663,9913.ENSBTAP00000034568	ACTR3,EZR,SLC9A3R1	0.0061	0.0182	plasma membrane bounded cell projection assembly
Process	GO.0051656	3	91	9913	9913.ENSBTAP00000013663,9913.ENSBTAP00000014894,9913.ENSBTAP00000034568	EZR,ACTN4,SLC9A3R1	0.0063	0.0187	establishment of organelle localization
Process	GO.0050767	3	91	9913	9913.ENSBTAP00000019090,9913.ENSBTAP00000020096,9913.ENSBTAP00000024572	SDC2,HMGB2,VIM	0.0063	0.0187	regulation of neurogenesis
Process	GO.0006457	3	91	9913	9913.ENSBTAP00000008225,9913.ENSBTAP00000015883,9913.ENSBTAP00000017497	HSP90AA1,HSPB1,HSPA8	0.0063	0.0187	protein folding
Process	GO.0019538	11	1157	9913	9913.ENSBTAP00000002914,9913.ENSBTAP00000007442,9913.ENSBTAP00000009800,9913.ENSBTAP00000016453,9913.ENSBTAP00000017497,9913.ENSBTAP00000022774,9913.ENSBTAP00000023750,9913.ENSBTAP00000027556,9913.ENSBTAP00000028602,9913.ENSBTAP00000037577,9913.ENSBTAP00000042824	APOA1,YWHAE,CFB,APOC3,HSPA8,CTSS,CD36,MMP9,CFL1,GAPDH,C2	0.0065	0.0189	protein metabolic process
Process	GO.0016310	5	292	9913	9913.ENSBTAP00000007442,9913.ENSBTAP00000008386,9913.ENSBTAP00000028602,9913.ENSBTAP00000032864,9913.ENSBTAP00000037577	YWHAE,GPI,CFL1,PGAM1,GAPDH	0.0067	0.0195	phosphorylation
Process	GO.0046822	2	29	9913	9913.ENSBTAP00000007442,9913.ENSBTAP00000041860	YWHAE,TXN	0.0068	0.0198	regulation of nucleocytoplasmic transport
Process	GO.0006909	2	30	9913	9913.ENSBTAP00000024094,9913.ENSBTAP00000051462	HMGB1,CORO1A	0.0072	0.0209	phagocytosis
Process	GO.0006417	3	96	9913	9913.ENSBTAP00000016718,9913.ENSBTAP00000024572,9913.ENSBTAP00000037577	HRSP12,VIM,GAPDH	0.0073	0.021	regulation of translation
Process	GO.0061077	2	31	9913	9913.ENSBTAP00000015883,9913.ENSBTAP00000017497	HSPB1,HSPA8	0.0076	0.022	chaperone-mediated protein folding
[truncated: 70 more rows]

## Sheet: String_treatment4
category	term	number_of_genes	number_of_genes_in_background	ncbiTaxonId	inputGenes	preferredNames	p_value	fdr	description
[truncated: 1,088 more rows]
